# Supplementary material for: The human genome contains over a million autonomous exons
Source: Genome Res. 2023 Nov;33(11):1865–78. doi: 10.1101/gr.277792.123 (PMC10760453; doi:10.1101/gr.277792.123)
Supplement: Supplement 1 [file Supplemental_code.zip]

Archive with 83 entries (73 files):
- submit_aug_2023/
- submit_aug_2023/align_exon_trapping_data.py
- submit_aug_2023/bigwig_lib.py
- submit_aug_2023/build_exon_interval_from_SAM_1.py
- submit_aug_2023/build_exon_interval_from_SAM_2.py
- submit_aug_2023/build_exon_interval_from_SAM_3.py
- submit_aug_2023/build_exon_interval_from_SAM_4.py
- submit_aug_2023/ch17_shuffle_1.py
- submit_aug_2023/ch17_shuffle_2.py
- submit_aug_2023/chromosome_coverage.py
- submit_aug_2023/chromosome_coverage_prints.py
- submit_aug_2023/chr_17_1.py
- submit_aug_2023/chr_17_2.py
- submit_aug_2023/chr_17_3.py
- submit_aug_2023/chr_17_4.py
- submit_aug_2023/conservation_1.py
- submit_aug_2023/Dfam_repeats.py
- submit_aug_2023/Dfam_volcano.py
- submit_aug_2023/ESE_0.py
- submit_aug_2023/ESE_1.py
- submit_aug_2023/ESE_2.py
- submit_aug_2023/ESE_3.py
- submit_aug_2023/ESE_4.py
- submit_aug_2023/ESE_5.py
- submit_aug_2023/exons_depth.py
- submit_aug_2023/gc_len_plot.py
- submit_aug_2023/HEK293_1.py
- submit_aug_2023/HEK293_2.py
- submit_aug_2023/HEXEvent_1.py
- submit_aug_2023/HEXEvent_2.py
- submit_aug_2023/lncRNA_databases.py
- submit_aug_2023/load_pickles_1.py
- submit_aug_2023/load_pickles_2.py
- submit_aug_2023/load_pickles_3.py
- submit_aug_2023/make_sam_hits_data_file.py
- submit_aug_2023/NMD.py
- submit_aug_2023/parse_gencode.py
- submit_aug_2023/prepare_reads_for_alignment_dark_cycle.py
- submit_aug_2023/proportions.py
- submit_aug_2023/remove_identical_alignment_reads.py
- submit_aug_2023/repeat_table.py
- submit_aug_2023/SAI_exon_list_1.py
- submit_aug_2023/SAI_exon_list_2.py
- submit_aug_2023/sam_read_assignments.py
- submit_aug_2023/shared_exons.py
- submit_aug_2023/snaptron_1.py
- submit_aug_2023/snaptron_2.py
- submit_aug_2023/synthetic_make_sam.py
- submit_aug_2023/workflow_build_primary.py
- submit_aug_2023/workflow_collapse_alignments.py
- submit_aug_2023/workflow_Dfam.py
- submit_aug_2023/workflow_ESE.py
- submit_aug_2023/workflow_process_reads.py
- submit_aug_2023/workflow_run_pickle_loads.py
- submit_aug_2023/workflow_SAI.py
- submit_aug_2023/workflow_synthetic_collapse.py
- submit_aug_2023/bbduk_files/
- submit_aug_2023/bbduk_files/fasta/
- submit_aug_2023/bbduk_files/fasta/trim_fasta_15mer_both_plasmid_forward.fa/
- submit_aug_2023/exon_id_library/
- submit_aug_2023/exon_id_library/bed.py
- submit_aug_2023/exon_id_library/exon_id_lib.py
- submit_aug_2023/exon_id_library/exon_id_library.py
- submit_aug_2023/exon_id_library/gff.py
- submit_aug_2023/exon_id_library/__init__ (copy).py
- submit_aug_2023/exon_id_library/__init__.py
- submit_aug_2023/exon_id_library/.ipynb_checkpoints/
- submit_aug_2023/exon_id_library/.ipynb_checkpoints/exon_id_lib-checkpoint.py
- submit_aug_2023/exon_id_library/__pycache__/
- submit_aug_2023/exon_id_library/__pycache__/bed.cpython-37.pyc
- submit_aug_2023/exon_id_library/__pycache__/exon_id_lib.cpython-37.pyc
- submit_aug_2023/exon_id_library/__pycache__/exon_id_library.cpython-37.pyc
- submit_aug_2023/exon_id_library/__pycache__/gff.cpython-37.pyc
- submit_aug_2023/exon_id_library/__pycache__/__init__.cpython-37.pyc
- submit_aug_2023/experiment_paths/
- submit_aug_2023/experiment_paths/experiment_paths.py
- submit_aug_2023/experiment_paths/workflow_synthetic_collapse.py
- submit_aug_2023/experiment_paths/.ipynb_checkpoints/
- submit_aug_2023/experiment_paths/.ipynb_checkpoints/experiment_20210202_paths-checkpoint.py
- submit_aug_2023/experiment_paths/__pycache__/
- submit_aug_2023/experiment_paths/__pycache__/experiment_20210202_paths.cpython-37.pyc
- submit_aug_2023/experiment_paths/__pycache__/experiment_20210202_paths.cpython-39.pyc
- submit_aug_2023/experiment_paths/__pycache__/experiment_paths.cpython-37.pyc
