# Supplementary material for: The human genome contains over a million autonomous exons
Source: Genome Res. 2023 Nov;33(11):1865–78. doi: 10.1101/gr.277792.123 (PMC10760453; doi:10.1101/gr.277792.123)
Supplement: Supplement 1 [file Supplemental_code.zip › submit_aug_2023/build_exon_interval_from_SAM_2.py]

import numpy as np

from experiment_paths.experiment_paths import *

import exon_id_library.exon_id_lib as el

import gzip
import intervaltree


collapsed_exons_list = ["1_ETF_S1_L001_R1_001.fastq.gz_all_trimmed_simple_paired_selected_sorted_collapsed_reshape_sorted_collapse.txt.gz",
"2_ETF_cleaned_S9_L001_R1_001.fastq.gz_all_trimmed_simple_paired_selected_sorted_collapsed_reshape_sorted_collapse.txt.gz",
"3_ETF_cleaned_S10_L001_R1_001.fastq.gz_all_trimmed_simple_paired_selected_sorted_collapsed_reshape_sorted_collapse.txt.gz",
"4_ETF_cleaned_S11_L001_R1_001.fastq.gz_all_trimmed_simple_paired_selected_sorted_collapsed_reshape_sorted_collapse.txt.gz",
"5_ETF_cleaned_S12_L001_R1_001.fastq.gz_all_trimmed_simple_paired_selected_sorted_collapsed_reshape_sorted_collapse.txt.gz",
"6_ETF_S2_L001_R1_001.fastq.gz_all_trimmed_simple_paired_selected_sorted_collapsed_reshape_sorted_collapse.txt.gz",
"7_ETF_cleaned_S13_L001_R1_001.fastq.gz_all_trimmed_simple_paired_selected_sorted_collapsed_reshape_sorted_collapse.txt.gz",
"8_ETF_cleaned_S14_L001_R1_001.fastq.gz_all_trimmed_simple_paired_selected_sorted_collapsed_reshape_sorted_collapse.txt.gz",
"9_ETF_S3_L001_R1_001.fastq.gz_all_trimmed_simple_paired_selected_sorted_collapsed_reshape_sorted_collapse.txt.gz",
"10_ETF_cleaned_S15_L001_R1_001.fastq.gz_all_trimmed_simple_paired_selected_sorted_collapsed_reshape_sorted_collapse.txt.gz",
"11_ETF_S4_L001_R1_001.fastq.gz_all_trimmed_simple_paired_selected_sorted_collapsed_reshape_sorted_collapse.txt.gz",
"12_ETF_cleaned_S16_L001_R1_001.fastq.gz_all_trimmed_simple_paired_selected_sorted_collapsed_reshape_sorted_collapse.txt.gz",
"13_ETF_cleaned_S17_L001_R1_001.fastq.gz_all_trimmed_simple_paired_selected_sorted_collapsed_reshape_sorted_collapse.txt.gz",
"14_ETF_cleaned_S18_L001_R1_001.fastq.gz_all_trimmed_simple_paired_selected_sorted_collapsed_reshape_sorted_collapse.txt.gz",
"15_ETF_S5_L001_R1_001.fastq.gz_all_trimmed_simple_paired_selected_sorted_collapsed_reshape_sorted_collapse.txt.gz",
"16_ETF_cleaned_S19_L001_R1_001.fastq.gz_all_trimmed_simple_paired_selected_sorted_collapsed_reshape_sorted_collapse.txt.gz",
"17_ETF_cleaned_S20_L001_R1_001.fastq.gz_all_trimmed_simple_paired_selected_sorted_collapsed_reshape_sorted_collapse.txt.gz",
"18_ETF_S6_L001_R1_001.fastq.gz_all_trimmed_simple_paired_selected_sorted_collapsed_reshape_sorted_collapse.txt.gz",
"19_ETF_cleaned_S21_L001_R1_001.fastq.gz_all_trimmed_simple_paired_selected_sorted_collapsed_reshape_sorted_collapse.txt.gz",
"20_ETF_cleaned_S7_L001_R1_001.fastq.gz_all_trimmed_simple_paired_selected_sorted_collapsed_reshape_sorted_collapse.txt.gz",
"21_ETF_cleaned_S8_L001_R1_001.fastq.gz_all_trimmed_simple_paired_selected_sorted_collapsed_reshape_sorted_collapse.txt.gz",
"22_ETF_cleaned_S22_L001_R1_001.fastq.gz_all_trimmed_simple_paired_selected_sorted_collapsed_reshape_sorted_collapse.txt.gz",
"23_ETF_cleaned_S23_L001_R1_001.fastq.gz_all_trimmed_simple_paired_selected_sorted_collapsed_reshape_sorted_collapse.txt.gz"]

#collapsed_exons_list = [exp_output_path.trimmed_fastq_input_files + x for x in collapsed_exons_list]

collapsed_exons_list = [exp_output_path.trimmed_fastq_SAM_files + x for x in collapsed_exons_list]


#exp_output_path.trimmed_fastq_SAM_files
#test = '/mnt/hgfs/main_ssd/et_test/SAM/1_ETF_S1_L001_R1_001.fastq.gz_all_trimmed_simple_paired_selected_sorted_collapsed_reshape_sorted_collapse.txt.gz'

from maxentpy import maxent
from maxentpy.maxent import load_matrix5, load_matrix3
matrix5 = load_matrix5()
matrix3 = load_matrix3()


import os,sys


a=np.zeros(24)


exon_id_dict = dict()

duplicate_count = 0
for ii, f_path in enumerate(collapsed_exons_list):
    print('load file: %s' % (os.path.basename(f_path)))
    lib_num = int(os.path.basename(f_path).split('_')[0])
    for line in gzip.open(f_path,'rt'):
        #lib_num = os.basename(f_path)
        line_split = line.strip().split('\t')
        chrom  = line_split[1] #line_split[1] is not always == to line_split[0]
        start  = line_split[2]
        end    = line_split[3]
        strand = line_split[4]
        count  = int(line_split[5])
        exon_id = '%s:%s-%s:%s' % (chrom, start, end, strand)
        
        
        if exon_id not in exon_id_dict:
            exon_id_dict[exon_id] = np.zeros(24)
        else:
          
            duplicate_count += 1
        
        exon_id_dict[exon_id][lib_num] += count


def get_3ss_seq(exon_id, genome_fasta):
    ex=el.exon_id_values(exon_id)
    if ex.strand == '+':
        try:
            seq = str(genome_fasta[ex.chrom][ex.start-21:ex.start+2])
            score = maxent.score3(seq, matrix=matrix3)
        except:
            seq='N'
            score=-5500
    if ex.strand == '-':
        try:
            seq = str(genome_fasta[ex.chrom][ex.end-4:ex.end+19].reverse.complement)
            score=maxent.score3(seq, matrix=matrix3)
        except:
            seq='N'
            score=-5500
    return seq,score


def get_5ss_seq(exon_id, genome_fasta):
    ex=el.exon_id_values(exon_id)
    if ex.strand == '+':
        try:
            seq = str(genome_fasta[ex.chrom][ex.end-4:ex.end+5])
            score = maxent.score5(seq, matrix=matrix5)
        except:
            seq='N'
            score=-5500
    if ex.strand == '-':
        try:
            seq = str(genome_fasta[ex.chrom][ex.start-7:ex.start+2].reverse.complement)
            score=maxent.score5(seq, matrix=matrix5)
        except:
            seq='N'
            score=-5500
    return seq,score

get_3ss_seq('chr1:12010-12228:+', genome_fasta)
get_3ss_seq('chr1:182529-182747:+', genome_fasta)
get_3ss_seq('chr1:133374-133569:-', genome_fasta)
get_3ss_seq('chr1:350955-351040:-', genome_fasta)

get_5ss_seq('chr1:12010-12228:+', genome_fasta)
get_5ss_seq('chr1:182529-182747:+', genome_fasta)
get_5ss_seq('chr1:133374-133569:-', genome_fasta)
get_5ss_seq('chr1:350955-351040:-', genome_fasta)

new_exon_id_dict=dict()
for ii, exon_id in enumerate(exon_id_dict):
    if ii % 1000000==0:
        print('made {:,} new exon_ids'.format((ii)))
    count_array = exon_id_dict[exon_id]
    new_exon_id_dict[exon_id] = dict()
    
    
    ex=el.exon_id_values(exon_id)
    #exon_id_dict[exon_id][''] = 
    new_exon_id_dict[exon_id]['length'] = ex.length
    new_exon_id_dict[exon_id]['count'] = sum(count_array)
    new_exon_id_dict[exon_id]['strand'] = ex.strand
    new_exon_id_dict[exon_id]['chrom'] = ex.chrom
    new_exon_id_dict[exon_id]['start'] = ex.start
    new_exon_id_dict[exon_id]['end'] = ex.end
    #exon_id_dict[exon_id]['lib_count'] = count_array
    new_exon_id_dict[exon_id]['lib_array'] = count_array
    new_exon_id_dict[exon_id]['3ss'] = get_3ss_seq(exon_id,genome_fasta)[0]
    new_exon_id_dict[exon_id]['3ss_score'] = get_3ss_seq(exon_id,genome_fasta)[1]
    new_exon_id_dict[exon_id]['5ss'] = get_5ss_seq(exon_id,genome_fasta)[0]
    new_exon_id_dict[exon_id]['5ss_score'] = get_5ss_seq(exon_id,genome_fasta)[1]
    
    new_exon_id_dict[exon_id]['lib_count'] = {ii:val for ii, val in enumerate(count_array) if val  > 0}
    


exon_IT = dict()

for exon_id in new_exon_id_dict:
    ex = el.exon_id_values(exon_id)
    if ex.chrom not in exon_IT:
        exon_IT[ex.chrom]={'+':intervaltree.IntervalTree(),'-':intervaltree.IntervalTree()}
    exon_IT[ex.chrom][ex.strand][ex.start:ex.end]=[exon_id]
    


import pickle
pickle_path = exp_output_path.pickle_merged + "updated_merged_aggregate_exon_dict.pickle"
print('Dumped aggregate pickle path:', pickle_path)
with open(pickle_path, "wb") as output_file:
    pickle.dump(new_exon_id_dict,output_file)
    pickle.dump(exon_IT,output_file)
    pickle.dump({'empty':'empty'},output_file)
    pickle.dump({'date_join_aggregate_chromosome_data':'empty'},output_file)

    output_file.close()


    
    
    
    
    
