# Supplementary material for: The human genome contains over a million autonomous exons
Source: Genome Res. 2023 Nov;33(11):1865–78. doi: 10.1101/gr.277792.123 (PMC10760453; doi:10.1101/gr.277792.123)
Supplement: Supplement 1 [file Supplemental_code.zip › submit_aug_2023/workflow_build_primary.py]

from experiment_paths.experiment_paths import *

repo_path = ''


#runfile(repo_path + 'build_exon_interval_from_SAM_1.py', wdir = exp_output_path.git_repo, current_namespace=True)

runfile(repo_path + 'build_exon_interval_from_SAM_2.py', wdir = exp_output_path.git_repo, current_namespace=True)

runfile(repo_path + 'build_exon_interval_from_SAM_3.py', wdir = exp_output_path.git_repo, current_namespace=True)

runfile(repo_path + 'build_exon_interval_from_SAM_4.py', wdir = exp_output_path.git_repo, current_namespace=True)
