# Supplementary material for: The human genome contains over a million autonomous exons
Source: Genome Res. 2023 Nov;33(11):1865–78. doi: 10.1101/gr.277792.123 (PMC10760453; doi:10.1101/gr.277792.123)
Supplement: Supplement 2 [file Supplemental_data.zip]

Archive with 30 entries (29 files):
- Readme.txt
- data_zip/
- data_zip/2C_all_mRNA.txt
- data_zip/2C_ET_mRNA.txt
- data_zip/2D.txt
- data_zip/3A.txt
- data_zip/3B.txt
- data_zip/3C.txt
- data_zip/3D_left.txt
- data_zip/3E.txt
- data_zip/3F.txt
- data_zip/4C.txt
- data_zip/4E.txt
- data_zip/4F.txt
- data_zip/4G_Intergenic.txt
- data_zip/4G_lncRNA.txt
- data_zip/4G_mRNA.txt
- data_zip/4H_Intergenic.txt
- data_zip/4H_lncRNA.txt
- data_zip/4H_mRNA.txt
- data_zip/5A.txt
- data_zip/5B.txt
- data_zip/5C.txt
- data_zip/7A.txt
- data_zip/S4B.txt
- data_zip/S4C.txt
- data_zip/S5A.txt
- data_zip/S5F.txt
- data_zip/S6B.txt
- data_zip/S7A.txt
