# Supplementary material for: The human genome contains over a million autonomous exons
Source: Genome Res. 2023 Nov;33(11):1865–78. doi: 10.1101/gr.277792.123 (PMC10760453; doi:10.1101/gr.277792.123)
Supplement: Supplement 2 [file Supplemental_data.zip › data_zip/2C_all_mRNA.txt]

pc_exon_id	length
chr2:105280382-105280724:-	342	annotated_mRNA
chr12:96744020-96744147:+	127	annotated_mRNA
chr2:58086339-58086427:+	88	annotated_mRNA
chr5:132750857-132750998:+	141	annotated_mRNA
chr17:50538079-50538198:+	119	annotated_mRNA
chr4:79978007-79978175:-	168	annotated_mRNA
chr19:51015417-51015551:-	134	annotated_mRNA
chr15:50471633-50471796:+	163	annotated_mRNA
chr1:26731152-26731605:+	453	annotated_mRNA
chr9:34709500-34709683:-	183	annotated_mRNA
chr11:63598061-63598164:-	103	annotated_mRNA
chr14:103991160-103991225:+	65	annotated_mRNA
chr14:67100856-67100912:+	56	annotated_mRNA
chr8:119601397-119601463:-	66	annotated_mRNA
chr4:55974746-55974970:+	224	annotated_mRNA
chr1:53114758-53114974:-	216	annotated_mRNA
chr3:123528386-123528475:-	89	annotated_mRNA
chr16:1964276-1964366:-	90	annotated_mRNA
chr2:29002536-29002748:+	212	annotated_mRNA
chr1:214619129-214619221:+	92	annotated_mRNA
chr6:138287074-138287185:+	111	annotated_mRNA
chr13:41833371-41833532:-	161	annotated_mRNA
chr8:27504956-27505147:+	191	annotated_mRNA
chr20:49089538-49089747:+	209	annotated_mRNA
chr19:10459595-10459760:+	165	annotated_mRNA
chr3:155143443-155143572:+	129	annotated_mRNA
chr16:57137149-57137283:+	134	annotated_mRNA
chr20:9387463-9387557:+	94	annotated_mRNA
chr11:28296797-28296932:+	135	annotated_mRNA
chr5:134359897-134360092:-	195	annotated_mRNA
chr13:94590853-94590944:-	91	annotated_mRNA
chr8:58492353-58492529:-	176	annotated_mRNA
chr3:15256853-15257114:-	261	annotated_mRNA
chr3:196209376-196209516:-	140	annotated_mRNA
chr7:74711032-74711110:+	78	annotated_mRNA
chr8:52683549-52683720:-	171	annotated_mRNA
chr8:65779720-65779804:-	84	annotated_mRNA
chr10:133096974-133097102:+	128	annotated_mRNA
chr16:1211716-1211806:+	90	annotated_mRNA
chr17:58208105-58208175:-	70	annotated_mRNA
chrX:48060450-48060546:-	96	annotated_mRNA
chr4:39234766-39234876:+	110	annotated_mRNA
chr8:18575128-18575286:-	158	annotated_mRNA
chr6:133982568-133982651:+	83	annotated_mRNA
chr8:133499135-133499190:-	55	annotated_mRNA
chr2:111864806-111864952:-	146	annotated_mRNA
chr12:15516763-15516957:+	194	annotated_mRNA
chr17:29489664-29489758:+	94	annotated_mRNA
chr3:69035023-69035116:-	93	annotated_mRNA
chr19:5739326-5739440:+	114	annotated_mRNA
chrX:101146153-101146278:+	125	annotated_mRNA
chr16:28606056-28606237:-	181	annotated_mRNA
chr4:88094577-88094660:-	83	annotated_mRNA
chr17:42573107-42573167:-	60	annotated_mRNA
chr7:16801151-16801204:-	53	annotated_mRNA
chr9:138046904-138047034:+	130	annotated_mRNA
chr9:133449783-133449966:+	183	annotated_mRNA
chr4:8205167-8205367:+	200	annotated_mRNA
chr15:30647668-30647715:+	47	annotated_mRNA
chr5:149525045-149525172:-	127	annotated_mRNA
chr11:122806410-122806517:+	107	annotated_mRNA
chr11:71498352-71498529:+	177	annotated_mRNA
chr15:44715423-44715459:+	36	annotated_mRNA
chr9:136800389-136800494:+	105	annotated_mRNA
chr3:9684585-9684671:+	86	annotated_mRNA
chr14:60461354-60461413:-	59	annotated_mRNA
chr21:40692810-40692957:-	147	annotated_mRNA
chr12:103668643-103668730:+	87	annotated_mRNA
chr8:42317657-42317772:+	115	annotated_mRNA
chr12:113176840-113176936:-	96	annotated_mRNA
chr1:109713484-109713566:+	82	annotated_mRNA
chr10:99810134-99810219:+	85	annotated_mRNA
chr3:48570275-48570335:-	60	annotated_mRNA
chr11:103303093-103303254:+	161	annotated_mRNA
chr11:67282435-67282543:+	108	annotated_mRNA
chr17:45974385-45974472:+	87	annotated_mRNA
chr17:3753290-3753431:-	141	annotated_mRNA
chr19:12924639-12924808:-	169	annotated_mRNA
chr2:72495430-72495540:-	110	annotated_mRNA
chr4:67922755-67922927:-	172	annotated_mRNA
chr10:77984205-77984299:-	94	annotated_mRNA
chr1:183240292-183240392:+	100	annotated_mRNA
chr5:13758846-13758984:-	138	annotated_mRNA
chr15:76774855-76775118:-	263	annotated_mRNA
chr9:129005645-129005777:+	132	annotated_mRNA
chrX:48923137-48923296:-	159	annotated_mRNA
chr9:15474009-15474238:-	229	annotated_mRNA
chr16:23323554-23323579:+	25	annotated_mRNA
chr16:28908609-28908765:-	156	annotated_mRNA
chr9:34656739-34656909:+	170	annotated_mRNA
chr11:62824459-62824566:-	107	annotated_mRNA
chr2:233767849-233767937:+	88	annotated_mRNA
chr16:47689041-47689176:+	135	annotated_mRNA
chr20:62335021-62335127:-	106	annotated_mRNA
chr2:61088358-61088469:+	111	annotated_mRNA
chr2:151633654-151633966:-	312	annotated_mRNA
chr14:49838139-49838207:-	68	annotated_mRNA
chr1:15943808-15943896:-	88	annotated_mRNA
chr10:89215938-89216010:-	72	annotated_mRNA
chr8:140541164-140541359:-	195	annotated_mRNA
chr15:75356793-75356903:-	110	annotated_mRNA
chrX:40647007-40647142:-	135	annotated_mRNA
chr2:112236562-112236696:-	134	annotated_mRNA
chr9:35562380-35562402:-	22	annotated_mRNA
chr14:52015054-52015276:-	222	annotated_mRNA
chr9:110445837-110446039:-	202	annotated_mRNA
chr12:77044637-77044796:-	159	annotated_mRNA
chr15:52372124-52372364:-	240	annotated_mRNA
chr9:125238590-125238828:-	238	annotated_mRNA
chr6:35420127-35420282:+	155	annotated_mRNA
chr12:109800618-109800759:-	141	annotated_mRNA
chr2:178654208-178654292:-	84	annotated_mRNA
chr17:76287800-76287898:-	98	annotated_mRNA
chr12:50412405-50412454:+	49	annotated_mRNA
chr19:13149029-13149092:-	63	annotated_mRNA
chr5:169840757-169840853:+	96	annotated_mRNA
chrX:130133313-130133456:-	143	annotated_mRNA
chr5:55222176-55222400:-	224	annotated_mRNA
chr16:57515341-57515445:-	104	annotated_mRNA
chr1:43234495-43234639:+	144	annotated_mRNA
chr10:48425888-48426071:+	183	annotated_mRNA
chr19:17832519-17832709:-	190	annotated_mRNA
chr17:3446472-3446602:-	130	annotated_mRNA
chr13:114236645-114236700:+	55	annotated_mRNA
chr17:64583461-64583545:-	84	annotated_mRNA
chr7:44007268-44007587:+	319	annotated_mRNA
chr2:11779519-11779646:+	127	annotated_mRNA
chr2:43824889-43825019:-	130	annotated_mRNA
chr9:114094353-114094456:-	103	annotated_mRNA
chr19:15682389-15682511:+	122	annotated_mRNA
chr6:56632854-56633038:-	184	annotated_mRNA
chr10:73291350-73291445:-	95	annotated_mRNA
chr12:77994803-77994872:+	69	annotated_mRNA
chr17:57879611-57879739:-	128	annotated_mRNA
chr9:34709777-34709898:-	121	annotated_mRNA
chr7:148883197-148883262:-	65	annotated_mRNA
chr7:148811625-148811721:-	96	annotated_mRNA
chr1:22958685-22958714:-	29	annotated_mRNA
chr10:101029994-101030385:-	391	annotated_mRNA
chr3:12924581-12924743:-	162	annotated_mRNA
chrX:52062222-52062665:-	443	annotated_mRNA
chr11:13372163-13372410:+	247	annotated_mRNA
chr3:167360675-167360724:-	49	annotated_mRNA
chr4:185353485-185353603:+	118	annotated_mRNA
chr1:25780940-25781113:+	173	annotated_mRNA
chr19:13235614-13235731:-	117	annotated_mRNA
chr7:55174722-55174821:+	99	annotated_mRNA
chr3:37048517-37048610:+	93	annotated_mRNA
chr4:152882723-152882881:+	158	annotated_mRNA
chr11:47232814-47232960:+	146	annotated_mRNA
chr11:1006528-1006618:+	90	annotated_mRNA
chr22:40680949-40681125:+	176	annotated_mRNA
chr18:33439962-33440082:-	120	annotated_mRNA
chr8:39913001-39913149:+	148	annotated_mRNA
chr22:17822030-17822171:-	141	annotated_mRNA
chr7:74822624-74822808:-	184	annotated_mRNA
chr20:62890960-62891156:-	196	annotated_mRNA
chr3:172925346-172925493:-	147	annotated_mRNA
chr6:6224686-6224861:-	175	annotated_mRNA
chr2:227103144-227103198:-	54	annotated_mRNA
chr17:37200427-37200484:-	57	annotated_mRNA
chr6:46809420-46809538:+	118	annotated_mRNA
chr17:69259706-69259798:-	92	annotated_mRNA
chr14:73250907-73251031:+	124	annotated_mRNA
chrX:13040758-13040873:-	115	annotated_mRNA
chr11:46879126-46879316:-	190	annotated_mRNA
chr13:112516440-112516576:-	136	annotated_mRNA
chr10:52271350-52271490:+	140	annotated_mRNA
chr12:109855619-109855770:-	151	annotated_mRNA
chr6:111193293-111193325:+	32	annotated_mRNA
chr2:219608583-219608789:+	206	annotated_mRNA
chr12:25106943-25107051:+	108	annotated_mRNA
chrX:47240587-47240649:+	62	annotated_mRNA
chr19:2123358-2123407:-	49	annotated_mRNA
chr4:8606737-8606899:+	162	annotated_mRNA
chr7:23506138-23506267:-	129	annotated_mRNA
chr15:76351237-76351289:-	52	annotated_mRNA
chr20:62338016-62338151:-	135	annotated_mRNA
chr16:1861985-1862117:-	132	annotated_mRNA
chr2:28592661-28592720:+	59	annotated_mRNA
chr1:162343835-162343977:+	142	annotated_mRNA
chr10:119920889-119920985:+	96	annotated_mRNA
chr19:42054320-42054473:-	153	annotated_mRNA
chr17:39744070-39744208:+	138	annotated_mRNA
chr16:20790850-20790933:-	83	annotated_mRNA
chr19:18427752-18427814:+	62	annotated_mRNA
chr14:103998624-103998729:+	105	annotated_mRNA
chr8:99520899-99521011:+	112	annotated_mRNA
chr11:31370716-31370860:+	144	annotated_mRNA
chr12:49658442-49658595:-	153	annotated_mRNA
chr10:54189364-54189385:-	21	annotated_mRNA
chr12:89471614-89471730:-	116	annotated_mRNA
chr4:177341476-177341643:+	167	annotated_mRNA
chr11:66060582-66060732:+	150	annotated_mRNA
chr9:112838498-112838698:+	200	annotated_mRNA
chr10:132147952-132148051:+	99	annotated_mRNA
chr1:235434204-235434281:+	77	annotated_mRNA
chr19:11402011-11402133:-	122	annotated_mRNA
chr15:28248552-28248737:-	185	annotated_mRNA
chr20:34982459-34982556:+	97	annotated_mRNA
chr7:75061207-75061292:-	85	annotated_mRNA
chr15:61920498-61920648:-	150	annotated_mRNA
chr17:75246509-75246585:-	76	annotated_mRNA
chr5:138567001-138567164:-	163	annotated_mRNA
chr19:7444204-7444455:+	251	annotated_mRNA
chr11:108135142-108135243:+	101	annotated_mRNA
chr1:203007774-203007864:+	90	annotated_mRNA
chr12:113306495-113306576:-	81	annotated_mRNA
chr4:108759749-108759909:-	160	annotated_mRNA
chr9:104803284-104803317:-	33	annotated_mRNA
chr14:74911248-74911381:-	133	annotated_mRNA
chr16:21678915-21678944:+	29	annotated_mRNA
chr1:186362837-186363002:-	165	annotated_mRNA
chr11:118581246-118581402:+	156	annotated_mRNA
chr12:108807633-108807828:-	195	annotated_mRNA
chr15:45410372-45410531:+	159	annotated_mRNA
chr12:56418134-56418360:-	226	annotated_mRNA
chr21:42375716-42375869:-	153	annotated_mRNA
chr14:96311117-96311288:-	171	annotated_mRNA
chr3:47062163-47062347:-	184	annotated_mRNA
chr22:38826500-38826748:-	248	annotated_mRNA
chr1:233095755-233095864:-	109	annotated_mRNA
chr9:92345699-92345788:+	89	annotated_mRNA
chr22:31091675-31091848:+	173	annotated_mRNA
chr8:58631496-58631547:-	51	annotated_mRNA
chr1:88857206-88857488:-	282	annotated_mRNA
chr4:44682334-44682412:+	78	annotated_mRNA
chr12:7406532-7406853:-	321	annotated_mRNA
chr12:95737866-95738145:-	279	annotated_mRNA
chr9:137565085-137565155:-	70	annotated_mRNA
chr17:8039902-8039984:+	82	annotated_mRNA
chr3:167327942-167328117:-	175	annotated_mRNA
chr12:79778550-79778601:-	51	annotated_mRNA
chr1:159713503-159713641:-	138	annotated_mRNA
chr10:122998493-122998672:-	179	annotated_mRNA
chr3:156421616-156421660:+	44	annotated_mRNA
chr6:44232807-44233007:+	200	annotated_mRNA
chr14:74812628-74812783:+	155	annotated_mRNA
chr21:31688307-31688465:-	158	annotated_mRNA
chr12:131105754-131105866:+	112	annotated_mRNA
chr11:66220631-66220792:+	161	annotated_mRNA
chr12:16216893-16217025:-	132	annotated_mRNA
chrX:147938099-147938162:+	63	annotated_mRNA
chr2:85542901-85543035:+	134	annotated_mRNA
chr9:120796423-120796610:+	187	annotated_mRNA
chr13:31782676-31782748:+	72	annotated_mRNA
chr10:87076576-87076657:-	81	annotated_mRNA
chr15:89621393-89621551:+	158	annotated_mRNA
chr6:46716384-46716529:-	145	annotated_mRNA
chr14:55390911-55390993:-	82	annotated_mRNA
chr1:156381806-156381944:+	138	annotated_mRNA
chr18:246324-246456:-	132	annotated_mRNA
chr19:51499170-51499218:-	48	annotated_mRNA
chr4:88277143-88277244:-	101	annotated_mRNA
chr17:58196939-58197258:+	319	annotated_mRNA
chr7:84129123-84129186:-	63	annotated_mRNA
chr1:36859108-36859252:-	144	annotated_mRNA
chr17:37529783-37529852:-	69	annotated_mRNA
chr8:50590879-50590918:+	39	annotated_mRNA
chr8:39989721-39989839:+	118	annotated_mRNA
chr8:143721549-143721674:+	125	annotated_mRNA
chr3:46674566-46674740:-	174	annotated_mRNA
chr2:151643150-151643354:-	204	annotated_mRNA
chr5:69566131-69566209:+	78	annotated_mRNA
chr17:81716812-81716856:+	44	annotated_mRNA
chr6:142392948-142393001:+	53	annotated_mRNA
chr2:241497616-241497688:-	72	annotated_mRNA
chr12:112075678-112075790:-	112	annotated_mRNA
chr19:44511637-44511673:-	36	annotated_mRNA
chr8:94530963-94531086:-	123	annotated_mRNA
chr1:201382252-201382327:-	75	annotated_mRNA
chr1:15504611-15504759:-	148	annotated_mRNA
chr7:16604721-16604850:-	129	annotated_mRNA
chr15:76202202-76202265:+	63	annotated_mRNA
chr19:6926366-6926602:+	236	annotated_mRNA
chr15:50538709-50538852:-	143	annotated_mRNA
chr16:56626466-56626532:+	66	annotated_mRNA
chr9:133066530-133066661:+	131	annotated_mRNA
chr8:131944745-131944873:+	128	annotated_mRNA
chr17:39924030-39924226:-	196	annotated_mRNA
chr19:38505806-38505947:+	141	annotated_mRNA
chr12:101305915-101306066:+	151	annotated_mRNA
chr5:140702006-140702130:+	124	annotated_mRNA
chr12:6669031-6669190:-	159	annotated_mRNA
chr1:154346231-154346477:+	246	annotated_mRNA
chr1:200988493-200988545:-	52	annotated_mRNA
chr19:35642615-35642699:+	84	annotated_mRNA
chr1:118041803-118042043:-	240	annotated_mRNA
chr11:865918-866002:+	84	annotated_mRNA
chr12:32624422-32624453:+	31	annotated_mRNA
chrX:155090784-155090840:+	56	annotated_mRNA
chr2:9993207-9993245:+	38	annotated_mRNA
chr17:37244588-37244735:-	147	annotated_mRNA
chr17:44736830-44736867:+	37	annotated_mRNA
chr15:55223889-55224013:-	124	annotated_mRNA
chr16:4514575-4514665:-	90	annotated_mRNA
chr1:212333497-212333599:+	102	annotated_mRNA
chr16:11047292-11047343:+	51	annotated_mRNA
chr16:71454042-71454169:-	127	annotated_mRNA
chr21:39605094-39605226:+	132	annotated_mRNA
chr5:139279051-139279130:+	79	annotated_mRNA
chr1:91719312-91719465:-	153	annotated_mRNA
chr8:103916414-103916538:+	124	annotated_mRNA
chr7:141437608-141437746:+	138	annotated_mRNA
chr8:72055686-72055856:-	170	annotated_mRNA
chr14:52757319-52757356:+	37	annotated_mRNA
chr2:200623861-200623984:+	123	annotated_mRNA
chr11:77159447-77159524:+	77	annotated_mRNA
chr13:75849079-75849293:+	214	annotated_mRNA
chr17:32446945-32447047:+	102	annotated_mRNA
chr17:72649170-72649269:-	99	annotated_mRNA
chr2:218429468-218429488:+	20	annotated_mRNA
chr1:203048571-203048715:+	144	annotated_mRNA
chr11:64195645-64195814:+	169	annotated_mRNA
chr7:25124690-25124845:-	155	annotated_mRNA
chr10:97450357-97450537:+	180	annotated_mRNA
chr1:169397237-169397389:-	152	annotated_mRNA
chr6:109509179-109509381:-	202	annotated_mRNA
chr4:3485539-3485659:+	120	annotated_mRNA
chr8:108216412-108216514:-	102	annotated_mRNA
chr8:90934304-90934358:+	54	annotated_mRNA
chr12:7208010-7208081:+	71	annotated_mRNA
chr10:13127745-13127904:+	159	annotated_mRNA
chr8:47712662-47712873:+	211	annotated_mRNA
chr11:20159191-20159293:-	102	annotated_mRNA
chr1:155562153-155562296:-	143	annotated_mRNA
chr16:66398456-66398562:+	106	annotated_mRNA
chr6:30555055-30555192:-	137	annotated_mRNA
chr11:125921191-125921380:+	189	annotated_mRNA
chr12:18084517-18084563:-	46	annotated_mRNA
chr19:1251562-1251650:+	88	annotated_mRNA
chr4:1815664-1815803:-	139	annotated_mRNA
chr6:146426559-146426644:+	85	annotated_mRNA
chr2:86131078-86131107:+	29	annotated_mRNA
chr1:34212210-34212407:+	197	annotated_mRNA
chr11:33645686-33646037:+	351	annotated_mRNA
chr10:100502254-100502485:-	231	annotated_mRNA
chr11:72111442-72111497:-	55	annotated_mRNA
chr13:33835148-33835218:+	70	annotated_mRNA
chr11:64907748-64907891:-	143	annotated_mRNA
chr19:47979570-47979600:-	30	annotated_mRNA
chr14:80792760-80793111:-	351	annotated_mRNA
chr6:43213713-43213913:+	200	annotated_mRNA
chr11:10800090-10800349:-	259	annotated_mRNA
chr22:24414534-24414745:+	211	annotated_mRNA
chr12:64756667-64756763:-	96	annotated_mRNA
chr22:24610250-24610532:+	282	annotated_mRNA
chr17:67215899-67215936:-	37	annotated_mRNA
chr2:200881421-200881489:-	68	annotated_mRNA
chr7:33340897-33340974:+	77	annotated_mRNA
chr7:138091768-138091885:+	117	annotated_mRNA
chr10:46009124-46009213:-	89	annotated_mRNA
chrX:153770092-153770249:+	157	annotated_mRNA
chr17:31181422-31181490:+	68	annotated_mRNA
chr11:67299530-67299612:+	82	annotated_mRNA
chr22:42555232-42555346:+	114	annotated_mRNA
chr8:20165047-20165108:-	61	annotated_mRNA
chr19:18575057-18575152:+	95	annotated_mRNA
chr6:130894967-130895120:-	153	annotated_mRNA
chr12:30979566-30979671:+	105	annotated_mRNA
chr6:30330781-30330877:+	96	annotated_mRNA
chr6:166164800-166164862:-	62	annotated_mRNA
chr10:124994469-124994684:-	215	annotated_mRNA
chr15:54494608-54494735:+	127	annotated_mRNA
chr5:228185-228334:+	149	annotated_mRNA
chr11:102363668-102363717:+	49	annotated_mRNA
chr12:27415869-27415948:+	79	annotated_mRNA
chr17:36506456-36506609:-	153	annotated_mRNA
chr2:178445426-178445536:-	110	annotated_mRNA
chr3:48650892-48651076:-	184	annotated_mRNA
chrX:71136879-71137030:+	151	annotated_mRNA
chr1:23794224-23794326:+	102	annotated_mRNA
chr16:30187382-30187502:+	120	annotated_mRNA
chr11:12220201-12220459:+	258	annotated_mRNA
chr18:36807847-36807935:-	88	annotated_mRNA
chr7:105555028-105555228:+	200	annotated_mRNA
chr5:138179660-138179846:+	186	annotated_mRNA
chr1:150808214-150808326:-	112	annotated_mRNA
chr2:202828848-202829017:-	169	annotated_mRNA
chr14:59603212-59603259:-	47	annotated_mRNA
chr21:45987155-45987176:+	21	annotated_mRNA
chr12:123870366-123870486:+	120	annotated_mRNA
chr20:61852754-61852899:+	145	annotated_mRNA
chr2:97144640-97144713:+	73	annotated_mRNA
chr6:25550910-25551086:+	176	annotated_mRNA
chr7:869349-869517:+	168	annotated_mRNA
chr11:47803438-47803537:-	99	annotated_mRNA
chr3:53872384-53872525:-	141	annotated_mRNA
chr19:58480176-58480620:+	444	annotated_mRNA
chr2:97152504-97152535:+	31	annotated_mRNA
chr12:40918639-40918772:+	133	annotated_mRNA
chr22:25032609-25032697:+	88	annotated_mRNA
chr16:47660657-47660820:+	163	annotated_mRNA
chr8:123810282-123810352:+	70	annotated_mRNA
chr10:70529889-70530069:+	180	annotated_mRNA
chr4:56476671-56476703:+	32	annotated_mRNA
chr8:74322264-74322476:+	212	annotated_mRNA
chr2:127326687-127326818:-	131	annotated_mRNA
chr1:179492855-179492952:+	97	annotated_mRNA
chr15:48487075-48487201:-	126	annotated_mRNA
chr14:64202801-64202964:+	163	annotated_mRNA
chr15:29126267-29126492:-	225	annotated_mRNA
chr1:150284597-150284709:+	112	annotated_mRNA
chr17:4953272-4953342:+	70	annotated_mRNA
chr19:46725332-46725380:-	48	annotated_mRNA
chr7:100553347-100553501:+	154	annotated_mRNA
chr16:31127189-31127354:+	165	annotated_mRNA
chr9:130623611-130623712:+	101	annotated_mRNA
chr7:93308824-93308943:+	119	annotated_mRNA
chr1:43432989-43433191:+	202	annotated_mRNA
chr12:109906572-109906641:+	69	annotated_mRNA
chr2:96341642-96341895:+	253	annotated_mRNA
chr12:56160626-56160671:+	45	annotated_mRNA
chr17:48787811-48788000:-	189	annotated_mRNA
chr10:116948916-116948998:-	82	annotated_mRNA
chr2:112564366-112564500:+	134	annotated_mRNA
chr7:47831217-47831353:-	136	annotated_mRNA
chr18:58390646-58390743:+	97	annotated_mRNA
chr22:32102022-32102238:+	216	annotated_mRNA
chr11:113202379-113202454:+	75	annotated_mRNA
chr1:81951018-81951122:+	104	annotated_mRNA
chr1:37496707-37496737:-	30	annotated_mRNA
chr9:35650184-35650246:-	62	annotated_mRNA
chr2:237360088-237360160:-	72	annotated_mRNA
chr5:121994599-121994671:+	72	annotated_mRNA
chr4:17840607-17840694:+	87	annotated_mRNA
chr6:24128128-24128201:+	73	annotated_mRNA
chr21:17604145-17604277:-	132	annotated_mRNA
chr6:42670660-42670716:+	56	annotated_mRNA
chr10:122982733-122983025:+	292	annotated_mRNA
chr12:95485948-95485982:+	34	annotated_mRNA
chr7:16665437-16665502:+	65	annotated_mRNA
chr17:81855453-81855506:-	53	annotated_mRNA
chrX:46984884-46984941:+	57	annotated_mRNA
chr1:235448349-235448441:+	92	annotated_mRNA
chr5:170268385-170268483:-	98	annotated_mRNA
chr16:57231167-57231320:+	153	annotated_mRNA
chr7:6028918-6029033:-	115	annotated_mRNA
chr1:209599983-209600112:+	129	annotated_mRNA
chr6:31947348-31947522:+	174	annotated_mRNA
chr19:51003704-51003841:-	137	annotated_mRNA
chrX:54444008-54444185:+	177	annotated_mRNA
chrX:129518361-129518448:-	87	annotated_mRNA
chr5:60188296-60188419:-	123	annotated_mRNA
chrX:77693824-77693938:-	114	annotated_mRNA
chr4:48589745-48589878:-	133	annotated_mRNA
chr2:178872133-178872313:-	180	annotated_mRNA
chr3:132507237-132507354:+	117	annotated_mRNA
chr5:38944913-38945069:-	156	annotated_mRNA
chr8:124567071-124567179:-	108	annotated_mRNA
chr1:175004614-175004815:+	201	annotated_mRNA
chrX:52700443-52700579:-	136	annotated_mRNA
chr3:16270945-16271072:+	127	annotated_mRNA
chrX:49116221-49116324:-	103	annotated_mRNA
chr8:38290475-38290678:-	203	annotated_mRNA
chr4:444343-444433:-	90	annotated_mRNA
chr1:180834874-180835046:+	172	annotated_mRNA
chr3:168027728-168027838:-	110	annotated_mRNA
chr19:7453467-7453716:+	249	annotated_mRNA
chr20:2663446-2663567:-	121	annotated_mRNA
chr7:99353909-99354122:+	213	annotated_mRNA
chr4:71447646-71447734:+	88	annotated_mRNA
chr10:50841862-50841993:-	131	annotated_mRNA
chr5:77453817-77453929:-	112	annotated_mRNA
chr9:124889143-124889304:-	161	annotated_mRNA
chr13:20981466-20981649:-	183	annotated_mRNA
chr19:57972463-57972505:-	42	annotated_mRNA
chr19:39098458-39098659:+	201	annotated_mRNA
chrX:7843058-7843306:+	248	annotated_mRNA
chrX:49076645-49076754:-	109	annotated_mRNA
chr14:72970893-72971115:-	222	annotated_mRNA
chr9:95907078-95907272:+	194	annotated_mRNA
chr2:171834727-171834866:-	139	annotated_mRNA
chr7:79772929-79773001:+	72	annotated_mRNA
chr3:100728712-100728859:+	147	annotated_mRNA
chr9:14748401-14748640:-	239	annotated_mRNA
chr1:957099-957274:-	175	annotated_mRNA
chr13:77206653-77206826:-	173	annotated_mRNA
chr1:201073549-201073643:-	94	annotated_mRNA
chr21:44122177-44122358:+	181	annotated_mRNA
chr6:83623301-83623343:-	42	annotated_mRNA
chr15:75929884-75930050:+	166	annotated_mRNA
chr17:20260192-20260295:+	103	annotated_mRNA
chr7:37096619-37096728:-	109	annotated_mRNA
chr2:102175478-102175646:+	168	annotated_mRNA
chr16:23495694-23495779:-	85	annotated_mRNA
chr11:110624162-110624312:-	150	annotated_mRNA
chr17:50198433-50198505:-	72	annotated_mRNA
chr2:99408029-99408132:-	103	annotated_mRNA
chr15:90934339-90934550:+	211	annotated_mRNA
chr1:156978204-156978383:-	179	annotated_mRNA
chr2:185739346-185739472:+	126	annotated_mRNA
chr3:151457026-151457156:-	130	annotated_mRNA
chr1:201410326-201410394:-	68	annotated_mRNA
chr22:24062959-24063147:+	188	annotated_mRNA
chr9:99066882-99067068:+	186	annotated_mRNA
chr12:30733629-30733712:-	83	annotated_mRNA
chr19:16417552-16417638:-	86	annotated_mRNA
chr21:31141118-31141237:-	119	annotated_mRNA
chr17:10527748-10527875:-	127	annotated_mRNA
chr12:61754872-61755025:-	153	annotated_mRNA
chr16:21261254-21261339:-	85	annotated_mRNA
chr5:141518944-141518997:-	53	annotated_mRNA
chr19:50460040-50460180:+	140	annotated_mRNA
chr1:29035826-29035924:+	98	annotated_mRNA
chr6:637701-637862:-	161	annotated_mRNA
chr3:180619259-180619366:-	107	annotated_mRNA
chr22:50455481-50455583:-	102	annotated_mRNA
chr11:68173804-68173914:-	110	annotated_mRNA
chr4:128957026-128957125:-	99	annotated_mRNA
chr6:34880009-34880147:+	138	annotated_mRNA
chr8:102312342-102312486:-	144	annotated_mRNA
chr9:15469266-15469337:-	71	annotated_mRNA
chrX:119085383-119085547:-	164	annotated_mRNA
chr17:63910420-63910540:-	120	annotated_mRNA
chr3:112199321-112199470:-	149	annotated_mRNA
chr8:144395435-144395552:-	117	annotated_mRNA
chr2:27055075-27055254:+	179	annotated_mRNA
chr22:42068439-42068575:-	136	annotated_mRNA
chr6:162054091-162054175:-	84	annotated_mRNA
chr1:242219988-242220116:-	128	annotated_mRNA
chr1:16977109-16977199:-	90	annotated_mRNA
chr12:7318026-7318183:+	157	annotated_mRNA
chr15:55850542-55850743:-	201	annotated_mRNA
chr11:32587012-32587145:+	133	annotated_mRNA
chr1:66633070-66633095:+	25	annotated_mRNA
chr19:7620547-7620670:-	123	annotated_mRNA
chr3:190447790-190447828:-	38	annotated_mRNA
chr17:40819517-40819735:-	218	annotated_mRNA
chr4:150248305-150248386:+	81	annotated_mRNA
chr17:50550536-50550611:+	75	annotated_mRNA
chr17:40036116-40036155:-	39	annotated_mRNA
chr15:79064420-79064527:-	107	annotated_mRNA
chr19:39826672-39826868:-	196	annotated_mRNA
chr7:128904290-128904381:-	91	annotated_mRNA
chr19:10334160-10334409:-	249	annotated_mRNA
chr1:11658267-11658365:+	98	annotated_mRNA
chr5:94469961-94470112:-	151	annotated_mRNA
chr13:101083711-101083805:-	94	annotated_mRNA
chr14:64499441-64499564:-	123	annotated_mRNA
chr2:202811746-202811790:-	44	annotated_mRNA
chrX:30668012-30668119:+	107	annotated_mRNA
chr6:54354513-54354637:+	124	annotated_mRNA
chr12:9598499-9598654:-	155	annotated_mRNA
chr17:68877519-68877680:-	161	annotated_mRNA
chr2:32595034-32595145:+	111	annotated_mRNA
chr12:117172471-117172608:-	137	annotated_mRNA
chr2:74854293-74854456:+	163	annotated_mRNA
chr12:110636481-110636502:+	21	annotated_mRNA
chr11:11998696-11998780:-	84	annotated_mRNA
chr14:96846095-96846165:+	70	annotated_mRNA
chr8:112295833-112296007:-	174	annotated_mRNA
chr11:8962092-8962184:-	92	annotated_mRNA
chr11:108677085-108677244:+	159	annotated_mRNA
chr21:5137327-5137475:-	148	annotated_mRNA
chr6:152224494-152224665:-	171	annotated_mRNA
chr12:57630152-57630333:-	181	annotated_mRNA
chr16:74909822-74909918:-	96	annotated_mRNA
chr7:143861095-143861309:-	214	annotated_mRNA
chr1:165205864-165206035:-	171	annotated_mRNA
chr8:39270876-39270915:+	39	annotated_mRNA
chr9:33056837-33056965:-	128	annotated_mRNA
chr7:29072301-29072424:-	123	annotated_mRNA
chr9:133352446-133352609:-	163	annotated_mRNA
chr8:144498916-144499062:+	146	annotated_mRNA
chr12:14536570-14536711:-	141	annotated_mRNA
chr18:31001618-31001740:-	122	annotated_mRNA
chr1:19239818-19239986:-	168	annotated_mRNA
chr2:96277539-96277716:-	177	annotated_mRNA
chr2:227816307-227816385:+	78	annotated_mRNA
chr10:100294942-100295124:-	182	annotated_mRNA
chr15:72712244-72712308:+	64	annotated_mRNA
chr9:138058049-138058251:+	202	annotated_mRNA
chr22:40354248-40354328:+	80	annotated_mRNA
chr3:97992852-97993049:-	197	annotated_mRNA
chr8:91200613-91200793:+	180	annotated_mRNA
chr12:48967946-48968007:-	61	annotated_mRNA
chr8:144466959-144467111:+	152	annotated_mRNA
chr11:47734025-47734130:-	105	annotated_mRNA
chr6:155396809-155396963:-	154	annotated_mRNA
chr1:94060537-94060760:-	223	annotated_mRNA
chr9:33465207-33465360:-	153	annotated_mRNA
chr1:154588551-154588674:-	123	annotated_mRNA
chr20:439108-439296:-	188	annotated_mRNA
chr15:30404432-30404533:-	101	annotated_mRNA
chr17:58199539-58199795:+	256	annotated_mRNA
chr8:144106076-144106242:+	166	annotated_mRNA
chr16:67881076-67881181:+	105	annotated_mRNA
chr19:50980240-50980488:-	248	annotated_mRNA
chr20:36770873-36770978:-	105	annotated_mRNA
chr1:7786721-7786837:+	116	annotated_mRNA
chr2:227256026-227256071:+	45	annotated_mRNA
chr5:113581417-113581710:+	293	annotated_mRNA
chr2:209723595-209723688:+	93	annotated_mRNA
chr7:43466447-43466569:+	122	annotated_mRNA
chr1:2029111-2029267:+	156	annotated_mRNA
chr2:169674867-169675041:-	174	annotated_mRNA
chr10:74398471-74398580:+	109	annotated_mRNA
chr10:89752567-89752692:+	125	annotated_mRNA
chr1:57071023-57071062:-	39	annotated_mRNA
chr5:154034848-154034968:-	120	annotated_mRNA
chr10:101803735-101804020:-	285	annotated_mRNA
chr19:16904226-16904363:-	137	annotated_mRNA
chr13:32124795-32124876:+	81	annotated_mRNA
chr20:50127975-50128188:-	213	annotated_mRNA
chr12:53074649-53074785:-	136	annotated_mRNA
chr12:10418344-10418499:-	155	annotated_mRNA
chr1:186327460-186327661:-	201	annotated_mRNA
chr11:14257716-14257899:+	183	annotated_mRNA
chr15:70919050-70919194:+	144	annotated_mRNA
chrX:119837757-119838052:-	295	annotated_mRNA
chr15:74798233-74798313:+	80	annotated_mRNA
chr5:74765035-74765153:-	118	annotated_mRNA
chr9:136677423-136677557:-	134	annotated_mRNA
chr3:129404249-129404404:-	155	annotated_mRNA
chr4:8054188-8054247:-	59	annotated_mRNA
chr5:52932047-52932137:+	90	annotated_mRNA
chr22:49996994-49997075:-	81	annotated_mRNA
chrX:111717846-111717928:+	82	annotated_mRNA
chr1:45003669-45003741:-	72	annotated_mRNA
chr19:10115479-10115586:-	107	annotated_mRNA
chr12:6583027-6583114:-	87	annotated_mRNA
chr12:121319697-121319819:-	122	annotated_mRNA
chr11:19946401-19946510:+	109	annotated_mRNA
chr16:72103074-72103212:+	138	annotated_mRNA
chr16:54932498-54932904:+	406	annotated_mRNA
chr13:102646294-102646391:+	97	annotated_mRNA
chr1:25771657-25771773:+	116	annotated_mRNA
chr3:12600152-12600280:-	128	annotated_mRNA
chr1:36354364-36354417:-	53	annotated_mRNA
chr5:10414433-10414503:+	70	annotated_mRNA
chr20:63882719-63882821:+	102	annotated_mRNA
chr1:45004600-45004807:-	207	annotated_mRNA
chr5:170789129-170789248:+	119	annotated_mRNA
chr14:80530809-80530887:-	78	annotated_mRNA
chr3:48583718-48583781:-	63	annotated_mRNA
chr6:121239070-121239189:-	119	annotated_mRNA
chr16:66827980-66828078:-	98	annotated_mRNA
chr7:123627110-123627282:+	172	annotated_mRNA
chr5:173932450-173932501:+	51	annotated_mRNA
chr2:134952641-134952712:+	71	annotated_mRNA
chr6:89701558-89701679:-	121	annotated_mRNA
chr9:91220805-91220993:-	188	annotated_mRNA
chr6:70206901-70206979:+	78	annotated_mRNA
chr13:46791346-46791421:-	75	annotated_mRNA
chr2:85596519-85596650:+	131	annotated_mRNA
chr8:129855611-129855748:-	137	annotated_mRNA
chr1:154025542-154025717:-	175	annotated_mRNA
chr1:225367805-225368033:+	228	annotated_mRNA
chr6:33263484-33263550:-	66	annotated_mRNA
chr20:63875816-63875876:+	60	annotated_mRNA
chr7:100775669-100775834:+	165	annotated_mRNA
chrX:54259274-54259339:-	65	annotated_mRNA
chr9:120408347-120408469:-	122	annotated_mRNA
chr12:47785387-47785472:-	85	annotated_mRNA
chr6:152256634-152256766:-	132	annotated_mRNA
chr1:228276930-228277043:+	113	annotated_mRNA
chr2:201835643-201835764:+	121	annotated_mRNA
chr7:83977132-83977197:-	65	annotated_mRNA
chr17:78171510-78171650:+	140	annotated_mRNA
chr8:109396027-109396138:+	111	annotated_mRNA
chr1:148116463-148116536:-	73	annotated_mRNA
chr17:28704307-28704436:-	129	annotated_mRNA
chr5:78113752-78113924:-	172	annotated_mRNA
chr19:18995144-18995281:-	137	annotated_mRNA
chr1:110192506-110192699:+	193	annotated_mRNA
chr6:51649085-51649221:-	136	annotated_mRNA
chr9:136942547-136942696:-	149	annotated_mRNA
chr2:3626014-3626093:+	79	annotated_mRNA
chr8:42399651-42399704:+	53	annotated_mRNA
chr14:105249157-105249248:+	91	annotated_mRNA
chr19:39101288-39101356:+	68	annotated_mRNA
chr12:50999174-50999242:-	68	annotated_mRNA
chr8:70162711-70162855:-	144	annotated_mRNA
chr8:25342401-25342508:+	107	annotated_mRNA
chr1:151043596-151043728:+	132	annotated_mRNA
chr6:161086584-161086668:+	84	annotated_mRNA
chr16:81870852-81870936:+	84	annotated_mRNA
chr7:90492239-90492310:+	71	annotated_mRNA
chr9:34892659-34893153:-	494	annotated_mRNA
chrX:85873052-85873213:-	161	annotated_mRNA
chr3:112924490-112924536:-	46	annotated_mRNA
chr10:58806584-58806624:+	40	annotated_mRNA
chr5:40774928-40774973:-	45	annotated_mRNA
chr12:117579119-117579203:-	84	annotated_mRNA
chr17:82036384-82036449:-	65	annotated_mRNA
chr1:157099466-157099545:-	79	annotated_mRNA
chr2:178125984-178126185:+	201	annotated_mRNA
chr1:91949890-91949959:+	69	annotated_mRNA
chr12:62349221-62349308:+	87	annotated_mRNA
chr2:219558184-219558460:-	276	annotated_mRNA
chr19:50398851-50399054:+	203	annotated_mRNA
chr12:27714780-27714821:+	41	annotated_mRNA
chr4:76130656-76130750:-	94	annotated_mRNA
chr17:49409331-49409474:-	143	annotated_mRNA
chr20:41029431-41029456:+	25	annotated_mRNA
chr9:134052306-134052444:-	138	annotated_mRNA
chr11:57327426-57327515:-	89	annotated_mRNA
chr1:37889557-37889725:-	168	annotated_mRNA
chr7:98993538-98993738:+	200	annotated_mRNA
chr11:62888135-62888219:+	84	annotated_mRNA
chr13:110213926-110214016:-	90	annotated_mRNA
chrX:135983723-135983790:+	67	annotated_mRNA
chr3:143032784-143032947:+	163	annotated_mRNA
chr11:125947686-125948037:+	351	annotated_mRNA
chr1:225272955-225273126:+	171	annotated_mRNA
chr12:80358860-80358901:+	41	annotated_mRNA
chr5:178608376-178608459:-	83	annotated_mRNA
chr11:112051234-112051350:+	116	annotated_mRNA
chr15:43774182-43774354:-	172	annotated_mRNA
chr1:220079727-220079855:-	128	annotated_mRNA
chrX:71298469-71298509:+	40	annotated_mRNA
chr16:88811497-88811657:-	160	annotated_mRNA
chr3:113948820-113948964:+	144	annotated_mRNA
chr5:6631873-6631978:-	105	annotated_mRNA
chr8:140300469-140300615:-	146	annotated_mRNA
chr3:48565410-48565497:-	87	annotated_mRNA
chr17:81270918-81271025:-	107	annotated_mRNA
chr2:27371269-27371344:+	75	annotated_mRNA
chr12:18371180-18371312:+	132	annotated_mRNA
chr4:5568444-5568641:-	197	annotated_mRNA
chr9:105364555-105364721:+	166	annotated_mRNA
chr10:100507425-100507568:-	143	annotated_mRNA
chr15:64930822-64930921:+	99	annotated_mRNA
chr1:20318590-20318722:+	132	annotated_mRNA
chr17:48846443-48846515:+	72	annotated_mRNA
chr6:36727577-36727692:+	115	annotated_mRNA
chr2:55212673-55212807:-	134	annotated_mRNA
chr1:15938718-15938877:+	159	annotated_mRNA
chr6:129492315-129492484:+	169	annotated_mRNA
chr17:29612116-29612274:+	158	annotated_mRNA
chr15:26560932-26561177:-	245	annotated_mRNA
chr19:38566911-38566988:+	77	annotated_mRNA
chr9:91325318-91325405:-	87	annotated_mRNA
chr19:18342859-18342912:+	53	annotated_mRNA
chr19:1978305-1978346:+	41	annotated_mRNA
chr6:31968328-31968539:+	211	annotated_mRNA
chr19:54970223-54970296:+	73	annotated_mRNA
chr11:18616875-18616990:-	115	annotated_mRNA
chr1:117941750-117941848:+	98	annotated_mRNA
chr1:233135013-233135191:-	178	annotated_mRNA
chr5:39002535-39002667:-	132	annotated_mRNA
chr19:41958286-41958384:-	98	annotated_mRNA
chr1:169617028-169617415:-	387	annotated_mRNA
chr16:24910306-24910478:+	172	annotated_mRNA
chr17:39726562-39726660:+	98	annotated_mRNA
chr13:113078363-113078437:+	74	annotated_mRNA
chr22:50529496-50529755:-	259	annotated_mRNA
chr12:110333181-110333284:+	103	annotated_mRNA
chr11:69083945-69084017:+	72	annotated_mRNA
chr6:110105407-110105580:-	173	annotated_mRNA
chr1:35187001-35187123:-	122	annotated_mRNA
chr15:64741173-64741243:-	70	annotated_mRNA
chr19:38845650-38845736:-	86	annotated_mRNA
chr21:45282349-45282460:-	111	annotated_mRNA
chr1:44762346-44762452:+	106	annotated_mRNA
chr8:55966715-55966898:+	183	annotated_mRNA
chr5:176492194-176492333:+	139	annotated_mRNA
chrX:135569337-135569432:+	95	annotated_mRNA
chr4:165311464-165311566:+	102	annotated_mRNA
chr6:161034259-161034450:+	191	annotated_mRNA
chr5:170253119-170253214:-	95	annotated_mRNA
chr16:18838551-18838690:-	139	annotated_mRNA
chr1:226961377-226961563:+	186	annotated_mRNA
chr2:96691723-96691964:+	241	annotated_mRNA
chr17:41571351-41571483:-	132	annotated_mRNA
chr11:117163770-117163893:+	123	annotated_mRNA
chr19:22988325-22988452:-	127	annotated_mRNA
chrX:54085715-54085917:-	202	annotated_mRNA
chr20:33100426-33100494:+	68	annotated_mRNA
chr14:51247092-51247221:+	129	annotated_mRNA
chr11:46808031-46808145:-	114	annotated_mRNA
chr5:13919176-13919353:-	177	annotated_mRNA
chr10:59684096-59684328:-	232	annotated_mRNA
chr14:51000683-51000829:-	146	annotated_mRNA
chr16:27761413-27761591:+	178	annotated_mRNA
chr10:45461231-45461412:-	181	annotated_mRNA
chr16:56973331-56973511:+	180	annotated_mRNA
chr2:187484811-187484988:-	177	annotated_mRNA
chr11:95861992-95862103:-	111	annotated_mRNA
chr3:134549062-134549177:+	115	annotated_mRNA
chr4:95244977-95245145:-	168	annotated_mRNA
chr5:131592383-131592467:-	84	annotated_mRNA
chr5:157333327-157333447:+	120	annotated_mRNA
chr10:97662907-97662969:+	62	annotated_mRNA
chr3:42184685-42184802:+	117	annotated_mRNA
chr1:33716286-33716502:-	216	annotated_mRNA
chrX:154354151-154354292:-	141	annotated_mRNA
chr19:32801756-32801874:+	118	annotated_mRNA
chr1:212812251-212812329:+	78	annotated_mRNA
chr1:169369473-169369551:+	78	annotated_mRNA
chr20:15499774-15499848:+	74	annotated_mRNA
chr1:39853970-39854069:-	99	annotated_mRNA
chr12:40225555-40225641:+	86	annotated_mRNA
chr3:45005291-45005415:+	124	annotated_mRNA
chr10:1379074-1379161:-	87	annotated_mRNA
chr11:90149006-90149108:+	102	annotated_mRNA
chr1:962082-962472:+	390	annotated_mRNA
chr11:63083243-63083458:-	215	annotated_mRNA
chr1:246634473-246634588:+	115	annotated_mRNA
chrX:78114016-78114161:+	145	annotated_mRNA
chr2:189762685-189762945:-	260	annotated_mRNA
chr14:67364767-67365009:+	242	annotated_mRNA
chr9:134753850-134753904:+	54	annotated_mRNA
chr20:4787633-4787755:-	122	annotated_mRNA
chr22:31836972-31837156:+	184	annotated_mRNA
chr4:75782680-75782859:+	179	annotated_mRNA
chr3:65439879-65440013:-	134	annotated_mRNA
chr11:26698406-26698536:-	130	annotated_mRNA
chr1:165635727-165635823:+	96	annotated_mRNA
chr16:22322850-22322932:+	82	annotated_mRNA
chr1:108727808-108728066:+	258	annotated_mRNA
chr19:47521854-47521995:-	141	annotated_mRNA
chr7:1495433-1495554:-	121	annotated_mRNA
chr4:54048955-54049111:-	156	annotated_mRNA
chrX:1629821-1629940:+	119	annotated_mRNA
chr1:973833-974052:+	219	annotated_mRNA
chr2:174381704-174381778:-	74	annotated_mRNA
chrX:9654215-9654323:+	108	annotated_mRNA
chr14:23990182-23990360:+	178	annotated_mRNA
chr1:197735586-197735797:-	211	annotated_mRNA
chr16:83981030-83981128:+	98	annotated_mRNA
chr14:35654367-35654478:-	111	annotated_mRNA
chr20:36802856-36803108:-	252	annotated_mRNA
chr3:45894906-45894955:+	49	annotated_mRNA
chr7:128774498-128774664:-	166	annotated_mRNA
chr9:76238959-76239166:+	207	annotated_mRNA
chr3:129159154-129159177:-	23	annotated_mRNA
chr11:9508619-9508847:+	228	annotated_mRNA
chr1:182929647-182929753:-	106	annotated_mRNA
chr3:49022702-49022769:+	67	annotated_mRNA
chr20:44924161-44924257:+	96	annotated_mRNA
chr13:97334276-97334441:+	165	annotated_mRNA
chr4:55609120-55609180:-	60	annotated_mRNA
chr2:202982072-202982442:+	370	annotated_mRNA
chr4:153237870-153237958:+	88	annotated_mRNA
chr6:30112389-30112889:-	500	annotated_mRNA
chr20:63561823-63561985:-	162	annotated_mRNA
chr9:33466308-33466426:-	118	annotated_mRNA
chr3:9058251-9058473:-	222	annotated_mRNA
chr8:66901206-66901349:+	143	annotated_mRNA
chr20:62329138-62329254:-	116	annotated_mRNA
chr16:2152989-2153046:+	57	annotated_mRNA
chr16:89694173-89694233:+	60	annotated_mRNA
chr10:85729513-85729615:-	102	annotated_mRNA
chr15:100580801-100580946:-	145	annotated_mRNA
chr3:139358200-139358272:-	72	annotated_mRNA
chr3:48631224-48631307:-	83	annotated_mRNA
chr10:62050888-62051001:+	113	annotated_mRNA
chr4:26485637-26485899:-	262	annotated_mRNA
chr6:160722408-160722568:+	160	annotated_mRNA
chr15:67400114-67400306:+	192	annotated_mRNA
chr2:219021780-219021931:-	151	annotated_mRNA
chr5:37363888-37363985:-	97	annotated_mRNA
chr17:18006183-18006254:+	71	annotated_mRNA
chr2:96608508-96608665:-	157	annotated_mRNA
chr10:131166797-131166886:-	89	annotated_mRNA
chr3:69056183-69056284:-	101	annotated_mRNA
chr3:19450106-19450306:+	200	annotated_mRNA
chr5:131433430-131433659:-	229	annotated_mRNA
chr4:6291197-6291368:+	171	annotated_mRNA
chr8:75013987-75014103:+	116	annotated_mRNA
chr14:23639179-23639357:+	178	annotated_mRNA
chr17:50619683-50619827:+	144	annotated_mRNA
chrX:11877895-11878019:+	124	annotated_mRNA
chr2:172070907-172071071:+	164	annotated_mRNA
chr21:46546915-46547043:+	128	annotated_mRNA
chr17:7075731-7075886:-	155	annotated_mRNA
chr16:15034457-15034554:+	97	annotated_mRNA
chr9:120996240-120996301:-	61	annotated_mRNA
chr9:92855811-92855904:-	93	annotated_mRNA
chr7:21588512-21588637:+	125	annotated_mRNA
chr12:827042-827263:+	221	annotated_mRNA
chr14:95452247-95452384:-	137	annotated_mRNA
chr7:70777103-70777175:+	72	annotated_mRNA
chr16:4262324-4262423:-	99	annotated_mRNA
chr16:21751935-21752078:+	143	annotated_mRNA
chr15:55359539-55359691:-	152	annotated_mRNA
chr16:88712061-88712384:+	323	annotated_mRNA
chr19:17629240-17629324:-	84	annotated_mRNA
chr17:64898362-64898460:-	98	annotated_mRNA
chr19:49980955-49981014:-	59	annotated_mRNA
chr12:108167425-108167582:+	157	annotated_mRNA
chr2:159840729-159840956:-	227	annotated_mRNA
chr1:19745532-19745652:-	120	annotated_mRNA
chr8:109275352-109275497:-	145	annotated_mRNA
chr22:43210922-43211084:-	162	annotated_mRNA
chr10:119061224-119061329:-	105	annotated_mRNA
chr10:86960001-86960129:+	128	annotated_mRNA
chr7:100792405-100792480:+	75	annotated_mRNA
chr7:143350568-143350655:+	87	annotated_mRNA
chr10:60198340-60198538:-	198	annotated_mRNA
chr3:127927764-127928035:+	271	annotated_mRNA
chr10:43476107-43476203:+	96	annotated_mRNA
chr4:75694798-75694930:-	132	annotated_mRNA
chr20:47229726-47229807:-	81	annotated_mRNA
chr1:1806475-1806539:-	64	annotated_mRNA
chr10:97031606-97031678:-	72	annotated_mRNA
chr17:8476876-8477049:-	173	annotated_mRNA
chr1:146966580-146966674:+	94	annotated_mRNA
chr12:88102838-88103012:-	174	annotated_mRNA
chr6:82234159-82234256:-	97	annotated_mRNA
chr11:93408231-93408428:+	197	annotated_mRNA
chr1:70270856-70270957:-	101	annotated_mRNA
chr6:131591313-131591528:-	215	annotated_mRNA
chr7:11593254-11593503:-	249	annotated_mRNA
chr11:66000303-66000477:-	174	annotated_mRNA
chr19:38876331-38876475:-	144	annotated_mRNA
chr7:128361306-128361423:-	117	annotated_mRNA
chr12:47739143-47739231:-	88	annotated_mRNA
chr8:67179863-67179927:+	64	annotated_mRNA
chr15:32397417-32397504:-	87	annotated_mRNA
chr14:104956588-104956690:-	102	annotated_mRNA
chr2:182117207-182117302:+	95	annotated_mRNA
chr1:36087728-36087808:+	80	annotated_mRNA
chr6:160443630-160443743:+	113	annotated_mRNA
chr4:122927634-122927759:+	125	annotated_mRNA
chr12:50004235-50004305:-	70	annotated_mRNA
chr11:65650401-65650480:+	79	annotated_mRNA
chr8:109389079-109389153:+	74	annotated_mRNA
chr10:75212230-75212299:+	69	annotated_mRNA
chr13:31151609-31151743:-	134	annotated_mRNA
chr19:48741789-48741943:-	154	annotated_mRNA
chr8:129862229-129862258:-	29	annotated_mRNA
chr1:10345845-10345954:+	109	annotated_mRNA
chr13:52425932-52426067:-	135	annotated_mRNA
chr2:237096822-237096870:+	48	annotated_mRNA
chr12:82966919-82966998:+	79	annotated_mRNA
chr17:80221418-80221795:+	377	annotated_mRNA
chr2:200615971-200616064:+	93	annotated_mRNA
chr8:22288542-22288667:+	125	annotated_mRNA
chr11:102714556-102714710:-	154	annotated_mRNA
chr9:133537405-133537548:+	143	annotated_mRNA
chr18:63558352-63558427:+	75	annotated_mRNA
chrX:68715294-68715376:+	82	annotated_mRNA
chr20:44948730-44948878:-	148	annotated_mRNA
chr14:75039911-75040016:-	105	annotated_mRNA
chr18:46089566-46089733:-	167	annotated_mRNA
chr11:102205893-102206087:+	194	annotated_mRNA
chr12:20732909-20733105:+	196	annotated_mRNA
chr12:57612756-57612897:+	141	annotated_mRNA
chr8:30689161-30689320:-	159	annotated_mRNA
chr4:2213047-2213127:-	80	annotated_mRNA
chr3:48588282-48588405:-	123	annotated_mRNA
chr5:35694288-35694364:+	76	annotated_mRNA
chr9:86301276-86301602:-	326	annotated_mRNA
chr1:159806596-159806617:+	21	annotated_mRNA
chr12:105207971-105208030:-	59	annotated_mRNA
chr10:96373596-96373810:-	214	annotated_mRNA
chr15:36692126-36692176:+	50	annotated_mRNA
chr2:69839457-69839554:+	97	annotated_mRNA
chr8:142841118-142841226:+	108	annotated_mRNA
chr1:43690845-43691050:+	205	annotated_mRNA
chr1:2591932-2592028:-	96	annotated_mRNA
chr8:120226627-120226767:+	140	annotated_mRNA
chr3:52490705-52490834:+	129	annotated_mRNA
chr15:72722789-72722848:+	59	annotated_mRNA
chr12:56155419-56155593:+	174	annotated_mRNA
chr16:23413448-23413565:-	117	annotated_mRNA
chr19:12658428-12658508:-	80	annotated_mRNA
chr19:6913653-6913831:+	178	annotated_mRNA
chr11:61728153-61728288:+	135	annotated_mRNA
chr5:113384968-113385213:-	245	annotated_mRNA
chr9:136215154-136215305:-	151	annotated_mRNA
chr21:44521883-44522113:-	230	annotated_mRNA
chr8:81753064-81753242:+	178	annotated_mRNA
chr1:236591993-236592111:-	118	annotated_mRNA
chr4:153322648-153322829:+	181	annotated_mRNA
chr7:30435998-30436082:-	84	annotated_mRNA
chr2:24839873-24840032:-	159	annotated_mRNA
chr7:77326212-77326274:-	62	annotated_mRNA
chr7:157571440-157571494:-	54	annotated_mRNA
chr8:28129502-28129664:+	162	annotated_mRNA
chr6:112079633-112079755:-	122	annotated_mRNA
chr1:155040485-155040625:+	140	annotated_mRNA
chrX:32438241-32438391:-	150	annotated_mRNA
chr2:157819403-157819490:-	87	annotated_mRNA
chr19:10116800-10116990:-	190	annotated_mRNA
chr2:87791990-87792074:-	84	annotated_mRNA
chr7:143723211-143723451:+	240	annotated_mRNA
chr12:109024803-109025073:+	270	annotated_mRNA
chrX:25010260-25010306:-	46	annotated_mRNA
chr1:244463908-244463957:+	49	annotated_mRNA
chr3:49699468-49699583:+	115	annotated_mRNA
chr12:7056041-7056198:+	157	annotated_mRNA
chr1:108654716-108654851:-	135	annotated_mRNA
chr19:1367160-1367221:+	61	annotated_mRNA
chr3:44451314-44451432:-	118	annotated_mRNA
chr11:124877937-124878132:+	195	annotated_mRNA
chr13:113218945-113219049:+	104	annotated_mRNA
chrX:153788075-153788136:-	61	annotated_mRNA
chr13:112878217-112878304:+	87	annotated_mRNA
chr10:119859799-119859885:-	86	annotated_mRNA
chr12:7323459-7323561:+	102	annotated_mRNA
chr16:83748108-83748251:+	143	annotated_mRNA
chr5:137637294-137637396:-	102	annotated_mRNA
chr10:79941954-79942071:-	117	annotated_mRNA
chr4:121828146-121828270:-	124	annotated_mRNA
chr14:69119194-69119231:-	37	annotated_mRNA
chr12:110515050-110515157:+	107	annotated_mRNA
chr7:1547742-1547940:-	198	annotated_mRNA
chr20:347434-347513:+	79	annotated_mRNA
chrX:53536380-53536668:-	288	annotated_mRNA
chr10:46311510-46311666:+	156	annotated_mRNA
chr17:28558476-28558591:-	115	annotated_mRNA
chr2:26473406-26473568:-	162	annotated_mRNA
chr1:207469150-207469233:+	83	annotated_mRNA
chrX:131285179-131285467:-	288	annotated_mRNA
chr1:167924497-167924538:-	41	annotated_mRNA
chr17:75748841-75749046:+	205	annotated_mRNA
chr9:2104003-2104170:+	167	annotated_mRNA
chr7:1486625-1486775:-	150	annotated_mRNA
chr3:126505945-126506012:-	67	annotated_mRNA
chr5:168506021-168506200:+	179	annotated_mRNA
chr22:50769455-50769550:-	95	annotated_mRNA
chr12:122848796-122848853:+	57	annotated_mRNA
chr12:68648699-68648782:+	83	annotated_mRNA
chr3:194648681-194648805:-	124	annotated_mRNA
chr19:39474234-39474403:+	169	annotated_mRNA
chr10:16900625-16900851:-	226	annotated_mRNA
chr19:2794764-2794913:+	149	annotated_mRNA
chr6:75119043-75119187:-	144	annotated_mRNA
chr17:81956883-81957075:-	192	annotated_mRNA
chr19:8589889-8589992:-	103	annotated_mRNA
chr1:12382976-12383156:+	180	annotated_mRNA
chr1:179344947-179345077:+	130	annotated_mRNA
chr17:18249326-18249409:-	83	annotated_mRNA
chr3:45979705-45979831:-	126	annotated_mRNA
chr8:96145225-96145525:-	300	annotated_mRNA
chr15:89323815-89323902:-	87	annotated_mRNA
chr17:39439165-39439194:-	29	annotated_mRNA
chr3:197976598-197976716:+	118	annotated_mRNA
chr16:18830219-18830370:-	151	annotated_mRNA
chr2:208184951-208185033:-	82	annotated_mRNA
chr11:66265854-66266013:+	159	annotated_mRNA
chr2:237751200-237751272:+	72	annotated_mRNA
chr15:78545634-78545765:+	131	annotated_mRNA
chr1:77578774-77578870:-	96	annotated_mRNA
chr22:23697838-23697862:+	24	annotated_mRNA
chr10:76324401-76324486:+	85	annotated_mRNA
chr16:48105139-48105337:-	198	annotated_mRNA
chr1:156126736-156126916:+	180	annotated_mRNA
chr19:43988459-43988559:+	100	annotated_mRNA
chr19:1877508-1877688:-	180	annotated_mRNA
chr3:9981634-9981748:-	114	annotated_mRNA
chr7:30766345-30766562:+	217	annotated_mRNA
chr2:74089897-74090048:+	151	annotated_mRNA
chr12:107688615-107688803:+	188	annotated_mRNA
chr12:56133781-56133874:+	93	annotated_mRNA
chr2:135115216-135115382:+	166	annotated_mRNA
chr1:66257647-66257684:+	37	annotated_mRNA
chr16:67814302-67814402:+	100	annotated_mRNA
chr21:33468787-33468927:-	140	annotated_mRNA
chr11:47175851-47175924:-	73	annotated_mRNA
chr8:142536987-142537083:+	96	annotated_mRNA
chr22:20140617-20140709:+	92	annotated_mRNA
chr12:10075504-10075656:-	152	annotated_mRNA
chrX:153556049-153556229:+	180	annotated_mRNA
chr1:43360193-43360390:+	197	annotated_mRNA
chr10:84150055-84150244:+	189	annotated_mRNA
chr10:114447880-114448021:-	141	annotated_mRNA
chr3:156992653-156992731:+	78	annotated_mRNA
chr14:23564333-23564389:-	56	annotated_mRNA
chr5:137140580-137140695:-	115	annotated_mRNA
chr13:20690705-20690816:+	111	annotated_mRNA
chr17:43783180-43783304:+	124	annotated_mRNA
chr12:64062917-64063139:+	222	annotated_mRNA
chr22:24056192-24056361:+	169	annotated_mRNA
chr3:159252727-159252808:+	81	annotated_mRNA
chr2:63947383-63947491:-	108	annotated_mRNA
chr6:32642610-32642785:+	175	annotated_mRNA
chr5:36141107-36141203:-	96	annotated_mRNA
chr7:27164878-27164968:-	90	annotated_mRNA
chr15:40297521-40297606:-	85	annotated_mRNA
chr5:94074646-94074770:-	124	annotated_mRNA
chr10:995929-996033:+	104	annotated_mRNA
chrX:124090575-124090765:+	190	annotated_mRNA
chr3:50214149-50214301:+	152	annotated_mRNA
chr14:74097794-74097861:+	67	annotated_mRNA
chr14:34792775-34792922:-	147	annotated_mRNA
chr17:56942035-56942124:-	89	annotated_mRNA
chr10:77403862-77404024:-	162	annotated_mRNA
chr8:27500964-27501011:+	47	annotated_mRNA
chr12:113959865-113959904:-	39	annotated_mRNA
chr2:189750550-189750657:-	107	annotated_mRNA
chr1:206392689-206392905:+	216	annotated_mRNA
chr12:22525610-22525706:-	96	annotated_mRNA
chr3:125971117-125971163:+	46	annotated_mRNA
chr3:164998540-164998674:-	134	annotated_mRNA
chr19:7075655-7075744:+	89	annotated_mRNA
chr18:25195160-25195245:-	85	annotated_mRNA
chr19:48019719-48019878:+	159	annotated_mRNA
chr4:118143556-118143685:+	129	annotated_mRNA
chr3:171194525-171194636:-	111	annotated_mRNA
chr2:102657564-102658028:+	464	annotated_mRNA
chr12:119690151-119690455:-	304	annotated_mRNA
chr15:40895938-40896080:+	142	annotated_mRNA
chr5:138129263-138129469:-	206	annotated_mRNA
chr13:77251151-77251356:-	205	annotated_mRNA
chr12:70344128-70344229:+	101	annotated_mRNA
chr9:137041062-137041188:-	126	annotated_mRNA
chr8:94514869-94514952:-	83	annotated_mRNA
chrX:71241227-71241345:-	118	annotated_mRNA
chr3:113380899-113381061:-	162	annotated_mRNA
chr3:58508893-58509026:-	133	annotated_mRNA
chr4:154539951-154540054:-	103	annotated_mRNA
chr1:43671505-43671876:+	371	annotated_mRNA
chr17:4887580-4887791:+	211	annotated_mRNA
chr1:179813076-179813191:+	115	annotated_mRNA
chr11:17442720-17442883:-	163	annotated_mRNA
chr17:7674181-7674291:-	110	annotated_mRNA
chr8:1903281-1903452:+	171	annotated_mRNA
chr12:70571026-70571290:-	264	annotated_mRNA
chr12:916639-916821:-	182	annotated_mRNA
chr13:41374742-41374840:+	98	annotated_mRNA
chr8:38279540-38279682:-	142	annotated_mRNA
chr3:52515423-52515507:+	84	annotated_mRNA
chrX:135551994-135552147:+	153	annotated_mRNA
chr2:3545701-3545872:-	171	annotated_mRNA
chr15:73561896-73561971:-	75	annotated_mRNA
chr12:111214200-111214311:+	111	annotated_mRNA
chr7:26854137-26854163:-	26	annotated_mRNA
chr3:111638079-111638169:+	90	annotated_mRNA
chr9:14112999-14113082:-	83	annotated_mRNA
chr15:67658553-67658615:+	62	annotated_mRNA
chr15:94370087-94370181:+	94	annotated_mRNA
chr3:52704724-52704953:-	229	annotated_mRNA
chr3:57916906-57917078:+	172	annotated_mRNA
chr12:41459951-41460071:+	120	annotated_mRNA
chr2:224845519-224845643:-	124	annotated_mRNA
chr1:235743979-235744158:-	179	annotated_mRNA
chr12:57483895-57484034:-	139	annotated_mRNA
chr19:32790964-32791069:+	105	annotated_mRNA
chr17:42787278-42787543:+	265	annotated_mRNA
chrX:119841076-119841259:-	183	annotated_mRNA
chr15:43186154-43186234:+	80	annotated_mRNA
chr20:3705744-3706041:-	297	annotated_mRNA
chr1:173961077-173961245:-	168	annotated_mRNA
chrX:102463125-102463346:-	221	annotated_mRNA
chr16:28724322-28724464:+	142	annotated_mRNA
chr22:42560186-42560266:+	80	annotated_mRNA
chr9:109426950-109427123:-	173	annotated_mRNA
chr12:18391122-18391253:+	131	annotated_mRNA
chr9:10033718-10033791:-	73	annotated_mRNA
chr10:32814370-32814454:+	84	annotated_mRNA
chr16:84066489-84066614:-	125	annotated_mRNA
chr3:98591012-98591156:-	144	annotated_mRNA
chr7:117535248-117535412:+	164	annotated_mRNA
chr15:43797145-43797357:-	212	annotated_mRNA
chr6:111311069-111311260:-	191	annotated_mRNA
chr2:27369414-27369550:-	136	annotated_mRNA
chr9:133109626-133109686:-	60	annotated_mRNA
chr12:96009094-96009149:-	55	annotated_mRNA
chr9:130418772-130419042:+	270	annotated_mRNA
chr17:74352219-74352341:+	122	annotated_mRNA
chr19:18854879-18855039:+	160	annotated_mRNA
chr22:41714002-41714076:+	74	annotated_mRNA
chr3:129250682-129250735:+	53	annotated_mRNA
chr14:58543883-58543968:+	85	annotated_mRNA
chr19:17197792-17197859:+	67	annotated_mRNA
chr9:89338458-89338581:+	123	annotated_mRNA
chr15:55869579-55869682:-	103	annotated_mRNA
chr12:100594875-100594923:+	48	annotated_mRNA
chr8:32605562-32605684:+	122	annotated_mRNA
chrX:49075866-49075979:-	113	annotated_mRNA
chrX:129499732-129499842:-	110	annotated_mRNA
chr6:33446581-33446787:+	206	annotated_mRNA
chrX:129507941-129508097:-	156	annotated_mRNA
chr12:131909136-131909238:+	102	annotated_mRNA
chr2:215371909-215372376:-	467	annotated_mRNA
chr7:142773266-142773432:+	166	annotated_mRNA
chr15:85717290-85717403:+	113	annotated_mRNA
chr2:156512220-156512318:+	98	annotated_mRNA
chr12:96943560-96943763:+	203	annotated_mRNA
chr3:180988178-180988230:-	52	annotated_mRNA
chr14:49785220-49785321:-	101	annotated_mRNA
chr3:177038098-177038173:-	75	annotated_mRNA
chr2:169650329-169650522:-	193	annotated_mRNA
chr1:23796509-23796587:-	78	annotated_mRNA
chrX:3076548-3076670:+	122	annotated_mRNA
chr4:127706487-127706970:+	483	annotated_mRNA
chr1:244691879-244692021:+	142	annotated_mRNA
chr10:93898574-93898752:+	178	annotated_mRNA
chrX:22096955-22097039:+	84	annotated_mRNA
chr7:152079287-152079409:+	122	annotated_mRNA
chr3:184164796-184164932:+	136	annotated_mRNA
chr17:37388670-37388795:+	125	annotated_mRNA
chr2:27374346-27374434:+	88	annotated_mRNA
chr2:54820394-54820463:+	69	annotated_mRNA
chr1:149930792-149930966:-	174	annotated_mRNA
chr19:19107894-19108046:+	152	annotated_mRNA
chr10:102592582-102592725:+	143	annotated_mRNA
chr7:11035640-11035787:+	147	annotated_mRNA
chr11:68019170-68019256:+	86	annotated_mRNA
chr14:104014725-104014842:+	117	annotated_mRNA
chr10:103409699-103409807:+	108	annotated_mRNA
chr4:152964905-152964976:+	71	annotated_mRNA
chr19:45264840-45264911:+	71	annotated_mRNA
chr11:124872884-124873090:+	206	annotated_mRNA
chr1:151166471-151166542:+	71	annotated_mRNA
chr22:23312887-23313022:+	135	annotated_mRNA
chr17:35174242-35174370:+	128	annotated_mRNA
chr3:105547149-105547285:+	136	annotated_mRNA
chr19:54458314-54458568:+	254	annotated_mRNA
chr12:121999716-121999945:+	229	annotated_mRNA
chr6:17114962-17115140:+	178	annotated_mRNA
chr17:73233220-73233326:+	106	annotated_mRNA
chr17:15312259-15312482:-	223	annotated_mRNA
chr6:70486167-70486245:+	78	annotated_mRNA
chr2:25427535-25427632:-	97	annotated_mRNA
chr6:25581243-25581440:+	197	annotated_mRNA
chr17:74695725-74695860:-	135	annotated_mRNA
chr2:168802381-168802674:+	293	annotated_mRNA
chr17:66005690-66005770:-	80	annotated_mRNA
chr4:3019641-3019832:+	191	annotated_mRNA
chr2:209970832-209970958:+	126	annotated_mRNA
chr16:31330081-31330165:+	84	annotated_mRNA
chr1:2521101-2521316:-	215	annotated_mRNA
chr9:124857364-124857412:+	48	annotated_mRNA
chr8:143935011-143935118:-	107	annotated_mRNA
chr1:16138275-16138431:-	156	annotated_mRNA
chr6:43675202-43675272:-	70	annotated_mRNA
chr16:88699620-88699688:-	68	annotated_mRNA
chr19:50280231-50280384:+	153	annotated_mRNA
chr6:34871819-34871926:+	107	annotated_mRNA
chr1:201110164-201110270:-	106	annotated_mRNA
chr1:200856010-200856126:+	116	annotated_mRNA
chr20:349249-349364:+	115	annotated_mRNA
chr12:130812957-130813032:-	75	annotated_mRNA
chr4:48492766-48492859:+	93	annotated_mRNA
chr22:38245935-38246101:-	166	annotated_mRNA
chr19:39473012-39473115:+	103	annotated_mRNA
chr17:32767636-32767753:-	117	annotated_mRNA
chr8:100712362-100712458:-	96	annotated_mRNA
chr10:119448123-119448261:+	138	annotated_mRNA
chr12:69756405-69756664:+	259	annotated_mRNA
chr4:48510835-48510985:-	150	annotated_mRNA
chr6:34040548-34040749:-	201	annotated_mRNA
chr2:231062506-231062676:+	170	annotated_mRNA
chr9:101427482-101427643:-	161	annotated_mRNA
chr8:14324103-14324205:-	102	annotated_mRNA
chr8:143381572-143381719:+	147	annotated_mRNA
chr18:36030808-36030906:-	98	annotated_mRNA
chr1:173775634-173775843:+	209	annotated_mRNA
chr8:100709459-100709732:-	273	annotated_mRNA
chr18:57559145-57559244:-	99	annotated_mRNA
chr1:9931891-9931973:-	82	annotated_mRNA
chr9:92055405-92055495:-	90	annotated_mRNA
chr7:142189367-142189506:+	139	annotated_mRNA
chr16:67120112-67120195:+	83	annotated_mRNA
chr16:3676036-3676146:-	110	annotated_mRNA
chr1:111488677-111489025:-	348	annotated_mRNA
chr7:156833753-156833793:-	40	annotated_mRNA
chr4:8612027-8612163:+	136	annotated_mRNA
chr11:65079353-65079788:-	435	annotated_mRNA
chr15:78295675-78295726:-	51	annotated_mRNA
chr11:837942-838029:+	87	annotated_mRNA
chr12:108567920-108568017:+	97	annotated_mRNA
chr19:40328413-40328551:-	138	annotated_mRNA
chr1:205528048-205528169:+	121	annotated_mRNA
chr4:68318690-68318730:-	40	annotated_mRNA
chr1:161710760-161710913:+	153	annotated_mRNA
chr7:100854620-100854755:+	135	annotated_mRNA
chr9:100296917-100297147:+	230	annotated_mRNA
chr17:28563818-28563908:-	90	annotated_mRNA
chr1:207336693-207336944:+	251	annotated_mRNA
chr1:100102955-100103084:-	129	annotated_mRNA
chr1:154235196-154235292:+	96	annotated_mRNA
chr2:210017790-210017888:+	98	annotated_mRNA
chr20:13435044-13435155:-	111	annotated_mRNA
chr8:142477114-142477279:+	165	annotated_mRNA
chr1:119741767-119741898:+	131	annotated_mRNA
chr9:137564893-137564959:-	66	annotated_mRNA
chr12:109102839-109102928:+	89	annotated_mRNA
chr4:48138665-48138823:-	158	annotated_mRNA
chr9:127724756-127724898:+	142	annotated_mRNA
chrX:100824120-100824258:+	138	annotated_mRNA
chr5:53075221-53075305:+	84	annotated_mRNA
chr7:74779257-74779423:+	166	annotated_mRNA
chr1:53878315-53878403:-	88	annotated_mRNA
chr17:19013362-19013518:+	156	annotated_mRNA
chr20:32727893-32727996:-	103	annotated_mRNA
chr2:219556020-219556293:-	273	annotated_mRNA
chr19:48609876-48610001:-	125	annotated_mRNA
chr3:33409236-33409347:-	111	annotated_mRNA
chr2:118977828-118977936:+	108	annotated_mRNA
chr19:36017655-36017779:-	124	annotated_mRNA
chr17:58277827-58278146:-	319	annotated_mRNA
chr16:30359172-30359362:-	190	annotated_mRNA
chr12:111525192-111525317:-	125	annotated_mRNA
chr6:32155871-32155979:+	108	annotated_mRNA
chr12:101184134-101184223:-	89	annotated_mRNA
chr16:68345675-68345803:+	128	annotated_mRNA
chr1:226639557-226639659:-	102	annotated_mRNA
chr3:112995137-112995266:+	129	annotated_mRNA
chr13:45518762-45518851:+	89	annotated_mRNA
chr17:17907447-17907532:-	85	annotated_mRNA
chr14:69502827-69502880:+	53	annotated_mRNA
chr16:88810070-88810149:-	79	annotated_mRNA
chr7:130507274-130507373:-	99	annotated_mRNA
chr17:35747016-35747269:-	253	annotated_mRNA
chr22:20319639-20319800:-	161	annotated_mRNA
chr5:157095306-157095460:-	154	annotated_mRNA
chr14:64794467-64794618:-	151	annotated_mRNA
chr1:198278954-198279062:+	108	annotated_mRNA
chr6:24708777-24708912:-	135	annotated_mRNA
chr4:118805843-118805955:-	112	annotated_mRNA
chr1:31425330-31425410:+	80	annotated_mRNA
chr2:189110225-189110450:-	225	annotated_mRNA
chr11:33031378-33031590:+	212	annotated_mRNA
chr12:101770996-101771158:-	162	annotated_mRNA
chr4:69212573-69212722:-	149	annotated_mRNA
chr12:15515498-15515619:+	121	annotated_mRNA
chr16:67346256-67346449:+	193	annotated_mRNA
chr13:48083371-48083429:-	58	annotated_mRNA
chr16:53645625-53646004:-	379	annotated_mRNA
chr9:76332433-76332611:+	178	annotated_mRNA
chr2:60953933-60953989:-	56	annotated_mRNA
chr15:40854397-40854523:+	126	annotated_mRNA
chr5:44811009-44811155:+	146	annotated_mRNA
chr6:7605398-7605487:+	89	annotated_mRNA
chr5:43644192-43644326:+	134	annotated_mRNA
chr1:144914692-144914755:-	63	annotated_mRNA
chr10:94781821-94781998:+	177	annotated_mRNA
chr10:132245900-132245956:-	56	annotated_mRNA
chr2:102362633-102362719:+	86	annotated_mRNA
chr17:42691806-42691992:+	186	annotated_mRNA
chr3:127579740-127579873:-	133	annotated_mRNA
chr19:4365482-4365626:-	144	annotated_mRNA
chr18:57562874-57562981:-	107	annotated_mRNA
chr1:108793582-108793648:+	66	annotated_mRNA
chr2:62747395-62747453:+	58	annotated_mRNA
chr8:123975898-123976085:+	187	annotated_mRNA
chr5:79042283-79042482:-	199	annotated_mRNA
chr4:15537899-15538138:+	239	annotated_mRNA
chr12:132643224-132643331:-	107	annotated_mRNA
chr3:48575064-48575127:-	63	annotated_mRNA
chr12:94312914-94313018:-	104	annotated_mRNA
chr2:61311540-61311688:-	148	annotated_mRNA
chr9:134768410-134768464:+	54	annotated_mRNA
chr1:45347918-45348001:-	83	annotated_mRNA
chr13:49518018-49518152:+	134	annotated_mRNA
chr20:36214360-36214441:+	81	annotated_mRNA
chr16:58043210-58043361:+	151	annotated_mRNA
chr3:52212258-52212421:+	163	annotated_mRNA
chr19:44814604-44814761:+	157	annotated_mRNA
chrX:108584484-108584526:+	42	annotated_mRNA
chr7:74700247-74700431:+	184	annotated_mRNA
chrX:23722670-23722754:-	84	annotated_mRNA
chr4:17705000-17705207:-	207	annotated_mRNA
chr3:127599318-127599548:+	230	annotated_mRNA
chr17:40193363-40193418:+	55	annotated_mRNA
chr17:8228503-8228630:-	127	annotated_mRNA
chr2:120143003-120143132:+	129	annotated_mRNA
chr6:161097080-161097177:+	97	annotated_mRNA
chrX:49323186-49323278:+	92	annotated_mRNA
chr4:83425994-83426093:-	99	annotated_mRNA
chr11:72235846-72235987:+	141	annotated_mRNA
chr13:39727469-39727549:+	80	annotated_mRNA
chr2:85134323-85134451:+	128	annotated_mRNA
chr20:63983047-63983216:+	169	annotated_mRNA
chr19:17639436-17639526:-	90	annotated_mRNA
chr2:98535729-98535846:+	117	annotated_mRNA
chr8:142475474-142475636:+	162	annotated_mRNA
chr19:4668595-4668646:-	51	annotated_mRNA
chr11:279834-279873:+	39	annotated_mRNA
chr14:79805112-79805200:+	88	annotated_mRNA
chr8:94678203-94678372:+	169	annotated_mRNA
chr9:105468193-105468325:+	132	annotated_mRNA
chr7:143346579-143346659:+	80	annotated_mRNA
chrX:18918681-18918855:-	174	annotated_mRNA
chr14:31599289-31599380:+	91	annotated_mRNA
chr16:15076558-15076651:-	93	annotated_mRNA
chr12:56739294-56739364:-	70	annotated_mRNA
chr20:45959201-45959434:-	233	annotated_mRNA
chrX:154353296-154353458:-	162	annotated_mRNA
chr13:77166329-77166555:-	226	annotated_mRNA
chr14:50504800-50504858:-	58	annotated_mRNA
chr19:43772000-43772136:-	136	annotated_mRNA
chr7:132145119-132145289:-	170	annotated_mRNA
chr22:19495981-19496030:+	49	annotated_mRNA
chr2:224814320-224814365:-	45	annotated_mRNA
chr5:103097590-103097782:-	192	annotated_mRNA
chr4:77607703-77607836:+	133	annotated_mRNA
chr15:72264555-72264622:-	67	annotated_mRNA
chr6:110127469-110127630:-	161	annotated_mRNA
chr1:201004340-201004456:-	116	annotated_mRNA
chr5:148440424-148440528:+	104	annotated_mRNA
chr19:15647197-15647325:+	128	annotated_mRNA
chr12:56165318-56165700:-	382	annotated_mRNA
chr7:158891265-158891334:+	69	annotated_mRNA
chr2:159336942-159337078:-	136	annotated_mRNA
chr15:29705528-29705746:-	218	annotated_mRNA
chrX:71062854-71062950:-	96	annotated_mRNA
chr19:7872849-7872962:-	113	annotated_mRNA
chr2:134402988-134403138:+	150	annotated_mRNA
chr11:65210018-65210097:+	79	annotated_mRNA
chr12:48344599-48344713:-	114	annotated_mRNA
chr4:80201290-80201522:+	232	annotated_mRNA
chr14:21019639-21019743:-	104	annotated_mRNA
chr16:31222827-31222946:+	119	annotated_mRNA
chr2:222624714-222624776:-	62	annotated_mRNA
chr15:72353691-72353738:-	47	annotated_mRNA
chr21:39348292-39348340:-	48	annotated_mRNA
chr2:26519010-26519110:-	100	annotated_mRNA
chr6:32976250-32976465:+	215	annotated_mRNA
chr4:59430-59557:+	127	annotated_mRNA
chr18:8635533-8635623:+	90	annotated_mRNA
chr16:2940032-2940093:+	61	annotated_mRNA
chr6:138944498-138944623:-	125	annotated_mRNA
chr14:93248476-93248655:-	179	annotated_mRNA
chr10:91248505-91248561:+	56	annotated_mRNA
chr5:151343510-151343599:-	89	annotated_mRNA
chr15:65922823-65922970:-	147	annotated_mRNA
chr18:56694950-56695199:+	249	annotated_mRNA
chr6:7566377-7566482:+	105	annotated_mRNA
chr17:47973931-47974032:+	101	annotated_mRNA
chr2:218889984-218890364:+	380	annotated_mRNA
chr8:27520883-27520910:+	27	annotated_mRNA
chr10:103724270-103724362:-	92	annotated_mRNA
chr4:74750573-74750720:-	147	annotated_mRNA
chr1:55083772-55083889:-	117	annotated_mRNA
chr7:45081755-45081868:-	113	annotated_mRNA
chrX:100402524-100402852:-	328	annotated_mRNA
chr11:9479472-9479547:+	75	annotated_mRNA
chr8:21788120-21788195:-	75	annotated_mRNA
chr1:37999257-37999433:-	176	annotated_mRNA
chr8:36932920-36933033:+	113	annotated_mRNA
chr12:202740-202881:-	141	annotated_mRNA
chr5:55289270-55289429:-	159	annotated_mRNA
chr3:46995714-46995847:+	133	annotated_mRNA
chr6:33447843-33447933:+	90	annotated_mRNA
chr1:205058568-205058664:+	96	annotated_mRNA
chr18:68697932-68698032:-	100	annotated_mRNA
chr2:131055272-131055450:-	178	annotated_mRNA
chr16:83990494-83990631:+	137	annotated_mRNA
chr1:40738836-40738949:+	113	annotated_mRNA
chr1:145995144-145995292:-	148	annotated_mRNA
chr12:124949986-124950060:-	74	annotated_mRNA
chr11:47309281-47309402:+	121	annotated_mRNA
chr14:64785749-64785952:-	203	annotated_mRNA
chr2:159555823-159555866:-	43	annotated_mRNA
chr5:177303172-177303321:-	149	annotated_mRNA
chr2:170386189-170386273:+	84	annotated_mRNA
chr6:4133549-4133702:-	153	annotated_mRNA
chr18:50725962-50726176:+	214	annotated_mRNA
chr3:33551252-33551396:-	144	annotated_mRNA
chr6:83922438-83922471:+	33	annotated_mRNA
chr16:20799957-20800039:-	82	annotated_mRNA
chr21:43797907-43798101:+	194	annotated_mRNA
chrX:48814834-48814894:+	60	annotated_mRNA
chr2:232335773-232335875:+	102	annotated_mRNA
chr15:65761367-65761439:-	72	annotated_mRNA
chr17:4951828-4951915:+	87	annotated_mRNA
chr1:23971573-23971624:-	51	annotated_mRNA
chr19:14093628-14093793:-	165	annotated_mRNA
chr6:47712357-47712609:+	252	annotated_mRNA
chr1:44813374-44813500:+	126	annotated_mRNA
chr15:29741331-29741437:-	106	annotated_mRNA
chr7:56062683-56062756:+	73	annotated_mRNA
chr1:43960249-43960330:+	81	annotated_mRNA
chr1:22086669-22086867:+	198	annotated_mRNA
chr11:45926442-45926598:+	156	annotated_mRNA
chr11:4074502-4074680:+	178	annotated_mRNA
chr22:29288606-29288756:+	150	annotated_mRNA
chr4:56307535-56307700:+	165	annotated_mRNA
chr7:123706277-123706374:-	97	annotated_mRNA
chr12:43782307-43782491:+	184	annotated_mRNA
chr8:144431078-144431152:-	74	annotated_mRNA
chr17:6600380-6600459:-	79	annotated_mRNA
chr11:64593635-64593804:+	169	annotated_mRNA
chrX:18899173-18899227:-	54	annotated_mRNA
chr12:122855831-122855904:+	73	annotated_mRNA
chr12:56615014-56615129:-	115	annotated_mRNA
chr8:22602561-22602644:+	83	annotated_mRNA
chr17:40395449-40395540:-	91	annotated_mRNA
chr22:36253838-36253992:+	154	annotated_mRNA
chr1:159829866-159830193:+	327	annotated_mRNA
chr14:70593296-70593379:-	83	annotated_mRNA
chr11:71491834-71491904:+	70	annotated_mRNA
chr1:55083272-55083365:-	93	annotated_mRNA
chr12:68251513-68251579:-	66	annotated_mRNA
chr1:14180435-14180593:+	158	annotated_mRNA
chr11:68044132-68044345:+	213	annotated_mRNA
chr1:61769283-61769423:+	140	annotated_mRNA
chr3:57276528-57276729:-	201	annotated_mRNA
chr2:26924887-26925046:+	159	annotated_mRNA
chrX:53405493-53405673:-	180	annotated_mRNA
chr10:102149178-102149330:+	152	annotated_mRNA
chr16:69372269-69372356:-	87	annotated_mRNA
chr1:179383442-179383545:+	103	annotated_mRNA
chr12:105348602-105348627:+	25	annotated_mRNA
chr9:8485227-8485325:-	98	annotated_mRNA
chr22:35383106-35383227:+	121	annotated_mRNA
chr10:126425991-126426091:-	100	annotated_mRNA
chr17:68929178-68929235:-	57	annotated_mRNA
chr13:94578005-94578171:-	166	annotated_mRNA
chr20:63328331-63328499:+	168	annotated_mRNA
chr9:27060591-27060652:+	61	annotated_mRNA
chr7:87509275-87509482:-	207	annotated_mRNA
chr5:95547061-95547152:-	91	annotated_mRNA
chr17:40141207-40141235:+	28	annotated_mRNA
chr1:8863891-8864093:-	202	annotated_mRNA
chr1:175354391-175354524:-	133	annotated_mRNA
chr4:39848851-39848971:-	120	annotated_mRNA
chr1:196826829-196827006:+	177	annotated_mRNA
chrX:72302810-72302935:-	125	annotated_mRNA
chr13:25251649-25251776:-	127	annotated_mRNA
chr7:27095261-27095356:-	95	annotated_mRNA
chr20:13869503-13869591:-	88	annotated_mRNA
chr1:219987142-219987405:-	263	annotated_mRNA
chr5:13717315-13717521:-	206	annotated_mRNA
chr1:19739824-19739961:-	137	annotated_mRNA
chr19:43416099-43416243:+	144	annotated_mRNA
chr2:218650359-218650527:-	168	annotated_mRNA
chr7:15431005-15431109:-	104	annotated_mRNA
chr17:38336978-38337214:-	236	annotated_mRNA
chr11:72687688-72687739:-	51	annotated_mRNA
chr19:8402086-8402280:+	194	annotated_mRNA
chr3:63979915-63980168:+	253	annotated_mRNA
chr5:81343818-81343882:-	64	annotated_mRNA
chr16:46924389-46924545:+	156	annotated_mRNA
chr1:224134074-224134213:+	139	annotated_mRNA
chr14:94128514-94128676:-	162	annotated_mRNA
chr10:15592225-15592305:-	80	annotated_mRNA
chr3:50271361-50271481:+	120	annotated_mRNA
chrX:55077399-55077525:+	126	annotated_mRNA
chr1:66971655-66971737:+	82	annotated_mRNA
chr12:106393031-106393154:+	123	annotated_mRNA
chr5:146126435-146126546:-	111	annotated_mRNA
chr9:127723119-127723334:+	215	annotated_mRNA
chr1:169468644-169468837:-	193	annotated_mRNA
chr16:72023480-72023634:+	154	annotated_mRNA
chr2:26127144-26127234:+	90	annotated_mRNA
chr3:38016491-38016720:-	229	annotated_mRNA
chr21:41432050-41432176:+	126	annotated_mRNA
chr17:56994981-56995019:+	38	annotated_mRNA
chr1:16992009-16992130:-	121	annotated_mRNA
chr20:49226430-49226536:+	106	annotated_mRNA
chr15:48153792-48153894:-	102	annotated_mRNA
chr6:83096925-83097116:+	191	annotated_mRNA
chr2:141810279-141810402:-	123	annotated_mRNA
chr1:107768441-107768510:-	69	annotated_mRNA
chr10:80571431-80571579:+	148	annotated_mRNA
chr17:58322654-58322777:-	123	annotated_mRNA
chr7:111872467-111872565:-	98	annotated_mRNA
chr9:112124257-112124437:-	180	annotated_mRNA
chr6:89676102-89676208:-	106	annotated_mRNA
chr7:8060096-8060249:+	153	annotated_mRNA
chr2:134936841-134936970:+	129	annotated_mRNA
chr17:73361684-73361846:-	162	annotated_mRNA
chr3:158660874-158660976:+	102	annotated_mRNA
chr6:149456666-149456901:-	235	annotated_mRNA
chr5:39389852-39389933:-	81	annotated_mRNA
chr17:58520998-58521161:-	163	annotated_mRNA
chr8:47974734-47974963:+	229	annotated_mRNA
chrX:102438553-102438675:-	122	annotated_mRNA
chr20:16737261-16737402:+	141	annotated_mRNA
chr15:37093581-37093731:-	150	annotated_mRNA
chr8:120315944-120315998:+	54	annotated_mRNA
chr2:97233730-97233872:+	142	annotated_mRNA
chr4:82851431-82851605:-	174	annotated_mRNA
chr21:42731770-42731950:+	180	annotated_mRNA
chr6:50828619-50828680:+	61	annotated_mRNA
chr2:178104302-178104477:-	175	annotated_mRNA
chr3:186267685-186267778:-	93	annotated_mRNA
chr3:109004817-109004889:-	72	annotated_mRNA
chr1:35388910-35389083:+	173	annotated_mRNA
chr6:88801564-88801633:-	69	annotated_mRNA
chr9:74739367-74739450:-	83	annotated_mRNA
chr9:83335516-83335640:-	124	annotated_mRNA
chr1:237441319-237441484:+	165	annotated_mRNA
chr11:119019143-119019211:+	68	annotated_mRNA
chr17:68894880-68895014:-	134	annotated_mRNA
chr7:7641504-7641706:+	202	annotated_mRNA
chr3:143050939-143051050:+	111	annotated_mRNA
chr17:57110025-57110159:+	134	annotated_mRNA
chr11:3006879-3006960:-	81	annotated_mRNA
chr2:158176521-158176662:-	141	annotated_mRNA
chr17:38560054-38560098:-	44	annotated_mRNA
chr8:62918453-62918514:+	61	annotated_mRNA
chr18:23890011-23890118:+	107	annotated_mRNA
chr11:65920548-65920663:+	115	annotated_mRNA
chrX:52755800-52755850:+	50	annotated_mRNA
chr12:67304605-67304747:+	142	annotated_mRNA
chr1:180190433-180190581:+	148	annotated_mRNA
chr12:112917547-112917701:+	154	annotated_mRNA
chr17:74344223-74344349:+	126	annotated_mRNA
chr19:10119654-10119701:-	47	annotated_mRNA
chr1:54682656-54682795:+	139	annotated_mRNA
chr15:49017548-49017629:-	81	annotated_mRNA
chr10:104179029-104179107:-	78	annotated_mRNA
chr3:121254895-121255113:+	218	annotated_mRNA
chr5:151201582-151201689:-	107	annotated_mRNA
chr5:160670463-160670668:-	205	annotated_mRNA
chr2:232024277-232024331:+	54	annotated_mRNA
chr1:224974091-224974154:+	63	annotated_mRNA
chr2:97189218-97189291:+	73	annotated_mRNA
chr15:58886975-58887120:-	145	annotated_mRNA
chr16:67264352-67264523:+	171	annotated_mRNA
chr4:42065310-42065350:+	40	annotated_mRNA
chr1:167005256-167005398:+	142	annotated_mRNA
chr1:160553360-160553498:-	138	annotated_mRNA
chr2:110131679-110131792:-	113	annotated_mRNA
chr2:3575601-3575685:+	84	annotated_mRNA
chr13:103052620-103052709:-	89	annotated_mRNA
chr15:89486799-89486986:-	187	annotated_mRNA
chr16:21204308-21204405:-	97	annotated_mRNA
chr16:70874817-70874920:-	103	annotated_mRNA
chr2:97207934-97208007:+	73	annotated_mRNA
chr22:38567583-38567628:-	45	annotated_mRNA
chr6:73763576-73763686:+	110	annotated_mRNA
chr2:152720533-152720587:+	54	annotated_mRNA
chr3:58109576-58109700:+	124	annotated_mRNA
chr7:39997494-39997665:+	171	annotated_mRNA
chr3:136927984-136928228:+	244	annotated_mRNA
chr6:10686966-10687057:-	91	annotated_mRNA
chr15:24998970-24999079:+	109	annotated_mRNA
chr3:39389495-39389617:+	122	annotated_mRNA
chr11:372109-372213:+	104	annotated_mRNA
chr19:48218871-48219013:-	142	annotated_mRNA
chr19:19260813-19261176:-	363	annotated_mRNA
chr11:1179092-1179249:+	157	annotated_mRNA
chr15:34238232-34238402:-	170	annotated_mRNA
chrX:136779414-136779498:-	84	annotated_mRNA
chr11:47315220-47315328:+	108	annotated_mRNA
chr14:65012317-65012390:+	73	annotated_mRNA
chr4:163326665-163326706:-	41	annotated_mRNA
chr19:6471406-6471497:-	91	annotated_mRNA
chr5:32097279-32097381:+	102	annotated_mRNA
chr2:148978922-148978991:+	69	annotated_mRNA
chr19:40673344-40673650:-	306	annotated_mRNA
chr3:52930941-52931036:-	95	annotated_mRNA
chr11:70103999-70104151:+	152	annotated_mRNA
chr1:37723041-37723167:-	126	annotated_mRNA
chr1:22598151-22598213:+	62	annotated_mRNA
chr12:6967676-6967780:-	104	annotated_mRNA
chr3:160285804-160285869:-	65	annotated_mRNA
chr14:77225424-77225462:+	38	annotated_mRNA
chr1:156263395-156263571:-	176	annotated_mRNA
chr9:98388854-98389005:-	151	annotated_mRNA
chr5:55146628-55146857:-	229	annotated_mRNA
chr10:112173699-112173846:-	147	annotated_mRNA
chr1:86715724-86715866:+	142	annotated_mRNA
chr3:150618709-150618929:+	220	annotated_mRNA
chr1:201781012-201781310:+	298	annotated_mRNA
chr1:53257240-53257465:-	225	annotated_mRNA
chr11:64832428-64832510:-	82	annotated_mRNA
chr11:83874420-83874489:-	69	annotated_mRNA
chr19:19543248-19543406:+	158	annotated_mRNA
chr21:18343506-18343657:-	151	annotated_mRNA
chr7:55978350-55978396:+	46	annotated_mRNA
chr19:36114339-36114413:-	74	annotated_mRNA
chr1:39967628-39967712:+	84	annotated_mRNA
chr10:42820934-42820993:+	59	annotated_mRNA
chr17:42818221-42818416:-	195	annotated_mRNA
chr15:50248245-50248344:-	99	annotated_mRNA
chr11:9060408-9060525:-	117	annotated_mRNA
chr17:74281810-74282001:+	191	annotated_mRNA
chr3:57394171-57394333:-	162	annotated_mRNA
chr17:80925370-80925481:+	111	annotated_mRNA
chr19:49791935-49792065:+	130	annotated_mRNA
chr20:49072568-49072698:+	130	annotated_mRNA
chr8:54738943-54739030:+	87	annotated_mRNA
chr1:46045918-46046089:-	171	annotated_mRNA
chr12:132043304-132043463:+	159	annotated_mRNA
chr9:109264980-109265025:-	45	annotated_mRNA
chr5:122946055-122946160:+	105	annotated_mRNA
chr17:27778690-27778792:-	102	annotated_mRNA
chr4:84896911-84897011:-	100	annotated_mRNA
chr2:70963162-70963313:+	151	annotated_mRNA
chr12:26928703-26928906:-	203	annotated_mRNA
chr14:50920956-50921068:-	112	annotated_mRNA
chr14:81479612-81479741:-	129	annotated_mRNA
chr19:36027132-36027272:-	140	annotated_mRNA
chr19:17282656-17282762:+	106	annotated_mRNA
chr4:47560949-47561076:+	127	annotated_mRNA
chr10:24219626-24219910:+	284	annotated_mRNA
chr1:11675658-11675732:-	74	annotated_mRNA
chr17:5553386-5553557:-	171	annotated_mRNA
chr20:62962624-62962755:+	131	annotated_mRNA
chr5:172199383-172199532:+	149	annotated_mRNA
chr10:104230590-104230844:-	254	annotated_mRNA
chr1:27103223-27103313:-	90	annotated_mRNA
chr15:40853124-40853252:+	128	annotated_mRNA
chr2:227347226-227347385:+	159	annotated_mRNA
chr3:48581122-48581158:-	36	annotated_mRNA
chr5:143147231-143147382:+	151	annotated_mRNA
chr7:103086630-103086765:+	135	annotated_mRNA
chr17:64193563-64193890:-	327	annotated_mRNA
chr8:55750964-55751158:-	194	annotated_mRNA
chr20:45293908-45294016:-	108	annotated_mRNA
chr1:202013182-202013299:+	117	annotated_mRNA
chr2:206550095-206550161:+	66	annotated_mRNA
chr4:157332819-157332987:+	168	annotated_mRNA
chr13:23659050-23659215:+	165	annotated_mRNA
chr17:42673643-42673835:-	192	annotated_mRNA
chr6:168030773-168030848:+	75	annotated_mRNA
chr5:16769074-16769204:-	130	annotated_mRNA
chr3:150698791-150698883:-	92	annotated_mRNA
chr1:94203100-94203211:-	111	annotated_mRNA
chr6:69835857-69836036:-	179	annotated_mRNA
chr13:95577231-95577339:+	108	annotated_mRNA
chr1:36457923-36457982:-	59	annotated_mRNA
chr15:63911908-63911992:-	84	annotated_mRNA
chr3:126105726-126105926:-	200	annotated_mRNA
chr5:9659421-9659582:-	161	annotated_mRNA
chr16:81931497-81931655:+	158	annotated_mRNA
chr11:61314047-61314262:-	215	annotated_mRNA
chr3:128895310-128895417:+	107	annotated_mRNA
chr8:6747670-6747829:+	159	annotated_mRNA
chr19:45816798-45816975:-	177	annotated_mRNA
chr15:66564676-66564840:-	164	annotated_mRNA
chr19:48501283-48501405:-	122	annotated_mRNA
chr1:92264554-92264639:-	85	annotated_mRNA
chr1:66946150-66946296:+	146	annotated_mRNA
chr15:74842075-74842196:-	121	annotated_mRNA
chr1:21599494-21599618:-	124	annotated_mRNA
chr3:14520390-14520538:-	148	annotated_mRNA
chrX:150645683-150645872:+	189	annotated_mRNA
chr1:109657590-109657672:+	82	annotated_mRNA
chr6:31943225-31943320:+	95	annotated_mRNA
chr8:124699526-124699600:-	74	annotated_mRNA
chr3:40423291-40423402:+	111	annotated_mRNA
chr10:7709022-7709192:+	170	annotated_mRNA
chr2:84710287-84710413:+	126	annotated_mRNA
chr18:79303604-79303717:+	113	annotated_mRNA
chr19:18864170-18864252:+	82	annotated_mRNA
chr3:187074159-187074334:+	175	annotated_mRNA
chr3:42758125-42758352:-	227	annotated_mRNA
chrX:72602158-72602274:-	116	annotated_mRNA
chr1:117077916-117078044:+	128	annotated_mRNA
chr13:20059447-20059563:+	116	annotated_mRNA
chr4:47554726-47554915:+	189	annotated_mRNA
chr3:127005090-127005244:+	154	annotated_mRNA
chr14:104931748-104931888:+	140	annotated_mRNA
chr15:81368253-81368329:-	76	annotated_mRNA
chr3:1321650-1321835:+	185	annotated_mRNA
chr11:47699446-47699554:-	108	annotated_mRNA
chr17:50192797-50192851:-	54	annotated_mRNA
chr20:35472050-35472152:+	102	annotated_mRNA
chr7:111977132-111977284:-	152	annotated_mRNA
chr11:61906466-61906685:-	219	annotated_mRNA
chr1:46190720-46190785:-	65	annotated_mRNA
chr5:138201343-138201449:-	106	annotated_mRNA
chr1:117920182-117920425:-	243	annotated_mRNA
chr6:31766463-31766765:-	302	annotated_mRNA
chr14:59353876-59353965:+	89	annotated_mRNA
chrX:85367692-85367767:-	75	annotated_mRNA
chr13:20786965-20787058:-	93	annotated_mRNA
chr1:2372481-2372592:-	111	annotated_mRNA
chr3:184233576-184233734:+	158	annotated_mRNA
chr7:43554592-43554791:+	199	annotated_mRNA
chr8:21981731-21981878:+	147	annotated_mRNA
chr1:32221903-32222033:+	130	annotated_mRNA
chr1:111709149-111709265:+	116	annotated_mRNA
chr1:117994406-117994531:-	125	annotated_mRNA
chr21:10595982-10596088:+	106	annotated_mRNA
chr11:67279418-67279520:+	102	annotated_mRNA
chr14:105479436-105479494:+	58	annotated_mRNA
chr12:57036307-57036382:-	75	annotated_mRNA
chr17:59685056-59685227:+	171	annotated_mRNA
chr22:50505229-50505335:-	106	annotated_mRNA
chr17:10301569-10301704:-	135	annotated_mRNA
chr3:41919717-41919819:-	102	annotated_mRNA
chr19:41860785-41860846:+	61	annotated_mRNA
chr16:89198122-89198337:-	215	annotated_mRNA
chr5:37437922-37437982:+	60	annotated_mRNA
chr5:149251359-149251420:+	61	annotated_mRNA
chr6:29723658-29723928:+	270	annotated_mRNA
chr16:67685512-67685803:-	291	annotated_mRNA
chr12:124782683-124782812:-	129	annotated_mRNA
chr13:24690604-24690722:+	118	annotated_mRNA
chr4:122325855-122325918:+	63	annotated_mRNA
chr11:72232240-72232337:+	97	annotated_mRNA
chr12:7929684-7929872:-	188	annotated_mRNA
chr1:31738587-31738631:-	44	annotated_mRNA
chr2:63897496-63897591:-	95	annotated_mRNA
chr11:57815915-57816002:+	87	annotated_mRNA
chr6:31271599-31271869:-	270	annotated_mRNA
chr2:127642923-127643073:-	150	annotated_mRNA
chr5:55798426-55798572:+	146	annotated_mRNA
chr16:55700139-55700307:+	168	annotated_mRNA
chr19:32607635-32607833:-	198	annotated_mRNA
chr9:137352066-137352202:-	136	annotated_mRNA
chr7:12336141-12336237:-	96	annotated_mRNA
chr18:678696-678738:-	42	annotated_mRNA
chr6:133446630-133446755:+	125	annotated_mRNA
chr20:37860272-37860345:+	73	annotated_mRNA
chr10:91844919-91845029:+	110	annotated_mRNA
chr17:62387340-62387417:+	77	annotated_mRNA
chr9:128833740-128833827:-	87	annotated_mRNA
chr9:123452276-123452348:-	72	annotated_mRNA
chr2:42704197-42704319:+	122	annotated_mRNA
chr13:23341445-23341691:-	246	annotated_mRNA
chr7:6142932-6143015:+	83	annotated_mRNA
chr1:35392212-35392353:+	141	annotated_mRNA
chr7:134445238-134445321:-	83	annotated_mRNA
chr22:50574493-50574601:-	108	annotated_mRNA
chr4:39514083-39514185:-	102	annotated_mRNA
chr3:131471171-131471280:-	109	annotated_mRNA
chr13:20799165-20799340:-	175	annotated_mRNA
chr4:105967188-105967445:+	257	annotated_mRNA
chr16:89738882-89738975:-	93	annotated_mRNA
chr2:113632915-113632945:+	30	annotated_mRNA
chr2:208285726-208285934:+	208	annotated_mRNA
chr1:201373206-201373269:-	63	annotated_mRNA
chr19:32644325-32644480:-	155	annotated_mRNA
chr4:182894489-182894606:-	117	annotated_mRNA
chr20:45311839-45311955:+	116	annotated_mRNA
chr15:99703362-99703386:+	24	annotated_mRNA
chr10:100164004-100164096:-	92	annotated_mRNA
chr11:1229690-1229808:+	118	annotated_mRNA
chr16:12199601-12199684:+	83	annotated_mRNA
chr1:63453918-63453975:-	57	annotated_mRNA
chr11:68003657-68003799:-	142	annotated_mRNA
chr15:75578714-75578753:-	39	annotated_mRNA
chr6:31671156-31671285:+	129	annotated_mRNA
chr8:89982722-89982856:-	134	annotated_mRNA
chr1:25356793-25356854:+	61	annotated_mRNA
chr19:45142061-45142212:+	151	annotated_mRNA
chr1:179618599-179618683:+	84	annotated_mRNA
chr3:101276664-101276714:-	50	annotated_mRNA
chr11:60302559-60302718:+	159	annotated_mRNA
chr14:64212811-64213006:+	195	annotated_mRNA
chr1:100467956-100468095:+	139	annotated_mRNA
chr9:108878623-108878751:-	128	annotated_mRNA
chr16:2472701-2472890:+	189	annotated_mRNA
chr1:181739147-181739255:+	108	annotated_mRNA
chr20:16748867-16749007:+	140	annotated_mRNA
chr20:62334522-62334622:-	100	annotated_mRNA
chr1:225259121-225259254:+	133	annotated_mRNA
chr6:158116185-158116283:-	98	annotated_mRNA
chr17:28388350-28388540:+	190	annotated_mRNA
chr11:64265886-64266040:+	154	annotated_mRNA
chr9:77238002-77238192:+	190	annotated_mRNA
chr5:78267520-78267596:-	76	annotated_mRNA
chr19:41305676-41305868:+	192	annotated_mRNA
chr16:56401733-56401844:-	111	annotated_mRNA
chr13:41252949-41253031:-	82	annotated_mRNA
chr2:181549634-181549709:-	75	annotated_mRNA
chr5:153764434-153764633:+	199	annotated_mRNA
chr2:102212103-102212175:+	72	annotated_mRNA
chr17:81855453-81855689:-	236	annotated_mRNA
chr12:6727926-6728002:+	76	annotated_mRNA
chr1:47115529-47115594:+	65	annotated_mRNA
chr6:34757912-34757955:+	43	annotated_mRNA
chr2:178677621-178677918:-	297	annotated_mRNA
chr15:82432817-82432898:+	81	annotated_mRNA
chr4:5748148-5748307:+	159	annotated_mRNA
chr5:69313985-69314047:-	62	annotated_mRNA
chr9:14857553-14857750:-	197	annotated_mRNA
chr1:11956917-11957015:+	98	annotated_mRNA
chr6:31170263-31170305:-	42	annotated_mRNA
chr5:157382590-157382663:+	73	annotated_mRNA
chr5:37330038-37330133:-	95	annotated_mRNA
chr7:103321932-103322082:-	150	annotated_mRNA
chr17:75630184-75630278:-	94	annotated_mRNA
chr3:123259524-123259590:+	66	annotated_mRNA
chr17:73206708-73206818:+	110	annotated_mRNA
chr5:132266464-132266546:+	82	annotated_mRNA
chr16:1977356-1977378:+	22	annotated_mRNA
chr5:177041126-177041230:+	104	annotated_mRNA
chr1:150272284-150272414:+	130	annotated_mRNA
chr8:19439830-19439932:-	102	annotated_mRNA
chr4:55899685-55899885:+	200	annotated_mRNA
chr17:63825536-63825636:-	100	annotated_mRNA
chr13:113077052-113077212:+	160	annotated_mRNA
chr9:136993053-136993244:+	191	annotated_mRNA
chr7:130346407-130346602:+	195	annotated_mRNA
chr1:201382653-201382740:-	87	annotated_mRNA
chr5:53042112-53042222:+	110	annotated_mRNA
chr2:197470070-197470172:+	102	annotated_mRNA
chrX:136219593-136219672:-	79	annotated_mRNA
chr9:114178291-114178345:+	54	annotated_mRNA
chr3:25633841-25634015:-	174	annotated_mRNA
chr3:158807396-158807464:+	68	annotated_mRNA
chr21:32678645-32678802:-	157	annotated_mRNA
chr10:112428382-112428439:-	57	annotated_mRNA
chr1:85110048-85110136:+	88	annotated_mRNA
chr2:135162415-135162628:-	213	annotated_mRNA
chr2:111847725-111847866:-	141	annotated_mRNA
chr7:142095565-142095714:+	149	annotated_mRNA
chr11:19842871-19842924:+	53	annotated_mRNA
chr10:95628368-95628493:-	125	annotated_mRNA
chr5:14397043-14397155:+	112	annotated_mRNA
chr5:131991745-131991814:-	69	annotated_mRNA
chr11:17406888-17407130:-	242	annotated_mRNA
chr11:3771748-3771929:-	181	annotated_mRNA
chr4:883315-883464:-	149	annotated_mRNA
chr2:71406128-71406263:+	135	annotated_mRNA
chr17:76932645-76932776:+	131	annotated_mRNA
chr13:110705521-110705572:-	51	annotated_mRNA
chr6:106308364-106308492:-	128	annotated_mRNA
chr16:2057105-2057179:+	74	annotated_mRNA
chr3:113612086-113612195:+	109	annotated_mRNA
chr7:139028702-139028961:-	259	annotated_mRNA
chr6:3286859-3287092:-	233	annotated_mRNA
chr5:58990804-58990903:-	99	annotated_mRNA
chr4:42555968-42556041:-	73	annotated_mRNA
chr8:132908186-132908341:+	155	annotated_mRNA
chr4:40117869-40118025:+	156	annotated_mRNA
chrX:76173585-76173651:+	66	annotated_mRNA
chr1:74620734-74620915:-	181	annotated_mRNA
chr15:48474528-48474651:-	123	annotated_mRNA
chr9:34490369-34490489:+	120	annotated_mRNA
chr16:15074723-15074862:-	139	annotated_mRNA
chr1:108798145-108798238:+	93	annotated_mRNA
chr3:135162018-135162181:+	163	annotated_mRNA
chr10:87709196-87709314:+	118	annotated_mRNA
chr15:74890527-74890655:+	128	annotated_mRNA
chr1:159858090-159858292:-	202	annotated_mRNA
chr3:53820474-53820609:-	135	annotated_mRNA
chr4:103136141-103136360:-	219	annotated_mRNA
chr20:63305881-63306040:+	159	annotated_mRNA
chr8:144515764-144515891:-	127	annotated_mRNA
chr14:64737356-64737376:+	20	annotated_mRNA
chr17:3898934-3899025:-	91	annotated_mRNA
chrX:48815575-48815643:+	68	annotated_mRNA
chr9:97625681-97625998:-	317	annotated_mRNA
chr10:27907663-27907778:-	115	annotated_mRNA
chr2:205245778-205245823:+	45	annotated_mRNA
chr3:132516704-132516817:+	113	annotated_mRNA
chr6:10906020-10906055:+	35	annotated_mRNA
chr1:6090389-6090476:+	87	annotated_mRNA
chr17:74525748-74526078:-	330	annotated_mRNA
chr6:43512440-43512564:-	124	annotated_mRNA
chr15:83988691-83988819:+	128	annotated_mRNA
chr10:89758706-89758883:+	177	annotated_mRNA
chr15:85115984-85116120:+	136	annotated_mRNA
chr1:67021535-67021603:-	68	annotated_mRNA
chr21:37415490-37415566:+	76	annotated_mRNA
chr12:133093415-133093506:+	91	annotated_mRNA
chr5:128277880-128278006:-	126	annotated_mRNA
chr1:158089718-158089819:+	101	annotated_mRNA
chr11:18403694-18403812:+	118	annotated_mRNA
chr22:26375578-26375690:+	112	annotated_mRNA
chr9:74752277-74752369:-	92	annotated_mRNA
chr2:21023525-21023693:-	168	annotated_mRNA
chr5:62366414-62366482:+	68	annotated_mRNA
chr1:207614404-207614490:+	86	annotated_mRNA
chr14:38208443-38208610:+	167	annotated_mRNA
chr4:54285371-54285487:+	116	annotated_mRNA
chr1:108139058-108139209:-	151	annotated_mRNA
chr12:113151918-113152024:+	106	annotated_mRNA
chr12:101190468-101190609:-	141	annotated_mRNA
chr10:123157729-123157881:+	152	annotated_mRNA
chr19:51387143-51387450:-	307	annotated_mRNA
chr6:89161783-89161891:+	108	annotated_mRNA
chr12:53455347-53455371:+	24	annotated_mRNA
chr1:235454156-235454316:-	160	annotated_mRNA
chr14:100137578-100137645:+	67	annotated_mRNA
chr19:49882041-49882153:+	112	annotated_mRNA
chr3:53875948-53876081:-	133	annotated_mRNA
chr4:80583093-80583184:+	91	annotated_mRNA
chr3:51639419-51639671:+	252	annotated_mRNA
chrX:120538118-120538210:-	92	annotated_mRNA
chr11:62677927-62678119:-	192	annotated_mRNA
chr3:12585122-12585254:-	132	annotated_mRNA
chr4:1961035-1961152:+	117	annotated_mRNA
chr6:33685643-33685828:+	185	annotated_mRNA
chr18:10698925-10699178:-	253	annotated_mRNA
chrX:19370959-19371065:-	106	annotated_mRNA
chr4:26735455-26735488:+	33	annotated_mRNA
chr6:83191187-83191324:-	137	annotated_mRNA
chr16:28318995-28319198:+	203	annotated_mRNA
chr12:56432369-56432525:-	156	annotated_mRNA
chr2:120076971-120077092:+	121	annotated_mRNA
chr2:148761782-148761931:+	149	annotated_mRNA
chr11:47281575-47281754:+	179	annotated_mRNA
chr15:34227693-34227847:+	154	annotated_mRNA
chr14:95140659-95140760:-	101	annotated_mRNA
chr19:35618569-35618700:+	131	annotated_mRNA
chr9:93034541-93034682:+	141	annotated_mRNA
chr19:19149226-19149430:-	204	annotated_mRNA
chr3:58531251-58531367:-	116	annotated_mRNA
chr8:37845686-37845775:-	89	annotated_mRNA
chrX:19950753-19950869:-	116	annotated_mRNA
chr19:58035440-58035503:+	63	annotated_mRNA
chr3:20099862-20099955:+	93	annotated_mRNA
chr3:13621775-13621916:+	141	annotated_mRNA
chr1:46002805-46002884:+	79	annotated_mRNA
chr2:174439898-174440036:-	138	annotated_mRNA
chr4:2512438-2512598:+	160	annotated_mRNA
chr19:45363743-45363912:-	169	annotated_mRNA
chr12:6997225-6997343:+	118	annotated_mRNA
chr11:64914209-64914234:-	25	annotated_mRNA
chr8:17086964-17087036:+	72	annotated_mRNA
chr12:62389605-62389700:+	95	annotated_mRNA
chr2:170848683-170848795:+	112	annotated_mRNA
chr1:36358737-36358838:-	101	annotated_mRNA
chr17:44350228-44350341:+	113	annotated_mRNA
chr12:63661344-63661482:-	138	annotated_mRNA
chr16:269503-269586:-	83	annotated_mRNA
chr3:97448568-97448731:+	163	annotated_mRNA
chr11:89335845-89335946:-	101	annotated_mRNA
chr3:133841610-133841664:-	54	annotated_mRNA
chr2:219629580-219629696:+	116	annotated_mRNA
chr17:50736960-50737027:+	67	annotated_mRNA
[truncated: 172,440 more rows]
