# Supplementary material for: The human genome contains over a million autonomous exons
Source: Genome Res. 2023 Nov;33(11):1865–78. doi: 10.1101/gr.277792.123 (PMC10760453; doi:10.1101/gr.277792.123)
Supplement: Supplement 2 [file Supplemental_data.zip › data_zip/2C_ET_mRNA.txt]

pc_exon_id	length
chr6:131658323-131658421:+	98	ET_mRNA
chr1:52509596-52509713:-	117	ET_mRNA
chr2:105280382-105280724:-	342	ET_mRNA
chr2:84697575-84697728:+	153	ET_mRNA
chr1:17224367-17224429:+	62	ET_mRNA
chr5:132750857-132750998:+	141	ET_mRNA
chr17:42337763-42337858:-	95	ET_mRNA
chr17:50538079-50538198:+	119	ET_mRNA
chr16:3548135-3548219:-	84	ET_mRNA
chr10:11747349-11747471:+	122	ET_mRNA
chr10:27944222-27944432:-	210	ET_mRNA
chr15:50929009-50929169:+	160	ET_mRNA
chr2:219281939-219282062:+	123	ET_mRNA
chr15:52389238-52389364:-	126	ET_mRNA
chr19:51015417-51015551:-	134	ET_mRNA
chr4:79978007-79978175:-	168	ET_mRNA
chr9:93663517-93663636:+	119	ET_mRNA
chr1:26731152-26731605:+	453	ET_mRNA
chr5:39021039-39021137:-	98	ET_mRNA
chr9:34709500-34709683:-	183	ET_mRNA
chr14:103991160-103991225:+	65	ET_mRNA
chr9:136258932-136259002:-	70	ET_mRNA
chr16:28835933-28836123:+	190	ET_mRNA
chr8:119601397-119601463:-	66	ET_mRNA
chr1:53114758-53114974:-	216	ET_mRNA
chr2:29002536-29002748:+	212	ET_mRNA
chr6:138287074-138287185:+	111	ET_mRNA
chr10:128077617-128077784:+	167	ET_mRNA
chr2:160169212-160169308:-	96	ET_mRNA
chr3:138459945-138460035:+	90	ET_mRNA
chr13:41833371-41833532:-	161	ET_mRNA
chr8:27504956-27505147:+	191	ET_mRNA
chr8:120009029-120009134:+	105	ET_mRNA
chr19:10459595-10459760:+	165	ET_mRNA
chr20:9387463-9387557:+	94	ET_mRNA
chr1:111759400-111759569:+	169	ET_mRNA
chr10:73849261-73849334:-	73	ET_mRNA
chr16:57137149-57137283:+	134	ET_mRNA
chr2:182755003-182755105:+	102	ET_mRNA
chr3:133951208-133951345:-	137	ET_mRNA
chr4:154604897-154605067:-	170	ET_mRNA
chr13:94590853-94590944:-	91	ET_mRNA
chr8:58492353-58492529:-	176	ET_mRNA
chr17:40166797-40166862:+	65	ET_mRNA
chr7:107961549-107961677:-	128	ET_mRNA
chr3:15256853-15257114:-	261	ET_mRNA
chr10:133096974-133097102:+	128	ET_mRNA
chr16:1211716-1211806:+	90	ET_mRNA
chr3:196209376-196209516:-	140	ET_mRNA
chr1:209623505-209623726:-	221	ET_mRNA
chr17:58208105-58208175:-	70	ET_mRNA
chrX:48060450-48060546:-	96	ET_mRNA
chr8:133499135-133499190:-	55	ET_mRNA
chr12:15516763-15516957:+	194	ET_mRNA
chr15:76009200-76009294:-	94	ET_mRNA
chrX:108219698-108219743:-	45	ET_mRNA
chr3:69035023-69035116:-	93	ET_mRNA
chrX:101146153-101146278:+	125	ET_mRNA
chr13:100425633-100425732:+	99	ET_mRNA
chr8:144309455-144309592:+	137	ET_mRNA
chr16:28606056-28606237:-	181	ET_mRNA
chr4:88094577-88094660:-	83	ET_mRNA
chr17:17898596-17898675:-	79	ET_mRNA
chr6:143507237-143507425:-	188	ET_mRNA
chr9:138046904-138047034:+	130	ET_mRNA
chr7:92093097-92093317:+	220	ET_mRNA
chr17:42537398-42537546:+	148	ET_mRNA
chr9:133449783-133449966:+	183	ET_mRNA
chr4:8205167-8205367:+	200	ET_mRNA
chr5:149525045-149525172:-	127	ET_mRNA
chr2:218829978-218830382:-	404	ET_mRNA
chr5:55274614-55274732:-	118	ET_mRNA
chr11:71498352-71498529:+	177	ET_mRNA
chr9:136800389-136800494:+	105	ET_mRNA
chr6:160600917-160601099:-	182	ET_mRNA
chr21:40692810-40692957:-	147	ET_mRNA
chr12:103668643-103668730:+	87	ET_mRNA
chr1:161223350-161223426:-	76	ET_mRNA
chr8:42317657-42317772:+	115	ET_mRNA
chr2:178886752-178886872:-	120	ET_mRNA
chr15:42735261-42735375:-	114	ET_mRNA
chr12:113176840-113176936:-	96	ET_mRNA
chr10:99810134-99810219:+	85	ET_mRNA
chr7:1499473-1499633:-	160	ET_mRNA
chr17:45974385-45974472:+	87	ET_mRNA
chr1:59346247-59346399:+	152	ET_mRNA
chr1:16449093-16449202:+	109	ET_mRNA
chr17:3753290-3753431:-	141	ET_mRNA
chr19:12924639-12924808:-	169	ET_mRNA
chr10:77984205-77984299:-	94	ET_mRNA
chr2:72495430-72495540:-	110	ET_mRNA
chr1:183240292-183240392:+	100	ET_mRNA
chr16:88714136-88714228:+	92	ET_mRNA
chr5:13758846-13758984:-	138	ET_mRNA
chr9:129005645-129005777:+	132	ET_mRNA
chr12:80718358-80718434:+	76	ET_mRNA
chr20:34072066-34072331:+	265	ET_mRNA
chr5:32248002-32248127:-	125	ET_mRNA
chr16:28908609-28908765:-	156	ET_mRNA
chr1:43617736-43617912:+	176	ET_mRNA
chr9:128345155-128345550:+	395	ET_mRNA
chr2:233767849-233767937:+	88	ET_mRNA
chr17:7801578-7801711:+	133	ET_mRNA
chr20:62335021-62335127:-	106	ET_mRNA
chr16:47689041-47689176:+	135	ET_mRNA
chr14:49838139-49838207:-	68	ET_mRNA
chr1:15943808-15943896:-	88	ET_mRNA
chr10:89215938-89216010:-	72	ET_mRNA
chr15:75356793-75356903:-	110	ET_mRNA
chr1:178482312-178482398:-	86	ET_mRNA
chr8:140541164-140541359:-	195	ET_mRNA
chr16:3671722-3671792:-	70	ET_mRNA
chrX:40647007-40647142:-	135	ET_mRNA
chrX:50378578-50378692:-	114	ET_mRNA
chr14:52015054-52015276:-	222	ET_mRNA
chr22:50159678-50159786:+	108	ET_mRNA
chr9:110445837-110446039:-	202	ET_mRNA
chr2:112236562-112236696:-	134	ET_mRNA
chr6:35420127-35420282:+	155	ET_mRNA
chr12:109800618-109800759:-	141	ET_mRNA
chr9:128321599-128321731:-	132	ET_mRNA
chr17:76287800-76287898:-	98	ET_mRNA
chr17:7832854-7832929:+	75	ET_mRNA
chr12:50412405-50412454:+	49	ET_mRNA
chr19:13149029-13149092:-	63	ET_mRNA
chr5:169840757-169840853:+	96	ET_mRNA
chr9:121144843-121144960:+	117	ET_mRNA
chr2:27461015-27461094:-	79	ET_mRNA
chr5:75411011-75411104:-	93	ET_mRNA
chrX:130133313-130133456:-	143	ET_mRNA
chr16:57515341-57515445:-	104	ET_mRNA
chr19:17832519-17832709:-	190	ET_mRNA
chr1:43234495-43234639:+	144	ET_mRNA
chrX:70554651-70554801:-	150	ET_mRNA
chr17:64583461-64583545:-	84	ET_mRNA
chr1:75803731-75803914:+	183	ET_mRNA
chr2:11779519-11779646:+	127	ET_mRNA
chr9:114094353-114094456:-	103	ET_mRNA
chr2:43824889-43825019:-	130	ET_mRNA
chr19:15682389-15682511:+	122	ET_mRNA
chr6:56632854-56633038:-	184	ET_mRNA
chr10:73291350-73291445:-	95	ET_mRNA
chr17:79043955-79044124:+	169	ET_mRNA
chr12:77994803-77994872:+	69	ET_mRNA
chr12:51702773-51702915:+	142	ET_mRNA
chrX:70199812-70199883:+	71	ET_mRNA
chr17:57879611-57879739:-	128	ET_mRNA
chr18:52752054-52752375:+	321	ET_mRNA
chr14:105352378-105352468:+	90	ET_mRNA
chr3:42519223-42519331:+	108	ET_mRNA
chr9:34709777-34709898:-	121	ET_mRNA
chr7:148883197-148883262:-	65	ET_mRNA
chr7:148811625-148811721:-	96	ET_mRNA
chr10:101029994-101030385:-	391	ET_mRNA
chr3:12924581-12924743:-	162	ET_mRNA
chr14:94096887-94096966:+	79	ET_mRNA
chr2:88700009-88700065:+	56	ET_mRNA
chr4:185353485-185353603:+	118	ET_mRNA
chr1:25780940-25781113:+	173	ET_mRNA
chr1:170166502-170166752:+	250	ET_mRNA
chr19:13235614-13235731:-	117	ET_mRNA
chr7:55174722-55174821:+	99	ET_mRNA
chr6:42689569-42689671:+	102	ET_mRNA
chr3:37048517-37048610:+	93	ET_mRNA
chr3:170102479-170102711:-	232	ET_mRNA
chr1:241660530-241660661:+	131	ET_mRNA
chr1:22502299-22502442:+	143	ET_mRNA
chr14:94469625-94469858:-	233	ET_mRNA
chr4:185175786-185176052:-	266	ET_mRNA
chr7:6510283-6510401:-	118	ET_mRNA
chr22:40680949-40681125:+	176	ET_mRNA
chr2:80555693-80555894:+	201	ET_mRNA
chr8:39913001-39913149:+	148	ET_mRNA
chr1:31621477-31621593:+	116	ET_mRNA
chr14:21403017-21403213:-	196	ET_mRNA
chr22:17822030-17822171:-	141	ET_mRNA
chr10:110601022-110601131:+	109	ET_mRNA
chr21:29109040-29109184:+	144	ET_mRNA
chr20:62890960-62891156:-	196	ET_mRNA
chr13:95044266-95044439:-	173	ET_mRNA
chr6:6224686-6224861:-	175	ET_mRNA
chr12:4591160-4591299:+	139	ET_mRNA
chr2:227103144-227103198:-	54	ET_mRNA
chr6:46809420-46809538:+	118	ET_mRNA
chr7:65964323-65964459:-	136	ET_mRNA
chr17:1067077-1067243:-	166	ET_mRNA
chr14:73250907-73251031:+	124	ET_mRNA
chr19:10173090-10173175:-	85	ET_mRNA
chr20:50597580-50597711:-	131	ET_mRNA
chr4:109959312-109959438:+	126	ET_mRNA
chrX:13040758-13040873:-	115	ET_mRNA
chr10:52271350-52271490:+	140	ET_mRNA
chr10:69196992-69197084:+	92	ET_mRNA
chr12:109855619-109855770:-	151	ET_mRNA
chr19:44812163-44812392:+	229	ET_mRNA
chr2:219608583-219608789:+	206	ET_mRNA
chrX:47240587-47240649:+	62	ET_mRNA
chr19:17424621-17424678:+	57	ET_mRNA
chr19:2123358-2123407:-	49	ET_mRNA
chr18:74583561-74583709:+	148	ET_mRNA
chr4:8606737-8606899:+	162	ET_mRNA
chr5:135879968-135880098:+	130	ET_mRNA
chr7:23506138-23506267:-	129	ET_mRNA
chr22:30384339-30384496:-	157	ET_mRNA
chr20:62338016-62338151:-	135	ET_mRNA
chr16:1861985-1862117:-	132	ET_mRNA
chr1:233000305-233000536:-	231	ET_mRNA
chr2:28592661-28592720:+	59	ET_mRNA
chr19:42054320-42054473:-	153	ET_mRNA
chr16:2326413-2326493:-	80	ET_mRNA
chr4:74755859-74755977:-	118	ET_mRNA
chr15:48421558-48421687:-	129	ET_mRNA
chr19:49556875-49556994:-	119	ET_mRNA
chr9:108908305-108908405:-	100	ET_mRNA
chr16:20790850-20790933:-	83	ET_mRNA
chr14:103998624-103998729:+	105	ET_mRNA
chr17:39744070-39744208:+	138	ET_mRNA
chr12:49658442-49658595:-	153	ET_mRNA
chr12:89471614-89471730:-	116	ET_mRNA
chr9:112838498-112838698:+	200	ET_mRNA
chr10:132147952-132148051:+	99	ET_mRNA
chr1:235434204-235434281:+	77	ET_mRNA
chr15:28248552-28248737:-	185	ET_mRNA
chr7:75061207-75061292:-	85	ET_mRNA
chr11:7617112-7617295:+	183	ET_mRNA
chrX:47988524-47988618:-	94	ET_mRNA
chr13:46154805-46154887:-	82	ET_mRNA
chr17:75246509-75246585:-	76	ET_mRNA
chr5:138567001-138567164:-	163	ET_mRNA
chr15:37936847-37936971:+	124	ET_mRNA
chr19:7444204-7444455:+	251	ET_mRNA
chr8:119788790-119788905:-	115	ET_mRNA
chr1:203007774-203007864:+	90	ET_mRNA
chr12:113306495-113306576:-	81	ET_mRNA
chr14:74911248-74911381:-	133	ET_mRNA
chr1:33726547-33726686:-	139	ET_mRNA
chrX:54449659-54449761:-	102	ET_mRNA
chrX:129515687-129515788:-	101	ET_mRNA
chr7:139596717-139596999:-	282	ET_mRNA
chr9:108929769-108929922:-	153	ET_mRNA
chr12:108807633-108807828:-	195	ET_mRNA
chr12:108524316-108524507:-	191	ET_mRNA
chr15:45410372-45410531:+	159	ET_mRNA
chr21:42375716-42375869:-	153	ET_mRNA
chr3:47062163-47062347:-	184	ET_mRNA
chr22:38826500-38826748:-	248	ET_mRNA
chr7:47435282-47435405:-	123	ET_mRNA
chr1:233095755-233095864:-	109	ET_mRNA
chr22:31091675-31091848:+	173	ET_mRNA
chr11:65607270-65607514:-	244	ET_mRNA
chr1:88857206-88857488:-	282	ET_mRNA
chr4:44682334-44682412:+	78	ET_mRNA
chr12:95737866-95738145:-	279	ET_mRNA
chr9:137565085-137565155:-	70	ET_mRNA
chr6:25515675-25515848:+	173	ET_mRNA
chr17:8039902-8039984:+	82	ET_mRNA
chr3:167327942-167328117:-	175	ET_mRNA
chr5:181198690-181198806:-	116	ET_mRNA
chr1:159713503-159713641:-	138	ET_mRNA
chr4:52079744-52079920:+	176	ET_mRNA
chr3:156421616-156421660:+	44	ET_mRNA
chr6:44232807-44233007:+	200	ET_mRNA
chr9:85692689-85692814:-	125	ET_mRNA
chr21:31688307-31688465:-	158	ET_mRNA
chr6:143748985-143749066:+	81	ET_mRNA
chr12:131105754-131105866:+	112	ET_mRNA
chrX:147938099-147938162:+	63	ET_mRNA
chr12:24849786-24849950:-	164	ET_mRNA
chrX:154987237-154987306:-	69	ET_mRNA
chr2:85542901-85543035:+	134	ET_mRNA
chr15:89621393-89621551:+	158	ET_mRNA
chr14:55390911-55390993:-	82	ET_mRNA
chr1:156381806-156381944:+	138	ET_mRNA
chr19:51499170-51499218:-	48	ET_mRNA
chr17:58196939-58197258:+	319	ET_mRNA
chr2:36544376-36544499:+	123	ET_mRNA
chr2:61842122-61842361:-	239	ET_mRNA
chr4:88277143-88277244:-	101	ET_mRNA
chr7:84129123-84129186:-	63	ET_mRNA
chr1:36859108-36859252:-	144	ET_mRNA
chr17:37529783-37529852:-	69	ET_mRNA
chr22:30557262-30557402:-	140	ET_mRNA
chr8:39989721-39989839:+	118	ET_mRNA
chr6:73404690-73404772:+	82	ET_mRNA
chr3:46674566-46674740:-	174	ET_mRNA
chr1:3477875-3478027:+	152	ET_mRNA
chr2:151643150-151643354:-	204	ET_mRNA
chr17:3530027-3530204:-	177	ET_mRNA
chr12:112075678-112075790:-	112	ET_mRNA
chr2:241497616-241497688:-	72	ET_mRNA
chr8:94530963-94531086:-	123	ET_mRNA
chr19:4861329-4861412:-	83	ET_mRNA
chr1:201382252-201382327:-	75	ET_mRNA
chr15:76202202-76202265:+	63	ET_mRNA
chr19:6926366-6926602:+	236	ET_mRNA
chr1:15504611-15504759:-	148	ET_mRNA
chr7:16604721-16604850:-	129	ET_mRNA
chr6:35294456-35294570:+	114	ET_mRNA
chrX:116442687-116442849:+	162	ET_mRNA
chr15:50538709-50538852:-	143	ET_mRNA
chr1:198703298-198703373:+	75	ET_mRNA
chr1:151346482-151346607:-	125	ET_mRNA
chr9:124543802-124543858:-	56	ET_mRNA
chr17:39924030-39924226:-	196	ET_mRNA
chr19:38505806-38505947:+	141	ET_mRNA
chr20:48941864-48941988:+	124	ET_mRNA
chr7:90487327-90487421:+	94	ET_mRNA
chr8:60862196-60862337:+	141	ET_mRNA
chr5:140702006-140702130:+	124	ET_mRNA
chr12:6669031-6669190:-	159	ET_mRNA
chr1:154346231-154346477:+	246	ET_mRNA
chr1:200988493-200988545:-	52	ET_mRNA
chr15:23021959-23022162:-	203	ET_mRNA
chr19:35642615-35642699:+	84	ET_mRNA
chr1:118041803-118042043:-	240	ET_mRNA
chr5:140362445-140362533:+	88	ET_mRNA
chr7:11541419-11541632:-	213	ET_mRNA
chr1:156312041-156312222:-	181	ET_mRNA
chr22:39015595-39015752:+	157	ET_mRNA
chr7:139259267-139259371:+	104	ET_mRNA
chr17:37244588-37244735:-	147	ET_mRNA
chr16:4514575-4514665:-	90	ET_mRNA
chr15:55223889-55224013:-	124	ET_mRNA
chr1:212333497-212333599:+	102	ET_mRNA
chr9:35663322-35663393:-	71	ET_mRNA
chr8:50536678-50536809:+	131	ET_mRNA
chr16:71454042-71454169:-	127	ET_mRNA
chr17:7252918-7252999:+	81	ET_mRNA
chr21:39605094-39605226:+	132	ET_mRNA
chr9:98840002-98840134:+	132	ET_mRNA
chr5:139279051-139279130:+	79	ET_mRNA
chr8:103916414-103916538:+	124	ET_mRNA
chr1:91719312-91719465:-	153	ET_mRNA
chr7:141437608-141437746:+	138	ET_mRNA
chr9:33037015-33037116:+	101	ET_mRNA
chr2:200623861-200623984:+	123	ET_mRNA
chr13:75849079-75849293:+	214	ET_mRNA
chr14:22779926-22780052:-	126	ET_mRNA
chr17:72649170-72649269:-	99	ET_mRNA
chr1:172456415-172456490:+	75	ET_mRNA
chr14:96486898-96487057:+	159	ET_mRNA
chr5:71548682-71548746:+	64	ET_mRNA
chr11:64195645-64195814:+	169	ET_mRNA
chr6:43027360-43027478:+	118	ET_mRNA
chr5:10254674-10254839:+	165	ET_mRNA
chr13:79533323-79533457:+	134	ET_mRNA
chr2:39010584-39010704:-	120	ET_mRNA
chr9:94928425-94928532:+	107	ET_mRNA
chr19:42092069-42092271:-	202	ET_mRNA
chr10:97450357-97450537:+	180	ET_mRNA
chr9:37729728-37729854:+	126	ET_mRNA
chr19:10148884-10149018:-	134	ET_mRNA
chr10:29530607-29530669:-	62	ET_mRNA
chr6:109509179-109509381:-	202	ET_mRNA
chr4:3485539-3485659:+	120	ET_mRNA
chr10:95685556-95685637:-	81	ET_mRNA
chr7:129389056-129389200:+	144	ET_mRNA
chr17:7014145-7014278:+	133	ET_mRNA
chr17:8478338-8478447:-	109	ET_mRNA
chr12:7208010-7208081:+	71	ET_mRNA
chr7:50467214-50467316:-	102	ET_mRNA
chr10:13127745-13127904:+	159	ET_mRNA
chr18:21844092-21844254:+	162	ET_mRNA
chr19:35116264-35116360:+	96	ET_mRNA
chr11:20159191-20159293:-	102	ET_mRNA
chr1:155562153-155562296:-	143	ET_mRNA
chr19:1235779-1235919:-	140	ET_mRNA
chr16:66398456-66398562:+	106	ET_mRNA
chr6:30555055-30555192:-	137	ET_mRNA
chr3:41907845-41907942:-	97	ET_mRNA
chr19:46124268-46124322:-	54	ET_mRNA
chr19:1251562-1251650:+	88	ET_mRNA
chr4:1815664-1815803:-	139	ET_mRNA
chrX:105233818-105234005:+	187	ET_mRNA
chr6:146426559-146426644:+	85	ET_mRNA
chr1:34212210-34212407:+	197	ET_mRNA
chr11:33645686-33646037:+	351	ET_mRNA
chr14:67790572-67790774:-	202	ET_mRNA
chr7:71710761-71710929:+	168	ET_mRNA
chr10:100502254-100502485:-	231	ET_mRNA
chr1:67350870-67351090:+	220	ET_mRNA
chr13:33835148-33835218:+	70	ET_mRNA
chr11:64907748-64907891:-	143	ET_mRNA
chr22:24414534-24414745:+	211	ET_mRNA
chr1:6653911-6654040:-	129	ET_mRNA
chr6:43213713-43213913:+	200	ET_mRNA
chr5:79312403-79312499:+	96	ET_mRNA
chr5:132659418-132659472:+	54	ET_mRNA
chr18:45999436-45999535:-	99	ET_mRNA
chr12:64756667-64756763:-	96	ET_mRNA
chr12:120660731-120660841:+	110	ET_mRNA
chr7:138091768-138091885:+	117	ET_mRNA
chr20:48657040-48657189:-	149	ET_mRNA
chrX:153770092-153770249:+	157	ET_mRNA
chr9:136268049-136268126:-	77	ET_mRNA
chr3:16598087-16598179:-	92	ET_mRNA
chrX:111123077-111123279:+	202	ET_mRNA
chr17:57674918-57675127:+	209	ET_mRNA
chr19:4110509-4110656:-	147	ET_mRNA
chr8:74351274-74351467:+	193	ET_mRNA
chr8:20165047-20165108:-	61	ET_mRNA
chr19:18575057-18575152:+	95	ET_mRNA
chr12:123787804-123788003:+	199	ET_mRNA
chr6:130894967-130895120:-	153	ET_mRNA
chr12:30979566-30979671:+	105	ET_mRNA
chr6:30330781-30330877:+	96	ET_mRNA
chr12:132676546-132676654:-	108	ET_mRNA
chr11:102363668-102363717:+	49	ET_mRNA
chr2:167964662-167964727:-	65	ET_mRNA
chr3:38096569-38096738:+	169	ET_mRNA
chr9:131045524-131045661:+	137	ET_mRNA
chr17:36506456-36506609:-	153	ET_mRNA
chr2:178445426-178445536:-	110	ET_mRNA
chr3:48650892-48651076:-	184	ET_mRNA
chrX:71136879-71137030:+	151	ET_mRNA
chr10:49386478-49386591:-	113	ET_mRNA
chr1:23794224-23794326:+	102	ET_mRNA
chrX:12614779-12614882:+	103	ET_mRNA
chr16:30187382-30187502:+	120	ET_mRNA
chr18:36807847-36807935:-	88	ET_mRNA
chr7:105555028-105555228:+	200	ET_mRNA
chr16:89719027-89719103:-	76	ET_mRNA
chr5:138179660-138179846:+	186	ET_mRNA
chr1:150808214-150808326:-	112	ET_mRNA
chr2:202828848-202829017:-	169	ET_mRNA
chr2:178344286-178344361:+	75	ET_mRNA
chr12:123870366-123870486:+	120	ET_mRNA
chr20:61852754-61852899:+	145	ET_mRNA
chr6:25550910-25551086:+	176	ET_mRNA
chr7:869349-869517:+	168	ET_mRNA
chr1:16400720-16400893:-	173	ET_mRNA
chr1:1049566-1049796:+	230	ET_mRNA
chr6:169662304-169662425:-	121	ET_mRNA
chr3:52452106-52452253:-	147	ET_mRNA
chr9:135770857-135771096:+	239	ET_mRNA
chr3:53872384-53872525:-	141	ET_mRNA
chr4:7064061-7064224:-	163	ET_mRNA
chr22:25032609-25032697:+	88	ET_mRNA
chr12:121441070-121441234:-	164	ET_mRNA
chr1:43450103-43450172:+	69	ET_mRNA
chr19:49468864-49468987:+	123	ET_mRNA
chr10:70529889-70530069:+	180	ET_mRNA
chr15:90887187-90887371:+	184	ET_mRNA
chr4:84733382-84733610:-	228	ET_mRNA
chr19:11335447-11335572:-	125	ET_mRNA
chr6:36506583-36506645:-	62	ET_mRNA
chr15:29126267-29126492:-	225	ET_mRNA
chr9:136856018-136856150:+	132	ET_mRNA
chr1:33542720-33542897:-	177	ET_mRNA
chr14:103574107-103574171:+	64	ET_mRNA
chr9:86227855-86228031:-	176	ET_mRNA
chr22:37518966-37519218:-	252	ET_mRNA
chr1:41028584-41028727:-	143	ET_mRNA
chr1:150284597-150284709:+	112	ET_mRNA
chr17:4953272-4953342:+	70	ET_mRNA
chr19:46725332-46725380:-	48	ET_mRNA
chr15:98930235-98930306:+	71	ET_mRNA
chr5:13737252-13737496:-	244	ET_mRNA
chr1:204443417-204443598:-	181	ET_mRNA
chr17:45104859-45104997:+	138	ET_mRNA
chr19:35619424-35619505:+	81	ET_mRNA
chr1:45621877-45621996:-	119	ET_mRNA
chr1:167966629-167966722:+	93	ET_mRNA
chr7:100553347-100553501:+	154	ET_mRNA
chr16:31127189-31127354:+	165	ET_mRNA
chr5:154376277-154376463:+	186	ET_mRNA
chr17:4973175-4973254:-	79	ET_mRNA
chr9:130623611-130623712:+	101	ET_mRNA
chr7:93308824-93308943:+	119	ET_mRNA
chrX:71460626-71460804:+	178	ET_mRNA
chr11:44941003-44941078:-	75	ET_mRNA
chr1:43432989-43433191:+	202	ET_mRNA
chr12:109906572-109906641:+	69	ET_mRNA
chr16:3594453-3594600:-	147	ET_mRNA
chr20:35631945-35632026:-	81	ET_mRNA
chr2:96341642-96341895:+	253	ET_mRNA
chr17:48787811-48788000:-	189	ET_mRNA
chr1:204431669-204431794:-	125	ET_mRNA
chr19:36090445-36090521:+	76	ET_mRNA
chr2:95104640-95104731:-	91	ET_mRNA
chr19:18312604-18312703:-	99	ET_mRNA
chr17:66645383-66645512:+	129	ET_mRNA
chr22:32102022-32102238:+	216	ET_mRNA
chr2:112564366-112564500:+	134	ET_mRNA
chr7:47831217-47831353:-	136	ET_mRNA
chr18:58390646-58390743:+	97	ET_mRNA
chr6:10402492-10402611:-	119	ET_mRNA
chr3:184278492-184278558:+	66	ET_mRNA
chr9:35650184-35650246:-	62	ET_mRNA
chr2:237360088-237360160:-	72	ET_mRNA
chr1:10171138-10171330:+	192	ET_mRNA
chr5:176644376-176644440:+	64	ET_mRNA
chr5:121994599-121994671:+	72	ET_mRNA
chr21:17604145-17604277:-	132	ET_mRNA
chr4:17840607-17840694:+	87	ET_mRNA
chr15:82659845-82659984:-	139	ET_mRNA
chr18:36625511-36625750:+	239	ET_mRNA
chr7:16665437-16665502:+	65	ET_mRNA
chr2:241671312-241671442:+	130	ET_mRNA
chr1:235448349-235448441:+	92	ET_mRNA
chr5:170268385-170268483:-	98	ET_mRNA
chr4:108896667-108896712:-	45	ET_mRNA
chr19:12928342-12928458:-	116	ET_mRNA
chr1:67255837-67255928:+	91	ET_mRNA
chr9:83678441-83678600:-	159	ET_mRNA
chr7:6028918-6029033:-	115	ET_mRNA
chr1:209599983-209600112:+	129	ET_mRNA
chr19:51003704-51003841:-	137	ET_mRNA
chr19:15684816-15684883:+	67	ET_mRNA
chr6:31947348-31947522:+	174	ET_mRNA
chr20:44114782-44114877:-	95	ET_mRNA
chrX:54444008-54444185:+	177	ET_mRNA
chrX:129518361-129518448:-	87	ET_mRNA
chr5:60188296-60188419:-	123	ET_mRNA
chr9:136218679-136218809:-	130	ET_mRNA
chr9:37711350-37711396:+	46	ET_mRNA
chr16:30506715-30506857:+	142	ET_mRNA
chrX:77693824-77693938:-	114	ET_mRNA
chr12:122577672-122577792:+	120	ET_mRNA
chr22:25832917-25832998:+	81	ET_mRNA
chr6:24418461-24418579:+	118	ET_mRNA
chr2:99582798-99583000:-	202	ET_mRNA
chr19:18124642-18124775:+	133	ET_mRNA
chr8:124567071-124567179:-	108	ET_mRNA
chr3:16270945-16271072:+	127	ET_mRNA
chr10:70740987-70741163:+	176	ET_mRNA
chrX:49116221-49116324:-	103	ET_mRNA
chr1:23433626-23433694:-	68	ET_mRNA
chr15:86143699-86143846:+	147	ET_mRNA
chr13:41358810-41358963:+	153	ET_mRNA
chr19:7453467-7453716:+	249	ET_mRNA
chr3:168027728-168027838:-	110	ET_mRNA
chr20:2663446-2663567:-	121	ET_mRNA
chr7:99353909-99354122:+	213	ET_mRNA
chr19:45357630-45357700:-	70	ET_mRNA
chr10:50841862-50841993:-	131	ET_mRNA
chr4:71447646-71447734:+	88	ET_mRNA
chr5:77453817-77453929:-	112	ET_mRNA
chr16:57079546-57079630:+	84	ET_mRNA
chr9:124889143-124889304:-	161	ET_mRNA
chr13:20981466-20981649:-	183	ET_mRNA
chr19:39098458-39098659:+	201	ET_mRNA
chr14:72970893-72971115:-	222	ET_mRNA
chr19:18073517-18073600:-	83	ET_mRNA
chr22:37693332-37693411:+	79	ET_mRNA
chr2:171834727-171834866:-	139	ET_mRNA
chr10:13810814-13810909:-	95	ET_mRNA
chr17:75973625-75973786:-	161	ET_mRNA
chr9:112886460-112886617:-	157	ET_mRNA
chr3:100728712-100728859:+	147	ET_mRNA
chr3:13353554-13353661:-	107	ET_mRNA
chr9:14748401-14748640:-	239	ET_mRNA
chr1:225867888-225868031:-	143	ET_mRNA
chr17:75471800-75471930:+	130	ET_mRNA
chr1:957099-957274:-	175	ET_mRNA
chr1:201073549-201073643:-	94	ET_mRNA
chr15:45129460-45129616:-	156	ET_mRNA
chr21:45493501-45493576:+	75	ET_mRNA
chr10:104043501-104043582:-	81	ET_mRNA
chr15:75929884-75930050:+	166	ET_mRNA
chr7:132174778-132174921:-	143	ET_mRNA
chr17:20260192-20260295:+	103	ET_mRNA
chr1:153740651-153740735:+	84	ET_mRNA
chr7:37096619-37096728:-	109	ET_mRNA
chr3:142404907-142405077:-	170	ET_mRNA
chr2:102175478-102175646:+	168	ET_mRNA
chr16:23495694-23495779:-	85	ET_mRNA
chr17:50198433-50198505:-	72	ET_mRNA
chr2:99408029-99408132:-	103	ET_mRNA
chr3:52849792-52849914:-	122	ET_mRNA
chr14:50429192-50429261:-	69	ET_mRNA
chr12:14950532-14950725:-	193	ET_mRNA
chr15:90934339-90934550:+	211	ET_mRNA
chr1:110891392-110891472:+	80	ET_mRNA
chr1:156978204-156978383:-	179	ET_mRNA
chr3:151457026-151457156:-	130	ET_mRNA
chr22:24062959-24063147:+	188	ET_mRNA
chr1:151775392-151775544:-	152	ET_mRNA
chr9:99066882-99067068:+	186	ET_mRNA
chr19:16417552-16417638:-	86	ET_mRNA
chr7:139480146-139480248:-	102	ET_mRNA
chr21:31141118-31141237:-	119	ET_mRNA
chr16:56836601-56836718:+	117	ET_mRNA
chr2:24080876-24080956:+	80	ET_mRNA
chr17:10527748-10527875:-	127	ET_mRNA
chr5:157104666-157104750:-	84	ET_mRNA
chr2:178332871-178333042:+	171	ET_mRNA
chr12:61754872-61755025:-	153	ET_mRNA
chr16:21261254-21261339:-	85	ET_mRNA
chr20:31908591-31908703:+	112	ET_mRNA
chr7:128805761-128805902:+	141	ET_mRNA
chr1:29035826-29035924:+	98	ET_mRNA
chr9:127497253-127497335:+	82	ET_mRNA
chr19:50460040-50460180:+	140	ET_mRNA
chr10:73529680-73529912:-	232	ET_mRNA
chr3:100348803-100348882:+	79	ET_mRNA
chr4:165995061-165995179:+	118	ET_mRNA
chr6:637701-637862:-	161	ET_mRNA
chr22:50455481-50455583:-	102	ET_mRNA
chr12:47993994-47994048:-	54	ET_mRNA
chr6:34880009-34880147:+	138	ET_mRNA
chr4:128957026-128957125:-	99	ET_mRNA
chrX:119085383-119085547:-	164	ET_mRNA
chr8:22409946-22410116:+	170	ET_mRNA
chr17:63910420-63910540:-	120	ET_mRNA
chr22:42068439-42068575:-	136	ET_mRNA
chr2:27055075-27055254:+	179	ET_mRNA
chr19:11546832-11546970:+	138	ET_mRNA
chr1:84651883-84651998:-	115	ET_mRNA
chr1:42755548-42755638:-	90	ET_mRNA
chr1:242219988-242220116:-	128	ET_mRNA
chr1:16977109-16977199:-	90	ET_mRNA
chr12:7318026-7318183:+	157	ET_mRNA
chr5:176654895-176655021:+	126	ET_mRNA
chr9:128713499-128713643:+	144	ET_mRNA
chr15:98929558-98929661:+	103	ET_mRNA
chr19:7620547-7620670:-	123	ET_mRNA
chr22:46391186-46391288:-	102	ET_mRNA
chr15:100108989-100109117:-	128	ET_mRNA
chr4:150248305-150248386:+	81	ET_mRNA
chr17:50550536-50550611:+	75	ET_mRNA
chr16:85655726-85655918:+	192	ET_mRNA
chr6:143850131-143850219:+	88	ET_mRNA
chr20:35466039-35466205:+	166	ET_mRNA
chr17:40036116-40036155:-	39	ET_mRNA
chr15:79064420-79064527:-	107	ET_mRNA
chr21:42686192-42686263:+	71	ET_mRNA
chr19:39826672-39826868:-	196	ET_mRNA
chr4:174299072-174299211:+	139	ET_mRNA
chr19:10334160-10334409:-	249	ET_mRNA
chr1:11658267-11658365:+	98	ET_mRNA
chr5:94469961-94470112:-	151	ET_mRNA
chr13:101083711-101083805:-	94	ET_mRNA
chr2:209917777-209917959:+	182	ET_mRNA
chr6:54354513-54354637:+	124	ET_mRNA
chr17:68877519-68877680:-	161	ET_mRNA
chr2:232883981-232884145:-	164	ET_mRNA
chr19:51701658-51701727:+	69	ET_mRNA
chr15:80181042-80181160:+	118	ET_mRNA
chr2:74854293-74854456:+	163	ET_mRNA
chrX:154713207-154713424:-	217	ET_mRNA
chr11:129874793-129874917:-	124	ET_mRNA
chr17:45099405-45099514:+	109	ET_mRNA
chr21:5137327-5137475:-	148	ET_mRNA
chr17:30858161-30858324:+	163	ET_mRNA
chr3:51227982-51228089:+	107	ET_mRNA
chr5:1057471-1057650:-	179	ET_mRNA
chr12:57630152-57630333:-	181	ET_mRNA
chr16:74909822-74909918:-	96	ET_mRNA
chr6:145946233-145946342:-	109	ET_mRNA
chr1:165205864-165206035:-	171	ET_mRNA
chr15:64822266-64822392:-	126	ET_mRNA
chr19:10258609-10258686:+	77	ET_mRNA
chr9:114626896-114627007:+	111	ET_mRNA
chr7:29072301-29072424:-	123	ET_mRNA
chr9:133352446-133352609:-	163	ET_mRNA
chr8:144498916-144499062:+	146	ET_mRNA
chr12:14536570-14536711:-	141	ET_mRNA
chr18:31001618-31001740:-	122	ET_mRNA
chr1:19239818-19239986:-	168	ET_mRNA
chrX:108187096-108187280:-	184	ET_mRNA
chr2:15394227-15394350:-	123	ET_mRNA
chr2:96277539-96277716:-	177	ET_mRNA
chr15:72712244-72712308:+	64	ET_mRNA
chr9:137024143-137024237:-	94	ET_mRNA
chr22:40354248-40354328:+	80	ET_mRNA
chr10:100294942-100295124:-	182	ET_mRNA
chr19:33011679-33011804:-	125	ET_mRNA
chr9:138058049-138058251:+	202	ET_mRNA
chr3:97992852-97993049:-	197	ET_mRNA
chr19:7440189-7440483:+	294	ET_mRNA
chr6:155396809-155396963:-	154	ET_mRNA
chr1:94060537-94060760:-	223	ET_mRNA
chr9:33465207-33465360:-	153	ET_mRNA
chr2:178587516-178587801:-	285	ET_mRNA
chr20:439108-439296:-	188	ET_mRNA
chr12:57249571-57249638:-	67	ET_mRNA
chr17:58199539-58199795:+	256	ET_mRNA
chr16:67881076-67881181:+	105	ET_mRNA
chr19:50980240-50980488:-	248	ET_mRNA
chr5:140363439-140363556:+	117	ET_mRNA
chr22:50312343-50312418:-	75	ET_mRNA
chr5:3600609-3600682:+	73	ET_mRNA
chr20:36770873-36770978:-	105	ET_mRNA
chr1:85875277-85875331:-	54	ET_mRNA
chr1:7786721-7786837:+	116	ET_mRNA
chr19:38869943-38870261:-	318	ET_mRNA
chrX:15302728-15302808:-	80	ET_mRNA
chr7:92077696-92077876:+	180	ET_mRNA
chr2:209723595-209723688:+	93	ET_mRNA
chr2:227921399-227921562:+	163	ET_mRNA
chr7:6410130-6410381:-	251	ET_mRNA
chr17:75815169-75815254:+	85	ET_mRNA
chr1:2029111-2029267:+	156	ET_mRNA
chr1:37969354-37969465:-	111	ET_mRNA
chr6:122801310-122801407:+	97	ET_mRNA
chrX:154766997-154767062:+	65	ET_mRNA
chr16:67646018-67646081:+	63	ET_mRNA
chr2:71070502-71070587:+	85	ET_mRNA
chr1:1721596-1721712:-	116	ET_mRNA
chr16:71575922-71576027:-	105	ET_mRNA
chr15:65205287-65205467:-	180	ET_mRNA
chr20:50127975-50128188:-	213	ET_mRNA
chr10:101803735-101804020:-	285	ET_mRNA
chr13:32124795-32124876:+	81	ET_mRNA
chr9:35375125-35375202:+	77	ET_mRNA
chr12:53074649-53074785:-	136	ET_mRNA
chr3:49027710-49027917:-	207	ET_mRNA
chr20:35021190-35021357:-	167	ET_mRNA
chr9:35398211-35398289:+	78	ET_mRNA
chr1:186327460-186327661:-	201	ET_mRNA
chr19:39386482-39386573:-	91	ET_mRNA
chr15:70919050-70919194:+	144	ET_mRNA
chrX:119837757-119838052:-	295	ET_mRNA
chr15:74798233-74798313:+	80	ET_mRNA
chr9:136677423-136677557:-	134	ET_mRNA
chr1:45332166-45332311:-	145	ET_mRNA
chr3:129404249-129404404:-	155	ET_mRNA
chr4:8054188-8054247:-	59	ET_mRNA
chr7:99411064-99411187:+	123	ET_mRNA
chr22:49996994-49997075:-	81	ET_mRNA
chrX:111717846-111717928:+	82	ET_mRNA
chr1:45003669-45003741:-	72	ET_mRNA
chr19:10115479-10115586:-	107	ET_mRNA
chr12:6583027-6583114:-	87	ET_mRNA
chr16:69653236-69653429:+	193	ET_mRNA
chr8:55804893-55805037:+	144	ET_mRNA
chr3:11018598-11018699:+	101	ET_mRNA
chr2:219162299-219162395:-	96	ET_mRNA
chr16:72103074-72103212:+	138	ET_mRNA
chr16:54932498-54932904:+	406	ET_mRNA
chr19:13115279-13115467:-	188	ET_mRNA
chr1:25771657-25771773:+	116	ET_mRNA
chr1:202600357-202600475:-	118	ET_mRNA
chr5:10414433-10414503:+	70	ET_mRNA
chr1:36354364-36354417:-	53	ET_mRNA
chr20:63882719-63882821:+	102	ET_mRNA
chr1:45004600-45004807:-	207	ET_mRNA
chr22:24847634-24847797:+	163	ET_mRNA
chr5:170789129-170789248:+	119	ET_mRNA
chr7:55154011-55154153:+	142	ET_mRNA
chr16:66827980-66828078:-	98	ET_mRNA
chr3:48583718-48583781:-	63	ET_mRNA
chr1:214651710-214651887:+	177	ET_mRNA
chr17:12994764-12994885:-	121	ET_mRNA
chr7:137236144-137236243:-	99	ET_mRNA
chr15:41856853-41857040:-	187	ET_mRNA
chr7:123627110-123627282:+	172	ET_mRNA
chr2:96685329-96685430:+	101	ET_mRNA
chr5:173932450-173932501:+	51	ET_mRNA
chr2:134952641-134952712:+	71	ET_mRNA
chr12:2664825-2664991:+	166	ET_mRNA
chr16:67943056-67943213:-	157	ET_mRNA
chr2:38950989-38951122:+	133	ET_mRNA
chr15:73324955-73325196:-	241	ET_mRNA
chr2:85596519-85596650:+	131	ET_mRNA
chr6:29829418-29829694:+	276	ET_mRNA
chr1:154025542-154025717:-	175	ET_mRNA
chr1:225367805-225368033:+	228	ET_mRNA
chr20:63875816-63875876:+	60	ET_mRNA
chr6:33263484-33263550:-	66	ET_mRNA
chr19:48796578-48796719:-	141	ET_mRNA
chr7:100775669-100775834:+	165	ET_mRNA
chrX:54259274-54259339:-	65	ET_mRNA
chr9:120408347-120408469:-	122	ET_mRNA
chr2:230450172-230450256:+	84	ET_mRNA
chr12:47785387-47785472:-	85	ET_mRNA
chr6:152256634-152256766:-	132	ET_mRNA
chr1:228276930-228277043:+	113	ET_mRNA
chr2:201835643-201835764:+	121	ET_mRNA
chr17:78171510-78171650:+	140	ET_mRNA
chr9:109182729-109182798:-	69	ET_mRNA
chr19:36473332-36473459:-	127	ET_mRNA
chr7:83977132-83977197:-	65	ET_mRNA
chr1:44830848-44831044:-	196	ET_mRNA
chr2:134861969-134862019:+	50	ET_mRNA
chr3:38722258-38722413:-	155	ET_mRNA
chr17:28704307-28704436:-	129	ET_mRNA
chr1:158662702-158662946:-	244	ET_mRNA
chr19:18995144-18995281:-	137	ET_mRNA
chr1:110192506-110192699:+	193	ET_mRNA
chr1:91375358-91375447:-	89	ET_mRNA
chr17:4207933-4208083:-	150	ET_mRNA
chr16:31360310-31360464:+	154	ET_mRNA
chr22:26628288-26628431:+	143	ET_mRNA
chr6:51649085-51649221:-	136	ET_mRNA
chr9:136942547-136942696:-	149	ET_mRNA
chr2:3626014-3626093:+	79	ET_mRNA
chr17:35750077-35750319:-	242	ET_mRNA
chr19:15165787-15166092:-	305	ET_mRNA
chr19:39101288-39101356:+	68	ET_mRNA
chr12:50999174-50999242:-	68	ET_mRNA
chr8:70162711-70162855:-	144	ET_mRNA
chr10:17233770-17233932:+	162	ET_mRNA
chr8:25342401-25342508:+	107	ET_mRNA
chr1:32868190-32868389:-	199	ET_mRNA
chr1:151043596-151043728:+	132	ET_mRNA
chr16:81870852-81870936:+	84	ET_mRNA
chr7:90492239-90492310:+	71	ET_mRNA
chr10:28120594-28120669:-	75	ET_mRNA
chr1:145878391-145878480:-	89	ET_mRNA
chr16:30117154-30117286:-	132	ET_mRNA
chr12:117579119-117579203:-	84	ET_mRNA
chr16:1459107-1459188:-	81	ET_mRNA
chr2:178125984-178126185:+	201	ET_mRNA
chr1:91949890-91949959:+	69	ET_mRNA
chr5:6623214-6623286:-	72	ET_mRNA
chr19:50398851-50399054:+	203	ET_mRNA
chr5:154002251-154002391:-	140	ET_mRNA
chr12:121228725-121228867:+	142	ET_mRNA
chr19:7851681-7851771:+	90	ET_mRNA
chr1:161212351-161212481:+	130	ET_mRNA
chrX:139537010-139537174:+	164	ET_mRNA
chr9:133429939-133430102:+	163	ET_mRNA
chr17:49409331-49409474:-	143	ET_mRNA
chrX:50401037-50401140:-	103	ET_mRNA
chr7:132975169-132975287:-	118	ET_mRNA
chr19:3734327-3734436:+	109	ET_mRNA
chr6:7571842-7572069:+	227	ET_mRNA
chr9:129615484-129615645:-	161	ET_mRNA
chr9:134052306-134052444:-	138	ET_mRNA
chr10:86662252-86662433:+	181	ET_mRNA
chrX:135983723-135983790:+	67	ET_mRNA
chr1:37889557-37889725:-	168	ET_mRNA
chr13:110213926-110214016:-	90	ET_mRNA
chr7:98993538-98993738:+	200	ET_mRNA
chr1:225272955-225273126:+	171	ET_mRNA
chr15:43774182-43774354:-	172	ET_mRNA
chr12:96019168-96019241:-	73	ET_mRNA
chr19:17989716-17989845:+	129	ET_mRNA
chr1:220079727-220079855:-	128	ET_mRNA
chr18:33683405-33683569:+	164	ET_mRNA
chr2:227702169-227702321:-	152	ET_mRNA
chr1:1940316-1940404:-	88	ET_mRNA
chr15:58665097-58665198:-	101	ET_mRNA
chr5:6631873-6631978:-	105	ET_mRNA
chr12:113946354-113946476:-	122	ET_mRNA
chr21:42770703-42770799:+	96	ET_mRNA
chr17:76574365-76574540:-	175	ET_mRNA
chr8:140300469-140300615:-	146	ET_mRNA
chr5:163456929-163457081:-	152	ET_mRNA
chr10:24937184-24937368:-	184	ET_mRNA
chr17:81270918-81271025:-	107	ET_mRNA
chr3:48565410-48565497:-	87	ET_mRNA
chr17:73423386-73423523:-	137	ET_mRNA
chr13:100614316-100614431:-	115	ET_mRNA
chr2:27371269-27371344:+	75	ET_mRNA
chr22:20870337-20870534:+	197	ET_mRNA
chr4:5568444-5568641:-	197	ET_mRNA
chr9:92247377-92247552:-	175	ET_mRNA
chr8:22098948-22099057:+	109	ET_mRNA
chr3:185447789-185447948:+	159	ET_mRNA
chr12:54340463-54340616:+	153	ET_mRNA
chr10:100507425-100507568:-	143	ET_mRNA
chr12:18371180-18371312:+	132	ET_mRNA
chr6:2671276-2671349:-	73	ET_mRNA
chr15:64930822-64930921:+	99	ET_mRNA
chr14:88500783-88500872:-	89	ET_mRNA
chr2:11616631-11616721:+	90	ET_mRNA
chr1:20318590-20318722:+	132	ET_mRNA
chr17:18132453-18132567:+	114	ET_mRNA
chr6:36727577-36727692:+	115	ET_mRNA
chr1:229632269-229632446:+	177	ET_mRNA
chr7:87856292-87856352:-	60	ET_mRNA
chr19:38506303-38506378:+	75	ET_mRNA
chr1:15938718-15938877:+	159	ET_mRNA
chr14:88568039-88568154:+	115	ET_mRNA
chr19:38566911-38566988:+	77	ET_mRNA
chr12:132776958-132777091:-	133	ET_mRNA
chr19:18342859-18342912:+	53	ET_mRNA
chr2:71620547-71620610:+	63	ET_mRNA
chr6:31968328-31968539:+	211	ET_mRNA
chr19:40759431-40759611:+	180	ET_mRNA
chrX:119633360-119633493:-	133	ET_mRNA
chr16:72023474-72023634:+	160	ET_mRNA
chr1:233135013-233135191:-	178	ET_mRNA
chr5:39002535-39002667:-	132	ET_mRNA
chr16:9822264-9822425:-	161	ET_mRNA
chrX:139785226-139785300:-	74	ET_mRNA
chr19:41958286-41958384:-	98	ET_mRNA
chr1:169617028-169617415:-	387	ET_mRNA
chr16:24910306-24910478:+	172	ET_mRNA
chr1:19163764-19163828:-	64	ET_mRNA
chr16:67880557-67880991:+	434	ET_mRNA
chr16:23706754-23706862:-	108	ET_mRNA
chr3:10311965-10312099:-	134	ET_mRNA
chr8:99821294-99821483:+	189	ET_mRNA
chr17:39726562-39726660:+	98	ET_mRNA
chr22:43218255-43218459:-	204	ET_mRNA
chr12:110333181-110333284:+	103	ET_mRNA
chr4:87504822-87504924:-	102	ET_mRNA
chr1:35187001-35187123:-	122	ET_mRNA
chr7:128878558-128878723:-	165	ET_mRNA
chr15:64741173-64741243:-	70	ET_mRNA
chr21:45282349-45282460:-	111	ET_mRNA
chr14:21303412-21303544:+	132	ET_mRNA
chrX:71136281-71136656:+	375	ET_mRNA
chr1:44762346-44762452:+	106	ET_mRNA
chr8:55966715-55966898:+	183	ET_mRNA
chr3:179971594-179971666:-	72	ET_mRNA
chr5:176492194-176492333:+	139	ET_mRNA
chr1:228366074-228366187:+	113	ET_mRNA
chr12:1955432-1955561:-	129	ET_mRNA
chr6:31886995-31887102:-	107	ET_mRNA
chr4:165311464-165311566:+	102	ET_mRNA
chr18:36835234-36835377:+	143	ET_mRNA
chr16:18838551-18838690:-	139	ET_mRNA
chr1:230787522-230787603:+	81	ET_mRNA
chr1:161162919-161163075:+	156	ET_mRNA
chr1:226961377-226961563:+	186	ET_mRNA
chr6:53516109-53516223:-	114	ET_mRNA
chr15:78937318-78937497:-	179	ET_mRNA
chr17:41571351-41571483:-	132	ET_mRNA
chr20:33100426-33100494:+	68	ET_mRNA
chr13:73764938-73765001:-	63	ET_mRNA
chr19:10159842-10159923:-	81	ET_mRNA
chr5:13919176-13919353:-	177	ET_mRNA
chr14:51000683-51000829:-	146	ET_mRNA
chr16:56973331-56973511:+	180	ET_mRNA
chr16:27761413-27761591:+	178	ET_mRNA
chr2:135715550-135715695:+	145	ET_mRNA
chr17:36328498-36328608:+	110	ET_mRNA
chr21:31146895-31147004:-	109	ET_mRNA
chr10:45461231-45461412:-	181	ET_mRNA
chr21:29037279-29037464:+	185	ET_mRNA
chr12:117260465-117260610:-	145	ET_mRNA
chr6:34835294-34835465:+	171	ET_mRNA
chr4:95244977-95245145:-	168	ET_mRNA
chrX:153649232-153649688:+	456	ET_mRNA
chr5:157333327-157333447:+	120	ET_mRNA
chr7:141212591-141212705:+	114	ET_mRNA
chr4:168441337-168441493:-	156	ET_mRNA
chr3:42184685-42184802:+	117	ET_mRNA
chr19:16876486-16876579:+	93	ET_mRNA
chr1:33716286-33716502:-	216	ET_mRNA
chr2:238185181-238185288:-	107	ET_mRNA
chrX:154354151-154354292:-	141	ET_mRNA
chr1:212812251-212812329:+	78	ET_mRNA
chr12:40225555-40225641:+	86	ET_mRNA
chr1:8359764-8359987:-	223	ET_mRNA
chr20:15499774-15499848:+	74	ET_mRNA
chrX:70280766-70280819:+	53	ET_mRNA
chr3:45005291-45005415:+	124	ET_mRNA
chr10:1379074-1379161:-	87	ET_mRNA
chr5:79277910-79278084:+	174	ET_mRNA
chr1:246634473-246634588:+	115	ET_mRNA
chr2:210658599-210658689:+	90	ET_mRNA
chr8:94859511-94859633:+	122	ET_mRNA
chrX:78114016-78114161:+	145	ET_mRNA
chr14:67364767-67365009:+	242	ET_mRNA
chr2:127314754-127314884:-	130	ET_mRNA
chr20:4787633-4787755:-	122	ET_mRNA
chr1:12256333-12256504:+	171	ET_mRNA
chr9:134753850-134753904:+	54	ET_mRNA
chr22:31836972-31837156:+	184	ET_mRNA
chr12:57787040-57787163:+	123	ET_mRNA
chr12:52770999-52771220:-	221	ET_mRNA
chr2:112832662-112832827:-	165	ET_mRNA
chr20:34290551-34290639:-	88	ET_mRNA
chr16:22322850-22322932:+	82	ET_mRNA
chr7:24710224-24710389:-	165	ET_mRNA
chr1:108727808-108728066:+	258	ET_mRNA
chr2:238333960-238334036:+	76	ET_mRNA
chr19:21530589-21530685:+	96	ET_mRNA
chr17:8231726-8231816:-	90	ET_mRNA
chr12:47784079-47784218:-	139	ET_mRNA
chr1:973833-974052:+	219	ET_mRNA
chr1:150578843-150578964:-	121	ET_mRNA
chr3:9049261-9049470:-	209	ET_mRNA
chr4:8077628-8077722:-	94	ET_mRNA
chr2:28532108-28532195:+	87	ET_mRNA
chr2:219537066-219537158:+	92	ET_mRNA
chrX:9654215-9654323:+	108	ET_mRNA
chr14:23990182-23990360:+	178	ET_mRNA
chr2:174381704-174381778:-	74	ET_mRNA
chr16:83981030-83981128:+	98	ET_mRNA
chr1:197735586-197735797:-	211	ET_mRNA
chr20:36802856-36803108:-	252	ET_mRNA
chr10:128070808-128070902:+	94	ET_mRNA
chr9:76238959-76239166:+	207	ET_mRNA
chr3:45894906-45894955:+	49	ET_mRNA
chr7:128774498-128774664:-	166	ET_mRNA
chr3:127022085-127022342:+	257	ET_mRNA
chr1:182929647-182929753:-	106	ET_mRNA
chr3:49022702-49022769:+	67	ET_mRNA
chr6:30659472-30659625:-	153	ET_mRNA
chr20:44924161-44924257:+	96	ET_mRNA
chr4:153237870-153237958:+	88	ET_mRNA
chr5:135345968-135346058:-	90	ET_mRNA
chr20:63561823-63561985:-	162	ET_mRNA
chr5:149830767-149830884:+	117	ET_mRNA
chr6:30112389-30112889:-	500	ET_mRNA
chr9:33466308-33466426:-	118	ET_mRNA
chr13:97334276-97334441:+	165	ET_mRNA
chr4:55609120-55609180:-	60	ET_mRNA
chr19:50406983-50407175:+	192	ET_mRNA
chr3:9058251-9058473:-	222	ET_mRNA
chr20:62329138-62329254:-	116	ET_mRNA
chr16:2152989-2153046:+	57	ET_mRNA
chr16:89694173-89694233:+	60	ET_mRNA
chr10:85729513-85729615:-	102	ET_mRNA
chr15:100580801-100580946:-	145	ET_mRNA
chr3:139358200-139358272:-	72	ET_mRNA
chr10:62050888-62051001:+	113	ET_mRNA
chr16:88891882-88891972:-	90	ET_mRNA
chr15:67400114-67400306:+	192	ET_mRNA
chr6:160722408-160722568:+	160	ET_mRNA
chr2:219021780-219021931:-	151	ET_mRNA
chr5:116134068-116134179:+	111	ET_mRNA
chr20:47690126-47690296:-	170	ET_mRNA
chr12:120346135-120346323:-	188	ET_mRNA
chr15:90617883-90617969:+	86	ET_mRNA
chr19:35736690-35736828:+	138	ET_mRNA
chr10:131166797-131166886:-	89	ET_mRNA
chr2:96608508-96608665:-	157	ET_mRNA
chr14:21022062-21022183:-	121	ET_mRNA
chr15:40414889-40414983:+	94	ET_mRNA
chr10:112422325-112422442:+	117	ET_mRNA
chr16:1217919-1218041:+	122	ET_mRNA
chr3:69056183-69056284:-	101	ET_mRNA
chr3:19450106-19450306:+	200	ET_mRNA
chr5:131433430-131433659:-	229	ET_mRNA
chr4:6291197-6291368:+	171	ET_mRNA
chr20:9401490-9401591:+	101	ET_mRNA
chr14:23639179-23639357:+	178	ET_mRNA
chr21:46546915-46547043:+	128	ET_mRNA
chrX:11877895-11878019:+	124	ET_mRNA
chr1:67313913-67314001:+	88	ET_mRNA
chr17:7075731-7075886:-	155	ET_mRNA
chr16:15034457-15034554:+	97	ET_mRNA
chr9:120996240-120996301:-	61	ET_mRNA
chr7:21588512-21588637:+	125	ET_mRNA
chr19:49980955-49981014:-	59	ET_mRNA
chr14:95452247-95452384:-	137	ET_mRNA
chr7:70777103-70777175:+	72	ET_mRNA
chr16:67398573-67398732:-	159	ET_mRNA
chr16:4262324-4262423:-	99	ET_mRNA
chr7:31574540-31574743:+	203	ET_mRNA
chr4:1849149-1849210:-	61	ET_mRNA
chr1:83882963-83883137:-	174	ET_mRNA
chr2:159840729-159840956:-	227	ET_mRNA
chr4:99432619-99432732:-	113	ET_mRNA
chr1:19745532-19745652:-	120	ET_mRNA
chr22:43210922-43211084:-	162	ET_mRNA
chr1:160164156-160164425:+	269	ET_mRNA
chr7:155680590-155680909:+	319	ET_mRNA
chr10:86960001-86960129:+	128	ET_mRNA
chr7:100792405-100792480:+	75	ET_mRNA
chr7:143350568-143350655:+	87	ET_mRNA
chr10:60198340-60198538:-	198	ET_mRNA
chr2:100975458-100975568:+	110	ET_mRNA
chr20:47229726-47229807:-	81	ET_mRNA
chr4:75694798-75694930:-	132	ET_mRNA
chr1:1806475-1806539:-	64	ET_mRNA
chr10:97031606-97031678:-	72	ET_mRNA
chr22:30580571-30580687:-	116	ET_mRNA
chrX:47241277-47241451:+	174	ET_mRNA
chr17:8476876-8477049:-	173	ET_mRNA
chr5:149040604-149040678:-	74	ET_mRNA
chr16:17138355-17138532:-	177	ET_mRNA
chr3:24483923-24484096:-	173	ET_mRNA
chr8:130990393-130990543:-	150	ET_mRNA
chr11:93408231-93408428:+	197	ET_mRNA
chr7:11593254-11593503:-	249	ET_mRNA
chr6:131591313-131591528:-	215	ET_mRNA
chr10:100200671-100200781:-	110	ET_mRNA
chr12:47739143-47739231:-	88	ET_mRNA
chr19:9985842-9985896:-	54	ET_mRNA
chr16:1762836-1763007:+	171	ET_mRNA
chr3:38613975-38614067:-	92	ET_mRNA
chr12:57764754-57764927:-	173	ET_mRNA
chr9:97564038-97564169:+	131	ET_mRNA
chr14:104956588-104956690:-	102	ET_mRNA
chr6:150818183-150818217:+	34	ET_mRNA
chr15:41505208-41505306:-	98	ET_mRNA
chr1:36087728-36087808:+	80	ET_mRNA
chr12:69676916-69677069:-	153	ET_mRNA
chr4:154589437-154589563:-	126	ET_mRNA
chr13:52425932-52426067:-	135	ET_mRNA
chr1:10345845-10345954:+	109	ET_mRNA
chr17:80221418-80221795:+	377	ET_mRNA
chr2:200615971-200616064:+	93	ET_mRNA
chr8:22288542-22288667:+	125	ET_mRNA
chr19:43581212-43581365:+	153	ET_mRNA
chr20:33018637-33018823:+	186	ET_mRNA
chr9:133537405-133537548:+	143	ET_mRNA
chrX:68715294-68715376:+	82	ET_mRNA
chr17:46935029-46935170:+	141	ET_mRNA
chr22:50313635-50313725:-	90	ET_mRNA
chr18:46089566-46089733:-	167	ET_mRNA
chr12:20732909-20733105:+	196	ET_mRNA
chr12:57612756-57612897:+	141	ET_mRNA
chr3:48588282-48588405:-	123	ET_mRNA
chr7:87193198-87193354:+	156	ET_mRNA
chr20:3672721-3672899:-	178	ET_mRNA
chr12:105207971-105208030:-	59	ET_mRNA
chr10:96373596-96373810:-	214	ET_mRNA
chr17:69267943-69268057:-	114	ET_mRNA
chr8:142841118-142841226:+	108	ET_mRNA
chr16:23413448-23413565:-	117	ET_mRNA
chr1:43690845-43691050:+	205	ET_mRNA
chr12:56155419-56155593:+	174	ET_mRNA
chr3:52490705-52490834:+	129	ET_mRNA
chr6:35888815-35888924:-	109	ET_mRNA
chr19:42293592-42293837:+	245	ET_mRNA
chr1:172588760-172588925:+	165	ET_mRNA
chr14:65077913-65078037:-	124	ET_mRNA
chr19:6913653-6913831:+	178	ET_mRNA
chr2:166306510-166306600:-	90	ET_mRNA
chr21:44521883-44522113:-	230	ET_mRNA
chr9:136215154-136215305:-	151	ET_mRNA
chr21:46428395-46428591:+	196	ET_mRNA
chr8:81753064-81753242:+	178	ET_mRNA
chr1:236591993-236592111:-	118	ET_mRNA
chr1:16255711-16255822:-	111	ET_mRNA
chr4:52084916-52085000:+	84	ET_mRNA
chr7:30435998-30436082:-	84	ET_mRNA
chr9:113391527-113391624:-	97	ET_mRNA
chr2:24839873-24840032:-	159	ET_mRNA
chr7:77326212-77326274:-	62	ET_mRNA
chr7:157571440-157571494:-	54	ET_mRNA
chr4:142193087-142193196:-	109	ET_mRNA
chr8:28129502-28129664:+	162	ET_mRNA
chr1:155040485-155040625:+	140	ET_mRNA
chrX:32438241-32438391:-	150	ET_mRNA
chrX:93674681-93674753:+	72	ET_mRNA
chr19:10116800-10116990:-	190	ET_mRNA
chr12:109024803-109025073:+	270	ET_mRNA
chr1:244463908-244463957:+	49	ET_mRNA
chr12:7056041-7056198:+	157	ET_mRNA
chr19:1367160-1367221:+	61	ET_mRNA
chr10:132138119-132138179:+	60	ET_mRNA
chr17:37221724-37221843:-	119	ET_mRNA
chrX:153788075-153788136:-	61	ET_mRNA
chrX:16858676-16858850:-	174	ET_mRNA
chr16:10774952-10775097:-	145	ET_mRNA
chr16:14629597-14629675:-	78	ET_mRNA
chr2:127635722-127635908:+	186	ET_mRNA
chr12:40354299-40354493:+	194	ET_mRNA
chr10:119859799-119859885:-	86	ET_mRNA
chr17:3664195-3664273:-	78	ET_mRNA
chr16:83748108-83748251:+	143	ET_mRNA
chr6:43529249-43529360:+	111	ET_mRNA
chr5:137637294-137637396:-	102	ET_mRNA
chr15:48227079-48227175:+	96	ET_mRNA
chr10:79941954-79942071:-	117	ET_mRNA
chr5:31504555-31504636:-	81	ET_mRNA
chr5:138163130-138163345:-	215	ET_mRNA
chr8:102261915-102262071:-	156	ET_mRNA
chr17:63787034-63787271:+	237	ET_mRNA
chr5:55425863-55426040:-	177	ET_mRNA
chr3:126507742-126507804:-	62	ET_mRNA
chr19:45494166-45494421:-	255	ET_mRNA
chr12:110515050-110515157:+	107	ET_mRNA
chr7:1547742-1547940:-	198	ET_mRNA
chr19:35250315-35250660:+	345	ET_mRNA
chr14:95124196-95124669:-	473	ET_mRNA
chr16:88842706-88842830:-	124	ET_mRNA
chr6:30924354-30924561:+	207	ET_mRNA
chr10:46311510-46311666:+	156	ET_mRNA
chr17:28558476-28558591:-	115	ET_mRNA
chr2:26473406-26473568:-	162	ET_mRNA
chr1:207469150-207469233:+	83	ET_mRNA
chr21:38817008-38817092:+	84	ET_mRNA
chr12:106732130-106732250:+	120	ET_mRNA
chr22:18918316-18918492:-	176	ET_mRNA
chrX:131285179-131285467:-	288	ET_mRNA
chr17:75748841-75749046:+	205	ET_mRNA
chr12:51204173-51204369:-	196	ET_mRNA
chr5:151049824-151049948:-	124	ET_mRNA
chr20:34926105-34926282:+	177	ET_mRNA
chr7:1486625-1486775:-	150	ET_mRNA
chr9:108903563-108903670:-	107	ET_mRNA
chr5:168506021-168506200:+	179	ET_mRNA
chr15:22944862-22944940:-	78	ET_mRNA
chr12:122848796-122848853:+	57	ET_mRNA
chr9:83005416-83005501:-	85	ET_mRNA
chr14:91199757-91199906:+	149	ET_mRNA
chr19:45347447-45347517:+	70	ET_mRNA
chr19:39474234-39474403:+	169	ET_mRNA
chr10:16900625-16900851:-	226	ET_mRNA
chr9:14859183-14859485:-	302	ET_mRNA
chr19:2794764-2794913:+	149	ET_mRNA
chr7:102239320-102239585:+	265	ET_mRNA
chr19:8589889-8589992:-	103	ET_mRNA
chr17:81956883-81957075:-	192	ET_mRNA
chr5:128408674-128408800:-	126	ET_mRNA
chr17:18249326-18249409:-	83	ET_mRNA
chr1:12382976-12383156:+	180	ET_mRNA
chr6:39864433-39864508:+	75	ET_mRNA
chr1:179344947-179345077:+	130	ET_mRNA
chr15:58174918-58175037:+	119	ET_mRNA
chr7:108068016-108068160:-	144	ET_mRNA
chr1:44828506-44828632:-	126	ET_mRNA
chr3:113296725-113296886:-	161	ET_mRNA
chr1:196373140-196373249:-	109	ET_mRNA
chr3:45979705-45979831:-	126	ET_mRNA
chr20:63239162-63239234:+	72	ET_mRNA
chr15:89323815-89323902:-	87	ET_mRNA
chr16:18830219-18830370:-	151	ET_mRNA
chr5:7520738-7520900:+	162	ET_mRNA
chr2:208184951-208185033:-	82	ET_mRNA
chr11:66265854-66266013:+	159	ET_mRNA
chr15:73888430-73888514:+	84	ET_mRNA
chr5:9437756-9437853:-	97	ET_mRNA
chr1:43972158-43972335:+	177	ET_mRNA
chr1:77578774-77578870:-	96	ET_mRNA
chr16:48105139-48105337:-	198	ET_mRNA
chr19:43988459-43988559:+	100	ET_mRNA
chr1:156126736-156126916:+	180	ET_mRNA
chr10:29462277-29462402:-	125	ET_mRNA
chr12:6975090-6975149:+	59	ET_mRNA
chr3:155168492-155168626:+	134	ET_mRNA
chr1:7977652-7977739:+	87	ET_mRNA
chr7:128324559-128324695:-	136	ET_mRNA
chr3:9981634-9981748:-	114	ET_mRNA
chr7:30766345-30766562:+	217	ET_mRNA
chr2:74089897-74090048:+	151	ET_mRNA
chr12:107688615-107688803:+	188	ET_mRNA
chr1:32868882-32868998:-	116	ET_mRNA
chr6:39639610-39639758:-	148	ET_mRNA
chr13:75569460-75569508:+	48	ET_mRNA
chr12:56133781-56133874:+	93	ET_mRNA
chr4:55382917-55382981:+	64	ET_mRNA
chr16:67814302-67814402:+	100	ET_mRNA
chr21:33468787-33468927:-	140	ET_mRNA
chr11:47175851-47175924:-	73	ET_mRNA
chr8:142536987-142537083:+	96	ET_mRNA
chr22:20140617-20140709:+	92	ET_mRNA
chrX:153556049-153556229:+	180	ET_mRNA
chr2:215346759-215346942:+	183	ET_mRNA
chr1:246999912-247000075:-	163	ET_mRNA
chr10:84150055-84150244:+	189	ET_mRNA
chr1:43360193-43360390:+	197	ET_mRNA
chr14:23564333-23564389:-	56	ET_mRNA
chr5:137140580-137140695:-	115	ET_mRNA
chr2:159977284-159977417:-	133	ET_mRNA
chr3:45091173-45091539:-	366	ET_mRNA
chr13:20690705-20690816:+	111	ET_mRNA
chr17:43783180-43783304:+	124	ET_mRNA
chr12:64062917-64063139:+	222	ET_mRNA
chr4:102612044-102612111:+	67	ET_mRNA
chr1:160838939-160839050:-	111	ET_mRNA
chr22:24056192-24056361:+	169	ET_mRNA
chr3:159252727-159252808:+	81	ET_mRNA
chr17:76015227-76015366:-	139	ET_mRNA
chr6:32642610-32642785:+	175	ET_mRNA
chr9:128835997-128836074:-	77	ET_mRNA
chr7:27164878-27164968:-	90	ET_mRNA
chr10:106629202-106629389:-	187	ET_mRNA
chr15:40297521-40297606:-	85	ET_mRNA
chr3:131243436-131243497:+	61	ET_mRNA
chr1:170961890-170961977:+	87	ET_mRNA
chr22:38823083-38823263:-	180	ET_mRNA
chr3:169975608-169975717:+	109	ET_mRNA
chr5:94074646-94074770:-	124	ET_mRNA
chr5:136163272-136163392:+	120	ET_mRNA
chrX:124090575-124090765:+	190	ET_mRNA
chr3:50214149-50214301:+	152	ET_mRNA
chr5:883938-884071:-	133	ET_mRNA
chr14:74097794-74097861:+	67	ET_mRNA
chr9:129107814-129108078:-	264	ET_mRNA
chr17:56942035-56942124:-	89	ET_mRNA
chr1:42931046-42931207:-	161	ET_mRNA
chr10:77403862-77404024:-	162	ET_mRNA
chr1:206636875-206636969:+	94	ET_mRNA
chr17:61380506-61380572:+	66	ET_mRNA
chr3:164998540-164998674:-	134	ET_mRNA
chr19:7075655-7075744:+	89	ET_mRNA
chr19:48019719-48019878:+	159	ET_mRNA
chr20:38835825-38836176:+	351	ET_mRNA
chr3:171194525-171194636:-	111	ET_mRNA
chr12:119690151-119690455:-	304	ET_mRNA
chr15:40895938-40896080:+	142	ET_mRNA
chr3:47848469-47848551:+	82	ET_mRNA
chr10:49619725-49619917:+	192	ET_mRNA
chr2:222865466-222865575:+	109	ET_mRNA
chr3:44910958-44911128:+	170	ET_mRNA
chr9:137041062-137041188:-	126	ET_mRNA
chrX:71241227-71241345:-	118	ET_mRNA
chr5:180614068-180614180:-	112	ET_mRNA
chr6:16753233-16753348:-	115	ET_mRNA
chr4:154539951-154540054:-	103	ET_mRNA
chr3:58508893-58509026:-	133	ET_mRNA
chr17:12949140-12949252:+	112	ET_mRNA
chr2:135675332-135675487:+	155	ET_mRNA
chr17:4887580-4887791:+	211	ET_mRNA
chr1:43671505-43671876:+	371	ET_mRNA
chr14:67390663-67390747:-	84	ET_mRNA
chr17:41830801-41830891:-	90	ET_mRNA
chr1:179813076-179813191:+	115	ET_mRNA
chr17:7674181-7674291:-	110	ET_mRNA
chr8:1903281-1903452:+	171	ET_mRNA
chr4:128999672-128999795:-	123	ET_mRNA
chr12:123767606-123767690:+	84	ET_mRNA
chr12:70571026-70571290:-	264	ET_mRNA
chr12:916639-916821:-	182	ET_mRNA
chr19:56015742-56015799:+	57	ET_mRNA
chrX:136687932-136687992:-	60	ET_mRNA
chr7:107230615-107230692:-	77	ET_mRNA
chr8:38279540-38279682:-	142	ET_mRNA
chr3:52515423-52515507:+	84	ET_mRNA
chrX:135551994-135552147:+	153	ET_mRNA
chr2:3545701-3545872:-	171	ET_mRNA
chr12:120131185-120131334:-	149	ET_mRNA
chr1:32672450-32672527:+	77	ET_mRNA
chr15:73561896-73561971:-	75	ET_mRNA
chr16:11439489-11439582:-	93	ET_mRNA
chr14:103085976-103086082:+	106	ET_mRNA
chr4:70773511-70773573:+	62	ET_mRNA
chr15:67658553-67658615:+	62	ET_mRNA
chr15:94370087-94370181:+	94	ET_mRNA
chr17:69174607-69174778:-	171	ET_mRNA
chr10:98429573-98429643:-	70	ET_mRNA
chr15:74271703-74271795:+	92	ET_mRNA
chr19:16417948-16418105:-	157	ET_mRNA
chr2:224845519-224845643:-	124	ET_mRNA
chr12:21529001-21529085:+	84	ET_mRNA
chr17:50068056-50068306:+	250	ET_mRNA
chr12:57483895-57484034:-	139	ET_mRNA
chrX:119841076-119841259:-	183	ET_mRNA
chr17:42787278-42787543:+	265	ET_mRNA
chrX:43731694-43731854:+	160	ET_mRNA
chr20:3705744-3706041:-	297	ET_mRNA
chr1:173961077-173961245:-	168	ET_mRNA
chr22:42560186-42560266:+	80	ET_mRNA
chr8:103989305-103989422:+	117	ET_mRNA
chr6:110887505-110887592:+	87	ET_mRNA
chr9:109426950-109427123:-	173	ET_mRNA
chr14:20396621-20396731:-	110	ET_mRNA
chr12:132632664-132632796:-	132	ET_mRNA
chr17:18483875-18483967:+	92	ET_mRNA
chr5:76291221-76291332:+	111	ET_mRNA
chr10:32814370-32814454:+	84	ET_mRNA
chr12:39318073-39318202:-	129	ET_mRNA
chr16:84066489-84066614:-	125	ET_mRNA
chr1:12358459-12358602:+	143	ET_mRNA
chr12:38670729-38670803:-	74	ET_mRNA
chr19:52216004-52216075:+	71	ET_mRNA
chr2:27369414-27369550:-	136	ET_mRNA
chr2:32115702-32115836:+	134	ET_mRNA
chr3:127576990-127577077:-	87	ET_mRNA
chr12:96009094-96009149:-	55	ET_mRNA
chr16:4587039-4587114:+	75	ET_mRNA
chr19:18854879-18855039:+	160	ET_mRNA
chr17:74352219-74352341:+	122	ET_mRNA
chr6:15524526-15524670:-	144	ET_mRNA
chr22:41714002-41714076:+	74	ET_mRNA
chr4:5753785-5753934:+	149	ET_mRNA
chr1:54593941-54594040:+	99	ET_mRNA
chr9:130418772-130419042:+	270	ET_mRNA
chr10:73072029-73072181:-	152	ET_mRNA
chr10:116596218-116596323:+	105	ET_mRNA
chr3:129250682-129250735:+	53	ET_mRNA
chr3:37732712-37732799:+	87	ET_mRNA
chr19:17197792-17197859:+	67	ET_mRNA
chr12:47668916-47669103:-	187	ET_mRNA
chr6:135448290-135448476:-	186	ET_mRNA
chr8:143818373-143818535:-	162	ET_mRNA
chrX:129507941-129508097:-	156	ET_mRNA
chr6:33446581-33446787:+	206	ET_mRNA
chr12:131909136-131909238:+	102	ET_mRNA
chr2:238344497-238344599:+	102	ET_mRNA
chr7:22960256-22960416:-	160	ET_mRNA
chr13:19862399-19862467:-	68	ET_mRNA
chr9:137011634-137011750:-	116	ET_mRNA
chr8:61376605-61376780:+	175	ET_mRNA
chr6:89680589-89680752:-	163	ET_mRNA
chr1:11054962-11055085:-	123	ET_mRNA
chr15:85717290-85717403:+	113	ET_mRNA
chr2:156512220-156512318:+	98	ET_mRNA
chr2:189705023-189705225:+	202	ET_mRNA
chr14:49785220-49785321:-	101	ET_mRNA
chr3:177038098-177038173:-	75	ET_mRNA
chr16:14604146-14604227:-	81	ET_mRNA
chr2:169650329-169650522:-	193	ET_mRNA
chr1:169609504-169609690:-	186	ET_mRNA
chr1:225517196-225517307:-	111	ET_mRNA
chr3:129466890-129467067:+	177	ET_mRNA
chrX:3076548-3076670:+	122	ET_mRNA
chr12:101667732-101667900:+	168	ET_mRNA
chr21:44406594-44406766:+	172	ET_mRNA
chrX:22096955-22097039:+	84	ET_mRNA
chr12:131725405-131725631:+	226	ET_mRNA
chr18:79359354-79359463:+	109	ET_mRNA
chr7:152079287-152079409:+	122	ET_mRNA
chr3:184164796-184164932:+	136	ET_mRNA
chr5:109044680-109044796:+	116	ET_mRNA
chr17:80957624-80957731:+	107	ET_mRNA
chr9:136447227-136447365:-	138	ET_mRNA
chr17:37388670-37388795:+	125	ET_mRNA
chr2:27374346-27374434:+	88	ET_mRNA
chr2:240891538-240891764:-	226	ET_mRNA
chr19:48638888-48639054:-	166	ET_mRNA
chr19:19107894-19108046:+	152	ET_mRNA
chr5:66963707-66963788:+	81	ET_mRNA
chr7:77920279-77920466:+	187	ET_mRNA
chr15:71850036-71850168:-	132	ET_mRNA
chr10:102592582-102592725:+	143	ET_mRNA
chr7:142198615-142198740:+	125	ET_mRNA
chr14:104014725-104014842:+	117	ET_mRNA
chr2:233195399-233195496:+	97	ET_mRNA
chr14:104885369-104885543:+	174	ET_mRNA
chr10:103409699-103409807:+	108	ET_mRNA
chr6:143753754-143753913:+	159	ET_mRNA
chr19:45264840-45264911:+	71	ET_mRNA
chr7:2594886-2594977:+	91	ET_mRNA
chr17:82398196-82398320:-	124	ET_mRNA
chr1:151166471-151166542:+	71	ET_mRNA
chr17:35174242-35174370:+	128	ET_mRNA
chr3:9763139-9763214:-	75	ET_mRNA
chr3:105547149-105547285:+	136	ET_mRNA
chr1:175144387-175144551:+	164	ET_mRNA
chr12:121999716-121999945:+	229	ET_mRNA
chr17:73233220-73233326:+	106	ET_mRNA
chr6:17114962-17115140:+	178	ET_mRNA
chr17:15312259-15312482:-	223	ET_mRNA
chr8:119638425-119638528:-	103	ET_mRNA
chr6:70486167-70486245:+	78	ET_mRNA
chr16:30088693-30088840:-	147	ET_mRNA
chr19:11513056-11513280:-	224	ET_mRNA
chr6:34856239-34856410:+	171	ET_mRNA
chr10:13122385-13122488:+	103	ET_mRNA
chr6:25581243-25581440:+	197	ET_mRNA
chr17:74695725-74695860:-	135	ET_mRNA
chr8:144163771-144163849:+	78	ET_mRNA
chr2:168802381-168802674:+	293	ET_mRNA
chr4:3019641-3019832:+	191	ET_mRNA
chr2:209970832-209970958:+	126	ET_mRNA
chr4:169562137-169562197:-	60	ET_mRNA
chr1:2521101-2521316:-	215	ET_mRNA
chr9:124857364-124857412:+	48	ET_mRNA
chr9:2643160-2643532:+	372	ET_mRNA
chr1:16138275-16138431:-	156	ET_mRNA
chr1:220615939-220615996:+	57	ET_mRNA
chr6:43675202-43675272:-	70	ET_mRNA
chr19:50280231-50280384:+	153	ET_mRNA
chr16:88699620-88699688:-	68	ET_mRNA
chr6:34871819-34871926:+	107	ET_mRNA
chr1:201110164-201110270:-	106	ET_mRNA
chr1:200856010-200856126:+	116	ET_mRNA
chr20:349249-349364:+	115	ET_mRNA
chr2:23695951-23696134:+	183	ET_mRNA
chr15:42794644-42794802:-	158	ET_mRNA
chr4:48492766-48492859:+	93	ET_mRNA
chr17:82441800-82441890:+	90	ET_mRNA
chr5:35920984-35921121:-	137	ET_mRNA
chr7:99600208-99600286:+	78	ET_mRNA
chr22:38245935-38246101:-	166	ET_mRNA
chr19:39473012-39473115:+	103	ET_mRNA
chr17:32767636-32767753:-	117	ET_mRNA
chr8:100712362-100712458:-	96	ET_mRNA
chr8:23144450-23144636:-	186	ET_mRNA
chr9:127925107-127925261:-	154	ET_mRNA
chr4:177336108-177336322:+	214	ET_mRNA
chrX:70492107-70492284:+	177	ET_mRNA
chr10:119448123-119448261:+	138	ET_mRNA
chr1:206600263-206600309:-	46	ET_mRNA
chr12:69756405-69756664:+	259	ET_mRNA
chr1:70415956-70416038:+	82	ET_mRNA
chr16:75618586-75618641:-	55	ET_mRNA
chr22:17655662-17655833:+	171	ET_mRNA
chr6:34040548-34040749:-	201	ET_mRNA
chr18:36030808-36030906:-	98	ET_mRNA
chr8:143381572-143381719:+	147	ET_mRNA
chr1:173775634-173775843:+	209	ET_mRNA
chr18:57559145-57559244:-	99	ET_mRNA
chr1:9931891-9931973:-	82	ET_mRNA
chr9:18897489-18897640:-	151	ET_mRNA
chr9:92055405-92055495:-	90	ET_mRNA
chr22:50519190-50519321:+	131	ET_mRNA
chr9:137107250-137107448:+	198	ET_mRNA
chr20:45944868-45945031:+	163	ET_mRNA
chr5:77418229-77418447:+	218	ET_mRNA
chr16:67120112-67120195:+	83	ET_mRNA
chr16:3676036-3676146:-	110	ET_mRNA
chr1:111488677-111489025:-	348	ET_mRNA
chr4:8612027-8612163:+	136	ET_mRNA
chr22:40463221-40463287:-	66	ET_mRNA
chr9:111444378-111444495:-	117	ET_mRNA
chr6:138776079-138776279:+	200	ET_mRNA
chr17:4032126-4032259:-	133	ET_mRNA
chr16:23706330-23706432:-	102	ET_mRNA
chr10:104039445-104039520:-	75	ET_mRNA
chr19:40328413-40328551:-	138	ET_mRNA
chr1:156675216-156675341:-	125	ET_mRNA
chr15:64397606-64397819:+	213	ET_mRNA
chr1:205528048-205528169:+	121	ET_mRNA
chr7:100854620-100854755:+	135	ET_mRNA
chr1:161710760-161710913:+	153	ET_mRNA
chr15:85684741-85684874:+	133	ET_mRNA
chr1:177946420-177946532:-	112	ET_mRNA
chrX:71368054-71368171:+	117	ET_mRNA
chr16:28902184-28902387:+	203	ET_mRNA
chr9:100296917-100297147:+	230	ET_mRNA
chr17:28563818-28563908:-	90	ET_mRNA
chr18:56647449-56647536:-	87	ET_mRNA
chr1:154235196-154235292:+	96	ET_mRNA
chr20:13435044-13435155:-	111	ET_mRNA
chr1:119741767-119741898:+	131	ET_mRNA
chr20:45957586-45957681:-	95	ET_mRNA
chr22:30007114-30007320:+	206	ET_mRNA
chr5:69269207-69269294:+	87	ET_mRNA
chr12:109102839-109102928:+	89	ET_mRNA
chr4:48138665-48138823:-	158	ET_mRNA
chr2:84839149-84839324:-	175	ET_mRNA
chr5:53075221-53075305:+	84	ET_mRNA
chr1:145896769-145896859:-	90	ET_mRNA
chr1:53878315-53878403:-	88	ET_mRNA
chr17:19013362-19013518:+	156	ET_mRNA
chrX:71133123-71133213:+	90	ET_mRNA
chr2:219556020-219556293:-	273	ET_mRNA
chr16:67378589-67378713:+	124	ET_mRNA
chr15:74411556-74411711:-	155	ET_mRNA
chr3:87262071-87262236:-	165	ET_mRNA
chr19:48609876-48610001:-	125	ET_mRNA
chr3:50048245-50048320:+	75	ET_mRNA
chr2:118977828-118977936:+	108	ET_mRNA
chr19:58394497-58394596:+	99	ET_mRNA
chr1:64641820-64641970:+	150	ET_mRNA
chr17:58277827-58278146:-	319	ET_mRNA
chr6:37450251-37450344:+	93	ET_mRNA
chr16:30359172-30359362:-	190	ET_mRNA
chr12:111525192-111525317:-	125	ET_mRNA
chr6:32155871-32155979:+	108	ET_mRNA
chr16:68345675-68345803:+	128	ET_mRNA
chr20:9437002-9437153:+	151	ET_mRNA
chr1:226639557-226639659:-	102	ET_mRNA
chr7:128801186-128801510:+	324	ET_mRNA
chr9:93018136-93018216:+	80	ET_mRNA
chr7:35249951-35250204:-	253	ET_mRNA
chr17:17907447-17907532:-	85	ET_mRNA
chr3:38395505-38395564:+	59	ET_mRNA
chr14:69502827-69502880:+	53	ET_mRNA
chr16:88810070-88810149:-	79	ET_mRNA
chr8:42959231-42959315:+	84	ET_mRNA
chr7:130507274-130507373:-	99	ET_mRNA
chr22:20319639-20319800:-	161	ET_mRNA
chr7:140519632-140519719:-	87	ET_mRNA
chr15:72304746-72304795:-	49	ET_mRNA
chr3:107710452-107710623:+	171	ET_mRNA
chr1:168701017-168701125:-	108	ET_mRNA
chr5:157095306-157095460:-	154	ET_mRNA
chr14:64794467-64794618:-	151	ET_mRNA
chr4:118805843-118805955:-	112	ET_mRNA
chr1:31425330-31425410:+	80	ET_mRNA
chr12:101770996-101771158:-	162	ET_mRNA
chr1:109281619-109282061:-	442	ET_mRNA
chr8:30754665-30754788:+	123	ET_mRNA
chr13:51382029-51382124:-	95	ET_mRNA
chr14:22987520-22987635:-	115	ET_mRNA
chr9:129880113-129880290:+	177	ET_mRNA
chr3:189238733-189238910:+	177	ET_mRNA
chr13:48083371-48083429:-	58	ET_mRNA
chr6:30888688-30888815:+	127	ET_mRNA
chr8:94170854-94170986:-	132	ET_mRNA
chr16:53645625-53646004:-	379	ET_mRNA
chr17:50186317-50186508:-	191	ET_mRNA
chr9:76332433-76332611:+	178	ET_mRNA
chr9:124804094-124804343:+	249	ET_mRNA
chr3:50292217-50292428:-	211	ET_mRNA
chr10:132777671-132777783:+	112	ET_mRNA
chr10:132245900-132245956:-	56	ET_mRNA
chr6:7605398-7605487:+	89	ET_mRNA
chr1:244591681-244591732:+	51	ET_mRNA
chr17:42691806-42691992:+	186	ET_mRNA
chr22:29517263-29517367:-	104	ET_mRNA
chr19:4365482-4365626:-	144	ET_mRNA
chr18:57562874-57562981:-	107	ET_mRNA
chr3:127579740-127579873:-	133	ET_mRNA
chr1:108793582-108793648:+	66	ET_mRNA
chr8:123975898-123976085:+	187	ET_mRNA
chr5:79042283-79042482:-	199	ET_mRNA
chr4:15537899-15538138:+	239	ET_mRNA
chr12:132643224-132643331:-	107	ET_mRNA
chr3:48575064-48575127:-	63	ET_mRNA
chr1:161042555-161042671:-	116	ET_mRNA
chr9:134768410-134768464:+	54	ET_mRNA
chr1:45347918-45348001:-	83	ET_mRNA
chr1:174877392-174877606:+	214	ET_mRNA
chr20:36214360-36214441:+	81	ET_mRNA
chr8:100704297-100704391:-	94	ET_mRNA
chr16:58043210-58043361:+	151	ET_mRNA
chr3:123223559-123223723:+	164	ET_mRNA
chr3:52212258-52212421:+	163	ET_mRNA
chr19:44814604-44814761:+	157	ET_mRNA
chrX:23722670-23722754:-	84	ET_mRNA
chr3:127599318-127599548:+	230	ET_mRNA
chr17:40193363-40193418:+	55	ET_mRNA
chr17:8228503-8228630:-	127	ET_mRNA
chr19:53978146-53978230:+	84	ET_mRNA
chr5:178946359-178946486:+	127	ET_mRNA
chr2:85134323-85134451:+	128	ET_mRNA
chr20:63983047-63983216:+	169	ET_mRNA
chr19:17639436-17639526:-	90	ET_mRNA
chr2:98535729-98535846:+	117	ET_mRNA
chr3:51466806-51466877:-	71	ET_mRNA
chr8:142475474-142475636:+	162	ET_mRNA
chr19:4668595-4668646:-	51	ET_mRNA
chr4:7654134-7654208:+	74	ET_mRNA
chr14:79805112-79805200:+	88	ET_mRNA
chr8:60828663-60828807:+	144	ET_mRNA
chr7:143346579-143346659:+	80	ET_mRNA
chr5:33661916-33662041:-	125	ET_mRNA
chrX:18918681-18918855:-	174	ET_mRNA
chr16:15076558-15076651:-	93	ET_mRNA
chr12:124437930-124437997:-	67	ET_mRNA
chr20:45959201-45959434:-	233	ET_mRNA
chrX:154353296-154353458:-	162	ET_mRNA
chr13:77166329-77166555:-	226	ET_mRNA
chr19:43772000-43772136:-	136	ET_mRNA
chr7:132145119-132145289:-	170	ET_mRNA
chr2:68978871-68978982:+	111	ET_mRNA
chr22:19495981-19496030:+	49	ET_mRNA
chr5:103097590-103097782:-	192	ET_mRNA
chr4:77607703-77607836:+	133	ET_mRNA
chr14:24291139-24291220:-	81	ET_mRNA
chrX:118766844-118766977:+	133	ET_mRNA
chr19:17539150-17539266:+	116	ET_mRNA
chr9:6792972-6793133:+	161	ET_mRNA
chr1:201004340-201004456:-	116	ET_mRNA
chr10:103097291-103097375:-	84	ET_mRNA
chr15:72264555-72264622:-	67	ET_mRNA
chr4:81457499-81457622:-	123	ET_mRNA
chr12:101477558-101477652:+	94	ET_mRNA
chr19:43261860-43262139:-	279	ET_mRNA
chr5:148440424-148440528:+	104	ET_mRNA
chr18:63702851-63703007:+	156	ET_mRNA
chr12:56165318-56165700:-	382	ET_mRNA
chr20:63602965-63603093:-	128	ET_mRNA
chr7:158891265-158891334:+	69	ET_mRNA
chr2:159336942-159337078:-	136	ET_mRNA
chr15:29705528-29705746:-	218	ET_mRNA
chrX:71062854-71062950:-	96	ET_mRNA
chr19:7872849-7872962:-	113	ET_mRNA
chr17:6087990-6088105:+	115	ET_mRNA
chr2:134402988-134403138:+	150	ET_mRNA
chr14:21019639-21019743:-	104	ET_mRNA
chr2:219291470-219291524:-	54	ET_mRNA
chr4:80201290-80201522:+	232	ET_mRNA
chr16:31222827-31222946:+	119	ET_mRNA
chr12:48344599-48344713:-	114	ET_mRNA
chr15:72353691-72353738:-	47	ET_mRNA
chr2:26519010-26519110:-	100	ET_mRNA
chr22:28734403-28734728:-	325	ET_mRNA
chr18:8635533-8635623:+	90	ET_mRNA
chr16:2940032-2940093:+	61	ET_mRNA
chr1:94015739-94015855:-	116	ET_mRNA
chr17:28529094-28529225:+	131	ET_mRNA
chr14:93248476-93248655:-	179	ET_mRNA
chr5:151343510-151343599:-	89	ET_mRNA
chr2:233331640-233331713:+	73	ET_mRNA
chr15:65922823-65922970:-	147	ET_mRNA
chr6:7566377-7566482:+	105	ET_mRNA
chr1:34088977-34089194:-	217	ET_mRNA
chr12:6843174-6843238:+	64	ET_mRNA
chrX:139783164-139783268:-	104	ET_mRNA
chr17:47973931-47974032:+	101	ET_mRNA
chr3:2100558-2100640:+	82	ET_mRNA
chr6:117385683-117385862:-	179	ET_mRNA
chr11:65054455-65054739:-	284	ET_mRNA
chr2:218889984-218890364:+	380	ET_mRNA
chr10:103724270-103724362:-	92	ET_mRNA
chr5:148523193-148523347:-	154	ET_mRNA
chr7:158884564-158884620:+	56	ET_mRNA
chr14:105144930-105145062:-	132	ET_mRNA
chr4:74750573-74750720:-	147	ET_mRNA
chr1:39337182-39337332:+	150	ET_mRNA
chr6:160089916-160090104:+	188	ET_mRNA
chr7:45081755-45081868:-	113	ET_mRNA
chr3:189886394-189886552:+	158	ET_mRNA
chr7:148267033-148267127:+	94	ET_mRNA
chrX:100402524-100402852:-	328	ET_mRNA
chr3:100290578-100290702:+	124	ET_mRNA
chr1:23863134-23863272:-	138	ET_mRNA
chr22:50626591-50626761:-	170	ET_mRNA
chr19:16535452-16535637:-	185	ET_mRNA
chr12:86727209-86727242:-	33	ET_mRNA
chr3:167687234-167687317:-	83	ET_mRNA
chr22:44885863-44885939:-	76	ET_mRNA
chr12:202740-202881:-	141	ET_mRNA
chr6:33447843-33447933:+	90	ET_mRNA
chr1:205058568-205058664:+	96	ET_mRNA
chr9:128248583-128248754:+	171	ET_mRNA
chr19:1795875-1795988:-	113	ET_mRNA
chr16:83990494-83990631:+	137	ET_mRNA
chr18:644910-645098:+	188	ET_mRNA
chr1:40738836-40738949:+	113	ET_mRNA
chr3:169804053-169804182:-	129	ET_mRNA
chr12:124949986-124950060:-	74	ET_mRNA
chr5:177303172-177303321:-	149	ET_mRNA
chr6:43043448-43043631:-	183	ET_mRNA
chr6:4133549-4133702:-	153	ET_mRNA
chr18:50725962-50726176:+	214	ET_mRNA
chr3:33551252-33551396:-	144	ET_mRNA
chr19:6004201-6004299:-	98	ET_mRNA
chr21:43797907-43798101:+	194	ET_mRNA
chrX:48814834-48814894:+	60	ET_mRNA
chr12:122997325-122997573:-	248	ET_mRNA
chr2:232335773-232335875:+	102	ET_mRNA
chr17:50076584-50076682:+	98	ET_mRNA
chr17:4951828-4951915:+	87	ET_mRNA
chr4:142124588-142124761:-	173	ET_mRNA
chr19:14093628-14093793:-	165	ET_mRNA
chr1:44813374-44813500:+	126	ET_mRNA
chr17:63918346-63918507:-	161	ET_mRNA
chr1:43960249-43960330:+	81	ET_mRNA
chr3:151817366-151817589:+	223	ET_mRNA
chr9:124312509-124312650:+	141	ET_mRNA
chr4:25673087-25673255:+	168	ET_mRNA
chr16:398990-399124:+	134	ET_mRNA
chr19:48502909-48502997:-	88	ET_mRNA
chr4:56307535-56307700:+	165	ET_mRNA
chr12:43782307-43782491:+	184	ET_mRNA
chr19:53869754-53869839:+	85	ET_mRNA
chr17:6600380-6600459:-	79	ET_mRNA
chr8:144431078-144431152:-	74	ET_mRNA
chrX:18899173-18899227:-	54	ET_mRNA
chr16:15687375-15687512:+	137	ET_mRNA
chr19:12623700-12623827:+	127	ET_mRNA
chr17:40395449-40395540:-	91	ET_mRNA
chr17:75558512-75558628:+	116	ET_mRNA
chr1:159829866-159830193:+	327	ET_mRNA
chr6:31734154-31734264:-	110	ET_mRNA
chr12:55965936-55966063:-	127	ET_mRNA
chr17:19309885-19309998:+	113	ET_mRNA
chr16:1443506-1443696:-	190	ET_mRNA
chr14:70593296-70593379:-	83	ET_mRNA
chr3:188760113-188760283:+	170	ET_mRNA
chr1:14180435-14180593:+	158	ET_mRNA
chr1:61769283-61769423:+	140	ET_mRNA
chr3:57276528-57276729:-	201	ET_mRNA
chr2:26924887-26925046:+	159	ET_mRNA
chr3:172285926-172285985:+	59	ET_mRNA
chrX:53405493-53405673:-	180	ET_mRNA
chr7:130508562-130508660:-	98	ET_mRNA
chr1:159886511-159886690:-	179	ET_mRNA
chr10:102149178-102149330:+	152	ET_mRNA
chr12:52550029-52550244:-	215	ET_mRNA
chr1:179383442-179383545:+	103	ET_mRNA
chr22:35383106-35383227:+	121	ET_mRNA
chr6:36138702-36138781:+	79	ET_mRNA
chr20:63328331-63328499:+	168	ET_mRNA
chr14:20383174-20383354:-	180	ET_mRNA
chr7:87509275-87509482:-	207	ET_mRNA
chr5:95547061-95547152:-	91	ET_mRNA
chr1:8863891-8864093:-	202	ET_mRNA
chr1:175354391-175354524:-	133	ET_mRNA
chr17:5007263-5007343:+	80	ET_mRNA
chr19:11416614-11416668:-	54	ET_mRNA
chr2:227246685-227246739:+	54	ET_mRNA
chrX:72302810-72302935:-	125	ET_mRNA
chr1:196826829-196827006:+	177	ET_mRNA
chr17:76774997-76775172:+	175	ET_mRNA
chr7:27095261-27095356:-	95	ET_mRNA
chr9:96523261-96523421:-	160	ET_mRNA
chr12:6583027-6583379:-	352	ET_mRNA
chr20:9421297-9421462:+	165	ET_mRNA
chr5:13717315-13717521:-	206	ET_mRNA
chr1:19739824-19739961:-	137	ET_mRNA
chr20:10296925-10297051:+	126	ET_mRNA
chr19:43416099-43416243:+	144	ET_mRNA
chr2:218650359-218650527:-	168	ET_mRNA
chr17:38336978-38337214:-	236	ET_mRNA
chr11:72687688-72687739:-	51	ET_mRNA
chr19:8402086-8402280:+	194	ET_mRNA
chr3:63979915-63980168:+	253	ET_mRNA
chr5:81343818-81343882:-	64	ET_mRNA
chr17:82480407-82480545:+	138	ET_mRNA
chr1:224134074-224134213:+	139	ET_mRNA
chr16:46924389-46924545:+	156	ET_mRNA
chr12:50331670-50331822:-	152	ET_mRNA
chr4:16006538-16006691:-	153	ET_mRNA
chr14:94128514-94128676:-	162	ET_mRNA
chr19:11359532-11359721:+	189	ET_mRNA
chr10:15592225-15592305:-	80	ET_mRNA
chr1:154127311-154127418:-	107	ET_mRNA
chr3:50271361-50271481:+	120	ET_mRNA
chr5:96901506-96901682:+	176	ET_mRNA
chr5:146126435-146126546:-	111	ET_mRNA
chr1:160349549-160349671:+	122	ET_mRNA
chr10:117201159-117201288:+	129	ET_mRNA
chr9:127723119-127723334:+	215	ET_mRNA
chrX:108131260-108131359:+	99	ET_mRNA
chr21:41432050-41432176:+	126	ET_mRNA
chr1:15920870-15920984:+	114	ET_mRNA
chr6:43774341-43774393:+	52	ET_mRNA
chrX:40591234-40591366:+	132	ET_mRNA
chr1:16992009-16992130:-	121	ET_mRNA
chr9:136219030-136219165:-	135	ET_mRNA
chr20:49226430-49226536:+	106	ET_mRNA
chr17:4956831-4956890:+	59	ET_mRNA
chr10:80571431-80571579:+	148	ET_mRNA
chr17:58322654-58322777:-	123	ET_mRNA
chr10:119929607-119929763:+	156	ET_mRNA
chr1:107768441-107768510:-	69	ET_mRNA
chr7:111872467-111872565:-	98	ET_mRNA
chr7:128718892-128719084:+	192	ET_mRNA
chr3:50612848-50612943:+	95	ET_mRNA
chr6:89676102-89676208:-	106	ET_mRNA
chr20:25288425-25288484:+	59	ET_mRNA
chr2:134936841-134936970:+	129	ET_mRNA
chr6:32661347-32661458:-	111	ET_mRNA
chr17:73361684-73361846:-	162	ET_mRNA
chr2:240982880-240983030:+	150	ET_mRNA
chr3:158660874-158660976:+	102	ET_mRNA
chr10:99844322-99844466:+	144	ET_mRNA
chr5:39389852-39389933:-	81	ET_mRNA
chr9:133387447-133387549:+	102	ET_mRNA
chr17:58520998-58521161:-	163	ET_mRNA
chr8:47974734-47974963:+	229	ET_mRNA
chr15:43082638-43082717:-	79	ET_mRNA
chr6:149456666-149456901:-	235	ET_mRNA
chr15:37093581-37093731:-	150	ET_mRNA
chr1:237610762-237610989:+	227	ET_mRNA
chr15:41887213-41887442:-	229	ET_mRNA
chr8:120315944-120315998:+	54	ET_mRNA
chr21:42731770-42731950:+	180	ET_mRNA
chr9:74855527-74855566:-	39	ET_mRNA
chr6:50828619-50828680:+	61	ET_mRNA
chr2:127636208-127636325:+	117	ET_mRNA
chr20:34534628-34534796:+	168	ET_mRNA
chr3:186267685-186267778:-	93	ET_mRNA
chr14:58257745-58257847:+	102	ET_mRNA
chr6:88801564-88801633:-	69	ET_mRNA
chr9:83335516-83335640:-	124	ET_mRNA
chr17:68894880-68895014:-	134	ET_mRNA
chr17:57110025-57110159:+	134	ET_mRNA
chr7:7641504-7641706:+	202	ET_mRNA
chr8:24395720-24395797:+	77	ET_mRNA
chr18:23890011-23890118:+	107	ET_mRNA
chr2:96861579-96861650:-	71	ET_mRNA
chr15:40407636-40407726:+	90	ET_mRNA
chr1:68446710-68446861:-	151	ET_mRNA
chr1:180190433-180190581:+	148	ET_mRNA
chr12:112917547-112917701:+	154	ET_mRNA
chr17:74344223-74344349:+	126	ET_mRNA
chr19:10119654-10119701:-	47	ET_mRNA
chr1:54682656-54682795:+	139	ET_mRNA
chr15:49017548-49017629:-	81	ET_mRNA
chr16:2519218-2519402:+	184	ET_mRNA
chr12:6521798-6522038:+	240	ET_mRNA
chr15:28262918-28263170:-	252	ET_mRNA
chr5:151201582-151201689:-	107	ET_mRNA
chr5:160670463-160670668:-	205	ET_mRNA
chr19:10454829-10454923:+	94	ET_mRNA
chr3:150682218-150682317:-	99	ET_mRNA
chr2:74526941-74527060:-	119	ET_mRNA
chr1:224974091-224974154:+	63	ET_mRNA
chr15:58886975-58887120:-	145	ET_mRNA
chr2:232024277-232024331:+	54	ET_mRNA
chr1:47116650-47116733:+	83	ET_mRNA
chr13:103052620-103052709:-	89	ET_mRNA
chr16:70874817-70874920:-	103	ET_mRNA
chr15:89486799-89486986:-	187	ET_mRNA
chr2:241223186-241223277:+	91	ET_mRNA
chr6:73763576-73763686:+	110	ET_mRNA
chr2:152720533-152720587:+	54	ET_mRNA
chr3:58109576-58109700:+	124	ET_mRNA
chr15:24998970-24999079:+	109	ET_mRNA
chr22:41743080-41743195:+	115	ET_mRNA
chr20:41122006-41122156:+	150	ET_mRNA
chr12:52305240-52305405:+	165	ET_mRNA
chr19:19260813-19261176:-	363	ET_mRNA
chrX:136779414-136779498:-	84	ET_mRNA
chr1:176690137-176690431:+	294	ET_mRNA
chr14:65012317-65012390:+	73	ET_mRNA
chr17:81690674-81690743:+	69	ET_mRNA
chr19:6471406-6471497:-	91	ET_mRNA
chr5:32097279-32097381:+	102	ET_mRNA
chr2:148978922-148978991:+	69	ET_mRNA
chr1:77783238-77783352:+	114	ET_mRNA
chr19:40673344-40673650:-	306	ET_mRNA
chr3:52930941-52931036:-	95	ET_mRNA
chr1:37723041-37723167:-	126	ET_mRNA
chr19:50963302-50963550:-	248	ET_mRNA
chr1:62271478-62271590:-	112	ET_mRNA
chr1:156263395-156263571:-	176	ET_mRNA
chr4:25819808-25819941:-	133	ET_mRNA
chr1:200614318-200614406:-	88	ET_mRNA
chr20:38546243-38546431:+	188	ET_mRNA
chr1:86715724-86715866:+	142	ET_mRNA
chrX:111173018-111173082:+	64	ET_mRNA
chr1:201781012-201781310:+	298	ET_mRNA
chr1:53257240-53257465:-	225	ET_mRNA
chr12:113429160-113429300:+	140	ET_mRNA
chr12:47711633-47711776:-	143	ET_mRNA
chr21:39765535-39765853:+	318	ET_mRNA
chr12:64423182-64423245:+	63	ET_mRNA
chr19:19543248-19543406:+	158	ET_mRNA
chr16:21957417-21957567:+	150	ET_mRNA
chr21:18343506-18343657:-	151	ET_mRNA
chr1:39967628-39967712:+	84	ET_mRNA
chr17:42818221-42818416:-	195	ET_mRNA
chr15:50248245-50248344:-	99	ET_mRNA
chr4:8237474-8237671:+	197	ET_mRNA
chr8:108453062-108453148:+	86	ET_mRNA
chr17:74281810-74282001:+	191	ET_mRNA
chr10:125661846-125661978:-	132	ET_mRNA
chr3:57394171-57394333:-	162	ET_mRNA
chr12:21297404-21297569:-	165	ET_mRNA
chr4:102537858-102537957:+	99	ET_mRNA
chr17:80925370-80925481:+	111	ET_mRNA
chr6:36978505-36978612:-	107	ET_mRNA
chr19:49791935-49792065:+	130	ET_mRNA
chr22:19225453-19225634:-	181	ET_mRNA
chr2:73913485-73913647:+	162	ET_mRNA
chr3:52392830-52393026:+	196	ET_mRNA
chr19:13255095-13255260:-	165	ET_mRNA
chr12:132043304-132043463:+	159	ET_mRNA
chr15:25694819-25695147:-	328	ET_mRNA
chr16:56936687-56936818:+	131	ET_mRNA
chr17:60048264-60048389:-	125	ET_mRNA
chr5:122946055-122946160:+	105	ET_mRNA
chr17:27778690-27778792:-	102	ET_mRNA
chr14:81479612-81479741:-	129	ET_mRNA
chr19:36027132-36027272:-	140	ET_mRNA
chr2:127495998-127496149:-	151	ET_mRNA
chr14:50920956-50921068:-	112	ET_mRNA
chr12:26928703-26928906:-	203	ET_mRNA
chr19:17282656-17282762:+	106	ET_mRNA
chr8:39809410-39809467:-	57	ET_mRNA
chr4:47560949-47561076:+	127	ET_mRNA
chr10:24219626-24219910:+	284	ET_mRNA
chr1:11675658-11675732:-	74	ET_mRNA
chr17:5553386-5553557:-	171	ET_mRNA
chr20:62962624-62962755:+	131	ET_mRNA
chr5:172199383-172199532:+	149	ET_mRNA
chr10:104230590-104230844:-	254	ET_mRNA
chr17:82053868-82054050:+	182	ET_mRNA
chr1:27103223-27103313:-	90	ET_mRNA
chr15:40853124-40853252:+	128	ET_mRNA
chr5:143147231-143147382:+	151	ET_mRNA
chr1:6125524-6125613:-	89	ET_mRNA
chr2:196220039-196220154:-	115	ET_mRNA
chr1:202013182-202013299:+	117	ET_mRNA
chr13:23659050-23659215:+	165	ET_mRNA
chr17:42673643-42673835:-	192	ET_mRNA
chr11:61264956-61265039:-	83	ET_mRNA
chr8:28360885-28361143:-	258	ET_mRNA
chr4:157332819-157332987:+	168	ET_mRNA
chr6:168030773-168030848:+	75	ET_mRNA
chr1:229298977-229299073:+	96	ET_mRNA
chr8:3230040-3230232:-	192	ET_mRNA
chr5:16769074-16769204:-	130	ET_mRNA
chr2:27333655-27333785:-	130	ET_mRNA
chr3:150698791-150698883:-	92	ET_mRNA
chr6:69835857-69836036:-	179	ET_mRNA
chr4:120907474-120907558:-	84	ET_mRNA
chr9:131146162-131146305:+	143	ET_mRNA
chrX:87622211-87622424:+	213	ET_mRNA
chr1:36457923-36457982:-	59	ET_mRNA
chr22:29822335-29822465:-	130	ET_mRNA
chr9:128583788-128583970:+	182	ET_mRNA
chr15:63911908-63911992:-	84	ET_mRNA
chr5:9659421-9659582:-	161	ET_mRNA
chr3:126105726-126105926:-	200	ET_mRNA
chr17:32939477-32939537:+	60	ET_mRNA
chr16:81931497-81931655:+	158	ET_mRNA
chr1:154555428-154555533:-	105	ET_mRNA
chr3:128895310-128895417:+	107	ET_mRNA
chr15:90910847-90910962:+	115	ET_mRNA
chr19:45816798-45816975:-	177	ET_mRNA
chr17:67135970-67136199:-	229	ET_mRNA
chr17:4894525-4894634:+	109	ET_mRNA
chr15:66564676-66564840:-	164	ET_mRNA
chr1:92264554-92264639:-	85	ET_mRNA
chrX:70928844-70929003:-	159	ET_mRNA
chr15:74842075-74842196:-	121	ET_mRNA
chr1:21599494-21599618:-	124	ET_mRNA
chr20:34585437-34585581:-	144	ET_mRNA
chr3:14520390-14520538:-	148	ET_mRNA
chrX:150645683-150645872:+	189	ET_mRNA
chr3:195759124-195759262:-	138	ET_mRNA
chr16:88805440-88805638:+	198	ET_mRNA
chr17:18206815-18206971:+	156	ET_mRNA
chr8:124699526-124699600:-	74	ET_mRNA
chr2:208443348-208443538:+	190	ET_mRNA
chr20:18433652-18433766:-	114	ET_mRNA
chr10:7709022-7709192:+	170	ET_mRNA
chr18:79303604-79303717:+	113	ET_mRNA
chr2:84710287-84710413:+	126	ET_mRNA
chr6:36963823-36963963:+	140	ET_mRNA
chr12:123012613-123012735:-	122	ET_mRNA
chr17:58326683-58326791:-	108	ET_mRNA
chr19:18864170-18864252:+	82	ET_mRNA
chr3:187074159-187074334:+	175	ET_mRNA
chr7:56060269-56060417:+	148	ET_mRNA
chr3:42758125-42758352:-	227	ET_mRNA
chrX:72602158-72602274:-	116	ET_mRNA
chr1:117077916-117078044:+	128	ET_mRNA
chr10:100294535-100294656:-	121	ET_mRNA
chr1:212835873-212836188:-	315	ET_mRNA
chr9:130364714-130364890:+	176	ET_mRNA
chr3:127005090-127005244:+	154	ET_mRNA
chr19:41302665-41302950:+	285	ET_mRNA
chr6:32829930-32830090:-	160	ET_mRNA
chr14:104931748-104931888:+	140	ET_mRNA
chr15:81368253-81368329:-	76	ET_mRNA
[truncated: 102,196 more rows]
