# Supplementary material for: The human genome contains over a million autonomous exons
Source: Genome Res. 2023 Nov;33(11):1865–78. doi: 10.1101/gr.277792.123 (PMC10760453; doi:10.1101/gr.277792.123)
Supplement: Supplement 2 [file Supplemental_data.zip › data_zip/2D.txt]

chrom	start	end	strand	exon_id	genomic_category	gc_category	count
chr1	213125766	213125844	+	chr1:213125766-213125844:+		mRNA	0-25	1049.0
chr6	146717536	146717600	+	chr6:146717536-146717600:+		mRNA	0-25	6382.0
chr8	6724870	6724940	+	chr8:6724870-6724940:+		mRNA	0-25	1614.0
chr10	89729128	89729248	+	chr10:89729128-89729248:+		mRNA	0-25	15206.0
chr7	103324482	103324563	-	chr7:103324482-103324563:-		mRNA	0-25	3604.0
chr20	41551305	41551361	-	chr20:41551305-41551361:-		mRNA	0-25	1201.0
chr14	102251756	102251805	-	chr14:102251756-102251805:-		mRNA	0-25	1228.0
chr9	136224861	136224910	-	chr9:136224861-136224910:-		mRNA	0-25	1187.0
chr7	35882484	35882577	+	chr7:35882484-35882577:+		mRNA	0-25	481.0
chr7	22131037	22131102	-	chr7:22131037-22131102:-		mRNA	0-25	1678.0
chr6	122675078	122675145	+	chr6:122675078-122675145:+		mRNA	0-25	941.0
chr8	132656830	132656908	-	chr8:132656830-132656908:-		mRNA	0-25	4296.0
chr15	52396316	52396398	-	chr15:52396316-52396398:-		mRNA	0-25	508.0
chr5	5436418	5436477	+	chr5:5436418-5436477:+		mRNA	0-25	1343.0
chr8	42930122	42930173	+	chr8:42930122-42930173:+		mRNA	0-25	1148.0
chr2	119915179	119915243	+	chr2:119915179-119915243:+		mRNA	0-25	925.0
chr4	56676499	56676567	-	chr4:56676499-56676567:-		mRNA	0-25	3041.0
chr12	66321948	66322030	+	chr12:66321948-66322030:+		mRNA	0-25	2855.0
chr22	17899448	17899549	-	chr22:17899448-17899549:-		mRNA	25-40	3891.0
chr14	61721739	61721824	+	chr14:61721739-61721824:+		mRNA	25-40	359.0
chr1	86354530	86354693	-	chr1:86354530-86354693:-		mRNA	25-40	13051.0
chr2	84624265	84624391	+	chr2:84624265-84624391:+		mRNA	25-40	2403.0
chr7	92532404	92532550	+	chr7:92532404-92532550:+		mRNA	25-40	1753.0
chr21	17796582	17797119	-	chr21:17796582-17797119:-		mRNA	25-40	1007.0
chr16	75635680	75635806	-	chr16:75635680-75635806:-		mRNA	25-40	16855.0
chr2	159977284	159977417	-	chr2:159977284-159977417:-		mRNA	25-40	3309.0
chr1	236824119	236824220	+	chr1:236824119-236824220:+		mRNA	25-40	2230.0
chrX	100704811	100704887	-	chrX:100704811-100704887:-		mRNA	25-40	27096.0
chr3	328167	328355	+	chr3:328167-328355:+		mRNA	25-40	3512.0
chr15	66523677	66523749	+	chr15:66523677-66523749:+		mRNA	25-40	3702.0
chr3	146461834	146461957	-	chr3:146461834-146461957:-		mRNA	25-40	581.0
chr17	62382963	62383054	+	chr17:62382963-62383054:+		mRNA	25-40	16904.0
chr13	26221248	26221331	-	chr13:26221248-26221331:-		mRNA	25-40	1674.0
chr20	31948808	31948883	-	chr20:31948808-31948883:-		mRNA	25-40	4834.0
chr1	62495581	62495682	-	chr1:62495581-62495682:-		mRNA	25-40	3708.0
chr14	91608294	91608405	-	chr14:91608294-91608405:-		mRNA	25-40	1269.0
chr9	5072492	5072627	+	chr9:5072492-5072627:+		mRNA	25-40	1673.0
chr1	111225944	111226029	+	chr1:111225944-111226029:+		mRNA	25-40	6150.0
chr8	73738284	73738350	-	chr8:73738284-73738350:-		mRNA	25-40	1887.0
chr14	74669649	74669775	-	chr14:74669649-74669775:-		mRNA	25-40	1540.0
chr1	99740793	99740941	-	chr1:99740793-99740941:-		mRNA	25-40	2595.0
chr3	132467170	132467314	+	chr3:132467170-132467314:+		mRNA	25-40	14522.0
chr2	120091555	120091662	+	chr2:120091555-120091662:+		mRNA	25-40	3900.0
chr6	144451370	144451494	+	chr6:144451370-144451494:+		mRNA	25-40	319.0
chr5	129029577	129029708	+	chr5:129029577-129029708:+		mRNA	25-40	1316.0
chr3	138274449	138274545	+	chr3:138274449-138274545:+		mRNA	25-40	7312.0
chr14	31350612	31350718	-	chr14:31350612-31350718:-		mRNA	25-40	7022.0
chr6	112075937	112076113	-	chr6:112075937-112076113:-		mRNA	25-40	1806.0
chr1	11018733	11018874	+	chr1:11018733-11018874:+		mRNA	25-40	338.0
chr13	51382029	51382124	-	chr13:51382029-51382124:-		mRNA	25-40	2152.0
chr15	61981342	61981479	-	chr15:61981342-61981479:-		mRNA	25-40	331.0
chr5	157737887	157737995	+	chr5:157737887-157737995:+		mRNA	25-40	439.0
chr7	139053965	139054096	-	chr7:139053965-139054096:-		mRNA	25-40	17489.0
chr12	109420981	109421028	+	chr12:109420981-109421028:+		mRNA	25-40	637.0
chr13	31284648	31284762	+	chr13:31284648-31284762:+		mRNA	25-40	1225.0
chr17	43104868	43104957	-	chr17:43104868-43104957:-		mRNA	25-40	2392.0
chr5	71501562	71501654	+	chr5:71501562-71501654:+		mRNA	25-40	1006.0
chr16	56509957	56510035	-	chr16:56509957-56510035:-		mRNA	25-40	335.0
chr3	58410090	58410160	+	chr3:58410090-58410160:+		mRNA	25-40	4335.0
chr12	64744809	64744908	-	chr12:64744809-64744908:-		mRNA	25-40	2105.0
chr13	31774620	31774692	+	chr13:31774620-31774692:+		mRNA	25-40	480.0
chr14	35108139	35108237	-	chr14:35108139-35108237:-		mRNA	25-40	3573.0
chr18	23914698	23914861	+	chr18:23914698-23914861:+		mRNA	25-40	2020.0
chr1	147215754	147215943	-	chr1:147215754-147215943:-		mRNA	25-40	6059.0
chr2	218228738	218228851	+	chr2:218228738-218228851:+		mRNA	25-40	26340.0
chr9	105573655	105573747	+	chr9:105573655-105573747:+		mRNA	25-40	1828.0
chr5	55259848	55259945	-	chr5:55259848-55259945:-		mRNA	25-40	17675.0
chr4	57006816	57007003	+	chr4:57006816-57007003:+		mRNA	25-40	2873.0
chr4	105241339	105241430	+	chr4:105241339-105241430:+		mRNA	25-40	1127.0
chr22	32445635	32445699	-	chr22:32445635-32445699:-		mRNA	25-40	154.0
chr2	182952793	182952924	-	chr2:182952793-182952924:-		mRNA	25-40	956.0
chr8	123120055	123120189	+	chr8:123120055-123120189:+		mRNA	25-40	1101.0
chr5	55656715	55656775	-	chr5:55656715-55656775:-		mRNA	25-40	6482.0
chr14	37680151	37680262	+	chr14:37680151-37680262:+		mRNA	25-40	3954.0
chr12	122615470	122615527	+	chr12:122615470-122615527:+		mRNA	25-40	6085.0
chrX	124077957	124078059	+	chrX:124077957-124078059:+		mRNA	25-40	16312.0
chr5	154959980	154960050	+	chr5:154959980-154960050:+		mRNA	25-40	2763.0
chr7	122042608	122042744	+	chr7:122042608-122042744:+		mRNA	25-40	6195.0
chr3	33129939	33130068	+	chr3:33129939-33130068:+		mRNA	25-40	36968.0
chr1	234467502	234467651	-	chr1:234467502-234467651:-		mRNA	25-40	3640.0
chr12	38723772	38723834	-	chr12:38723772-38723834:-		mRNA	25-40	397.0
chr2	181549634	181549709	-	chr2:181549634-181549709:-		mRNA	25-40	8419.0
chr10	73312473	73312644	-	chr10:73312473-73312644:-		mRNA	25-40	6527.0
chrX	132100612	132100717	-	chrX:132100612-132100717:-		mRNA	25-40	9876.0
chr16	88599791	88599949	+	chr16:88599791-88599949:+		mRNA	25-40	2733.0
chr2	189663901	189663955	+	chr2:189663901-189663955:+		mRNA	25-40	563.0
chr14	92079415	92079469	-	chr14:92079415-92079469:-		mRNA	25-40	465.0
chr2	42695765	42695840	+	chr2:42695765-42695840:+		mRNA	25-40	18976.0
chr10	73278179	73278338	-	chr10:73278179-73278338:-		mRNA	25-40	5638.0
chr7	64830940	64831077	+	chr7:64830940-64831077:+		mRNA	25-40	411.0
chr6	158625703	158625755	+	chr6:158625703-158625755:+		mRNA	25-40	7455.0
chrX	135556168	135556301	+	chrX:135556168-135556301:+		mRNA	25-40	6595.0
chr15	66443280	66443358	+	chr15:66443280-66443358:+		mRNA	25-40	6692.0
chr2	201420417	201420707	-	chr2:201420417-201420707:-		mRNA	25-40	2845.0
chr5	87362551	87362672	+	chr5:87362551-87362672:+		mRNA	25-40	1336.0
chr1	107768441	107768510	-	chr1:107768441-107768510:-		mRNA	25-40	28821.0
chr1	236551999	236552108	-	chr1:236551999-236552108:-		mRNA	25-40	4275.0
chr15	40170062	40170122	+	chr15:40170062-40170122:+		mRNA	25-40	909.0
chr9	125335172	125335253	+	chr9:125335172-125335253:+		mRNA	25-40	112.0
chr7	95247473	95247527	+	chr7:95247473-95247527:+		mRNA	25-40	1639.0
chr14	37268658	37268794	+	chr14:37268658-37268794:+		mRNA	25-40	538.0
chr17	55043236	55043326	+	chr17:55043236-55043326:+		mRNA	25-40	2492.0
chr12	29357623	29357725	-	chr12:29357623-29357725:-		mRNA	25-40	11593.0
chr6	111562965	111563040	-	chr6:111562965-111563040:-		mRNA	25-40	22092.0
chr6	109509179	109509381	-	chr6:109509179-109509381:-		mRNA	25-40	4464.0
chr13	31138407	31138569	-	chr13:31138407-31138569:-		mRNA	25-40	36457.0
chr12	25154319	25154457	-	chr12:25154319-25154457:-		mRNA	25-40	2826.0
chr7	105077303	105077434	+	chr7:105077303-105077434:+		mRNA	25-40	470.0
chr2	61076920	61077159	+	chr2:61076920-61077159:+		mRNA	25-40	619.0
chr4	56402109	56402182	-	chr4:56402109-56402182:-		mRNA	25-40	4522.0
chr10	120852524	120852636	+	chr10:120852524-120852636:+		mRNA	25-40	12866.0
chr6	73621804	73621963	-	chr6:73621804-73621963:-		mRNA	25-40	8823.0
chr1	158842134	158842419	+	chr1:158842134-158842419:+		mRNA	25-40	134.0
chr9	77307945	77308099	+	chr9:77307945-77308099:+		mRNA	25-40	8705.0
chr1	93532922	93533069	+	chr1:93532922-93533069:+		mRNA	25-40	7734.0
chr22	16799771	16800025	-	chr22:16799771-16800025:-		mRNA	25-40	747.0
chr1	209779315	209779375	+	chr1:209779315-209779375:+		mRNA	25-40	2362.0
chr13	46213002	46213120	+	chr13:46213002-46213120:+		mRNA	25-40	810.0
chr5	109847657	109847791	+	chr5:109847657-109847791:+		mRNA	25-40	7038.0
chr14	94240673	94240796	+	chr14:94240673-94240796:+		mRNA	25-40	498.0
chr20	49823061	49823142	+	chr20:49823061-49823142:+		mRNA	25-40	5578.0
chr9	112112771	112112869	-	chr9:112112771-112112869:-		mRNA	25-40	7849.0
chr12	10378554	10378706	-	chr12:10378554-10378706:-		mRNA	25-40	718.0
chr3	57109537	57109658	-	chr3:57109537-57109658:-		mRNA	25-40	56338.0
chr7	32575955	32576073	+	chr7:32575955-32576073:+		mRNA	25-40	13582.0
chr18	70030012	70030110	-	chr18:70030012-70030110:-		mRNA	25-40	4053.0
chr17	4296717	4296815	-	chr17:4296717-4296815:-		mRNA	25-40	1127.0
chr17	37626788	37626861	-	chr17:37626788-37626861:-		mRNA	25-40	1777.0
chr16	3744894	3744962	-	chr16:3744894-3744962:-		mRNA	25-40	6389.0
chr10	28056480	28056624	-	chr10:28056480-28056624:-		mRNA	25-40	520.0
chrX	129558633	129558754	+	chrX:129558633-129558754:+		mRNA	25-40	919.0
chr20	32997638	32997688	-	chr20:32997638-32997688:-		mRNA	25-40	3741.0
chr5	39003558	39003623	-	chr5:39003558-39003623:-		mRNA	25-40	281.0
chr17	59586153	59586234	+	chr17:59586153-59586234:+		mRNA	25-40	6468.0
chr20	6015361	6015491	+	chr20:6015361-6015491:+		mRNA	25-40	1834.0
chr5	149898363	149898507	-	chr5:149898363-149898507:-		mRNA	25-40	207.0
chr14	29626484	29626557	-	chr14:29626484-29626557:-		mRNA	25-40	22684.0
chr4	48505547	48505616	-	chr4:48505547-48505616:-		mRNA	25-40	7141.0
chr18	63639634	63639777	-	chr18:63639634-63639777:-		mRNA	25-40	1824.0
chr18	2688628	2688748	+	chr18:2688628-2688748:+		mRNA	25-40	1372.0
chr14	96532331	96532421	+	chr14:96532331-96532421:+		mRNA	25-40	472.0
chr21	32320531	32320641	-	chr21:32320531-32320641:-		mRNA	25-40	7514.0
chr9	89334522	89334731	+	chr9:89334522-89334731:+		mRNA	25-40	1492.0
chrX	136650266	136650398	+	chrX:136650266-136650398:+		mRNA	25-40	3899.0
chr17	51007269	51007327	-	chr17:51007269-51007327:-		mRNA	25-40	1657.0
chr12	48916970	48917109	+	chr12:48916970-48917109:+		mRNA	25-40	9391.0
chr6	132789764	132789838	-	chr6:132789764-132789838:-		mRNA	25-40	8086.0
chr1	211279238	211279317	+	chr1:211279238-211279317:+		mRNA	25-40	9818.0
chr8	29190997	29191058	-	chr8:29190997-29191058:-		mRNA	25-40	10205.0
chr4	87125037	87125144	+	chr4:87125037-87125144:+		mRNA	25-40	6654.0
chr4	83439863	83440009	-	chr4:83439863-83440009:-		mRNA	25-40	958.0
chr1	229298977	229299073	+	chr1:229298977-229299073:+		mRNA	25-40	4887.0
chr3	100310403	100310543	+	chr3:100310403-100310543:+		mRNA	25-40	1564.0
chr19	14707917	14707966	+	chr19:14707917-14707966:+		mRNA	25-40	177.0
chr4	67593260	67593357	+	chr4:67593260-67593357:+		mRNA	25-40	11246.0
chr3	32491710	32491887	-	chr3:32491710-32491887:-		mRNA	25-40	3396.0
chr5	80670097	80670310	+	chr5:80670097-80670310:+		mRNA	25-40	3247.0
chr3	149068240	149068336	-	chr3:149068240-149068336:-		mRNA	25-40	528.0
chr3	150890320	150890386	-	chr3:150890320-150890386:-		mRNA	25-40	589.0
chr13	41729542	41729678	-	chr13:41729542-41729678:-		mRNA	25-40	155.0
chr2	73455162	73455296	+	chr2:73455162-73455296:+		mRNA	25-40	1748.0
chr1	211090562	211090691	-	chr1:211090562-211090691:-		mRNA	25-40	2992.0
chr2	15628445	15628518	+	chr2:15628445-15628518:+		mRNA	25-40	101.0
chr10	50519831	50519922	-	chr10:50519831-50519922:-		mRNA	25-40	3038.0
chrX	32216916	32217064	-	chrX:32216916-32217064:-		mRNA	25-40	2150.0
chr20	47623911	47624084	+	chr20:47623911-47624084:+		mRNA	25-40	301.0
chr14	96451421	96451571	+	chr14:96451421-96451571:+		mRNA	25-40	7857.0
chr2	66442902	66443049	+	chr2:66442902-66443049:+		mRNA	25-40	3892.0
chr2	38826516	38826690	-	chr2:38826516-38826690:-		mRNA	25-40	3389.0
chr7	20699825	20699930	+	chr7:20699825-20699930:+		mRNA	25-40	2823.0
chr4	109526226	109526400	+	chr4:109526226-109526400:+		mRNA	25-40	4033.0
chr17	40404791	40404884	-	chr17:40404791-40404884:-		mRNA	25-40	4897.0
chr2	24252345	24252512	-	chr2:24252345-24252512:-		mRNA	25-40	6053.0
chr12	43799398	43799503	-	chr12:43799398-43799503:-		mRNA	25-40	15888.0
chr12	57069234	57069307	-	chr12:57069234-57069307:-		mRNA	25-40	3456.0
chr12	122613112	122613231	+	chr12:122613112-122613231:+		mRNA	25-40	1033.0
chr4	15596085	15596208	+	chr4:15596085-15596208:+		mRNA	25-40	2879.0
chr7	95406987	95407069	-	chr7:95406987-95407069:-		mRNA	25-40	3809.0
chr15	66527857	66527913	+	chr15:66527857-66527913:+		mRNA	25-40	302.0
chr3	180619811	180619971	-	chr3:180619811-180619971:-		mRNA	25-40	978.0
chr2	37088369	37088441	+	chr2:37088369-37088441:+		mRNA	25-40	4530.0
chr9	33060465	33060585	-	chr9:33060465-33060585:-		mRNA	25-40	3029.0
chr1	45338507	45338657	-	chr1:45338507-45338657:-		mRNA	25-40	409.0
chr20	20228249	20228377	+	chr20:20228249-20228377:+		mRNA	25-40	12122.0
chr7	80804106	80804249	-	chr7:80804106-80804249:-		mRNA	25-40	5623.0
chr5	77048161	77048273	+	chr5:77048161-77048273:+		mRNA	25-40	574.0
chr4	143545470	143545584	+	chr4:143545470-143545584:+		mRNA	25-40	5057.0
chr10	121922349	121922412	-	chr10:121922349-121922412:-		mRNA	25-40	2127.0
chr20	47633496	47633637	+	chr20:47633496-47633637:+		mRNA	25-40	1513.0
chr7	32487685	32487758	-	chr7:32487685-32487758:-		mRNA	25-40	10909.0
chrX	139626623	139626757	-	chrX:139626623-139626757:-		mRNA	25-40	822.0
chr10	119919444	119919597	+	chr10:119919444-119919597:+		mRNA	25-40	1733.0
chr12	21812049	21812158	-	chr12:21812049-21812158:-		mRNA	25-40	865.0
chr2	9327826	9327912	+	chr2:9327826-9327912:+		mRNA	25-40	1886.0
chr6	108222950	108223046	-	chr6:108222950-108223046:-		mRNA	25-40	8278.0
chr10	22961884	22962079	+	chr10:22961884-22962079:+		mRNA	25-40	245.0
chr3	119235145	119235228	-	chr3:119235145-119235228:-		mRNA	25-40	1828.0
chr9	5929044	5929160	-	chr9:5929044-5929160:-		mRNA	25-40	5267.0
chr15	66329221	66329400	+	chr15:66329221-66329400:+		mRNA	25-40	597.0
chr20	59971962	59972124	+	chr20:59971962-59972124:+		mRNA	25-40	5570.0
chr3	53342144	53342272	-	chr3:53342144-53342272:-		mRNA	25-40	5423.0
chr13	21514353	21514419	-	chr13:21514353-21514419:-		mRNA	25-40	6152.0
chr10	130169433	130169491	+	chr10:130169433-130169491:+		mRNA	25-40	7015.0
chr2	201309151	201309251	-	chr2:201309151-201309251:-		mRNA	25-40	6738.0
chrX	36065643	36065744	+	chrX:36065643-36065744:+		mRNA	25-40	16220.0
chr4	103110828	103111012	-	chr4:103110828-103111012:-		mRNA	25-40	1134.0
chr6	13793894	13793948	-	chr6:13793894-13793948:-		mRNA	25-40	9450.0
chr16	46971896	46971956	-	chr16:46971896-46971956:-		mRNA	25-40	172.0
chr2	224896295	224896378	-	chr2:224896295-224896378:-		mRNA	25-40	2998.0
chr2	200856891	200856986	-	chr2:200856891-200856986:-		mRNA	25-40	14140.0
chr10	73467553	73467679	-	chr10:73467553-73467679:-		mRNA	25-40	9198.0
chr2	214745067	214745160	-	chr2:214745067-214745160:-		mRNA	25-40	5887.0
chr9	734748	734836	+	chr9:734748-734836:+		mRNA	25-40	7715.0
chr4	42035275	42035334	+	chr4:42035275-42035334:+		mRNA	25-40	179.0
chr12	19291644	19291698	+	chr12:19291644-19291698:+		mRNA	25-40	201.0
chr9	27168495	27168606	+	chr9:27168495-27168606:+		mRNA	25-40	979.0
chr7	118234431	118234546	+	chr7:118234431-118234546:+		mRNA	25-40	3350.0
chr14	64000562	64000720	+	chr14:64000562-64000720:+		mRNA	25-40	4169.0
chr3	17167749	17167829	-	chr3:17167749-17167829:-		mRNA	25-40	6608.0
chr4	127684409	127684487	+	chr4:127684409-127684487:+		mRNA	25-40	2651.0
chr5	62530709	62530786	+	chr5:62530709-62530786:+		mRNA	25-40	2629.0
chr15	32964107	32964258	-	chr15:32964107-32964258:-		mRNA	25-40	761.0
chr6	159742088	159742147	+	chr6:159742088-159742147:+		mRNA	25-40	8730.0
chr10	116466050	116466169	+	chr10:116466050-116466169:+		mRNA	25-40	1140.0
chr4	56019353	56019556	+	chr4:56019353-56019556:+		mRNA	25-40	295.0
chr3	11253133	11253219	+	chr3:11253133-11253219:+		mRNA	25-40	2227.0
chr1	37590706	37590846	-	chr1:37590706-37590846:-		mRNA	25-40	1487.0
chr10	116560416	116560525	+	chr10:116560416-116560525:+		mRNA	25-40	2691.0
chr12	93476954	93477018	+	chr12:93476954-93477018:+		mRNA	25-40	3483.0
chr7	140801412	140801561	-	chr7:140801412-140801561:-		mRNA	25-40	8442.0
chr9	5080229	5080381	+	chr9:5080229-5080381:+		mRNA	25-40	4977.0
chr14	50323945	50324117	+	chr14:50323945-50324117:+		mRNA	25-40	651.0
chr2	206786733	206786900	+	chr2:206786733-206786900:+		mRNA	25-40	1627.0
chr12	110128950	110129131	+	chr12:110128950-110129131:+		mRNA	25-40	11172.0
chr4	36166932	36167048	-	chr4:36166932-36167048:-		mRNA	25-40	2552.0
chr2	38569804	38569926	-	chr2:38569804-38569926:-		mRNA	25-40	3179.0
chr18	10787036	10787185	-	chr18:10787036-10787185:-		mRNA	25-40	673.0
chr17	64869095	64869167	-	chr17:64869095-64869167:-		mRNA	25-40	1830.0
chr8	85138338	85138476	+	chr8:85138338-85138476:+		mRNA	25-40	2122.0
chr7	99855591	99855719	+	chr7:99855591-99855719:+		mRNA	25-40	514.0
chr6	97132653	97132748	+	chr6:97132653-97132748:+		mRNA	25-40	9707.0
chr16	5047878	5047965	-	chr16:5047878-5047965:-		mRNA	25-40	1331.0
chr15	57965725	57965828	-	chr15:57965725-57965828:-		mRNA	25-40	1726.0
chr19	32458351	32458510	+	chr19:32458351-32458510:+		mRNA	25-40	3871.0
chr1	64641820	64641970	+	chr1:64641820-64641970:+		mRNA	25-40	6454.0
chr3	182842075	182842123	+	chr3:182842075-182842123:+		mRNA	25-40	2435.0
chr5	53075061	53075138	+	chr5:53075061-53075138:+		mRNA	25-40	12812.0
chr7	87417312	87417516	-	chr7:87417312-87417516:-		mRNA	25-40	111.0
chr1	200581201	200581295	-	chr1:200581201-200581295:-		mRNA	25-40	666.0
chr12	123218376	123218500	-	chr12:123218376-123218500:-		mRNA	25-40	2987.0
chr3	108920436	108920586	-	chr3:108920436-108920586:-		mRNA	25-40	2784.0
chr16	13932157	13932286	+	chr16:13932157-13932286:+		mRNA	25-40	496.0
chr1	235221565	235221663	-	chr1:235221565-235221663:-		mRNA	25-40	588.0
chr7	77840221	77840301	+	chr7:77840221-77840301:+		mRNA	25-40	681.0
chr2	191069693	191069772	-	chr2:191069693-191069772:-		mRNA	25-40	7032.0
chr1	168184779	168184879	+	chr1:168184779-168184879:+		mRNA	25-40	409.0
chr13	32667764	32667845	+	chr13:32667764-32667845:+		mRNA	25-40	2025.0
chr3	38879950	38880124	-	chr3:38879950-38880124:-		mRNA	25-40	2973.0
chr5	64330281	64330407	+	chr5:64330281-64330407:+		mRNA	25-40	17489.0
chr10	125816177	125816261	-	chr10:125816177-125816261:-		mRNA	25-40	3201.0
chr12	123194386	123194602	-	chr12:123194386-123194602:-		mRNA	25-40	8289.0
chr17	2315557	2315729	+	chr17:2315557-2315729:+		mRNA	25-40	1188.0
chr4	70055498	70055603	+	chr4:70055498-70055603:+		mRNA	25-40	955.0
chr2	84670328	84670476	+	chr2:84670328-84670476:+		mRNA	25-40	872.0
chr4	90923370	90923448	+	chr4:90923370-90923448:+		mRNA	25-40	32999.0
chr9	99147654	99147785	+	chr9:99147654-99147785:+		mRNA	25-40	9031.0
chr4	99057753	99057819	+	chr4:99057753-99057819:+		mRNA	25-40	10106.0
chr4	75771082	75771138	+	chr4:75771082-75771138:+		mRNA	25-40	3466.0
chr15	90497232	90497341	+	chr15:90497232-90497341:+		mRNA	25-40	11878.0
chr6	29422607	29422683	-	chr6:29422607-29422683:-		mRNA	25-40	927.0
chr12	48920930	48921083	+	chr12:48920930-48921083:+		mRNA	25-40	9140.0
chr5	69228200	69228388	+	chr5:69228200-69228388:+		mRNA	25-40	108.0
chr4	1348090	1348190	+	chr4:1348090-1348190:+		mRNA	25-40	2053.0
chr15	48496100	48496226	-	chr15:48496100-48496226:-		mRNA	25-40	1898.0
chr5	95448269	95448465	+	chr5:95448269-95448465:+		mRNA	25-40	4877.0
chr10	88901656	88901739	+	chr10:88901656-88901739:+		mRNA	25-40	1530.0
chr1	244463908	244463957	+	chr1:244463908-244463957:+		mRNA	25-40	1135.0
chr14	94242289	94242409	+	chr14:94242289-94242409:+		mRNA	25-40	1296.0
chr3	121439992	121440117	-	chr3:121439992-121440117:-		mRNA	25-40	1138.0
chr2	72480616	72480751	-	chr2:72480616-72480751:-		mRNA	25-40	1881.0
chrX	80716157	80716251	-	chrX:80716157-80716251:-		mRNA	25-40	1601.0
chr12	20750675	20750793	+	chr12:20750675-20750793:+		mRNA	25-40	4871.0
chr12	26655708	26655853	-	chr12:26655708-26655853:-		mRNA	25-40	6804.0
chr12	96829014	96829089	+	chr12:96829014-96829089:+		mRNA	25-40	941.0
chr3	138691000	138691144	-	chr3:138691000-138691144:-		mRNA	25-40	15315.0
chr12	69890971	69891167	+	chr12:69890971-69891167:+		mRNA	25-40	3633.0
chr9	77302915	77303063	+	chr9:77302915-77303063:+		mRNA	25-40	14230.0
chr15	49901092	49901240	-	chr15:49901092-49901240:-		mRNA	25-40	624.0
chr16	72088987	72089139	-	chr16:72088987-72089139:-		mRNA	25-40	11566.0
chr2	160169212	160169308	-	chr2:160169212-160169308:-		mRNA	25-40	3140.0
chr2	165999723	165999777	-	chr2:165999723-165999777:-		mRNA	25-40	3754.0
chr1	56737087	56737148	-	chr1:56737087-56737148:-		mRNA	25-40	419.0
chr15	22937104	22937209	-	chr15:22937104-22937209:-		mRNA	25-40	864.0
chr2	37139631	37139758	-	chr2:37139631-37139758:-		mRNA	25-40	4265.0
chr1	64652161	64652311	+	chr1:64652161-64652311:+		mRNA	25-40	2338.0
chr13	36295778	36295858	-	chr13:36295778-36295858:-		mRNA	25-40	5268.0
chr3	1402318	1402487	+	chr3:1402318-1402487:+		mRNA	25-40	1489.0
chr13	49526387	49526459	+	chr13:49526387-49526459:+		mRNA	25-40	1051.0
chr1	200586101	200586228	-	chr1:200586101-200586228:-		mRNA	25-40	169.0
chr4	82863318	82863393	-	chr4:82863318-82863393:-		mRNA	25-40	12464.0
chr4	26957612	26957727	+	chr4:26957612-26957727:+		mRNA	25-40	1367.0
chr2	200615971	200616064	+	chr2:200615971-200616064:+		mRNA	25-40	10936.0
chr17	38850362	38850476	-	chr17:38850362-38850476:-		mRNA	25-40	4352.0
chr10	91482967	91483077	+	chr10:91482967-91483077:+		mRNA	25-40	4402.0
chr15	90782822	90782929	+	chr15:90782822-90782929:+		mRNA	25-40	467.0
chr3	88128809	88129012	+	chr3:88128809-88129012:+		mRNA	25-40	580.0
chr6	159785900	159785998	-	chr6:159785900-159785998:-		mRNA	25-40	1527.0
chr5	10378759	10378833	+	chr5:10378759-10378833:+		mRNA	25-40	711.0
chrX	139819338	139819428	-	chrX:139819338-139819428:-		mRNA	25-40	4516.0
chr19	47882084	47882211	-	chr19:47882084-47882211:-		mRNA	25-40	8724.0
chr2	55535712	55535764	+	chr2:55535712-55535764:+		mRNA	25-40	2950.0
chr2	108856794	108856971	+	chr2:108856794-108856971:+		mRNA	25-40	11309.0
chr2	230798729	230798898	+	chr2:230798729-230798898:+		mRNA	25-40	968.0
chr2	213148596	213148645	-	chr2:213148596-213148645:-		mRNA	25-40	5250.0
chrX	16689450	16689602	-	chrX:16689450-16689602:-		mRNA	25-40	37172.0
chr19	9338494	9338583	+	chr19:9338494-9338583:+		mRNA	25-40	14120.0
chr1	236168706	236168756	+	chr1:236168706-236168756:+		mRNA	25-40	11716.0
chr1	196679623	196679794	+	chr1:196679623-196679794:+		mRNA	25-40	2882.0
chr10	35060874	35060969	-	chr10:35060874-35060969:-		mRNA	25-40	2478.0
chr12	40257248	40257378	+	chr12:40257248-40257378:+		mRNA	25-40	6386.0
chr13	98706134	98706254	-	chr13:98706134-98706254:-		mRNA	25-40	10019.0
chr4	86753009	86753066	+	chr4:86753009-86753066:+		mRNA	25-40	1106.0
chr7	151484737	151484805	-	chr7:151484737-151484805:-		mRNA	25-40	31027.0
chr3	160433026	160433210	+	chr3:160433026-160433210:+		mRNA	25-40	8119.0
chr10	830867	830978	-	chr10:830867-830978:-		mRNA	25-40	1302.0
chr1	44754750	44754846	+	chr1:44754750-44754846:+		mRNA	25-40	2094.0
chr2	1683656	1683728	-	chr2:1683656-1683728:-		mRNA	25-40	2341.0
chrX	154987237	154987306	-	chrX:154987237-154987306:-		mRNA	25-40	2393.0
chr18	36171047	36171161	+	chr18:36171047-36171161:+		mRNA	25-40	6400.0
chr4	76383662	76383739	-	chr4:76383662-76383739:-		mRNA	25-40	1593.0
chrX	70740701	70740797	-	chrX:70740701-70740797:-		mRNA	25-40	2322.0
chr15	55491123	55491257	-	chr15:55491123-55491257:-		mRNA	25-40	3798.0
chr21	36137825	36137933	+	chr21:36137825-36137933:+		mRNA	25-40	17099.0
chr3	160268413	160268537	-	chr3:160268413-160268537:-		mRNA	25-40	2204.0
chrX	86376824	86376863	+	chrX:86376824-86376863:+		mRNA	25-40	125.0
chr1	94487542	94487612	+	chr1:94487542-94487612:+		mRNA	25-40	4367.0
chr4	57005246	57005443	+	chr4:57005246-57005443:+		mRNA	25-40	3049.0
chr6	73615315	73615448	-	chr6:73615315-73615448:-		mRNA	25-40	428.0
chr6	10958784	10958876	+	chr6:10958784-10958876:+		mRNA	25-40	7106.0
chr2	151454895	151455160	+	chr2:151454895-151455160:+		mRNA	25-40	209.0
chr9	36120663	36120737	+	chr9:36120663-36120737:+		mRNA	25-40	2665.0
chr7	151970945	151971066	+	chr7:151970945-151971066:+		mRNA	25-40	5482.0
chr12	22671272	22671356	+	chr12:22671272-22671356:+		mRNA	25-40	2845.0
chr2	231163635	231163728	+	chr2:231163635-231163728:+		mRNA	25-40	9395.0
chr7	156734177	156734258	-	chr7:156734177-156734258:-		mRNA	25-40	1299.0
chrX	118566005	118566183	+	chrX:118566005-118566183:+		mRNA	25-40	1924.0
chr6	73788468	73788613	+	chr6:73788468-73788613:+		mRNA	25-40	4888.0
chr2	222648740	222648796	-	chr2:222648740-222648796:-		mRNA	25-40	8941.0
chr2	218488304	218488422	-	chr2:218488304-218488422:-		mRNA	25-40	5328.0
chr1	100139649	100139712	+	chr1:100139649-100139712:+		mRNA	25-40	839.0
chr18	63919788	63919906	+	chr18:63919788-63919906:+		mRNA	25-40	829.0
chr7	47795989	47796151	-	chr7:47795989-47796151:-		mRNA	25-40	1827.0
chr13	45563727	45563789	-	chr13:45563727-45563789:-		mRNA	25-40	2089.0
chr1	1959120	1959210	-	chr1:1959120-1959210:-		mRNA	25-40	4068.0
chr1	111183462	111183588	+	chr1:111183462-111183588:+		mRNA	25-40	567.0
chr2	172996466	172996555	+	chr2:172996466-172996555:+		mRNA	25-40	5197.0
chr4	150808320	150808399	-	chr4:150808320-150808399:-		mRNA	25-40	187.0
chr1	169520520	169520665	-	chr1:169520520-169520665:-		mRNA	25-40	9795.0
chr22	26532695	26532746	-	chr22:26532695-26532746:-		mRNA	25-40	25406.0
chr5	111103786	111103919	+	chr5:111103786-111103919:+		mRNA	25-40	4651.0
chr7	48338365	48338456	+	chr7:48338365-48338456:+		mRNA	25-40	6249.0
chr2	151535691	151535796	-	chr2:151535691-151535796:-		mRNA	25-40	1395.0
chr17	32760482	32760628	-	chr17:32760482-32760628:-		mRNA	25-40	287.0
chr7	38771198	38771255	-	chr7:38771198-38771255:-		mRNA	25-40	1172.0
chr17	30203172	30203340	-	chr17:30203172-30203340:-		mRNA	25-40	3292.0
chr16	31189123	31189227	+	chr16:31189123-31189227:+		mRNA	25-40	8710.0
chr18	36116674	36116780	-	chr18:36116674-36116780:-		mRNA	25-40	17953.0
chr2	58160108	58160180	-	chr2:58160108-58160180:-		mRNA	25-40	1284.0
chr9	89332908	89332987	+	chr9:89332908-89332987:+		mRNA	25-40	7184.0
chr6	24466680	24466820	-	chr6:24466680-24466820:-		mRNA	25-40	6014.0
chr7	21606426	21606543	+	chr7:21606426-21606543:+		mRNA	25-40	3944.0
chr22	25672296	25672348	+	chr22:25672296-25672348:+		mRNA	25-40	240.0
chr1	197139767	197139872	-	chr1:197139767-197139872:-		mRNA	25-40	5295.0
chr20	49135833	49135932	-	chr20:49135833-49135932:-		mRNA	25-40	14052.0
chr18	36027184	36027311	-	chr18:36027184-36027311:-		mRNA	25-40	698.0
chr2	37242635	37242694	+	chr2:37242635-37242694:+		mRNA	25-40	937.0
chr9	131506403	131506454	+	chr9:131506403-131506454:+		mRNA	25-40	1008.0
chr8	43083118	43083181	+	chr8:43083118-43083181:+		mRNA	25-40	1737.0
chr12	15890597	15890670	+	chr12:15890597-15890670:+		mRNA	25-40	2780.0
chr15	51212320	51212562	-	chr15:51212320-51212562:-		mRNA	25-40	761.0
chr20	50903889	50904002	-	chr20:50903889-50904002:-		mRNA	25-40	2486.0
chr3	142370485	142370621	-	chr3:142370485-142370621:-		mRNA	25-40	3485.0
chr2	203157699	203157826	+	chr2:203157699-203157826:+		mRNA	25-40	11946.0
chr4	128206428	128206538	+	chr4:128206428-128206538:+		mRNA	25-40	1211.0
chr7	81758692	81758805	-	chr7:81758692-81758805:-		mRNA	25-40	746.0
chr12	51986818	51986943	+	chr12:51986818-51986943:+		mRNA	25-40	18551.0
chr8	119568175	119568253	-	chr8:119568175-119568253:-		mRNA	25-40	8741.0
chr3	112931106	112931172	-	chr3:112931106-112931172:-		mRNA	25-40	4772.0
chr13	24903926	24904059	-	chr13:24903926-24904059:-		mRNA	25-40	1091.0
chr6	137147722	137147892	-	chr6:137147722-137147892:-		mRNA	25-40	766.0
chr11	105033064	105033127	-	chr11:105033064-105033127:-		mRNA	25-40	1720.0
chr6	49618068	49618219	-	chr6:49618068-49618219:-		mRNA	25-40	3121.0
chr3	37148894	37149039	-	chr3:37148894-37149039:-		mRNA	25-40	958.0
chr3	111920282	111920420	+	chr3:111920282-111920420:+		mRNA	25-40	6922.0
chr1	236427392	236427451	+	chr1:236427392-236427451:+		mRNA	25-40	4536.0
chr1	168191369	168191501	+	chr1:168191369-168191501:+		mRNA	25-40	4706.0
chr5	98892525	98892714	-	chr5:98892525-98892714:-		mRNA	25-40	5208.0
chr16	20827353	20827448	+	chr16:20827353-20827448:+		mRNA	25-40	2244.0
chr10	125725318	125725443	+	chr10:125725318-125725443:+		mRNA	25-40	3533.0
chr17	12110375	12110427	+	chr17:12110375-12110427:+		mRNA	25-40	1544.0
chr14	47131714	47131847	-	chr14:47131714-47131847:-		mRNA	25-40	2837.0
chr7	141931720	141931827	-	chr7:141931720-141931827:-		mRNA	25-40	2136.0
chr9	112224133	112224211	-	chr9:112224133-112224211:-		mRNA	25-40	585.0
chr18	57652034	57652173	-	chr18:57652034-57652173:-		mRNA	25-40	9756.0
chr1	114856573	114856658	+	chr1:114856573-114856658:+		mRNA	25-40	4507.0
chr9	122892909	122893027	-	chr9:122892909-122893027:-		mRNA	25-40	1390.0
chr2	97811128	97811233	-	chr2:97811128-97811233:-		mRNA	25-40	3317.0
chrX	123671669	123671762	-	chrX:123671669-123671762:-		mRNA	25-40	262.0
chr10	88815357	88815504	+	chr10:88815357-88815504:+		mRNA	25-40	26463.0
chr12	49752464	49752550	+	chr12:49752464-49752550:+		mRNA	25-40	9573.0
chr1	113713279	113713439	-	chr1:113713279-113713439:-		mRNA	25-40	5336.0
chr15	52256639	52256721	-	chr15:52256639-52256721:-		mRNA	25-40	1481.0
chr5	128318879	128319002	-	chr5:128318879-128319002:-		mRNA	25-40	4055.0
chr10	6462303	6462366	-	chr10:6462303-6462366:-		mRNA	25-40	19420.0
chr4	40131801	40131920	+	chr4:40131801-40131920:+		mRNA	25-40	1344.0
chr13	41325698	41325852	+	chr13:41325698-41325852:+		mRNA	25-40	1152.0
chr3	182889410	182889549	+	chr3:182889410-182889549:+		mRNA	25-40	5018.0
chr5	35700496	35700753	+	chr5:35700496-35700753:+		mRNA	25-40	4294.0
chr16	46608297	46608390	-	chr16:46608297-46608390:-		mRNA	25-40	2272.0
chr5	32598961	32599070	+	chr5:32598961-32599070:+		mRNA	25-40	1556.0
chr6	38896033	38896226	+	chr6:38896033-38896226:+		mRNA	25-40	5138.0
chr17	32334775	32334840	-	chr17:32334775-32334840:-		mRNA	25-40	2051.0
chr6	151544572	151544717	+	chr6:151544572-151544717:+		mRNA	25-40	3455.0
chr6	129512363	129512494	+	chr6:129512363-129512494:+		mRNA	25-40	561.0
chr10	91849512	91849595	+	chr10:91849512-91849595:+		mRNA	25-40	544.0
chr8	16164065	16164252	-	chr8:16164065-16164252:-		mRNA	25-40	10280.0
chr20	16335926	16336016	-	chr20:16335926-16336016:-		mRNA	25-40	901.0
chr10	122415859	122416003	+	chr10:122415859-122416003:+		mRNA	25-40	705.0
chr1	178877498	178877636	+	chr1:178877498-178877636:+		mRNA	25-40	11814.0
chr6	149638386	149638561	-	chr6:149638386-149638561:-		mRNA	25-40	6226.0
chr3	123102411	123102495	+	chr3:123102411-123102495:+		mRNA	25-40	5993.0
chr13	41072782	41072858	+	chr13:41072782-41072858:+		mRNA	25-40	1340.0
chr15	47763016	47763105	+	chr15:47763016-47763105:+		mRNA	25-40	10224.0
chr10	104197922	104198039	-	chr10:104197922-104198039:-		mRNA	25-40	528.0
chr1	237785969	237786037	+	chr1:237785969-237786037:+		mRNA	25-40	9962.0
chr10	77120973	77121049	-	chr10:77120973-77121049:-		mRNA	25-40	1482.0
chr18	50261064	50261238	-	chr18:50261064-50261238:-		mRNA	25-40	499.0
chr2	47373463	47373571	+	chr2:47373463-47373571:+		mRNA	25-40	2821.0
chr1	224326391	224326465	-	chr1:224326391-224326465:-		mRNA	25-40	222.0
chr2	48359047	48359148	+	chr2:48359047-48359148:+		mRNA	25-40	5157.0
chr21	10603562	10603633	+	chr21:10603562-10603633:+		mRNA	25-40	2764.0
chrX	134425201	134425331	+	chrX:134425201-134425331:+		mRNA	25-40	10211.0
chr12	101372884	101372964	+	chr12:101372884-101372964:+		mRNA	25-40	1961.0
chr4	128021137	128021239	+	chr4:128021137-128021239:+		mRNA	25-40	2926.0
chr8	94393743	94393883	-	chr8:94393743-94393883:-		mRNA	25-40	12007.0
chr6	160044514	160044658	+	chr6:160044514-160044658:+		mRNA	25-40	6407.0
chr10	45489367	45489418	-	chr10:45489367-45489418:-		mRNA	25-40	19225.0
chr7	123947704	123947789	+	chr7:123947704-123947789:+		mRNA	25-40	1273.0
chr22	43964452	43964554	+	chr22:43964452-43964554:+		mRNA	25-40	18390.0
chrX	100986796	100986902	+	chrX:100986796-100986902:+		mRNA	25-40	763.0
chr10	89732903	89733057	+	chr10:89732903-89733057:+		mRNA	25-40	1772.0
chrX	78109867	78109918	+	chrX:78109867-78109918:+		mRNA	25-40	7204.0
chr1	114399457	114399610	-	chr1:114399457-114399610:-		mRNA	25-40	1497.0
chr12	100083016	100083135	-	chr12:100083016-100083135:-		mRNA	25-40	7814.0
chr20	488678	488779	-	chr20:488678-488779:-		mRNA	25-40	5218.0
chr1	160838451	160838519	-	chr1:160838451-160838519:-		mRNA	25-40	20182.0
chr6	12135791	12135893	+	chr6:12135791-12135893:+		mRNA	25-40	6012.0
chr10	12230948	12230997	+	chr10:12230948-12230997:+		mRNA	25-40	2181.0
chr1	28038839	28038906	-	chr1:28038839-28038906:-		mRNA	25-40	6469.0
chr1	56183495	56183621	-	chr1:56183495-56183621:-		mRNA	25-40	331.0
chr3	8898894	8899048	-	chr3:8898894-8899048:-		mRNA	25-40	1230.0
chr6	38857518	38857743	+	chr6:38857518-38857743:+		mRNA	25-40	3521.0
chr20	9365461	9365515	+	chr20:9365461-9365515:+		mRNA	25-40	353.0
chr10	60234688	60234787	-	chr10:60234688-60234787:-		mRNA	25-40	1933.0
chr1	70043954	70044095	+	chr1:70043954-70044095:+		mRNA	25-40	591.0
chr22	37911952	37912001	+	chr22:37911952-37912001:+		mRNA	25-40	10689.0
chr7	36576574	36576657	-	chr7:36576574-36576657:-		mRNA	25-40	215.0
chr17	29491784	29491866	+	chr17:29491784-29491866:+		mRNA	25-40	440.0
chr14	67317408	67317480	+	chr14:67317408-67317480:+		mRNA	25-40	8137.0
chr1	225231073	225231152	+	chr1:225231073-225231152:+		mRNA	25-40	770.0
chr10	114157554	114157681	-	chr10:114157554-114157681:-		mRNA	25-40	9956.0
chr2	106164736	106164785	-	chr2:106164736-106164785:-		mRNA	25-40	3135.0
chr12	96756458	96756564	+	chr12:96756458-96756564:+		mRNA	25-40	8367.0
chr5	43538924	43539036	-	chr5:43538924-43539036:-		mRNA	25-40	6051.0
chr16	72171197	72171269	-	chr16:72171197-72171269:-		mRNA	25-40	2294.0
chr3	33844112	33844224	+	chr3:33844112-33844224:+		mRNA	25-40	3872.0
chr10	70851143	70851211	+	chr10:70851143-70851211:+		mRNA	25-40	3468.0
chr12	100098352	100098542	-	chr12:100098352-100098542:-		mRNA	25-40	2589.0
chr5	65662050	65662151	+	chr5:65662050-65662151:+		mRNA	25-40	7317.0
chr5	134409903	134410003	-	chr5:134409903-134410003:-		mRNA	25-40	1858.0
chr1	246633924	246634011	+	chr1:246633924-246634011:+		mRNA	25-40	144.0
chr2	86765027	86765194	+	chr2:86765027-86765194:+		mRNA	25-40	1338.0
chr17	32333417	32333521	-	chr17:32333417-32333521:-		mRNA	25-40	3323.0
chr1	100734502	100734769	+	chr1:100734502-100734769:+		mRNA	25-40	278.0
chr7	92225720	92225828	-	chr7:92225720-92225828:-		mRNA	25-40	15342.0
chr14	30707990	30708066	+	chr14:30707990-30708066:+		mRNA	25-40	741.0
chr18	31459033	31459178	+	chr18:31459033-31459178:+		mRNA	25-40	1536.0
chr8	47898470	47898570	-	chr8:47898470-47898570:-		mRNA	25-40	6037.0
chr12	21297404	21297569	-	chr12:21297404-21297569:-		mRNA	25-40	2239.0
chr4	81432299	81432372	-	chr4:81432299-81432372:-		mRNA	25-40	24732.0
chr12	52649914	52649975	-	chr12:52649914-52649975:-		mRNA	25-40	6560.0
chr1	244581796	244581855	+	chr1:244581796-244581855:+		mRNA	25-40	1508.0
chr3	112057025	112057132	+	chr3:112057025-112057132:+		mRNA	25-40	578.0
chr1	28493015	28493092	+	chr1:28493015-28493092:+		mRNA	25-40	8059.0
chr3	152459271	152459346	+	chr3:152459271-152459346:+		mRNA	25-40	2070.0
chr8	24392262	24392381	+	chr8:24392262-24392381:+		mRNA	25-40	9329.0
chr21	36333646	36333719	+	chr21:36333646-36333719:+		mRNA	25-40	4101.0
chr3	3156219	3156282	-	chr3:3156219-3156282:-		mRNA	25-40	1642.0
chr3	196062582	196062646	-	chr3:196062582-196062646:-		mRNA	25-40	4365.0
chr1	212894986	212895054	+	chr1:212894986-212895054:+		mRNA	25-40	596.0
chr1	226286333	226286459	-	chr1:226286333-226286459:-		mRNA	25-40	392.0
chr2	202907865	202907960	-	chr2:202907865-202907960:-		mRNA	25-40	8838.0
chr8	86141450	86141530	+	chr8:86141450-86141530:+		mRNA	25-40	1190.0
chr12	110515050	110515157	+	chr12:110515050-110515157:+		mRNA	25-40	752.0
chr2	37175132	37175227	-	chr2:37175132-37175227:-		mRNA	25-40	1208.0
chrX	41144522	41144627	+	chrX:41144522-41144627:+		mRNA	25-40	1550.0
chr9	33056113	33056240	-	chr9:33056113-33056240:-		mRNA	25-40	2387.0
chr12	51505835	51505931	+	chr12:51505835-51505931:+		mRNA	25-40	7894.0
chr2	178615641	178615789	-	chr2:178615641-178615789:-		mRNA	25-40	839.0
chr4	163700813	163700864	-	chr4:163700813-163700864:-		mRNA	25-40	1900.0
chr7	116781988	116782098	+	chr7:116781988-116782098:+		mRNA	25-40	4786.0
chr7	26202971	26203023	+	chr7:26202971-26203023:+		mRNA	25-40	1357.0
chr1	173627065	173627160	-	chr1:173627065-173627160:-		mRNA	25-40	1825.0
chr7	34940153	34940328	-	chr7:34940153-34940328:-		mRNA	25-40	151.0
chr3	94003659	94003909	+	chr3:94003659-94003909:+		mRNA	25-40	746.0
chrX	118683079	118683218	+	chrX:118683079-118683218:+		mRNA	25-40	2300.0
chr12	43783662	43783725	+	chr12:43783662-43783725:+		mRNA	25-40	4473.0
chr17	69134639	69134743	-	chr17:69134639-69134743:-		mRNA	25-40	1183.0
chr2	32256775	32256894	-	chr2:32256775-32256894:-		mRNA	25-40	1435.0
chr6	25284812	25284910	+	chr6:25284812-25284910:+		mRNA	25-40	22165.0
chr13	48086282	48086453	-	chr13:48086282-48086453:-		mRNA	25-40	509.0
chr3	138167081	138167306	-	chr3:138167081-138167306:-		mRNA	25-40	9317.0
chrX	96918509	96918618	+	chrX:96918509-96918618:+		mRNA	25-40	2237.0
chr12	46785104	46785178	-	chr12:46785104-46785178:-		mRNA	25-40	3580.0
chr1	108885275	108885579	+	chr1:108885275-108885579:+		mRNA	25-40	1296.0
chr8	125074998	125075112	-	chr8:125074998-125075112:-		mRNA	25-40	1125.0
chr2	3674075	3674126	+	chr2:3674075-3674126:+		mRNA	25-40	5465.0
chr2	26284117	26284205	+	chr2:26284117-26284205:+		mRNA	25-40	2850.0
chr17	33021219	33021311	-	chr17:33021219-33021311:-		mRNA	25-40	2743.0
chr7	92387798	92387885	+	chr7:92387798-92387885:+		mRNA	25-40	425.0
chr15	34163560	34163691	-	chr15:34163560-34163691:-		mRNA	25-40	769.0
chr12	92779115	92779301	-	chr12:92779115-92779301:-		mRNA	25-40	1141.0
chrX	139626193	139626308	-	chrX:139626193-139626308:-		mRNA	25-40	758.0
chr6	152334008	152334274	-	chr6:152334008-152334274:-		mRNA	25-40	8979.0
chr4	52027968	52028100	-	chr4:52027968-52028100:-		mRNA	25-40	1000.0
chr8	94893891	94893945	-	chr8:94893891-94893945:-		mRNA	25-40	1038.0
chr5	146697979	146698145	-	chr5:146697979-146698145:-		mRNA	25-40	2661.0
chr4	3174946	3175108	+	chr4:3174946-3175108:+		mRNA	25-40	1518.0
chr19	29613871	29613973	+	chr19:29613871-29613973:+		mRNA	25-40	28902.0
chr2	36729426	36729492	+	chr2:36729426-36729492:+		mRNA	25-40	519.0
chr2	47470965	47471063	+	chr2:47470965-47471063:+		mRNA	25-40	910.0
chr21	36372374	36372532	+	chr21:36372374-36372532:+		mRNA	25-40	1334.0
chr17	76767386	76767452	+	chr17:76767386-76767452:+		mRNA	25-40	6682.0
chr3	154277598	154277719	-	chr3:154277598-154277719:-		mRNA	25-40	2342.0
chr1	240472372	240472454	+	chr1:240472372-240472454:+		mRNA	25-40	2960.0
chr4	44717113	44717296	-	chr4:44717113-44717296:-		mRNA	25-40	6963.0
chr10	100222112	100222182	-	chr10:100222112-100222182:-		mRNA	25-40	5498.0
chr2	15467664	15467805	-	chr2:15467664-15467805:-		mRNA	25-40	1890.0
chr12	79444073	79444207	+	chr12:79444073-79444207:+		mRNA	25-40	9676.0
chr5	122179550	122179731	+	chr5:122179550-122179731:+		mRNA	25-40	402.0
chr9	68923302	68923387	+	chr9:68923302-68923387:+		mRNA	25-40	4092.0
chr14	50877952	50878080	+	chr14:50877952-50878080:+		mRNA	25-40	788.0
chr2	47823143	47823361	-	chr2:47823143-47823361:-		mRNA	25-40	1679.0
chr12	15560193	15560277	+	chr12:15560193-15560277:+		mRNA	25-40	7631.0
chr6	4127762	4127832	-	chr6:4127762-4127832:-		mRNA	25-40	6378.0
chr14	50464052	50464134	-	chr14:50464052-50464134:-		mRNA	25-40	2485.0
chr6	129616212	129616304	-	chr6:129616212-129616304:-		mRNA	25-40	5756.0
chr6	99934398	99934518	-	chr6:99934398-99934518:-		mRNA	25-40	1817.0
chr1	85128708	85128800	+	chr1:85128708-85128800:+		mRNA	25-40	15170.0
chr13	102663648	102663745	+	chr13:102663648-102663745:+		mRNA	25-40	25644.0
chr1	186946637	186946775	+	chr1:186946637-186946775:+		mRNA	25-40	1328.0
chr17	61992540	61992622	-	chr17:61992540-61992622:-		mRNA	25-40	5189.0
chrX	18581891	18581951	+	chrX:18581891-18581951:+		mRNA	25-40	337.0
chr5	102257115	102257311	-	chr5:102257115-102257311:-		mRNA	25-40	1716.0
chr9	110329232	110329292	-	chr9:110329232-110329292:-		mRNA	25-40	441.0
chr15	51713333	51713414	+	chr15:51713333-51713414:+		mRNA	25-40	2816.0
chr13	52460896	52460975	+	chr13:52460896-52460975:+		mRNA	25-40	4364.0
chr3	54503492	54503655	+	chr3:54503492-54503655:+		mRNA	25-40	6455.0
chr14	35018966	35019075	+	chr14:35018966-35019075:+		mRNA	25-40	955.0
chr18	21028776	21028936	-	chr18:21028776-21028936:-		mRNA	25-40	3776.0
chr6	149578822	149578974	+	chr6:149578822-149578974:+		mRNA	25-40	151.0
chr1	179595628	179595819	+	chr1:179595628-179595819:+		mRNA	25-40	1813.0
chr4	94240906	94241007	+	chr4:94240906-94241007:+		mRNA	25-40	21255.0
chr3	14654426	14654531	+	chr3:14654426-14654531:+		mRNA	25-40	476.0
chr14	53061126	53061202	-	chr14:53061126-53061202:-		mRNA	25-40	3708.0
chr1	92177811	92177899	+	chr1:92177811-92177899:+		mRNA	25-40	2661.0
chr5	14394038	14394131	+	chr5:14394038-14394131:+		mRNA	25-40	5146.0
chr5	163464723	163464803	+	chr5:163464723-163464803:+		mRNA	25-40	9015.0
chr3	44828214	44828301	+	chr3:44828214-44828301:+		mRNA	25-40	6837.0
chr4	109761517	109761693	-	chr4:109761517-109761693:-		mRNA	25-40	11959.0
chr2	162202872	162202943	-	chr2:162202872-162202943:-		mRNA	25-40	8926.0
chr6	56602882	56603032	-	chr6:56602882-56603032:-		mRNA	25-40	3187.0
chr13	35827635	35827755	-	chr13:35827635-35827755:-		mRNA	25-40	10057.0
chr12	105137886	105138012	+	chr12:105137886-105138012:+		mRNA	25-40	188.0
chr21	36759727	36759842	-	chr21:36759727-36759842:-		mRNA	25-40	24327.0
chr4	109533593	109533686	+	chr4:109533593-109533686:+		mRNA	25-40	3869.0
chr1	3845289	3845352	-	chr1:3845289-3845352:-		mRNA	25-40	2285.0
chr1	155736946	155737064	+	chr1:155736946-155737064:+		mRNA	25-40	5927.0
chr10	91498108	91498183	+	chr10:91498108-91498183:+		mRNA	25-40	7733.0
chr9	83806302	83806561	-	chr9:83806302-83806561:-		mRNA	25-40	6264.0
chr20	13808842	13808903	+	chr20:13808842-13808903:+		mRNA	25-40	2857.0
chr17	40169598	40169663	+	chr17:40169598-40169663:+		mRNA	25-40	1144.0
chr2	187380467	187380580	-	chr2:187380467-187380580:-		mRNA	25-40	3764.0
chr4	128074460	128074519	+	chr4:128074460-128074519:+		mRNA	25-40	4130.0
chr7	107776452	107776545	-	chr7:107776452-107776545:-		mRNA	25-40	13955.0
chrX	101275222	101275282	-	chrX:101275222-101275282:-		mRNA	25-40	12656.0
chr6	4047175	4047249	+	chr6:4047175-4047249:+		mRNA	25-40	5246.0
chr2	196047352	196047500	-	chr2:196047352-196047500:-		mRNA	25-40	10575.0
chr6	112076322	112076510	-	chr6:112076322-112076510:-		mRNA	25-40	9643.0
chrX	93674681	93674753	+	chrX:93674681-93674753:+		mRNA	25-40	2877.0
chr8	144528024	144528073	-	chr8:144528024-144528073:-		mRNA	25-40	4428.0
chr9	130077299	130077379	+	chr9:130077299-130077379:+		mRNA	25-40	11135.0
chr12	4552983	4553148	+	chr12:4552983-4553148:+		mRNA	25-40	1868.0
chr2	178681079	178681172	-	chr2:178681079-178681172:-		mRNA	25-40	1368.0
chr4	127830638	127830800	+	chr4:127830638-127830800:+		mRNA	25-40	676.0
chr3	20140221	20140365	+	chr3:20140221-20140365:+		mRNA	25-40	14540.0
chr17	16006474	16006569	+	chr17:16006474-16006569:+		mRNA	25-40	7623.0
chr4	94274738	94274798	+	chr4:94274738-94274798:+		mRNA	25-40	3774.0
chr15	34886526	34886662	-	chr15:34886526-34886662:-		mRNA	25-40	3930.0
chr8	31154624	31154756	+	chr8:31154624-31154756:+		mRNA	25-40	2638.0
chr19	7447043	7447169	+	chr19:7447043-7447169:+		mRNA	25-40	6556.0
chr5	79681982	79682062	+	chr5:79681982-79682062:+		mRNA	25-40	358.0
chrX	105949599	105949735	+	chrX:105949599-105949735:+		mRNA	25-40	25013.0
chr1	197129187	197129318	-	chr1:197129187-197129318:-		mRNA	25-40	8172.0
chr4	113609152	113609207	-	chr4:113609152-113609207:-		mRNA	25-40	1030.0
chr4	158593401	158593500	+	chr4:158593401-158593500:+		mRNA	25-40	9883.0
chrX	150614589	150614700	+	chrX:150614589-150614700:+		mRNA	25-40	13286.0
chr5	168488602	168488737	+	chr5:168488602-168488737:+		mRNA	25-40	32291.0
chr10	101532295	101532433	+	chr10:101532295-101532433:+		mRNA	25-40	4962.0
chr22	45393634	45393842	-	chr22:45393634-45393842:-		mRNA	25-40	1148.0
chrX	101129982	101130074	+	chrX:101129982-101130074:+		mRNA	25-40	4626.0
chr6	109160572	109160717	+	chr6:109160572-109160717:+		mRNA	25-40	2320.0
chr7	95306285	95306367	-	chr7:95306285-95306367:-		mRNA	25-40	7979.0
chr5	65571839	65572287	+	chr5:65571839-65572287:+		mRNA	25-40	334.0
chr4	81442297	81442377	-	chr4:81442297-81442377:-		mRNA	25-40	1548.0
chr1	169424811	169424951	-	chr1:169424811-169424951:-		mRNA	25-40	4107.0
chr10	68681399	68681489	+	chr10:68681399-68681489:+		mRNA	25-40	9279.0
chr6	99508610	99508783	-	chr6:99508610-99508783:-		mRNA	25-40	2931.0
chr4	184710072	184710181	-	chr4:184710072-184710181:-		mRNA	25-40	1555.0
chr1	182929647	182929753	-	chr1:182929647-182929753:-		mRNA	25-40	1531.0
chr1	184719162	184719246	-	chr1:184719162-184719246:-		mRNA	25-40	7974.0
chr4	174508696	174508793	-	chr4:174508696-174508793:-		mRNA	25-40	3662.0
chr1	174978807	174978891	+	chr1:174978807-174978891:+		mRNA	25-40	1760.0
chr6	127581182	127581283	+	chr6:127581182-127581283:+		mRNA	25-40	9681.0
chr3	56619271	56619528	+	chr3:56619271-56619528:+		mRNA	25-40	1431.0
chr3	125932650	125932710	-	chr3:125932650-125932710:-		mRNA	25-40	1332.0
chr17	69175406	69175514	-	chr17:69175406-69175514:-		mRNA	25-40	1564.0
chr8	100584111	100584189	-	chr8:100584111-100584189:-		mRNA	25-40	516.0
chr2	203056427	203056509	+	chr2:203056427-203056509:+		mRNA	25-40	838.0
chr21	28960517	28960707	-	chr21:28960517-28960707:-		mRNA	25-40	3294.0
chr5	177135941	177136031	+	chr5:177135941-177136031:+		mRNA	25-40	3061.0
chr6	107044260	107044333	+	chr6:107044260-107044333:+		mRNA	25-40	16403.0
chr15	90474064	90474134	+	chr15:90474064-90474134:+		mRNA	25-40	681.0
chr7	129005016	129005160	-	chr7:129005016-129005160:-		mRNA	25-40	14663.0
chr6	56632854	56633038	-	chr6:56632854-56633038:-		mRNA	25-40	2618.0
chr16	70508406	70508465	-	chr16:70508406-70508465:-		mRNA	25-40	2403.0
chr4	83463494	83463609	-	chr4:83463494-83463609:-		mRNA	25-40	449.0
chr13	77260428	77260593	-	chr13:77260428-77260593:-		mRNA	25-40	675.0
chrX	139788192	139788344	-	chrX:139788192-139788344:-		mRNA	25-40	8344.0
chr14	102897261	102897402	+	chr14:102897261-102897402:+		mRNA	25-40	2812.0
chr6	83100705	83100887	+	chr6:83100705-83100887:+		mRNA	25-40	1544.0
chr7	36673943	36674010	-	chr7:36673943-36674010:-		mRNA	25-40	1738.0
chr5	80728851	80728966	+	chr5:80728851-80728966:+		mRNA	25-40	7324.0
chr5	149896356	149896503	-	chr5:149896356-149896503:-		mRNA	25-40	7175.0
chr17	43106456	43106534	-	chr17:43106456-43106534:-		mRNA	25-40	16753.0
chr5	116291517	116291577	+	chr5:116291517-116291577:+		mRNA	25-40	1654.0
chr7	36632036	36632107	-	chr7:36632036-36632107:-		mRNA	25-40	3378.0
chr9	95240649	95240744	-	chr9:95240649-95240744:-		mRNA	25-40	943.0
chr18	23822252	23822376	+	chr18:23822252-23822376:+		mRNA	25-40	342.0
chr20	18460153	18460307	-	chr20:18460153-18460307:-		mRNA	25-40	3941.0
chrX	154863083	154863228	-	chrX:154863083-154863228:-		mRNA	25-40	9827.0
chr17	19947407	19947506	-	chr17:19947407-19947506:-		mRNA	25-40	1259.0
chr7	973181	973293	-	chr7:973181-973293:-		mRNA	25-40	5214.0
chr18	2589204	2589311	+	chr18:2589204-2589311:+		mRNA	25-40	134.0
chr3	130471682	130471927	+	chr3:130471682-130471927:+		mRNA	25-40	724.0
chr1	154553032	154553173	-	chr1:154553032-154553173:-		mRNA	25-40	56039.0
chr14	95107608	95107762	-	chr14:95107608-95107762:-		mRNA	25-40	913.0
chr12	122613626	122613762	+	chr12:122613626-122613762:+		mRNA	25-40	15102.0
chr6	87601784	87601882	+	chr6:87601784-87601882:+		mRNA	25-40	10516.0
chr1	88859882	88860012	-	chr1:88859882-88860012:-		mRNA	25-40	4085.0
chr4	48609744	48609824	-	chr4:48609744-48609824:-		mRNA	25-40	1149.0
chr7	16682780	16682846	+	chr7:16682780-16682846:+		mRNA	25-40	1232.0
chr1	220025132	220025259	-	chr1:220025132-220025259:-		mRNA	25-40	1551.0
chr7	152230220	152230322	-	chr7:152230220-152230322:-		mRNA	25-40	212.0
chr8	52542392	52542446	-	chr8:52542392-52542446:-		mRNA	25-40	10606.0
chr5	151288386	151288471	-	chr5:151288386-151288471:-		mRNA	25-40	332.0
chr13	19451165	19451226	-	chr13:19451165-19451226:-		mRNA	25-40	5066.0
chr4	8414854	8414929	-	chr4:8414854-8414929:-		mRNA	25-40	15003.0
chr13	110663451	110663519	-	chr13:110663451-110663519:-		mRNA	25-40	9125.0
chrX	17745456	17745540	+	chrX:17745456-17745540:+		mRNA	25-40	338.0
chr12	96765077	96765219	+	chr12:96765077-96765219:+		mRNA	25-40	7532.0
chr5	60918265	60918389	-	chr5:60918265-60918389:-		mRNA	25-40	3772.0
chr9	100016322	100016439	-	chr9:100016322-100016439:-		mRNA	25-40	418.0
chr21	29042013	29042105	+	chr21:29042013-29042105:+		mRNA	25-40	2459.0
chr3	149330330	149330420	-	chr3:149330330-149330420:-		mRNA	25-40	22142.0
chr14	64215286	64215355	+	chr14:64215286-64215355:+		mRNA	25-40	130.0
chr12	46204301	46204418	-	chr12:46204301-46204418:-		mRNA	25-40	2147.0
chr12	96860819	96860953	+	chr12:96860819-96860953:+		mRNA	25-40	4622.0
chr2	99412731	99412952	-	chr2:99412731-99412952:-		mRNA	25-40	5438.0
chr8	102275521	102275620	-	chr8:102275521-102275620:-		mRNA	25-40	891.0
chr2	200885698	200885773	-	chr2:200885698-200885773:-		mRNA	25-40	4507.0
chr12	100493270	100493403	+	chr12:100493270-100493403:+		mRNA	25-40	15920.0
chr16	66816581	66816673	-	chr16:66816581-66816673:-		mRNA	25-40	977.0
chr8	109364547	109364637	+	chr8:109364547-109364637:+		mRNA	25-40	884.0
chr14	35014744	35014831	+	chr14:35014744-35014831:+		mRNA	25-40	2654.0
chr2	161420196	161420258	+	chr2:161420196-161420258:+		mRNA	25-40	1980.0
chr2	61490642	61490777	-	chr2:61490642-61490777:-		mRNA	25-40	7336.0
chr16	14580874	14580944	-	chr16:14580874-14580944:-		mRNA	25-40	6724.0
chr1	113698262	113698388	-	chr1:113698262-113698388:-		mRNA	25-40	15990.0
chr1	38866880	38867000	-	chr1:38866880-38867000:-		mRNA	25-40	8597.0
chr15	29726781	29726992	-	chr15:29726781-29726992:-		mRNA	25-40	648.0
chr2	195876544	195876700	-	chr2:195876544-195876700:-		mRNA	25-40	261.0
chr7	24861613	24861770	-	chr7:24861613-24861770:-		mRNA	25-40	15351.0
chr2	28901987	28902125	+	chr2:28901987-28902125:+		mRNA	25-40	4576.0
chr2	214970273	214970401	-	chr2:214970273-214970401:-		mRNA	25-40	4950.0
chr2	151657983	151658091	-	chr2:151657983-151658091:-		mRNA	25-40	7850.0
chr12	111866156	111866232	+	chr12:111866156-111866232:+		mRNA	25-40	7261.0
chr7	87411893	87412034	-	chr7:87411893-87412034:-		mRNA	25-40	1539.0
chr8	72033644	72033827	-	chr8:72033644-72033827:-		mRNA	25-40	4100.0
chr6	138876472	138876559	+	chr6:138876472-138876559:+		mRNA	25-40	2100.0
chr15	50477276	50477500	+	chr15:50477276-50477500:+		mRNA	25-40	6509.0
chr17	34991958	34992036	+	chr17:34991958-34992036:+		mRNA	25-40	10668.0
chr18	46829734	46829868	-	chr18:46829734-46829868:-		mRNA	25-40	431.0
chr10	27122841	27122974	-	chr10:27122841-27122974:-		mRNA	25-40	7337.0
chr8	47798237	47798398	-	chr8:47798237-47798398:-		mRNA	25-40	2095.0
chr5	35695735	35695797	+	chr5:35695735-35695797:+		mRNA	25-40	171.0
chr5	34950170	34950343	+	chr5:34950170-34950343:+		mRNA	25-40	2284.0
chr7	87904292	87904417	+	chr7:87904292-87904417:+		mRNA	25-40	1818.0
chr13	41468776	41468839	+	chr13:41468776-41468839:+		mRNA	25-40	18503.0
chr10	113858528	113858681	+	chr10:113858528-113858681:+		mRNA	25-40	16639.0
chr7	22960256	22960416	-	chr7:22960256-22960416:-		mRNA	25-40	7427.0
chr1	235716712	235716779	-	chr1:235716712-235716779:-		mRNA	25-40	127.0
chr4	140412935	140413088	-	chr4:140412935-140413088:-		mRNA	25-40	3683.0
chr10	116862799	116862853	+	chr10:116862799-116862853:+		mRNA	25-40	3597.0
chrX	21497787	21497847	+	chrX:21497787-21497847:+		mRNA	25-40	6070.0
chr2	27477559	27477613	-	chr2:27477559-27477613:-		mRNA	25-40	4925.0
chr8	94662501	94662556	+	chr8:94662501-94662556:+		mRNA	25-40	8549.0
chr6	73405679	73405836	+	chr6:73405679-73405836:+		mRNA	25-40	283.0
chr2	222474568	222474727	+	chr2:222474568-222474727:+		mRNA	25-40	6976.0
chr2	73608475	73608575	+	chr2:73608475-73608575:+		mRNA	25-40	834.0
chr3	172645623	172645693	-	chr3:172645623-172645693:-		mRNA	25-40	946.0
chr17	32017972	32018055	+	chr17:32017972-32018055:+		mRNA	25-40	5882.0
chr16	20372802	20372928	-	chr16:20372802-20372928:-		mRNA	25-40	2761.0
chr7	48099670	48099788	+	chr7:48099670-48099788:+		mRNA	25-40	4697.0
chr11	32973397	32973550	+	chr11:32973397-32973550:+		mRNA	25-40	3807.0
chr15	41475712	41475820	+	chr15:41475712-41475820:+		mRNA	25-40	4218.0
chr6	89776600	89776696	-	chr6:89776600-89776696:-		mRNA	25-40	6584.0
chr5	112239660	112239738	-	chr5:112239660-112239738:-		mRNA	25-40	1597.0
chr4	83309402	83309496	-	chr4:83309402-83309496:-		mRNA	25-40	2697.0
chr5	102458382	102458492	-	chr5:102458382-102458492:-		mRNA	25-40	1634.0
chr1	180413366	180413472	-	chr1:180413366-180413472:-		mRNA	25-40	852.0
chr20	1244046	1244171	+	chr20:1244046-1244171:+		mRNA	25-40	6193.0
chr18	31913369	31913523	-	chr18:31913369-31913523:-		mRNA	25-40	2559.0
chr14	45043686	45043792	+	chr14:45043686-45043792:+		mRNA	25-40	1293.0
chr5	159278238	159278355	+	chr5:159278238-159278355:+		mRNA	25-40	2942.0
chr6	24502523	24502607	+	chr6:24502523-24502607:+		mRNA	25-40	899.0
chr6	38832322	38832436	+	chr6:38832322-38832436:+		mRNA	25-40	14088.0
chr8	19845704	19845798	+	chr8:19845704-19845798:+		mRNA	25-40	525.0
chr3	52421648	52421755	+	chr3:52421648-52421755:+		mRNA	25-40	5842.0
chr22	40277077	40277152	+	chr22:40277077-40277152:+		mRNA	25-40	8590.0
chr3	155490784	155490869	-	chr3:155490784-155490869:-		mRNA	25-40	2767.0
chr5	80456461	80456566	+	chr5:80456461-80456566:+		mRNA	25-40	318.0
chr14	103574107	103574171	+	chr14:103574107-103574171:+		mRNA	25-40	8059.0
chr8	69627772	69627867	+	chr8:69627772-69627867:+		mRNA	25-40	1819.0
chr7	107701101	107701197	+	chr7:107701101-107701197:+		mRNA	25-40	15513.0
chr18	8624938	8624999	+	chr18:8624938-8624999:+		mRNA	25-40	4024.0
chr6	152213612	152213760	-	chr6:152213612-152213760:-		mRNA	25-40	27368.0
chr3	69941236	69941332	+	chr3:69941236-69941332:+		mRNA	25-40	5393.0
chr17	60070706	60070808	-	chr17:60070706-60070808:-		mRNA	25-40	3165.0
chr8	74004796	74004886	+	chr8:74004796-74004886:+		mRNA	25-40	1053.0
chr14	30633947	30634038	+	chr14:30633947-30634038:+		mRNA	25-40	6620.0
chr3	101816795	101817002	+	chr3:101816795-101817002:+		mRNA	25-40	5276.0
chr2	36578597	36578866	-	chr2:36578597-36578866:-		mRNA	25-40	2244.0
chr12	45945249	45945314	-	chr12:45945249-45945314:-		mRNA	25-40	4592.0
chr12	123323680	123323832	-	chr12:123323680-123323832:-		mRNA	25-40	4811.0
chr1	99912405	99912518	+	chr1:99912405-99912518:+		mRNA	25-40	4160.0
chr17	55047089	55047155	+	chr17:55047089-55047155:+		mRNA	25-40	2620.0
chr3	35690865	35691006	+	chr3:35690865-35691006:+		mRNA	25-40	2156.0
chr16	13937766	13937859	+	chr16:13937766-13937859:+		mRNA	25-40	5832.0
chr3	47736034	47736127	-	chr3:47736034-47736127:-		mRNA	25-40	4894.0
chr7	34937994	34938120	-	chr7:34937994-34938120:-		mRNA	25-40	314.0
chr2	191031450	191031517	-	chr2:191031450-191031517:-		mRNA	25-40	159.0
chr2	208351352	208351456	+	chr2:208351352-208351456:+		mRNA	25-40	471.0
chr4	157077996	157078147	+	chr4:157077996-157078147:+		mRNA	25-40	2113.0
chr18	31082238	31082424	-	chr18:31082238-31082424:-		mRNA	25-40	6811.0
chr16	53231419	53231506	+	chr16:53231419-53231506:+		mRNA	25-40	790.0
chrX	48257746	48257861	+	chrX:48257746-48257861:+		mRNA	25-40	7446.0
chr5	41149935	41150026	-	chr5:41149935-41150026:-		mRNA	25-40	161.0
chr22	41166599	41166667	+	chr22:41166599-41166667:+		mRNA	25-40	1524.0
chr4	67626360	67626478	-	chr4:67626360-67626478:-		mRNA	25-40	2164.0
chr1	92244779	92244858	+	chr1:92244779-92244858:+		mRNA	25-40	1371.0
chr3	165012980	165013043	-	chr3:165012980-165013043:-		mRNA	25-40	14185.0
chr22	31688156	31688228	-	chr22:31688156-31688228:-		mRNA	25-40	9472.0
chr3	101343686	101343955	-	chr3:101343686-101343955:-		mRNA	25-40	2328.0
chr5	66012049	66012128	+	chr5:66012049-66012128:+		mRNA	25-40	5636.0
chr2	112100622	112100696	+	chr2:112100622-112100696:+		mRNA	25-40	101.0
chr4	106233588	106233651	-	chr4:106233588-106233651:-		mRNA	25-40	574.0
chr14	39314739	39314800	+	chr14:39314739-39314800:+		mRNA	25-40	7286.0
chr12	69365633	69365700	+	chr12:69365633-69365700:+		mRNA	25-40	8893.0
chr5	37342549	37342647	-	chr5:37342549-37342647:-		mRNA	25-40	38295.0
chr2	181522191	181522342	+	chr2:181522191-181522342:+		mRNA	25-40	5734.0
chr3	62078163	62078259	+	chr3:62078163-62078259:+		mRNA	25-40	1622.0
chr15	42189114	42189209	-	chr15:42189114-42189209:-		mRNA	25-40	11477.0
chr17	59245414	59245550	+	chr17:59245414-59245550:+		mRNA	25-40	6796.0
chr10	110578628	110578707	+	chr10:110578628-110578707:+		mRNA	25-40	922.0
chr13	48368527	48368605	+	chr13:48368527-48368605:+		mRNA	25-40	3217.0
chr5	66024306	66024451	+	chr5:66024306-66024451:+		mRNA	25-40	406.0
chr8	108449823	108449937	+	chr8:108449823-108449937:+		mRNA	25-40	932.0
chr1	66827812	66827911	-	chr1:66827812-66827911:-		mRNA	25-40	1393.0
chr14	92824546	92824645	+	chr14:92824546-92824645:+		mRNA	25-40	12255.0
chr6	49733195	49733293	-	chr6:49733195-49733293:-		mRNA	25-40	2355.0
chr10	95955394	95955492	+	chr10:95955394-95955492:+		mRNA	25-40	22493.0
chr6	152441130	152441271	-	chr6:152441130-152441271:-		mRNA	25-40	4051.0
chr4	71026665	71026756	+	chr4:71026665-71026756:+		mRNA	25-40	5365.0
chr2	230814049	230814115	+	chr2:230814049-230814115:+		mRNA	25-40	843.0
chr5	69255460	69255529	+	chr5:69255460-69255529:+		mRNA	25-40	1277.0
chr1	51810281	51810405	-	chr1:51810281-51810405:-		mRNA	25-40	1899.0
chr5	38971877	38971960	-	chr5:38971877-38971960:-		mRNA	25-40	1714.0
chrX	151959839	151959977	-	chrX:151959839-151959977:-		mRNA	25-40	26749.0
chr1	64838465	64838590	-	chr1:64838465-64838590:-		mRNA	25-40	25907.0
chr8	109497150	109497273	+	chr8:109497150-109497273:+		mRNA	25-40	14654.0
chr9	108999067	108999257	-	chr9:108999067-108999257:-		mRNA	25-40	6696.0
chr7	157181518	157181672	+	chr7:157181518-157181672:+		mRNA	25-40	1196.0
chr12	71635443	71635581	-	chr12:71635443-71635581:-		mRNA	25-40	17454.0
chr2	120146225	120146290	+	chr2:120146225-120146290:+		mRNA	25-40	866.0
chr2	159745770	159745938	+	chr2:159745770-159745938:+		mRNA	25-40	583.0
chr18	2666157	2666233	+	chr18:2666157-2666233:+		mRNA	25-40	1729.0
chr8	25332251	25332349	+	chr8:25332251-25332349:+		mRNA	25-40	5606.0
chr15	35381822	35381917	-	chr15:35381822-35381917:-		mRNA	25-40	6448.0
chr12	89642158	89642356	-	chr12:89642158-89642356:-		mRNA	25-40	19394.0
chr7	66797374	66797507	+	chr7:66797374-66797507:+		mRNA	25-40	1128.0
chr10	100190869	100190969	-	chr10:100190869-100190969:-		mRNA	25-40	24937.0
chr2	45392945	45393130	-	chr2:45392945-45393130:-		mRNA	25-40	1111.0
chr5	35807131	35807254	+	chr5:35807131-35807254:+		mRNA	25-40	2843.0
chr4	184661774	184661904	+	chr4:184661774-184661904:+		mRNA	25-40	6049.0
chr12	106380031	106380140	+	chr12:106380031-106380140:+		mRNA	25-40	4327.0
chr3	185613345	185613409	+	chr3:185613345-185613409:+		mRNA	25-40	1190.0
chr1	40195632	40195765	+	chr1:40195632-40195765:+		mRNA	25-40	7210.0
chr2	75690638	75690720	-	chr2:75690638-75690720:-		mRNA	25-40	2082.0
chr7	98899422	98899500	+	chr7:98899422-98899500:+		mRNA	25-40	18677.0
chr6	149512155	149512303	-	chr6:149512155-149512303:-		mRNA	25-40	1865.0
chr1	179654201	179654363	+	chr1:179654201-179654363:+		mRNA	25-40	577.0
chr13	95589803	95589933	-	chr13:95589803-95589933:-		mRNA	25-40	417.0
chr1	235234413	235234493	-	chr1:235234413-235234493:-		mRNA	25-40	444.0
chr5	34935710	34935834	+	chr5:34935710-34935834:+		mRNA	25-40	185.0
chr17	44807394	44807470	-	chr17:44807394-44807470:-		mRNA	25-40	3883.0
chr8	123142262	123142457	+	chr8:123142262-123142457:+		mRNA	25-40	22670.0
chr18	10735232	10735331	-	chr18:10735232-10735331:-		mRNA	25-40	406.0
chr1	81979869	81979961	+	chr1:81979869-81979961:+		mRNA	25-40	663.0
chr1	92345846	92345915	+	chr1:92345846-92345915:+		mRNA	25-40	1503.0
chr10	115461941	115462036	+	chr10:115461941-115462036:+		mRNA	25-40	1563.0
chr3	32716225	32716312	+	chr3:32716225-32716312:+		mRNA	25-40	3086.0
chr13	48379594	48379651	+	chr13:48379594-48379651:+		mRNA	25-40	10513.0
chr1	64241652	64241734	+	chr1:64241652-64241734:+		mRNA	25-40	407.0
chr1	192578222	192578386	+	chr1:192578222-192578386:+		mRNA	25-40	12986.0
chr7	5716716	5716767	-	chr7:5716716-5716767:-		mRNA	25-40	505.0
chr2	178789360	178789498	-	chr2:178789360-178789498:-		mRNA	25-40	1091.0
chr1	172448441	172448532	+	chr1:172448441-172448532:+		mRNA	25-40	7569.0
chr3	194454258	194454393	-	chr3:194454258-194454393:-		mRNA	25-40	6477.0
chr17	36493926	36494007	+	chr17:36493926-36494007:+		mRNA	25-40	10901.0
chr5	137953336	137953466	-	chr5:137953336-137953466:-		mRNA	25-40	921.0
chr6	35874233	35874340	-	chr6:35874233-35874340:-		mRNA	25-40	392.0
chr10	73539444	73539594	-	chr10:73539444-73539594:-		mRNA	25-40	1185.0
chr19	1367160	1367221	+	chr19:1367160-1367221:+		mRNA	25-40	2681.0
chr2	112234120	112234237	-	chr2:112234120-112234237:-		mRNA	25-40	3014.0
chr17	67909582	67909762	+	chr17:67909582-67909762:+		mRNA	25-40	4238.0
chr9	20354808	20354880	-	chr9:20354808-20354880:-		mRNA	25-40	14766.0
chr15	48494204	48494255	-	chr15:48494204-48494255:-		mRNA	25-40	820.0
chr3	44840355	44840457	+	chr3:44840355-44840457:+		mRNA	25-40	816.0
chr17	66214453	66214651	-	chr17:66214453-66214651:-		mRNA	25-40	6694.0
chr2	203127781	203127938	+	chr2:203127781-203127938:+		mRNA	25-40	3520.0
chr6	106642994	106643091	+	chr6:106642994-106643091:+		mRNA	25-40	8981.0
chr10	127257335	127257430	+	chr10:127257335-127257430:+		mRNA	25-40	9992.0
chr16	58267479	58267587	+	chr16:58267479-58267587:+		mRNA	25-40	12345.0
chr3	44801450	44801527	+	chr3:44801450-44801527:+		mRNA	25-40	1489.0
chr10	133364658	133364726	-	chr10:133364658-133364726:-		mRNA	25-40	482.0
chr6	121256084	121256286	-	chr6:121256084-121256286:-		mRNA	25-40	166.0
chr7	117509034	117509143	+	chr7:117509034-117509143:+		mRNA	25-40	3122.0
chr8	42973289	42973400	+	chr8:42973289-42973400:+		mRNA	25-40	2176.0
chr7	33273012	33273196	+	chr7:33273012-33273196:+		mRNA	25-40	8762.0
chr4	108748005	108748160	-	chr4:108748005-108748160:-		mRNA	25-40	11663.0
chr16	2595793	2595851	+	chr16:2595793-2595851:+		mRNA	25-40	42381.0
chr2	71369883	71370006	+	chr2:71369883-71370006:+		mRNA	25-40	1248.0
chr14	103339172	103339334	+	chr14:103339172-103339334:+		mRNA	25-40	1346.0
chr7	154540532	154540627	+	chr7:154540532-154540627:+		mRNA	25-40	5255.0
chr18	46864164	46864249	-	chr18:46864164-46864249:-		mRNA	25-40	3366.0
chr17	67975772	67975959	+	chr17:67975772-67975959:+		mRNA	25-40	4806.0
chr15	78001619	78001741	-	chr15:78001619-78001741:-		mRNA	25-40	12844.0
chr17	48856092	48856188	+	chr17:48856092-48856188:+		mRNA	25-40	1704.0
chr1	172081832	172081903	+	chr1:172081832-172081903:+		mRNA	25-40	3306.0
chr21	33248709	33248855	+	chr21:33248709-33248855:+		mRNA	25-40	6822.0
chr3	100635677	100635827	+	chr3:100635677-100635827:+		mRNA	25-40	1524.0
chrX	37841782	37841906	-	chrX:37841782-37841906:-		mRNA	25-40	2462.0
chr12	112047665	112047791	-	chr12:112047665-112047791:-		mRNA	25-40	3055.0
chr9	13205036	13205108	-	chr9:13205036-13205108:-		mRNA	25-40	918.0
chr4	121154551	121154680	-	chr4:121154551-121154680:-		mRNA	25-40	3102.0
chr1	239632224	239632287	+	chr1:239632224-239632287:+		mRNA	25-40	20070.0
chr7	30062672	30062743	+	chr7:30062672-30062743:+		mRNA	25-40	424.0
chr17	68883791	68883883	-	chr17:68883791-68883883:-		mRNA	25-40	14631.0
chr9	26988669	26988729	+	chr9:26988669-26988729:+		mRNA	25-40	2527.0
chr5	103173858	103173973	+	chr5:103173858-103173973:+		mRNA	25-40	4237.0
chr7	152007827	152007945	+	chr7:152007827-152007945:+		mRNA	25-40	5256.0
chr4	40798787	40798905	+	chr4:40798787-40798905:+		mRNA	25-40	7679.0
chr1	103022742	103022997	-	chr1:103022742-103022997:-		mRNA	25-40	1429.0
chr3	122768701	122768883	-	chr3:122768701-122768883:-		mRNA	25-40	4523.0
chr3	43574809	43574865	-	chr3:43574809-43574865:-		mRNA	25-40	12748.0
chr14	58424008	58424096	-	chr14:58424008-58424096:-		mRNA	25-40	12741.0
chr10	122307189	122307309	+	chr10:122307189-122307309:+		mRNA	25-40	13788.0
chr13	24866144	24866204	+	chr13:24866144-24866204:+		mRNA	25-40	2392.0
chrX	115170299	115170433	-	chrX:115170299-115170433:-		mRNA	25-40	1457.0
chr10	93519682	93519808	+	chr10:93519682-93519808:+		mRNA	25-40	6786.0
chr6	152409068	152409227	-	chr6:152409068-152409227:-		mRNA	25-40	337.0
chr18	79372825	79372883	+	chr18:79372825-79372883:+		mRNA	25-40	342.0
chr5	76575693	76575770	+	chr5:76575693-76575770:+		mRNA	25-40	2536.0
chr15	85727381	85727464	+	chr15:85727381-85727464:+		mRNA	25-40	1082.0
chr1	51776833	51776919	+	chr1:51776833-51776919:+		mRNA	25-40	1606.0
chr5	103133453	103133649	+	chr5:103133453-103133649:+		mRNA	25-40	3122.0
chr14	75095372	75095432	-	chr14:75095372-75095432:-		mRNA	25-40	12189.0
chr7	134148238	134148320	+	chr7:134148238-134148320:+		mRNA	25-40	538.0
chr1	173576661	173576761	-	chr1:173576661-173576761:-		mRNA	25-40	918.0
chr5	35773893	35774022	+	chr5:35773893-35774022:+		mRNA	25-40	3865.0
chr1	45740901	45741333	-	chr1:45740901-45741333:-		mRNA	25-40	3718.0
chr10	1009529	1009581	+	chr10:1009529-1009581:+		mRNA	25-40	1406.0
chr14	103008472	103008556	-	chr14:103008472-103008556:-		mRNA	25-40	35360.0
chr5	69197053	69197110	+	chr5:69197053-69197110:+		mRNA	25-40	3654.0
chr8	93782395	93782461	+	chr8:93782395-93782461:+		mRNA	25-40	5364.0
chr1	83911165	83911364	-	chr1:83911165-83911364:-		mRNA	25-40	1067.0
chr7	137578270	137578326	-	chr7:137578270-137578326:-		mRNA	25-40	3330.0
chr4	128957026	128957125	-	chr4:128957026-128957125:-		mRNA	25-40	16247.0
chr7	144648807	144648880	-	chr7:144648807-144648880:-		mRNA	25-40	3598.0
chr1	63454890	63454969	-	chr1:63454890-63454969:-		mRNA	25-40	3672.0
chr1	47260289	47260540	-	chr1:47260289-47260540:-		mRNA	25-40	1092.0
chr13	52143915	52143988	-	chr13:52143915-52143988:-		mRNA	25-40	1514.0
chr7	123168504	123168562	-	chr7:123168504-123168562:-		mRNA	25-40	354.0
chr17	68995895	68996015	-	chr17:68995895-68996015:-		mRNA	25-40	5684.0
chr3	57253682	57253739	+	chr3:57253682-57253739:+		mRNA	25-40	584.0
chr21	33244951	33245075	+	chr21:33244951-33245075:+		mRNA	25-40	9920.0
chr3	15686222	15686310	-	chr3:15686222-15686310:-		mRNA	25-40	18809.0
chr10	27165064	27165171	+	chr10:27165064-27165171:+		mRNA	25-40	9736.0
chr3	180659452	180659581	-	chr3:180659452-180659581:-		mRNA	25-40	1153.0
chr5	65660699	65660898	+	chr5:65660699-65660898:+		mRNA	25-40	4545.0
chr20	5952424	5952529	+	chr20:5952424-5952529:+		mRNA	25-40	15199.0
chr18	6992561	6992721	-	chr18:6992561-6992721:-		mRNA	25-40	625.0
chr18	10715650	10715817	-	chr18:10715650-10715817:-		mRNA	25-40	1458.0
chr1	197117789	197117984	-	chr1:197117789-197117984:-		mRNA	25-40	2335.0
chr10	69162406	69162513	+	chr10:69162406-69162513:+		mRNA	25-40	1904.0
chrX	75070365	75070523	-	chrX:75070365-75070523:-		mRNA	25-40	1584.0
chr14	96449802	96449880	+	chr14:96449802-96449880:+		mRNA	25-40	2240.0
chr19	9568095	9568176	-	chr19:9568095-9568176:-		mRNA	25-40	7132.0
chr20	36721679	36721784	-	chr20:36721679-36721784:-		mRNA	25-40	3554.0
chr12	79596511	79596659	-	chr12:79596511-79596659:-		mRNA	25-40	2250.0
chr4	1108343	1108405	-	chr4:1108343-1108405:-		mRNA	25-40	6326.0
chr10	27181480	27181582	+	chr10:27181480-27181582:+		mRNA	25-40	1774.0
chr4	67931993	67932061	-	chr4:67931993-67932061:-		mRNA	25-40	2691.0
chr2	108788852	108788967	+	chr2:108788852-108788967:+		mRNA	25-40	958.0
chrX	115005197	115005316	-	chrX:115005197-115005316:-		mRNA	25-40	8887.0
chr7	90271526	90271676	+	chr7:90271526-90271676:+		mRNA	25-40	3497.0
chr2	142881345	142881431	+	chr2:142881345-142881431:+		mRNA	25-40	762.0
chr7	105038126	105038200	+	chr7:105038126-105038200:+		mRNA	25-40	1735.0
chr13	42295695	42295743	+	chr13:42295695-42295743:+		mRNA	25-40	596.0
chr12	14628646	14628738	-	chr12:14628646-14628738:-		mRNA	25-40	136.0
chr1	83947124	83947283	-	chr1:83947124-83947283:-		mRNA	25-40	6767.0
chr16	3515508	3515592	+	chr16:3515508-3515592:+		mRNA	25-40	13976.0
chr10	121967655	121967807	-	chr10:121967655-121967807:-		mRNA	25-40	10546.0
chr3	184364966	184365050	+	chr3:184364966-184365050:+		mRNA	25-40	5777.0
chr18	10546326	10546405	+	chr18:10546326-10546405:+		mRNA	25-40	3087.0
chr3	9015597	9015732	-	chr3:9015597-9015732:-		mRNA	25-40	1723.0
chr2	170784646	170784834	+	chr2:170784646-170784834:+		mRNA	25-40	2711.0
chr13	24883963	24884084	-	chr13:24883963-24884084:-		mRNA	25-40	2345.0
chr3	164983002	164983052	-	chr3:164983002-164983052:-		mRNA	25-40	4066.0
chr1	235773842	235773992	-	chr1:235773842-235773992:-		mRNA	25-40	11408.0
chr12	87996374	87996488	-	chr12:87996374-87996488:-		mRNA	25-40	4908.0
chr4	48228477	48228660	-	chr4:48228477-48228660:-		mRNA	25-40	11686.0
chr21	28941220	28941407	-	chr21:28941220-28941407:-		mRNA	25-40	1505.0
chr4	139342826	139342961	+	chr4:139342826-139342961:+		mRNA	25-40	3102.0
chr3	138272967	138273117	+	chr3:138272967-138273117:+		mRNA	25-40	701.0
chr2	24270671	24270769	-	chr2:24270671-24270769:-		mRNA	25-40	3144.0
chr4	55893552	55893781	+	chr4:55893552-55893781:+		mRNA	25-40	2113.0
chr12	96297627	96297722	-	chr12:96297627-96297722:-		mRNA	25-40	1776.0
chr4	88499926	88499993	+	chr4:88499926-88499993:+		mRNA	25-40	15130.0
chrX	23910283	23910419	+	chrX:23910283-23910419:+		mRNA	25-40	2076.0
chrX	103712236	103712361	+	chrX:103712236-103712361:+		mRNA	25-40	12083.0
chr7	135614159	135614274	+	chr7:135614159-135614274:+		mRNA	25-40	3332.0
chr18	12371592	12371692	-	chr18:12371592-12371692:-		mRNA	25-40	7727.0
chr10	32834815	32834899	+	chr10:32834815-32834899:+		mRNA	25-40	2473.0
chr9	77357692	77357839	+	chr9:77357692-77357839:+		mRNA	25-40	2292.0
chrX	135546380	135546470	+	chrX:135546380-135546470:+		mRNA	25-40	1994.0
chr12	81369111	81369195	-	chr12:81369111-81369195:-		mRNA	25-40	1414.0
chr6	13326787	13326907	-	chr6:13326787-13326907:-		mRNA	25-40	2130.0
chr5	69440450	69440501	+	chr5:69440450-69440501:+		mRNA	25-40	707.0
chr15	48768219	48768329	-	chr15:48768219-48768329:-		mRNA	25-40	1878.0
chr15	41047408	41047502	-	chr15:41047408-41047502:-		mRNA	25-40	2583.0
chr14	34581561	34581601	-	chr14:34581561-34581601:-		mRNA	25-40	106.0
chr1	67330660	67330811	+	chr1:67330660-67330811:+		mRNA	25-40	12359.0
chr1	28508830	28508906	+	chr1:28508830-28508906:+		mRNA	25-40	3267.0
chr8	39629374	39629440	+	chr8:39629374-39629440:+		mRNA	25-40	3208.0
chr9	108990726	108990846	-	chr9:108990726-108990846:-		mRNA	25-40	2185.0
chr17	44894417	44894526	-	chr17:44894417-44894526:-		mRNA	25-40	40964.0
chr1	67255837	67255928	+	chr1:67255837-67255928:+		mRNA	25-40	7683.0
chr8	102833056	102833219	-	chr8:102833056-102833219:-		mRNA	25-40	7875.0
chr16	20373012	20373123	-	chr16:20373012-20373123:-		mRNA	25-40	434.0
chr2	47379769	47379970	+	chr2:47379769-47379970:+		mRNA	25-40	2372.0
chrX	13040758	13040873	-	chrX:13040758-13040873:-		mRNA	25-40	869.0
chr12	104123226	104123424	-	chr12:104123226-104123424:-		mRNA	25-40	4645.0
chr10	58394358	58394415	+	chr10:58394358-58394415:+		mRNA	25-40	1030.0
chr20	20639785	20639901	-	chr20:20639785-20639901:-		mRNA	25-40	4224.0
chr7	92022814	92023010	+	chr7:92022814-92023010:+		mRNA	25-40	10694.0
chr1	244588482	244588535	+	chr1:244588482-244588535:+		mRNA	25-40	2613.0
chr2	224778138	224778285	-	chr2:224778138-224778285:-		mRNA	25-40	4857.0
chr2	171979247	171979364	+	chr2:171979247-171979364:+		mRNA	25-40	886.0
chr12	47670107	47670346	-	chr12:47670107-47670346:-		mRNA	25-40	3326.0
chr9	5466770	5466830	+	chr9:5466770-5466830:+		mRNA	25-40	1083.0
chr8	6521178	6521411	-	chr8:6521178-6521411:-		mRNA	25-40	2611.0
chr15	83050073	83050179	-	chr15:83050073-83050179:-		mRNA	25-40	5483.0
chr17	30442308	30442451	+	chr17:30442308-30442451:+		mRNA	25-40	14772.0
chr4	26640141	26640188	+	chr4:26640141-26640188:+		mRNA	25-40	317.0
chr14	20346863	20346914	+	chr14:20346863-20346914:+		mRNA	25-40	7466.0
chr17	42374059	42374207	-	chr17:42374059-42374207:-		mRNA	25-40	1354.0
chr1	241511967	241512144	-	chr1:241511967-241512144:-		mRNA	25-40	3178.0
chr12	110132547	110132637	+	chr12:110132547-110132637:+		mRNA	25-40	151.0
chr1	1670098	1670152	-	chr1:1670098-1670152:-		mRNA	25-40	4673.0
chr12	438335	438555	+	chr12:438335-438555:+		mRNA	25-40	2082.0
chr13	37578844	37578912	-	chr13:37578844-37578912:-		mRNA	25-40	927.0
chr7	6046992	6047092	-	chr7:6046992-6047092:-		mRNA	25-40	114.0
chr1	225152005	225152074	+	chr1:225152005-225152074:+		mRNA	25-40	8623.0
chr5	6606820	6606913	-	chr5:6606820-6606913:-		mRNA	25-40	3123.0
chr3	128644919	128644984	-	chr3:128644919-128644984:-		mRNA	25-40	1342.0
chr14	58458473	58458546	+	chr14:58458473-58458546:+		mRNA	25-40	985.0
chr8	73039116	73039220	+	chr8:73039116-73039220:+		mRNA	25-40	2919.0
chr1	196280860	196280989	-	chr1:196280860-196280989:-		mRNA	25-40	5603.0
chr1	227023263	227023348	-	chr1:227023263-227023348:-		mRNA	25-40	4902.0
chr17	31884424	31884506	-	chr17:31884424-31884506:-		mRNA	25-40	19560.0
chr4	36150900	36151045	-	chr4:36150900-36151045:-		mRNA	25-40	1136.0
chrX	38323399	38323525	-	chrX:38323399-38323525:-		mRNA	25-40	788.0
chr5	6738683	6738730	+	chr5:6738683-6738730:+		mRNA	25-40	761.0
chr8	101664454	101664519	+	chr8:101664454-101664519:+		mRNA	25-40	3397.0
chr10	126981918	126981974	+	chr10:126981918-126981974:+		mRNA	25-40	3736.0
chr7	39696685	39696860	+	chr7:39696685-39696860:+		mRNA	25-40	1612.0
chr10	113879574	113879696	+	chr10:113879574-113879696:+		mRNA	25-40	3851.0
chr8	22304021	22304210	+	chr8:22304021-22304210:+		mRNA	25-40	7480.0
chr18	49258380	49258494	-	chr18:49258380-49258494:-		mRNA	25-40	290.0
chr6	75702645	75703073	+	chr6:75702645-75703073:+		mRNA	25-40	128.0
chr1	44756075	44756238	+	chr1:44756075-44756238:+		mRNA	25-40	1531.0
chr4	122174574	122174653	+	chr4:122174574-122174653:+		mRNA	25-40	855.0
chr2	128157252	128157347	+	chr2:128157252-128157347:+		mRNA	25-40	6510.0
chr11	62715500	62715608	-	chr11:62715500-62715608:-		mRNA	25-40	659.0
chr17	58587581	58587667	-	chr17:58587581-58587667:-		mRNA	25-40	159.0
chr5	34913470	34913579	-	chr5:34913470-34913579:-		mRNA	25-40	188.0
chr6	136241444	136241677	-	chr6:136241444-136241677:-		mRNA	25-40	920.0
chrX	132381359	132381433	-	chrX:132381359-132381433:-		mRNA	25-40	387.0
chr1	223810431	223810514	-	chr1:223810431-223810514:-		mRNA	25-40	17574.0
chr19	35505718	35505766	-	chr19:35505718-35505766:-		mRNA	25-40	7324.0
chr1	85744666	85744835	-	chr1:85744666-85744835:-		mRNA	25-40	243.0
chr2	178529960	178530117	-	chr2:178529960-178530117:-		mRNA	25-40	1259.0
chr3	3102675	3102821	-	chr3:3102675-3102821:-		mRNA	25-40	11810.0
chr4	139523354	139523436	-	chr4:139523354-139523436:-		mRNA	25-40	13944.0
chr15	69439904	69440078	+	chr15:69439904-69440078:+		mRNA	25-40	11066.0
chrX	118681058	118681249	+	chrX:118681058-118681249:+		mRNA	25-40	5107.0
chr9	35724572	35724725	-	chr9:35724572-35724725:-		mRNA	25-40	5792.0
chr8	66444367	66444421	+	chr8:66444367-66444421:+		mRNA	25-40	764.0
chr6	142170346	142170422	+	chr6:142170346-142170422:+		mRNA	25-40	411.0
chr1	55176376	55176444	-	chr1:55176376-55176444:-		mRNA	25-40	1528.0
chr1	86715724	86715866	+	chr1:86715724-86715866:+		mRNA	25-40	4083.0
chr2	190900564	190900694	+	chr2:190900564-190900694:+		mRNA	25-40	3300.0
chr1	219927028	219927106	-	chr1:219927028-219927106:-		mRNA	25-40	14453.0
chr16	50070178	50070291	+	chr16:50070178-50070291:+		mRNA	25-40	4091.0
chr19	33101495	33101575	+	chr19:33101495-33101575:+		mRNA	25-40	5106.0
chr15	82987336	82987385	+	chr15:82987336-82987385:+		mRNA	25-40	8882.0
chr10	13782922	13783007	-	chr10:13782922-13783007:-		mRNA	25-40	960.0
chr6	38923991	38924163	+	chr6:38923991-38924163:+		mRNA	25-40	29398.0
chr7	92240993	92241153	-	chr7:92240993-92241153:-		mRNA	25-40	2583.0
chr3	89408067	89408132	+	chr3:89408067-89408132:+		mRNA	25-40	4116.0
chr4	94308634	94308744	-	chr4:94308634-94308744:-		mRNA	25-40	115.0
chr13	32648754	32648881	+	chr13:32648754-32648881:+		mRNA	25-40	4092.0
chr17	40411109	40411247	-	chr17:40411109-40411247:-		mRNA	25-40	1126.0
chr4	121882354	121882430	-	chr4:121882354-121882430:-		mRNA	25-40	1653.0
chr3	50108232	50108305	+	chr3:50108232-50108305:+		mRNA	25-40	38697.0
chr3	108585065	108585213	-	chr3:108585065-108585213:-		mRNA	25-40	21549.0
chr12	109457992	109458079	-	chr12:109457992-109458079:-		mRNA	25-40	9364.0
chr7	81969881	81969985	-	chr7:81969881-81969985:-		mRNA	25-40	833.0
chr1	92876296	92876431	-	chr1:92876296-92876431:-		mRNA	25-40	855.0
chr14	23000959	23001038	-	chr14:23000959-23001038:-		mRNA	25-40	5813.0
chr4	67623135	67623223	-	chr4:67623135-67623223:-		mRNA	25-40	3175.0
chr7	151595345	151595455	-	chr7:151595345-151595455:-		mRNA	25-40	21146.0
chr8	47877724	47877852	-	chr8:47877724-47877852:-		mRNA	25-40	6686.0
chr8	123128281	123128514	+	chr8:123128281-123128514:+		mRNA	25-40	2995.0
chr14	34529358	34529476	-	chr14:34529358-34529476:-		mRNA	25-40	9567.0
chr17	64503188	64503349	-	chr17:64503188-64503349:-		mRNA	25-40	2521.0
chr8	19361203	19361315	+	chr8:19361203-19361315:+		mRNA	25-40	11042.0
chr2	189783014	189783124	-	chr2:189783014-189783124:-		mRNA	25-40	6206.0
chr9	17465981	17466119	+	chr9:17465981-17466119:+		mRNA	25-40	2281.0
chr12	68296923	68296983	-	chr12:68296923-68296983:-		mRNA	25-40	2123.0
chr1	77717867	77718048	-	chr1:77717867-77718048:-		mRNA	25-40	11965.0
chr7	123129383	123129482	-	chr7:123129383-123129482:-		mRNA	25-40	2145.0
chr10	69168489	69168632	+	chr10:69168489-69168632:+		mRNA	25-40	874.0
chr14	21312433	21312507	+	chr14:21312433-21312507:+		mRNA	25-40	150.0
chr5	5475973	5476080	+	chr5:5475973-5476080:+		mRNA	25-40	3025.0
chr1	46645161	46645257	-	chr1:46645161-46645257:-		mRNA	25-40	812.0
chr1	58668632	58668683	-	chr1:58668632-58668683:-		mRNA	25-40	299.0
chr21	36058816	36058974	-	chr21:36058816-36058974:-		mRNA	25-40	938.0
chr12	122546176	122546270	+	chr12:122546176-122546270:+		mRNA	25-40	3136.0
chr10	95937991	95938190	+	chr10:95937991-95938190:+		mRNA	25-40	1243.0
chr6	110959172	110959253	+	chr6:110959172-110959253:+		mRNA	25-40	1516.0
chr18	2726452	2726525	+	chr18:2726452-2726525:+		mRNA	25-40	128.0
chr1	237793867	237793998	+	chr1:237793867-237793998:+		mRNA	25-40	6945.0
chr9	32466290	32466442	-	chr9:32466290-32466442:-		mRNA	25-40	2956.0
chrX	78020945	78021080	+	chrX:78020945-78021080:+		mRNA	25-40	11604.0
chr7	77278752	77278841	+	chr7:77278752-77278841:+		mRNA	25-40	7033.0
chr17	28192120	28192214	+	chr17:28192120-28192214:+		mRNA	25-40	327.0
chr2	97805551	97805704	-	chr2:97805551-97805704:-		mRNA	25-40	917.0
chr6	146736498	146736592	+	chr6:146736498-146736592:+		mRNA	25-40	19069.0
chrX	134899280	134899535	-	chrX:134899280-134899535:-		mRNA	25-40	1374.0
chr5	75552472	75552592	+	chr5:75552472-75552592:+		mRNA	25-40	1756.0
chr12	21906126	21906289	-	chr12:21906126-21906289:-		mRNA	25-40	4788.0
chr1	180824753	180824944	+	chr1:180824753-180824944:+		mRNA	25-40	2105.0
chr22	37858679	37858741	+	chr22:37858679-37858741:+		mRNA	25-40	26722.0
chr10	7762457	7762557	-	chr10:7762457-7762557:-		mRNA	25-40	1712.0
chr3	149039581	149039694	-	chr3:149039581-149039694:-		mRNA	25-40	636.0
chr13	28037185	28037289	-	chr13:28037185-28037289:-		mRNA	25-40	3935.0
chr2	151278828	151278991	-	chr2:151278828-151278991:-		mRNA	25-40	6341.0
chr9	130090876	130090984	+	chr9:130090876-130090984:+		mRNA	25-40	5493.0
chr18	62905224	62905285	+	chr18:62905224-62905285:+		mRNA	25-40	817.0
chr6	85557976	85558061	-	chr6:85557976-85558061:-		mRNA	25-40	679.0
chr7	81710147	81710244	-	chr7:81710147-81710244:-		mRNA	25-40	14803.0
chr1	224296501	224296619	-	chr1:224296501-224296619:-		mRNA	25-40	12881.0
chr15	64081102	64081152	-	chr15:64081102-64081152:-		mRNA	25-40	4019.0
chr1	63490083	63490219	-	chr1:63490083-63490219:-		mRNA	25-40	10697.0
chr4	46971083	46971236	-	chr4:46971083-46971236:-		mRNA	25-40	19730.0
chr3	155914419	155914571	+	chr3:155914419-155914571:+		mRNA	25-40	4969.0
chr12	80229257	80229379	+	chr12:80229257-80229379:+		mRNA	25-40	6320.0
chr1	234465656	234465709	-	chr1:234465656-234465709:-		mRNA	25-40	5162.0
chr3	122337547	122337649	+	chr3:122337547-122337649:+		mRNA	25-40	4340.0
chr1	218434338	218434449	+	chr1:218434338-218434449:+		mRNA	25-40	1429.0
chr3	136366943	136367083	-	chr3:136366943-136367083:-		mRNA	25-40	2386.0
chr12	96739956	96740062	+	chr12:96739956-96740062:+		mRNA	25-40	11303.0
chr12	69256697	69256843	+	chr12:69256697-69256843:+		mRNA	25-40	8991.0
chr14	50466583	50466646	-	chr14:50466583-50466646:-		mRNA	25-40	6849.0
chr21	28986139	28986238	-	chr21:28986139-28986238:-		mRNA	25-40	10814.0
chr13	28327462	28327551	-	chr13:28327462-28327551:-		mRNA	25-40	2553.0
chr17	68527840	68527901	+	chr17:68527840-68527901:+		mRNA	25-40	540.0
chr5	157735846	157735935	+	chr5:157735846-157735935:+		mRNA	25-40	1476.0
chr2	171844369	171844509	-	chr2:171844369-171844509:-		mRNA	25-40	17342.0
chr6	131145285	131145417	+	chr6:131145285-131145417:+		mRNA	25-40	7058.0
chr9	38603159	38603213	-	chr9:38603159-38603213:-		mRNA	25-40	318.0
chr9	83335516	83335640	-	chr9:83335516-83335640:-		mRNA	25-40	3281.0
chr1	55100839	55100965	-	chr1:55100839-55100965:-		mRNA	25-40	1312.0
chr2	21027828	21028066	-	chr2:21027828-21028066:-		mRNA	25-40	1788.0
chr5	907130	907194	+	chr5:907130-907194:+		mRNA	25-40	3098.0
chr5	113007938	113008043	+	chr5:113007938-113008043:+		mRNA	25-40	13914.0
chr2	102508079	102508282	+	chr2:102508079-102508282:+		mRNA	25-40	10206.0
chr4	119520935	119521061	-	chr4:119520935-119521061:-		mRNA	25-40	281.0
chr17	59690636	59690712	+	chr17:59690636-59690712:+		mRNA	25-40	19455.0
chr18	23557117	23557191	-	chr18:23557117-23557191:-		mRNA	25-40	26457.0
chr16	21201932	21202024	-	chr16:21201932-21202024:-		mRNA	25-40	221.0
chr6	146741118	146741272	+	chr6:146741118-146741272:+		mRNA	25-40	410.0
chr3	151127825	151127985	+	chr3:151127825-151127985:+		mRNA	25-40	9940.0
chr2	135152861	135152995	-	chr2:135152861-135152995:-		mRNA	25-40	1911.0
chr15	82782795	82783026	-	chr15:82782795-82783026:-		mRNA	25-40	4549.0
chr10	126996748	126996884	+	chr10:126996748-126996884:+		mRNA	25-40	180.0
chr13	101068695	101068828	-	chr13:101068695-101068828:-		mRNA	25-40	15959.0
chr15	32804281	32804333	-	chr15:32804281-32804333:-		mRNA	25-40	281.0
chr4	55456218	55456301	-	chr4:55456218-55456301:-		mRNA	25-40	5128.0
chr14	92080965	92081062	-	chr14:92080965-92081062:-		mRNA	25-40	7336.0
chr7	90374302	90374355	+	chr7:90374302-90374355:+		mRNA	25-40	8211.0
chr22	40277999	40278045	+	chr22:40277999-40278045:+		mRNA	25-40	550.0
chr2	169650329	169650522	-	chr2:169650329-169650522:-		mRNA	25-40	7975.0
chr4	109742491	109742596	-	chr4:109742491-109742596:-		mRNA	25-40	15480.0
chr7	111765118	111765223	-	chr7:111765118-111765223:-		mRNA	25-40	987.0
chr7	116111992	116112039	-	chr7:116111992-116112039:-		mRNA	25-40	447.0
chr6	2680221	2680292	-	chr6:2680221-2680292:-		mRNA	25-40	282.0
chr6	155251945	155252004	+	chr6:155251945-155252004:+		mRNA	25-40	2251.0
chr6	42679724	42679833	+	chr6:42679724-42679833:+		mRNA	25-40	9401.0
chr9	2833357	2833433	-	chr9:2833357-2833433:-		mRNA	25-40	3053.0
chr7	148828740	148828881	-	chr7:148828740-148828881:-		mRNA	25-40	4544.0
chr17	38954856	38954934	-	chr17:38954856-38954934:-		mRNA	25-40	4691.0
chr4	98128428	98128593	-	chr4:98128428-98128593:-		mRNA	25-40	1278.0
chr12	123320699	123320867	-	chr12:123320699-123320867:-		mRNA	25-40	989.0
chrX	84146978	84147059	-	chrX:84146978-84147059:-		mRNA	25-40	2445.0
chr1	202774613	202774736	-	chr1:202774613-202774736:-		mRNA	25-40	13934.0
chr2	48713986	48714055	-	chr2:48713986-48714055:-		mRNA	25-40	11111.0
chr17	28578010	28578091	-	chr17:28578010-28578091:-		mRNA	25-40	124.0
chr10	50828131	50828296	-	chr10:50828131-50828296:-		mRNA	25-40	1588.0
chr13	72731281	72731388	+	chr13:72731281-72731388:+		mRNA	25-40	6926.0
chr20	49877981	49878064	+	chr20:49877981-49878064:+		mRNA	25-40	2994.0
chr12	98715427	98715553	+	chr12:98715427-98715553:+		mRNA	25-40	2292.0
chr6	100650538	100650715	-	chr6:100650538-100650715:-		mRNA	25-40	610.0
chr6	148471417	148471504	+	chr6:148471417-148471504:+		mRNA	25-40	2251.0
chr5	110424823	110424917	-	chr5:110424823-110424917:-		mRNA	25-40	2588.0
chrX	41214568	41214710	+	chrX:41214568-41214710:+		mRNA	25-40	1193.0
chr5	74637565	74637702	-	chr5:74637565-74637702:-		mRNA	25-40	3433.0
chr2	201628076	201628150	-	chr2:201628076-201628150:-		mRNA	25-40	789.0
chr1	15536475	15536815	+	chr1:15536475-15536815:+		mRNA	25-40	1064.0
chr5	78449933	78450035	+	chr5:78449933-78450035:+		mRNA	25-40	872.0
chr1	114736758	114736856	-	chr1:114736758-114736856:-		mRNA	25-40	4205.0
chr1	180430180	180430263	-	chr1:180430180-180430263:-		mRNA	25-40	4354.0
chr4	113460147	113460242	-	chr4:113460147-113460242:-		mRNA	25-40	3081.0
chr17	62413732	62413855	+	chr17:62413732-62413855:+		mRNA	25-40	271.0
chr3	113427187	113427340	-	chr3:113427187-113427340:-		mRNA	25-40	786.0
chr1	205098989	205099107	-	chr1:205098989-205099107:-		mRNA	25-40	1997.0
chr7	66134280	66134375	+	chr7:66134280-66134375:+		mRNA	25-40	33123.0
chr2	55644637	55644721	-	chr2:55644637-55644721:-		mRNA	25-40	2674.0
chr12	88087780	88087945	-	chr12:88087780-88087945:-		mRNA	25-40	1446.0
chr15	83559253	83559322	+	chr15:83559253-83559322:+		mRNA	25-40	7332.0
chr12	39647792	39647978	+	chr12:39647792-39647978:+		mRNA	25-40	1354.0
chr2	197398461	197398582	-	chr2:197398461-197398582:-		mRNA	25-40	572.0
chr6	168067367	168067447	-	chr6:168067367-168067447:-		mRNA	25-40	10561.0
chr15	51954481	51954576	-	chr15:51954481-51954576:-		mRNA	25-40	2246.0
chr1	186338033	186338244	-	chr1:186338033-186338244:-		mRNA	25-40	847.0
chr4	112646351	112646452	+	chr4:112646351-112646452:+		mRNA	25-40	3375.0
chr10	32033845	32034039	-	chr10:32033845-32034039:-		mRNA	25-40	14448.0
chr5	73576952	73577037	+	chr5:73576952-73577037:+		mRNA	25-40	9759.0
chr7	87650822	87650938	+	chr7:87650822-87650938:+		mRNA	25-40	1956.0
chr6	57161084	57161153	+	chr6:57161084-57161153:+		mRNA	25-40	1272.0
chr15	76225849	76225930	-	chr15:76225849-76225930:-		mRNA	25-40	3570.0
chr7	138583850	138584000	+	chr7:138583850-138584000:+		mRNA	25-40	1789.0
chr1	109013841	109013926	-	chr1:109013841-109013926:-		mRNA	25-40	4613.0
chr2	186743483	186743576	+	chr2:186743483-186743576:+		mRNA	25-40	14717.0
chr5	147612306	147612372	-	chr5:147612306-147612372:-		mRNA	25-40	2074.0
chr13	49433318	49433394	-	chr13:49433318-49433394:-		mRNA	25-40	355.0
chr2	178592379	178592661	-	chr2:178592379-178592661:-		mRNA	25-40	145.0
chr2	165095511	165095649	-	chr2:165095511-165095649:-		mRNA	25-40	1281.0
chr6	109612010	109612094	-	chr6:109612010-109612094:-		mRNA	25-40	2420.0
chr8	95263687	95263775	-	chr8:95263687-95263775:-		mRNA	25-40	2119.0
chrX	77693824	77693938	-	chrX:77693824-77693938:-		mRNA	25-40	8234.0
chr4	168395959	168396128	-	chr4:168395959-168396128:-		mRNA	25-40	16346.0
chr14	30700188	30700259	+	chr14:30700188-30700259:+		mRNA	25-40	1611.0
chr15	82229034	82229111	-	chr15:82229034-82229111:-		mRNA	25-40	1289.0
chr2	189463694	189463754	+	chr2:189463694-189463754:+		mRNA	25-40	231.0
chr3	177047300	177047398	-	chr3:177047300-177047398:-		mRNA	25-40	6688.0
chr10	92899599	92899645	+	chr10:92899599-92899645:+		mRNA	25-40	459.0
chr1	241787849	241788035	+	chr1:241787849-241788035:+		mRNA	25-40	6654.0
chr5	69381901	69382058	+	chr5:69381901-69382058:+		mRNA	25-40	104.0
chr3	123102751	123102797	+	chr3:123102751-123102797:+		mRNA	25-40	296.0
chr18	58245427	58245509	+	chr18:58245427-58245509:+		mRNA	25-40	4946.0
chr3	111567523	111567648	+	chr3:111567523-111567648:+		mRNA	25-40	8563.0
chr12	38873004	38873051	-	chr12:38873004-38873051:-		mRNA	25-40	629.0
chr3	27352812	27352920	-	chr3:27352812-27352920:-		mRNA	25-40	1898.0
chr8	98212405	98212502	-	chr8:98212405-98212502:-		mRNA	25-40	2063.0
chr5	171914343	171914406	-	chr5:171914343-171914406:-		mRNA	25-40	18490.0
chr10	100499524	100499599	-	chr10:100499524-100499599:-		mRNA	25-40	1305.0
chr13	24300401	24300476	+	chr13:24300401-24300476:+		mRNA	25-40	21251.0
chr8	102829821	102829937	-	chr8:102829821-102829937:-		mRNA	25-40	7203.0
chr17	47613669	47613726	+	chr17:47613669-47613726:+		mRNA	25-40	15884.0
chr5	6604138	6604277	-	chr5:6604138-6604277:-		mRNA	25-40	17828.0
chr11	111809643	111809774	-	chr11:111809643-111809774:-		mRNA	25-40	1606.0
chr4	39908395	39908541	-	chr4:39908395-39908541:-		mRNA	25-40	9586.0
chr12	21559091	21559170	-	chr12:21559091-21559170:-		mRNA	25-40	206.0
chr10	70230341	70230400	-	chr10:70230341-70230400:-		mRNA	25-40	2304.0
chr1	62442195	62442300	+	chr1:62442195-62442300:+		mRNA	25-40	1275.0
chr18	26315229	26315399	+	chr18:26315229-26315399:+		mRNA	25-40	2085.0
chr7	158761496	158761545	-	chr7:158761496-158761545:-		mRNA	25-40	3518.0
chr10	5723677	5723778	+	chr10:5723677-5723778:+		mRNA	25-40	2188.0
chr10	73160434	73160552	-	chr10:73160434-73160552:-		mRNA	25-40	1395.0
chr5	75656029	75656128	+	chr5:75656029-75656128:+		mRNA	25-40	716.0
chr10	20831196	20831307	-	chr10:20831196-20831307:-		mRNA	25-40	6900.0
chr15	55439472	55439582	-	chr15:55439472-55439582:-		mRNA	25-40	2477.0
chrX	114717586	114717677	+	chrX:114717586-114717677:+		mRNA	25-40	5610.0
chr7	130298746	130298828	+	chr7:130298746-130298828:+		mRNA	25-40	901.0
chr17	62373814	62373868	+	chr17:62373814-62373868:+		mRNA	25-40	251.0
chr7	155678608	155678685	+	chr7:155678608-155678685:+		mRNA	25-40	1403.0
chr3	100166335	100166395	+	chr3:100166335-100166395:+		mRNA	25-40	7768.0
chr9	111718184	111718289	-	chr9:111718184-111718289:-		mRNA	25-40	1227.0
chr5	173932450	173932501	+	chr5:173932450-173932501:+		mRNA	25-40	2820.0
chr10	15687938	15688039	-	chr10:15687938-15688039:-		mRNA	25-40	16036.0
chr12	103806855	103806930	-	chr12:103806855-103806930:-		mRNA	25-40	8459.0
chr15	65761360	65761439	-	chr15:65761360-65761439:-		mRNA	25-40	695.0
chr2	43753619	43753761	+	chr2:43753619-43753761:+		mRNA	25-40	1001.0
chr9	94955908	94956016	+	chr9:94955908-94956016:+		mRNA	25-40	14421.0
chr4	122393589	122393658	+	chr4:122393589-122393658:+		mRNA	25-40	874.0
chr3	119503954	119504022	+	chr3:119503954-119504022:+		mRNA	25-40	1063.0
chr5	163442045	163442144	+	chr5:163442045-163442144:+		mRNA	25-40	1047.0
chr19	32602015	32602127	-	chr19:32602015-32602127:-		mRNA	25-40	725.0
chr8	71211156	71211257	-	chr8:71211156-71211257:-		mRNA	25-40	4487.0
chr2	134428365	134428440	+	chr2:134428365-134428440:+		mRNA	25-40	32239.0
chr4	42455297	42455420	-	chr4:42455297-42455420:-		mRNA	25-40	28516.0
chr19	7938027	7938198	-	chr19:7938027-7938198:-		mRNA	25-40	16880.0
chr3	15230442	15230536	+	chr3:15230442-15230536:+		mRNA	25-40	634.0
chr4	154567593	154567821	+	chr4:154567593-154567821:+		mRNA	25-40	599.0
chr2	47378953	47379055	+	chr2:47378953-47379055:+		mRNA	25-40	589.0
chr9	105464236	105464332	+	chr9:105464236-105464332:+		mRNA	25-40	2503.0
chr2	238185181	238185288	-	chr2:238185181-238185288:-		mRNA	25-40	739.0
chr6	153024262	153024497	-	chr6:153024262-153024497:-		mRNA	25-40	5688.0
chr12	80539776	80539945	+	chr12:80539776-80539945:+		mRNA	25-40	4641.0
chr7	21581905	21582022	+	chr7:21581905-21582022:+		mRNA	25-40	5820.0
chr4	186196003	186196089	+	chr4:186196003-186196089:+		mRNA	25-40	1428.0
chr4	119320670	119320843	-	chr4:119320670-119320843:-		mRNA	25-40	13111.0
chr12	121771488	121771550	+	chr12:121771488-121771550:+		mRNA	25-40	226.0
chr18	35974896	35975096	+	chr18:35974896-35975096:+		mRNA	25-40	351.0
chr5	37060844	37061019	+	chr5:37060844-37061019:+		mRNA	25-40	729.0
chr1	173850327	173850480	+	chr1:173850327-173850480:+		mRNA	25-40	8432.0
chr12	110485078	110485200	+	chr12:110485078-110485200:+		mRNA	25-40	4648.0
chr21	39213481	39213554	-	chr21:39213481-39213554:-		mRNA	25-40	936.0
chrX	100597504	100597658	+	chrX:100597504-100597658:+		mRNA	25-40	2971.0
chr13	98888158	98888224	-	chr13:98888158-98888224:-		mRNA	25-40	1009.0
chr2	200949554	200949644	-	chr2:200949554-200949644:-		mRNA	25-40	2735.0
chr10	67888882	67889124	+	chr10:67888882-67889124:+		mRNA	25-40	495.0
chr17	43063874	43063952	-	chr17:43063874-43063952:-		mRNA	25-40	2753.0
chr7	148766565	148766724	+	chr7:148766565-148766724:+		mRNA	25-40	210.0
chr1	85071928	85072006	+	chr1:85071928-85072006:+		mRNA	25-40	8349.0
chr5	140445742	140445976	+	chr5:140445742-140445976:+		mRNA	25-40	1021.0
chr2	55262316	55262428	-	chr2:55262316-55262428:-		mRNA	25-40	6122.0
chr2	157295663	157295799	+	chr2:157295663-157295799:+		mRNA	25-40	1537.0
chr12	14652952	14653015	-	chr12:14652952-14653015:-		mRNA	25-40	2513.0
chr14	59931969	59932040	+	chr14:59931969-59932040:+		mRNA	25-40	611.0
chr4	75790643	75790798	+	chr4:75790643-75790798:+		mRNA	25-40	14964.0
chr17	661809	661896	-	chr17:661809-661896:-		mRNA	25-40	15405.0
chr5	34818797	34818852	+	chr5:34818797-34818852:+		mRNA	25-40	731.0
chr2	169926692	169926745	+	chr2:169926692-169926745:+		mRNA	25-40	1385.0
chr10	92606619	92606717	+	chr10:92606619-92606717:+		mRNA	25-40	3971.0
chr5	88760988	88761126	-	chr5:88760988-88761126:-		mRNA	25-40	1897.0
chr2	168996635	168996723	-	chr2:168996635-168996723:-		mRNA	25-40	692.0
chr6	107210439	107210571	-	chr6:107210439-107210571:-		mRNA	25-40	2188.0
chr9	105365483	105365640	+	chr9:105365483-105365640:+		mRNA	25-40	285.0
chr4	102991643	102991713	-	chr4:102991643-102991713:-		mRNA	25-40	5954.0
chr16	84762989	84763089	+	chr16:84762989-84763089:+		mRNA	25-40	4742.0
chr12	122798085	122798201	+	chr12:122798085-122798201:+		mRNA	25-40	16799.0
chr17	82193756	82193831	-	chr17:82193756-82193831:-		mRNA	25-40	1862.0
chr4	183249920	183249994	+	chr4:183249920-183249994:+		mRNA	25-40	5409.0
chr9	100349184	100349373	-	chr9:100349184-100349373:-		mRNA	25-40	1365.0
chr3	184859985	184860066	+	chr3:184859985-184860066:+		mRNA	25-40	2767.0
chr8	66835943	66836075	+	chr8:66835943-66836075:+		mRNA	25-40	1284.0
chr2	54973563	54973622	-	chr2:54973563-54973622:-		mRNA	25-40	7072.0
chr2	131082577	131082658	-	chr2:131082577-131082658:-		mRNA	25-40	11173.0
chr1	113738730	113738800	-	chr1:113738730-113738800:-		mRNA	25-40	8491.0
chr5	62506241	62506358	+	chr5:62506241-62506358:+		mRNA	25-40	1582.0
chr12	38762112	38762217	-	chr12:38762112-38762217:-		mRNA	25-40	1994.0
chr22	43968731	43968819	+	chr22:43968731-43968819:+		mRNA	25-40	9424.0
chrX	64354777	64354935	-	chrX:64354777-64354935:-		mRNA	25-40	15729.0
chr11	61806664	61806725	-	chr11:61806664-61806725:-		mRNA	25-40	6370.0
chr8	85341599	85341660	-	chr8:85341599-85341660:-		mRNA	25-40	6642.0
chr1	225415278	225415333	-	chr1:225415278-225415333:-		mRNA	25-40	334.0
chr20	3264438	3264525	-	chr20:3264438-3264525:-		mRNA	25-40	9843.0
chr8	132615038	132615098	-	chr8:132615038-132615098:-		mRNA	25-40	5559.0
chr2	10124717	10124851	+	chr2:10124717-10124851:+		mRNA	25-40	5396.0
chr15	30635080	30635189	+	chr15:30635080-30635189:+		mRNA	25-40	1320.0
chr1	93114988	93115089	+	chr1:93114988-93115089:+		mRNA	25-40	7617.0
chr8	67484679	67484790	-	chr8:67484679-67484790:-		mRNA	25-40	58775.0
chr5	5447427	5447510	+	chr5:5447427-5447510:+		mRNA	25-40	242.0
chr3	134531845	134531941	+	chr3:134531845-134531941:+		mRNA	25-40	9758.0
chr4	106250418	106250479	-	chr4:106250418-106250479:-		mRNA	25-40	708.0
chr6	69835857	69836036	-	chr6:69835857-69836036:-		mRNA	25-40	2181.0
chr22	50159678	50159786	+	chr22:50159678-50159786:+		mRNA	25-40	31110.0
chr17	51079584	51079705	-	chr17:51079584-51079705:-		mRNA	25-40	2836.0
chr1	109603951	109604105	-	chr1:109603951-109604105:-		mRNA	25-40	8605.0
chr5	75569340	75569493	+	chr5:75569340-75569493:+		mRNA	25-40	11769.0
chr1	236873773	236873841	+	chr1:236873773-236873841:+		mRNA	25-40	980.0
chr1	229495495	229495566	-	chr1:229495495-229495566:-		mRNA	25-40	561.0
chr10	62085702	62085901	+	chr10:62085702-62085901:+		mRNA	25-40	3359.0
chr10	68892589	68892774	+	chr10:68892589-68892774:+		mRNA	25-40	115.0
chr4	99906517	99906612	-	chr4:99906517-99906612:-		mRNA	25-40	11775.0
chr12	102164438	102164609	+	chr12:102164438-102164609:+		mRNA	25-40	3089.0
chr7	158655118	158655259	-	chr7:158655118-158655259:-		mRNA	25-40	118.0
chr17	9568371	9568471	-	chr17:9568371-9568471:-		mRNA	25-40	14919.0
chr9	32493761	32493943	-	chr9:32493761-32493943:-		mRNA	25-40	6692.0
chr7	14345301	14345392	-	chr7:14345301-14345392:-		mRNA	25-40	357.0
chr10	104161037	104161163	-	chr10:104161037-104161163:-		mRNA	25-40	3696.0
chr1	71076795	71076878	-	chr1:71076795-71076878:-		mRNA	25-40	788.0
chr7	103654093	103654206	-	chr7:103654093-103654206:-		mRNA	25-40	4803.0
chr19	36607552	36607623	+	chr19:36607552-36607623:+		mRNA	25-40	26659.0
chrX	16736166	16736233	+	chrX:16736166-16736233:+		mRNA	25-40	17063.0
chr15	60455003	60455163	-	chr15:60455003-60455163:-		mRNA	25-40	6185.0
chr13	45479005	45479067	+	chr13:45479005-45479067:+		mRNA	25-40	2544.0
chrX	80704678	80704847	-	chrX:80704678-80704847:-		mRNA	25-40	4491.0
chr5	60787334	60787432	-	chr5:60787334-60787432:-		mRNA	25-40	5007.0
chr7	77323647	77323743	-	chr7:77323647-77323743:-		mRNA	25-40	115.0
chr16	47158873	47158991	-	chr16:47158873-47158991:-		mRNA	25-40	6054.0
chr2	152640791	152640915	+	chr2:152640791-152640915:+		mRNA	25-40	17915.0
chr22	31508259	31508377	+	chr22:31508259-31508377:+		mRNA	25-40	183.0
chr14	35096709	35096765	-	chr14:35096709-35096765:-		mRNA	25-40	5682.0
chr15	81343278	81343346	-	chr15:81343278-81343346:-		mRNA	25-40	2588.0
chrX	63743369	63743447	-	chrX:63743369-63743447:-		mRNA	25-40	3546.0
chr15	52184551	52184695	-	chr15:52184551-52184695:-		mRNA	25-40	2100.0
chrX	136687932	136687992	-	chrX:136687932-136687992:-		mRNA	25-40	8258.0
chr13	30917403	30917513	+	chr13:30917403-30917513:+		mRNA	25-40	21852.0
chr2	232735155	232735239	+	chr2:232735155-232735239:+		mRNA	25-40	595.0
chr18	23568823	23568999	-	chr18:23568823-23568999:-		mRNA	25-40	11681.0
chr2	231062248	231062322	+	chr2:231062248-231062322:+		mRNA	25-40	2155.0
chr2	61206760	61206887	-	chr2:61206760-61206887:-		mRNA	25-40	500.0
chr15	89871475	89871547	-	chr15:89871475-89871547:-		mRNA	25-40	12230.0
chr3	19978310	19978404	+	chr3:19978310-19978404:+		mRNA	25-40	20646.0
chr13	72737962	72738044	+	chr13:72737962-72738044:+		mRNA	25-40	11986.0
chr15	48508582	48508705	-	chr15:48508582-48508705:-		mRNA	25-40	6240.0
chr15	67580754	67580824	+	chr15:67580754-67580824:+		mRNA	25-40	3508.0
chr2	71365429	71365707	+	chr2:71365429-71365707:+		mRNA	25-40	2396.0
chr12	85153024	85153146	+	chr12:85153024-85153146:+		mRNA	25-40	5671.0
chr6	109150118	109150240	+	chr6:109150118-109150240:+		mRNA	25-40	7022.0
chr18	31143657	31143792	-	chr18:31143657-31143792:-		mRNA	25-40	8389.0
chr14	58351073	58351324	+	chr14:58351073-58351324:+		mRNA	25-40	3738.0
chr3	88140970	88141079	-	chr3:88140970-88141079:-		mRNA	25-40	4917.0
chr10	37147370	37147458	+	chr10:37147370-37147458:+		mRNA	25-40	2760.0
chr14	92156479	92156632	+	chr14:92156479-92156632:+		mRNA	25-40	985.0
chr17	47142229	47142437	-	chr17:47142229-47142437:-		mRNA	25-40	662.0
chr4	76325857	76326016	-	chr4:76325857-76326016:-		mRNA	25-40	791.0
chr19	16089045	16089121	+	chr19:16089045-16089121:+		mRNA	25-40	5242.0
chr14	94256460	94256605	+	chr14:94256460-94256605:+		mRNA	25-40	931.0
chrX	70553306	70553415	-	chrX:70553306-70553415:-		mRNA	25-40	7722.0
chr12	94335589	94335665	-	chr12:94335589-94335665:-		mRNA	25-40	1894.0
chr1	43226983	43227127	+	chr1:43226983-43227127:+		mRNA	25-40	17027.0
chr17	69174281	69174395	-	chr17:69174281-69174395:-		mRNA	25-40	3700.0
chr1	150072166	150072227	+	chr1:150072166-150072227:+		mRNA	25-40	3005.0
chr5	134167170	134167244	-	chr5:134167170-134167244:-		mRNA	25-40	725.0
chr14	50621843	50621900	+	chr14:50621843-50621900:+		mRNA	25-40	1211.0
chr2	43795890	43795959	+	chr2:43795890-43795959:+		mRNA	25-40	190.0
chr4	127827305	127827425	+	chr4:127827305-127827425:+		mRNA	25-40	746.0
chr4	151137732	151137863	-	chr4:151137732-151137863:-		mRNA	25-40	3571.0
chr16	53245595	53245851	+	chr16:53245595-53245851:+		mRNA	25-40	411.0
chr3	69001608	69001715	-	chr3:69001608-69001715:-		mRNA	25-40	6167.0
chr17	62407028	62407213	+	chr17:62407028-62407213:+		mRNA	25-40	22101.0
chrX	29917464	29917597	+	chrX:29917464-29917597:+		mRNA	25-40	9234.0
chr6	116924669	116924792	+	chr6:116924669-116924792:+		mRNA	25-40	698.0
chr6	146685734	146685829	+	chr6:146685734-146685829:+		mRNA	25-40	1207.0
chr6	69752259	69752357	-	chr6:69752259-69752357:-		mRNA	25-40	2539.0
chr5	148099234	148099316	+	chr5:148099234-148099316:+		mRNA	25-40	13857.0
chr1	243417968	243418077	+	chr1:243417968-243418077:+		mRNA	25-40	2195.0
chr6	63700350	63700467	+	chr6:63700350-63700467:+		mRNA	25-40	261.0
chr10	59254348	59254444	-	chr10:59254348-59254444:-		mRNA	25-40	2881.0
chr5	140693591	140693666	+	chr5:140693591-140693666:+		mRNA	25-40	8397.0
chr17	69174607	69174778	-	chr17:69174607-69174778:-		mRNA	25-40	1616.0
chr10	59234304	59234501	+	chr10:59234304-59234501:+		mRNA	25-40	155.0
chr9	84292668	84292749	-	chr9:84292668-84292749:-		mRNA	25-40	4131.0
chr20	59886707	59886835	-	chr20:59886707-59886835:-		mRNA	25-40	6766.0
chr18	36138795	36138873	+	chr18:36138795-36138873:+		mRNA	25-40	3390.0
chr14	63993835	63993970	+	chr14:63993835-63993970:+		mRNA	25-40	8028.0
chr2	172475597	172475686	+	chr2:172475597-172475686:+		mRNA	25-40	3608.0
chr12	88176208	88176320	+	chr12:88176208-88176320:+		mRNA	25-40	2409.0
chr5	149520290	149520389	-	chr5:149520290-149520389:-		mRNA	25-40	1142.0
chr8	100137565	100137668	-	chr8:100137565-100137668:-		mRNA	25-40	4613.0
chr1	65622906	65622982	+	chr1:65622906-65622982:+		mRNA	25-40	831.0
chr3	9424467	9424527	+	chr3:9424467-9424527:+		mRNA	25-40	251.0
chr17	63657794	63657908	+	chr17:63657794-63657908:+		mRNA	25-40	11184.0
chr1	184590739	184590816	+	chr1:184590739-184590816:+		mRNA	25-40	1248.0
chr1	182458319	182458394	+	chr1:182458319-182458394:+		mRNA	25-40	1050.0
chr7	95595023	95595165	-	chr7:95595023-95595165:-		mRNA	25-40	6438.0
chr1	75211468	75211553	-	chr1:75211468-75211553:-		mRNA	25-40	7916.0
chr13	20808436	20808582	-	chr13:20808436-20808582:-		mRNA	25-40	13515.0
chr1	89579591	89579689	+	chr1:89579591-89579689:+		mRNA	25-40	998.0
chr2	61502249	61502311	-	chr2:61502249-61502311:-		mRNA	25-40	416.0
chr2	178666824	178666902	-	chr2:178666824-178666902:-		mRNA	25-40	264.0
chr17	10641285	10641373	-	chr17:10641285-10641373:-		mRNA	25-40	3822.0
chr5	170234977	170235071	+	chr5:170234977-170235071:+		mRNA	25-40	13170.0
chr21	46270401	46270564	-	chr21:46270401-46270564:-		mRNA	25-40	511.0
chr13	24767272	24767367	+	chr13:24767272-24767367:+		mRNA	25-40	20184.0
chr5	154026399	154026523	-	chr5:154026399-154026523:-		mRNA	25-40	1845.0
chr4	151705185	151705270	-	chr4:151705185-151705270:-		mRNA	25-40	4044.0
chr3	146521544	146521706	-	chr3:146521544-146521706:-		mRNA	25-40	892.0
chr14	31148721	31148798	-	chr14:31148721-31148798:-		mRNA	25-40	597.0
chr15	56388472	56388521	+	chr15:56388472-56388521:+		mRNA	25-40	518.0
chr12	123692658	123692724	+	chr12:123692658-123692724:+		mRNA	25-40	1197.0
chr1	91401012	91401110	-	chr1:91401012-91401110:-		mRNA	25-40	2459.0
chr2	171976157	171976309	+	chr2:171976157-171976309:+		mRNA	25-40	5067.0
chr2	42295125	42295260	+	chr2:42295125-42295260:+		mRNA	25-40	438.0
chr12	95105007	95105087	-	chr12:95105007-95105087:-		mRNA	25-40	12783.0
chr1	85496166	85496282	-	chr1:85496166-85496282:-		mRNA	25-40	16312.0
chr6	99503765	99503866	-	chr6:99503765-99503866:-		mRNA	25-40	972.0
chr9	19089412	19089560	-	chr9:19089412-19089560:-		mRNA	25-40	13367.0
chr12	101757572	101757658	-	chr12:101757572-101757658:-		mRNA	25-40	2878.0
chr12	118266655	118266760	-	chr12:118266655-118266760:-		mRNA	25-40	844.0
chr6	110985006	110985139	+	chr6:110985006-110985139:+		mRNA	25-40	7024.0
chr20	57342729	57342841	+	chr20:57342729-57342841:+		mRNA	25-40	928.0
chr14	61740505	61740628	+	chr14:61740505-61740628:+		mRNA	25-40	3829.0
chr5	111501002	111501117	-	chr5:111501002-111501117:-		mRNA	25-40	25520.0
chr7	93996265	93996322	-	chr7:93996265-93996322:-		mRNA	25-40	3203.0
chr2	181531657	181531777	+	chr2:181531657-181531777:+		mRNA	25-40	5586.0
chr12	43800435	43800531	-	chr12:43800435-43800531:-		mRNA	25-40	28670.0
chr17	37561195	37561258	-	chr17:37561195-37561258:-		mRNA	25-40	1423.0
chr10	93662560	93662644	+	chr10:93662560-93662644:+		mRNA	25-40	2980.0
chr6	145888020	145888101	-	chr6:145888020-145888101:-		mRNA	25-40	11514.0
chr10	97256318	97256405	-	chr10:97256318-97256405:-		mRNA	25-40	356.0
chr2	230294271	230294319	+	chr2:230294271-230294319:+		mRNA	25-40	653.0
chr14	93212032	93212128	+	chr14:93212032-93212128:+		mRNA	25-40	30412.0
chr4	75864440	75864528	-	chr4:75864440-75864528:-		mRNA	25-40	12224.0
chr5	71548682	71548746	+	chr5:71548682-71548746:+		mRNA	25-40	9148.0
chr9	108893943	108894067	-	chr9:108893943-108894067:-		mRNA	25-40	209.0
chr7	16557360	16557442	+	chr7:16557360-16557442:+		mRNA	25-40	1121.0
chr14	50482361	50482417	-	chr14:50482361-50482417:-		mRNA	25-40	2955.0
chr7	87194684	87194829	+	chr7:87194684-87194829:+		mRNA	25-40	3134.0
chr2	60782686	60782771	+	chr2:60782686-60782771:+		mRNA	25-40	19763.0
chr6	20846075	20846179	+	chr6:20846075-20846179:+		mRNA	25-40	5968.0
chr2	97772297	97772425	-	chr2:97772297-97772425:-		mRNA	25-40	8007.0
chr16	11886471	11886612	-	chr16:11886471-11886612:-		mRNA	25-40	1343.0
chr8	94765183	94765315	+	chr8:94765183-94765315:+		mRNA	25-40	2645.0
chr2	39378066	39378124	-	chr2:39378066-39378124:-		mRNA	25-40	1128.0
chr1	237651411	237651502	+	chr1:237651411-237651502:+		mRNA	25-40	2669.0
chr7	33351219	33351324	+	chr7:33351219-33351324:+		mRNA	25-40	244.0
chr18	50382129	50382227	+	chr18:50382129-50382227:+		mRNA	25-40	5261.0
chr3	52686769	52686828	+	chr3:52686769-52686828:+		mRNA	25-40	7438.0
chr6	142401994	142402059	+	chr6:142401994-142402059:+		mRNA	25-40	2349.0
chr5	111106057	111106144	+	chr5:111106057-111106144:+		mRNA	25-40	7454.0
chr3	149183466	149183606	-	chr3:149183466-149183606:-		mRNA	25-40	193.0
chr12	25030278	25030335	+	chr12:25030278-25030335:+		mRNA	25-40	12689.0
chr20	59037191	59037281	-	chr20:59037191-59037281:-		mRNA	25-40	4362.0
chr12	80211949	80211998	+	chr12:80211949-80211998:+		mRNA	25-40	19377.0
chr2	110147916	110148027	-	chr2:110147916-110148027:-		mRNA	25-40	1090.0
chr13	21566797	21566945	-	chr13:21566797-21566945:-		mRNA	25-40	8761.0
chrX	70873223	70873308	-	chrX:70873223-70873308:-		mRNA	25-40	6901.0
chr15	69436564	69436723	+	chr15:69436564-69436723:+		mRNA	25-40	13325.0
chr2	101885187	101885288	+	chr2:101885187-101885288:+		mRNA	25-40	1084.0
chr3	170079774	170079898	+	chr3:170079774-170079898:+		mRNA	25-40	3106.0
chr5	134777574	134777726	+	chr5:134777574-134777726:+		mRNA	25-40	6203.0
chr19	12147395	12147456	-	chr19:12147395-12147456:-		mRNA	25-40	1063.0
chr2	183087040	183087193	+	chr2:183087040-183087193:+		mRNA	25-40	367.0
chr10	101813555	101813607	-	chr10:101813555-101813607:-		mRNA	25-40	1600.0
chr8	53771989	53772168	-	chr8:53771989-53772168:-		mRNA	25-40	3813.0
chr5	76677218	76677351	+	chr5:76677218-76677351:+		mRNA	25-40	6783.0
chr1	214618573	214618695	+	chr1:214618573-214618695:+		mRNA	25-40	1649.0
chrX	124021367	124021432	+	chrX:124021367-124021432:+		mRNA	25-40	537.0
chr15	59642136	59642263	-	chr15:59642136-59642263:-		mRNA	25-40	1087.0
chr3	138221926	138221998	+	chr3:138221926-138221998:+		mRNA	25-40	1179.0
chr2	97209800	97209873	+	chr2:97209800-97209873:+		mRNA	25-40	198.0
chr4	54270633	54270749	+	chr4:54270633-54270749:+		mRNA	25-40	403.0
chr12	46788528	46788619	-	chr12:46788528-46788619:-		mRNA	25-40	8807.0
chr2	119448689	119448781	-	chr2:119448689-119448781:-		mRNA	25-40	5892.0
chr13	98721495	98721586	-	chr13:98721495-98721586:-		mRNA	25-40	4919.0
chr1	84550432	84550531	+	chr1:84550432-84550531:+		mRNA	25-40	1081.0
chr1	109023355	109023522	-	chr1:109023355-109023522:-		mRNA	25-40	832.0
chr8	39706790	39706905	+	chr8:39706790-39706905:+		mRNA	25-40	2793.0
chr14	31326163	31326343	-	chr14:31326163-31326343:-		mRNA	25-40	1206.0
chr2	43485234	43485326	-	chr2:43485234-43485326:-		mRNA	25-40	1126.0
chr9	77345009	77345143	+	chr9:77345009-77345143:+		mRNA	25-40	3291.0
chr17	42703740	42703821	-	chr17:42703740-42703821:-		mRNA	25-40	7141.0
chr1	100214817	100214984	-	chr1:100214817-100214984:-		mRNA	25-40	3141.0
chr13	21495161	21495319	-	chr13:21495161-21495319:-		mRNA	25-40	682.0
chr18	21584310	21584441	-	chr18:21584310-21584441:-		mRNA	25-40	2390.0
chr7	21570069	21570300	+	chr7:21570069-21570300:+		mRNA	25-40	872.0
chr6	125972259	125972329	+	chr6:125972259-125972329:+		mRNA	25-40	4945.0
chr17	11652761	11653003	+	chr17:11652761-11653003:+		mRNA	25-40	9096.0
chr7	12224226	12224386	+	chr7:12224226-12224386:+		mRNA	25-40	17424.0
chr3	197770132	197770245	+	chr3:197770132-197770245:+		mRNA	25-40	1689.0
chr14	57233743	57233884	-	chr14:57233743-57233884:-		mRNA	25-40	899.0
chr13	94593841	94593908	-	chr13:94593841-94593908:-		mRNA	25-40	333.0
chr4	56382477	56382598	-	chr4:56382477-56382598:-		mRNA	25-40	299.0
chr9	105619934	105620062	+	chr9:105619934-105620062:+		mRNA	25-40	336.0
chr4	186285638	186285814	+	chr4:186285638-186285814:+		mRNA	25-40	4417.0
chr13	37047535	37047602	-	chr13:37047535-37047602:-		mRNA	25-40	1024.0
chr16	11886777	11886932	-	chr16:11886777-11886932:-		mRNA	25-40	5008.0
chr12	112042039	112042105	-	chr12:112042039-112042105:-		mRNA	25-40	9414.0
chr7	6173653	6173734	-	chr7:6173653-6173734:-		mRNA	25-40	1852.0
chr1	161912296	161912381	+	chr1:161912296-161912381:+		mRNA	25-40	4286.0
chr12	21318782	21318924	-	chr12:21318782-21318924:-		mRNA	25-40	11389.0
chr3	52706644	52706704	+	chr3:52706644-52706704:+		mRNA	25-40	4664.0
chr10	89215938	89216010	-	chr10:89215938-89216010:-		mRNA	25-40	4294.0
chr17	40294364	40294504	+	chr17:40294364-40294504:+		mRNA	25-40	4751.0
chr14	49833423	49833497	-	chr14:49833423-49833497:-		mRNA	25-40	358.0
chr1	111182799	111182958	+	chr1:111182799-111182958:+		mRNA	25-40	3908.0
chrX	150750730	150750844	+	chrX:150750730-150750844:+		mRNA	25-40	2112.0
chr10	74972507	74972640	+	chr10:74972507-74972640:+		mRNA	25-40	12546.0
chr9	96651390	96651496	-	chr9:96651390-96651496:-		mRNA	25-40	161.0
chr4	103183201	103183289	-	chr4:103183201-103183289:-		mRNA	25-40	591.0
chr8	17086964	17087036	+	chr8:17086964-17087036:+		mRNA	25-40	2360.0
chr6	84186332	84186624	-	chr6:84186332-84186624:-		mRNA	25-40	1306.0
chr14	96852831	96852940	+	chr14:96852831-96852940:+		mRNA	25-40	8821.0
chr5	179708978	179709060	+	chr5:179708978-179709060:+		mRNA	25-40	742.0
chr5	128184789	128184857	+	chr5:128184789-128184857:+		mRNA	25-40	2772.0
chr8	67217782	67217921	-	chr8:67217782-67217921:-		mRNA	25-40	104.0
chr5	137960166	137960215	-	chr5:137960166-137960215:-		mRNA	25-40	1273.0
chr4	83310722	83310891	-	chr4:83310722-83310891:-		mRNA	25-40	872.0
chr5	109788934	109789049	+	chr5:109788934-109789049:+		mRNA	25-40	2501.0
chr1	94021640	94021715	-	chr1:94021640-94021715:-		mRNA	25-40	957.0
chr8	130361670	130361772	-	chr8:130361670-130361772:-		mRNA	25-40	17190.0
chr2	237772866	237772946	+	chr2:237772866-237772946:+		mRNA	25-40	426.0
chr10	95375973	95376057	-	chr10:95375973-95376057:-		mRNA	25-40	8540.0
chr10	48867265	48867343	+	chr10:48867265-48867343:+		mRNA	25-40	1117.0
chr8	112352416	112352535	-	chr8:112352416-112352535:-		mRNA	25-40	7210.0
chr3	63835154	63835224	-	chr3:63835154-63835224:-		mRNA	25-40	9884.0
chr12	92826166	92826286	-	chr12:92826166-92826286:-		mRNA	25-40	12637.0
chr18	66511568	66511686	-	chr18:66511568-66511686:-		mRNA	25-40	3689.0
chr13	52665637	52665734	+	chr13:52665637-52665734:+		mRNA	25-40	1681.0
chr15	66535933	66536070	+	chr15:66535933-66536070:+		mRNA	25-40	1166.0
chr19	6391902	6391975	-	chr19:6391902-6391975:-		mRNA	25-40	4319.0
chr2	190290405	190290486	-	chr2:190290405-190290486:-		mRNA	25-40	2539.0
chr4	103092600	103092697	-	chr4:103092600-103092697:-		mRNA	25-40	489.0
chr9	105471904	105472006	+	chr9:105471904-105472006:+		mRNA	25-40	1357.0
chr12	15895359	15895497	+	chr12:15895359-15895497:+		mRNA	25-40	664.0
chr5	98881076	98881172	-	chr5:98881076-98881172:-		mRNA	25-40	578.0
chr1	240257945	240258033	+	chr1:240257945-240258033:+		mRNA	25-40	5356.0
chr5	37157670	37157869	-	chr5:37157670-37157869:-		mRNA	25-40	1012.0
chr2	186500182	186500294	+	chr2:186500182-186500294:+		mRNA	25-40	326.0
chr12	29520618	29520721	-	chr12:29520618-29520721:-		mRNA	25-40	5384.0
chr1	63396513	63396598	+	chr1:63396513-63396598:+		mRNA	25-40	5396.0
chr10	114210581	114210749	+	chr10:114210581-114210749:+		mRNA	25-40	2147.0
chr2	149367978	149368156	+	chr2:149367978-149368156:+		mRNA	25-40	1896.0
chr6	89684876	89684986	-	chr6:89684876-89684986:-		mRNA	25-40	1705.0
chr12	123835406	123835529	+	chr12:123835406-123835529:+		mRNA	25-40	185.0
chr12	92811279	92811435	-	chr12:92811279-92811435:-		mRNA	25-40	3852.0
chrX	19409924	19409974	-	chrX:19409924-19409974:-		mRNA	25-40	391.0
chr10	68450028	68450248	-	chr10:68450028-68450248:-		mRNA	25-40	1858.0
chr12	68858923	68859072	-	chr12:68858923-68859072:-		mRNA	25-40	14194.0
chr17	48796061	48796147	-	chr17:48796061-48796147:-		mRNA	25-40	12809.0
chr14	35091070	35091208	-	chr14:35091070-35091208:-		mRNA	25-40	28164.0
chr3	129402523	129402580	-	chr3:129402523-129402580:-		mRNA	25-40	7040.0
chr1	147267426	147267519	+	chr1:147267426-147267519:+		mRNA	25-40	8776.0
chr14	49840718	49840867	-	chr14:49840718-49840867:-		mRNA	25-40	32999.0
chr3	130959275	130959342	+	chr3:130959275-130959342:+		mRNA	25-40	4134.0
chr7	105551570	105551708	+	chr7:105551570-105551708:+		mRNA	25-40	2095.0
chr16	69133458	69133619	+	chr16:69133458-69133619:+		mRNA	25-40	14491.0
chr12	122518839	122519030	-	chr12:122518839-122519030:-		mRNA	25-40	521.0
chr2	152679352	152679473	-	chr2:152679352-152679473:-		mRNA	25-40	3712.0
chr9	112252678	112252789	-	chr9:112252678-112252789:-		mRNA	25-40	2473.0
chr7	148846497	148846599	-	chr7:148846497-148846599:-		mRNA	25-40	225.0
chr4	142173632	142173810	-	chr4:142173632-142173810:-		mRNA	25-40	2395.0
chr8	108479006	108479111	+	chr8:108479006-108479111:+		mRNA	25-40	615.0
chrX	115156602	115156668	-	chrX:115156602-115156668:-		mRNA	25-40	2617.0
chr6	73763576	73763686	+	chr6:73763576-73763686:+		mRNA	25-40	3098.0
chr2	101823928	101824054	+	chr2:101823928-101824054:+		mRNA	25-40	1499.0
chr14	99874931	99874988	+	chr14:99874931-99874988:+		mRNA	25-40	4090.0
chr1	20827617	20827699	-	chr1:20827617-20827699:-		mRNA	25-40	6627.0
chr18	24172376	24172484	-	chr18:24172376-24172484:-		mRNA	25-40	2608.0
chr15	70980101	70980185	+	chr15:70980101-70980185:+		mRNA	25-40	3680.0
chr7	151572664	151572710	-	chr7:151572664-151572710:-		mRNA	25-40	1231.0
chr18	62258512	62258677	+	chr18:62258512-62258677:+		mRNA	25-40	1061.0
chr2	142988845	142988905	+	chr2:142988845-142988905:+		mRNA	25-40	1827.0
chr21	14498442	14498593	-	chr21:14498442-14498593:-		mRNA	25-40	2261.0
chr18	8633189	8633328	+	chr18:8633189-8633328:+		mRNA	25-40	990.0
chr2	152673598	152673707	-	chr2:152673598-152673707:-		mRNA	25-40	12253.0
chr6	52794125	52794267	-	chr6:52794125-52794267:-		mRNA	25-40	589.0
chr3	142804436	142804631	+	chr3:142804436-142804631:+		mRNA	25-40	2429.0
chr4	103148844	103149000	-	chr4:103148844-103149000:-		mRNA	25-40	3887.0
chr18	54917913	54917997	-	chr18:54917913-54917997:-		mRNA	25-40	1142.0
chr2	60791761	60791883	+	chr2:60791761-60791883:+		mRNA	25-40	6411.0
chrX	14574492	14574560	+	chrX:14574492-14574560:+		mRNA	25-40	797.0
chr1	75848209	75848277	+	chr1:75848209-75848277:+		mRNA	25-40	7759.0
chr3	186741522	186741600	+	chr3:186741522-186741600:+		mRNA	25-40	14412.0
chr8	31124522	31124624	+	chr8:31124522-31124624:+		mRNA	25-40	2946.0
chr10	27215535	27215642	-	chr10:27215535-27215642:-		mRNA	25-40	527.0
chr1	200592080	200592241	-	chr1:200592080-200592241:-		mRNA	25-40	7938.0
chr9	15186944	15187036	-	chr9:15186944-15187036:-		mRNA	25-40	15920.0
chr14	54944332	54944471	-	chr14:54944332-54944471:-		mRNA	25-40	904.0
chr1	154054770	154054833	-	chr1:154054770-154054833:-		mRNA	25-40	1881.0
chr2	135822020	135822099	-	chr2:135822020-135822099:-		mRNA	25-40	6704.0
chr14	23477503	23477561	+	chr14:23477503-23477561:+		mRNA	25-40	2331.0
chr6	56494010	56494181	-	chr6:56494010-56494181:-		mRNA	25-40	11826.0
chrX	77523252	77523402	-	chrX:77523252-77523402:-		mRNA	25-40	3677.0
chr1	92269723	92269777	-	chr1:92269723-92269777:-		mRNA	25-40	989.0
chr1	211278117	211278242	+	chr1:211278117-211278242:+		mRNA	25-40	2723.0
chr1	74752292	74752426	+	chr1:74752292-74752426:+		mRNA	25-40	16352.0
chrX	152829149	152829278	-	chrX:152829149-152829278:-		mRNA	25-40	6842.0
chr1	51440347	51440433	-	chr1:51440347-51440433:-		mRNA	25-40	3802.0
chr9	121467843	121467932	-	chr9:121467843-121467932:-		mRNA	25-40	2427.0
chr14	59320490	59320585	+	chr14:59320490-59320585:+		mRNA	25-40	5084.0
chr7	138580562	138580695	+	chr7:138580562-138580695:+		mRNA	25-40	3888.0
chr17	80350301	80350397	+	chr17:80350301-80350397:+		mRNA	25-40	2355.0
chr2	151462242	151462323	+	chr2:151462242-151462323:+		mRNA	25-40	976.0
chr8	66150342	66150467	+	chr8:66150342-66150467:+		mRNA	25-40	3198.0
chr12	69362788	69362908	+	chr12:69362788-69362908:+		mRNA	25-40	2326.0
chr10	92027130	92027301	+	chr10:92027130-92027301:+		mRNA	25-40	516.0
chr3	183230951	183231018	-	chr3:183230951-183231018:-		mRNA	25-40	7592.0
chr1	225498347	225498405	-	chr1:225498347-225498405:-		mRNA	25-40	1654.0
chr5	176488951	176489028	+	chr5:176488951-176489028:+		mRNA	25-40	19575.0
chr7	92585298	92585397	-	chr7:92585298-92585397:-		mRNA	25-40	241.0
chr4	165100628	165100893	-	chr4:165100628-165100893:-		mRNA	25-40	7514.0
chr13	113260607	113260760	+	chr13:113260607-113260760:+		mRNA	25-40	1442.0
chr15	50614123	50614264	-	chr15:50614123-50614264:-		mRNA	25-40	14819.0
chr18	26078076	26078161	-	chr18:26078076-26078161:-		mRNA	25-40	2911.0
chr4	82970327	82970470	-	chr4:82970327-82970470:-		mRNA	25-40	1161.0
chr3	141907167	141907275	+	chr3:141907167-141907275:+		mRNA	25-40	6334.0
chr12	8157014	8157093	+	chr12:8157014-8157093:+		mRNA	25-40	2724.0
chr14	58472199	58472280	+	chr14:58472199-58472280:+		mRNA	25-40	1765.0
chr5	62591577	62591673	+	chr5:62591577-62591673:+		mRNA	25-40	619.0
chr13	111243872	111243967	+	chr13:111243872-111243967:+		mRNA	25-40	19931.0
chr6	10907542	10907685	+	chr6:10907542-10907685:+		mRNA	25-40	9687.0
chr11	111989005	111989056	+	chr11:111989005-111989056:+		mRNA	25-40	2293.0
chr6	24460279	24460400	-	chr6:24460279-24460400:-		mRNA	25-40	2220.0
chr10	101990551	101990612	-	chr10:101990551-101990612:-		mRNA	25-40	10524.0
chr1	225271906	225272074	+	chr1:225271906-225272074:+		mRNA	25-40	135.0
chr3	100377705	100377913	-	chr3:100377705-100377913:-		mRNA	25-40	10120.0
chr1	101021641	101021766	-	chr1:101021641-101021766:-		mRNA	25-40	689.0
chr2	43571707	43571863	-	chr2:43571707-43571863:-		mRNA	25-40	8049.0
chr14	55641127	55641209	+	chr14:55641127-55641209:+		mRNA	25-40	145.0
chr4	87131793	87131865	+	chr4:87131793-87131865:+		mRNA	25-40	5946.0
chr5	88887502	88887599	-	chr5:88887502-88887599:-		mRNA	25-40	10488.0
chr3	69956455	69956531	+	chr3:69956455-69956531:+		mRNA	25-40	5565.0
chr6	38814054	38814130	+	chr6:38814054-38814130:+		mRNA	25-40	20840.0
chr9	121027160	121027275	-	chr9:121027160-121027275:-		mRNA	25-40	5674.0
chr7	93468715	93468807	-	chr7:93468715-93468807:-		mRNA	25-40	5268.0
chrX	129507941	129508097	-	chrX:129507941-129508097:-		mRNA	25-40	1074.0
chr3	112169197	112169329	-	chr3:112169197-112169329:-		mRNA	25-40	2723.0
chr7	50495350	50495418	-	chr7:50495350-50495418:-		mRNA	25-40	9230.0
chr2	190246154	190246213	-	chr2:190246154-190246213:-		mRNA	25-40	7487.0
chr14	58252119	58252243	+	chr14:58252119-58252243:+		mRNA	25-40	467.0
chr3	141555840	141555913	+	chr3:141555840-141555913:+		mRNA	25-40	239.0
chr13	113425052	113425180	-	chr13:113425052-113425180:-		mRNA	25-40	4733.0
chr12	29341734	29341817	-	chr12:29341734-29341817:-		mRNA	25-40	3293.0
chr11	100962409	100962468	+	chr11:100962409-100962468:+		mRNA	25-40	8348.0
chr12	95113651	95113702	-	chr12:95113651-95113702:-		mRNA	25-40	584.0
chr1	3839608	3839777	-	chr1:3839608-3839777:-		mRNA	25-40	4078.0
chr1	91991184	91991246	+	chr1:91991184-91991246:+		mRNA	25-40	3275.0
chr15	93012345	93012445	+	chr15:93012345-93012445:+		mRNA	25-40	1265.0
chr4	155703932	155703994	+	chr4:155703932-155703994:+		mRNA	25-40	201.0
chrX	70277716	70277801	+	chrX:70277716-70277801:+		mRNA	25-40	5905.0
chr17	63809560	63809660	+	chr17:63809560-63809660:+		mRNA	25-40	5642.0
chr12	42441315	42441430	+	chr12:42441315-42441430:+		mRNA	25-40	9853.0
chr2	178845626	178845743	-	chr2:178845626-178845743:-		mRNA	25-40	3499.0
chr6	49453585	49453757	-	chr6:49453585-49453757:-		mRNA	25-40	5551.0
chr2	238268923	238268975	-	chr2:238268923-238268975:-		mRNA	25-40	3250.0
chr2	135090998	135091131	+	chr2:135090998-135091131:+		mRNA	25-40	1714.0
chr12	22478313	22478478	-	chr12:22478313-22478478:-		mRNA	25-40	11487.0
chr4	54737175	54737281	+	chr4:54737175-54737281:+		mRNA	25-40	3716.0
chr4	47981393	47981501	-	chr4:47981393-47981501:-		mRNA	25-40	546.0
chr5	75459065	75459182	-	chr5:75459065-75459182:-		mRNA	25-40	1680.0
chr2	230793213	230793332	+	chr2:230793213-230793332:+		mRNA	25-40	517.0
chr12	105144287	105144456	+	chr12:105144287-105144456:+		mRNA	25-40	1906.0
chr4	139354026	139354099	+	chr4:139354026-139354099:+		mRNA	25-40	8115.0
chr18	46618192	46618291	-	chr18:46618192-46618291:-		mRNA	25-40	764.0
chr1	75867514	75867589	+	chr1:75867514-75867589:+		mRNA	25-40	4037.0
chr22	38566590	38566737	-	chr22:38566590-38566737:-		mRNA	25-40	1385.0
chr3	180605766	180605838	+	chr3:180605766-180605838:+		mRNA	25-40	1367.0
chr20	35658930	35659015	-	chr20:35658930-35659015:-		mRNA	25-40	1471.0
chr8	52686853	52686968	-	chr8:52686853-52686968:-		mRNA	25-40	10398.0
chr7	103593682	103593883	-	chr7:103593682-103593883:-		mRNA	25-40	7078.0
chr13	20843770	20843887	-	chr13:20843770-20843887:-		mRNA	25-40	166.0
chr3	171009958	171010083	-	chr3:171009958-171010083:-		mRNA	25-40	366.0
chr21	43686804	43686936	+	chr21:43686804-43686936:+		mRNA	25-40	6640.0
chr17	76733293	76733378	+	chr17:76733293-76733378:+		mRNA	25-40	8835.0
chr5	113556052	113556135	+	chr5:113556052-113556135:+		mRNA	25-40	2068.0
chr1	179385238	179385360	+	chr1:179385238-179385360:+		mRNA	25-40	8730.0
chr16	74692342	74692417	-	chr16:74692342-74692417:-		mRNA	25-40	932.0
chr4	77885256	77885340	+	chr4:77885256-77885340:+		mRNA	25-40	15326.0
chr12	85027899	85028024	-	chr12:85027899-85028024:-		mRNA	25-40	449.0
chr15	84691535	84691645	-	chr15:84691535-84691645:-		mRNA	25-40	14903.0
chr10	26026377	26026533	+	chr10:26026377-26026533:+		mRNA	25-40	253.0
chr3	37042268	37042332	+	chr3:37042268-37042332:+		mRNA	25-40	1953.0
chr10	63566338	63566411	+	chr10:63566338-63566411:+		mRNA	25-40	2969.0
chr7	80212716	80212870	+	chr7:80212716-80212870:+		mRNA	25-40	192.0
chr3	52687502	52687616	+	chr3:52687502-52687616:+		mRNA	25-40	7960.0
chr14	35087951	35088011	-	chr14:35087951-35088011:-		mRNA	25-40	9290.0
chr12	96298869	96298984	-	chr12:96298869-96298984:-		mRNA	25-40	6033.0
chr17	6762155	6762241	+	chr17:6762155-6762241:+		mRNA	25-40	6180.0
chr22	28745864	28746009	+	chr22:28745864-28746009:+		mRNA	25-40	9031.0
chrX	118588137	118588322	+	chrX:118588137-118588322:+		mRNA	25-40	359.0
chr8	86546595	86546682	+	chr8:86546595-86546682:+		mRNA	25-40	1653.0
chr1	160310192	160310259	-	chr1:160310192-160310259:-		mRNA	25-40	1534.0
chr3	44810846	44811044	+	chr3:44810846-44811044:+		mRNA	25-40	6160.0
chr15	89113725	89113825	+	chr15:89113725-89113825:+		mRNA	25-40	1703.0
chr2	32678856	32678923	+	chr2:32678856-32678923:+		mRNA	25-40	2176.0
chrX	19027219	19027275	-	chrX:19027219-19027275:-		mRNA	25-40	436.0
chr4	121216415	121216501	-	chr4:121216415-121216501:-		mRNA	25-40	20786.0
chr1	113700794	113700950	-	chr1:113700794-113700950:-		mRNA	25-40	480.0
chr12	130821689	130821789	-	chr12:130821689-130821789:-		mRNA	25-40	4142.0
chr12	62508286	62508481	+	chr12:62508286-62508481:+		mRNA	25-40	889.0
chr1	103074618	103074781	-	chr1:103074618-103074781:-		mRNA	25-40	998.0
chr14	34575756	34575843	-	chr14:34575756-34575843:-		mRNA	25-40	8635.0
chr14	49782542	49782595	+	chr14:49782542-49782595:+		mRNA	25-40	1688.0
chr5	75052169	75052228	-	chr5:75052169-75052228:-		mRNA	25-40	109.0
chr9	108943703	108943817	-	chr9:108943703-108943817:-		mRNA	25-40	2848.0
chr14	91719418	91719479	-	chr14:91719418-91719479:-		mRNA	25-40	2310.0
chr14	49653990	49654068	-	chr14:49653990-49654068:-		mRNA	25-40	2842.0
chr6	80343664	80343813	+	chr6:80343664-80343813:+		mRNA	25-40	2209.0
chr1	232608912	232608989	-	chr1:232608912-232608989:-		mRNA	25-40	1497.0
chr2	137663383	137663576	+	chr2:137663383-137663576:+		mRNA	25-40	2240.0
chr5	71541454	71541683	+	chr5:71541454-71541683:+		mRNA	25-40	695.0
chr7	16861984	16862061	-	chr7:16861984-16862061:-		mRNA	25-40	4455.0
chr5	151105245	151105304	-	chr5:151105245-151105304:-		mRNA	25-40	926.0
chr17	58720746	58720813	+	chr17:58720746-58720813:+		mRNA	25-40	9846.0
chr6	56572100	56572267	-	chr6:56572100-56572267:-		mRNA	25-40	3897.0
chr2	28946450	28946500	+	chr2:28946450-28946500:+		mRNA	25-40	394.0
chr3	170359699	170359877	+	chr3:170359699-170359877:+		mRNA	25-40	1115.0
chr4	114852725	114852822	-	chr4:114852725-114852822:-		mRNA	25-40	881.0
chrX	70623950	70624007	-	chrX:70623950-70624007:-		mRNA	25-40	3463.0
chr18	3085045	3085133	-	chr18:3085045-3085133:-		mRNA	25-40	4115.0
chr12	96280808	96280886	-	chr12:96280808-96280886:-		mRNA	25-40	541.0
chr1	200601896	200602069	-	chr1:200601896-200602069:-		mRNA	25-40	667.0
chrX	118404338	118404445	+	chrX:118404338-118404445:+		mRNA	25-40	8702.0
chr12	122542050	122542128	+	chr12:122542050-122542128:+		mRNA	25-40	1872.0
chr7	139139890	139140005	+	chr7:139139890-139140005:+		mRNA	25-40	2251.0
chr12	71132693	71132825	-	chr12:71132693-71132825:-		mRNA	25-40	5605.0
chr20	5565017	5565079	-	chr20:5565017-5565079:-		mRNA	25-40	1556.0
chr1	117095309	117095368	+	chr1:117095309-117095368:+		mRNA	25-40	1139.0
chr17	69221792	69221896	-	chr17:69221792-69221896:-		mRNA	25-40	1808.0
chr6	89855470	89855545	+	chr6:89855470-89855545:+		mRNA	25-40	8072.0
chr1	92139350	92139431	+	chr1:92139350-92139431:+		mRNA	25-40	3109.0
chr4	102043839	102043908	+	chr4:102043839-102043908:+		mRNA	25-40	6273.0
chr13	42581126	42581294	+	chr13:42581126-42581294:+		mRNA	25-40	2229.0
chrX	50294863	50294994	+	chrX:50294863-50294994:+		mRNA	25-40	7838.0
chr1	93894614	93894729	-	chr1:93894614-93894729:-		mRNA	25-40	5011.0
chr14	60291397	60291455	+	chr14:60291397-60291455:+		mRNA	25-40	2265.0
chrX	101224604	101224707	+	chrX:101224604-101224707:+		mRNA	25-40	2213.0
chr20	9421297	9421462	+	chr20:9421297-9421462:+		mRNA	25-40	5995.0
chr5	111105295	111105361	+	chr5:111105295-111105361:+		mRNA	25-40	1248.0
chr17	3821953	3822053	-	chr17:3821953-3822053:-		mRNA	25-40	5923.0
chr7	84001955	84002047	-	chr7:84001955-84002047:-		mRNA	25-40	1695.0
chr14	102978126	102978206	-	chr14:102978126-102978206:-		mRNA	25-40	19177.0
chr6	152135104	152135233	-	chr6:152135104-152135233:-		mRNA	25-40	4947.0
chr3	158596862	158596946	+	chr3:158596862-158596946:+		mRNA	25-40	2372.0
chr4	2657803	2657881	+	chr4:2657803-2657881:+		mRNA	25-40	553.0
chr20	20511254	20511326	-	chr20:20511254-20511326:-		mRNA	25-40	847.0
chrX	118676591	118676738	+	chrX:118676591-118676738:+		mRNA	25-40	933.0
chr1	235774913	235775087	-	chr1:235774913-235775087:-		mRNA	25-40	2222.0
chr2	178753124	178753181	-	chr2:178753124-178753181:-		mRNA	25-40	1391.0
chr12	14466526	14466591	+	chr12:14466526-14466591:+		mRNA	25-40	19590.0
chr13	41675215	41675297	-	chr13:41675215-41675297:-		mRNA	25-40	465.0
chrX	11865086	11865217	+	chrX:11865086-11865217:+		mRNA	25-40	7864.0
chr1	38017668	38017771	+	chr1:38017668-38017771:+		mRNA	25-40	207.0
chr18	68697226	68697304	-	chr18:68697226-68697304:-		mRNA	25-40	2114.0
chr4	67662189	67662256	-	chr4:67662189-67662256:-		mRNA	25-40	2636.0
chr8	70674818	70674900	+	chr8:70674818-70674900:+		mRNA	25-40	914.0
chr18	2574989	2575067	+	chr18:2574989-2575067:+		mRNA	25-40	1743.0
chr8	94194635	94194706	-	chr8:94194635-94194706:-		mRNA	25-40	338.0
chr2	135217465	135217608	-	chr2:135217465-135217608:-		mRNA	25-40	20087.0
chr7	158680721	158680817	-	chr7:158680721-158680817:-		mRNA	25-40	1736.0
chr4	39327524	39327757	-	chr4:39327524-39327757:-		mRNA	25-40	2243.0
chr6	142403802	142403974	+	chr6:142403802-142403974:+		mRNA	25-40	1199.0
chr8	24500790	24500896	+	chr8:24500790-24500896:+		mRNA	25-40	6567.0
chr4	69841990	69842107	-	chr4:69841990-69842107:-		mRNA	25-40	1325.0
chr10	88908702	88908778	+	chr10:88908702-88908778:+		mRNA	25-40	8024.0
chr1	237773520	237773649	+	chr1:237773520-237773649:+		mRNA	25-40	10699.0
chr15	70671039	70671092	-	chr15:70671039-70671092:-		mRNA	25-40	4446.0
chr9	95247432	95247517	-	chr9:95247432-95247517:-		mRNA	25-40	13238.0
chr15	50929009	50929169	+	chr15:50929009-50929169:+		mRNA	25-40	5525.0
chr6	127316450	127316503	-	chr6:127316450-127316503:-		mRNA	25-40	594.0
chr10	100204506	100204658	-	chr10:100204506-100204658:-		mRNA	25-40	545.0
chr14	59565047	59565276	-	chr14:59565047-59565276:-		mRNA	25-40	3869.0
chrX	19362738	19362851	-	chrX:19362738-19362851:-		mRNA	25-40	9834.0
chr14	94266959	94267030	+	chr14:94266959-94267030:+		mRNA	25-40	1437.0
chr17	56844019	56844179	+	chr17:56844019-56844179:+		mRNA	25-40	343.0
chr5	34880181	34880309	+	chr5:34880181-34880309:+		mRNA	25-40	4699.0
chr18	333007	333144	-	chr18:333007-333144:-		mRNA	25-40	20913.0
chr15	44961523	44961585	+	chr15:44961523-44961585:+		mRNA	25-40	659.0
chrX	115184411	115184538	-	chrX:115184411-115184538:-		mRNA	25-40	185.0
chr12	21275360	21275425	-	chr12:21275360-21275425:-		mRNA	25-40	746.0
chr2	23819747	23819883	-	chr2:23819747-23819883:-		mRNA	25-40	1045.0
chr10	37165094	37165156	+	chr10:37165094-37165156:+		mRNA	25-40	126.0
chr20	54158957	54159124	-	chr20:54158957-54159124:-		mRNA	25-40	16187.0
chr15	75879098	75879189	+	chr15:75879098-75879189:+		mRNA	25-40	7595.0
chr5	137936320	137936428	+	chr5:137936320-137936428:+		mRNA	25-40	8997.0
chrX	118766844	118766977	+	chrX:118766844-118766977:+		mRNA	25-40	7486.0
chr17	4096609	4096701	-	chr17:4096609-4096701:-		mRNA	25-40	5635.0
chr16	19023113	19023196	+	chr16:19023113-19023196:+		mRNA	25-40	3519.0
chr8	42352519	42352569	+	chr8:42352519-42352569:+		mRNA	25-40	11985.0
chr10	35178889	35178987	+	chr10:35178889-35178987:+		mRNA	25-40	2062.0
chr7	35879823	35879941	+	chr7:35879823-35879941:+		mRNA	25-40	12800.0
chr8	119590505	119590631	-	chr8:119590505-119590631:-		mRNA	25-40	909.0
chr14	92025310	92025421	-	chr14:92025310-92025421:-		mRNA	25-40	3069.0
chr15	24912363	24912531	+	chr15:24912363-24912531:+		mRNA	25-40	605.0
chr15	65732752	65732819	-	chr15:65732752-65732819:-		mRNA	25-40	1836.0
chrX	106827170	106827338	+	chrX:106827170-106827338:+		mRNA	25-40	632.0
chr2	132994152	132994240	-	chr2:132994152-132994240:-		mRNA	25-40	458.0
chr9	95955914	95956014	+	chr9:95955914-95956014:+		mRNA	25-40	25414.0
chr3	142998400	142998495	+	chr3:142998400-142998495:+		mRNA	25-40	593.0
chrX	35953592	35953720	+	chrX:35953592-35953720:+		mRNA	25-40	2744.0
chr11	65210814	65210873	+	chr11:65210814-65210873:+		mRNA	25-40	492.0
chr16	28121670	28121763	-	chr16:28121670-28121763:-		mRNA	25-40	2641.0
chr7	26208393	26208556	+	chr7:26208393-26208556:+		mRNA	25-40	1352.0
chr13	24449718	24449818	-	chr13:24449718-24449818:-		mRNA	25-40	3099.0
chr13	23879268	23879355	-	chr13:23879268-23879355:-		mRNA	25-40	23998.0
chr6	152465982	152466079	-	chr6:152465982-152466079:-		mRNA	25-40	13395.0
chr9	32487945	32488204	-	chr9:32487945-32488204:-		mRNA	25-40	4017.0
chr3	53876620	53876714	-	chr3:53876620-53876714:-		mRNA	25-40	5791.0
chr12	98708585	98708705	+	chr12:98708585-98708705:+		mRNA	25-40	7454.0
chr21	33241886	33241978	+	chr21:33241886-33241978:+		mRNA	25-40	3248.0
chr6	121223236	121223353	-	chr6:121223236-121223353:-		mRNA	25-40	2775.0
chr7	26738795	26738879	-	chr7:26738795-26738879:-		mRNA	25-40	8977.0
chrX	18595348	18595429	+	chrX:18595348-18595429:+		mRNA	25-40	32929.0
chr18	31403416	31403635	+	chr18:31403416-31403635:+		mRNA	25-40	5164.0
chr7	157178690	157178848	+	chr7:157178690-157178848:+		mRNA	25-40	3787.0
chr12	85876640	85876702	+	chr12:85876640-85876702:+		mRNA	25-40	711.0
chr7	30839200	30839317	+	chr7:30839200-30839317:+		mRNA	25-40	580.0
chr13	19837656	19837822	-	chr13:19837656-19837822:-		mRNA	25-40	275.0
chr2	203057326	203057454	+	chr2:203057326-203057454:+		mRNA	25-40	3235.0
chr9	121183311	121183399	-	chr9:121183311-121183399:-		mRNA	25-40	1749.0
chr18	63659399	63659528	-	chr18:63659399-63659528:-		mRNA	25-40	4416.0
chr1	84544202	84544305	+	chr1:84544202-84544305:+		mRNA	25-40	1286.0
chr10	86460399	86460497	-	chr10:86460399-86460497:-		mRNA	25-40	3659.0
chr8	100712362	100712458	-	chr8:100712362-100712458:-		mRNA	25-40	907.0
chr18	9936986	9937067	+	chr18:9936986-9937067:+		mRNA	25-40	3147.0
chr1	100007034	100007157	+	chr1:100007034-100007157:+		mRNA	25-40	8317.0
chr7	27769676	27769835	+	chr7:27769676-27769835:+		mRNA	25-40	551.0
chr17	16233971	16234071	+	chr17:16233971-16234071:+		mRNA	25-40	14203.0
chr15	100580801	100580946	-	chr15:100580801-100580946:-		mRNA	25-40	271.0
chr7	137572765	137572839	-	chr7:137572765-137572839:-		mRNA	25-40	2674.0
chr4	119261715	119261865	+	chr4:119261715-119261865:+		mRNA	25-40	218.0
chr14	30628209	30628280	+	chr14:30628209-30628280:+		mRNA	25-40	4661.0
chr12	64352894	64353057	-	chr12:64352894-64353057:-		mRNA	25-40	4405.0
chrX	109663211	109663403	-	chrX:109663211-109663403:-		mRNA	25-40	6557.0
chr6	90548047	90548178	-	chr6:90548047-90548178:-		mRNA	25-40	6028.0
chr6	4073275	4073343	-	chr6:4073275-4073343:-		mRNA	25-40	1423.0
chr1	109409928	109410015	-	chr1:109409928-109410015:-		mRNA	25-40	269.0
chr1	219984206	219984258	-	chr1:219984206-219984258:-		mRNA	25-40	831.0
chr12	51458559	51458651	+	chr12:51458559-51458651:+		mRNA	25-40	4758.0
chr1	91385575	91385835	-	chr1:91385575-91385835:-		mRNA	25-40	766.0
chr15	75407055	75407145	-	chr15:75407055-75407145:-		mRNA	25-40	3402.0
chr1	244432545	244432596	-	chr1:244432545-244432596:-		mRNA	25-40	7073.0
chr7	77376848	77376908	-	chr7:77376848-77376908:-		mRNA	25-40	19474.0
chr20	18475075	18475188	+	chr20:18475075-18475188:+		mRNA	25-40	7215.0
chr2	210043939	210044105	-	chr2:210043939-210044105:-		mRNA	25-40	2822.0
chr15	48748443	48748611	-	chr15:48748443-48748611:-		mRNA	25-40	520.0
chr15	71994469	71994586	-	chr15:71994469-71994586:-		mRNA	25-40	346.0
chr3	25645300	25645471	-	chr3:25645300-25645471:-		mRNA	25-40	1997.0
chr14	58456702	58456811	+	chr14:58456702-58456811:+		mRNA	25-40	204.0
chr6	46707991	46708162	-	chr6:46707991-46708162:-		mRNA	25-40	1703.0
chr1	241590051	241590114	+	chr1:241590051-241590114:+		mRNA	25-40	505.0
chr5	113524981	113525178	+	chr5:113524981-113525178:+		mRNA	25-40	4302.0
chr7	91995603	91995801	+	chr7:91995603-91995801:+		mRNA	25-40	6100.0
chr1	182881520	182881648	+	chr1:182881520-182881648:+		mRNA	25-40	560.0
chr13	59810788	59810924	-	chr13:59810788-59810924:-		mRNA	25-40	5652.0
chr3	131489981	131490081	-	chr3:131489981-131490081:-		mRNA	25-40	736.0
chrX	85282203	85282318	-	chrX:85282203-85282318:-		mRNA	25-40	5884.0
chr3	57483376	57483512	-	chr3:57483376-57483512:-		mRNA	25-40	11417.0
chr6	154428128	154428188	-	chr6:154428128-154428188:-		mRNA	25-40	7645.0
chr3	142335448	142335510	-	chr3:142335448-142335510:-		mRNA	25-40	2153.0
chr10	114830852	114830931	+	chr10:114830852-114830931:+		mRNA	25-40	1608.0
chr15	42228712	42228821	-	chr15:42228712-42228821:-		mRNA	25-40	145.0
chr21	33352758	33352909	+	chr21:33352758-33352909:+		mRNA	25-40	10565.0
chr10	68337199	68337334	+	chr10:68337199-68337334:+		mRNA	25-40	11710.0
chr14	56810159	56810223	-	chr14:56810159-56810223:-		mRNA	25-40	11531.0
chr15	92955423	92955513	+	chr15:92955423-92955513:+		mRNA	25-40	2022.0
chr1	11080499	11080550	-	chr1:11080499-11080550:-		mRNA	25-40	5113.0
chr19	52168058	52168153	-	chr19:52168058-52168153:-		mRNA	25-40	14019.0
chr6	10956136	10956243	+	chr6:10956136-10956243:+		mRNA	25-40	2639.0
chr2	32115702	32115836	+	chr2:32115702-32115836:+		mRNA	25-40	1594.0
chr15	76935526	76935723	+	chr15:76935526-76935723:+		mRNA	25-40	15156.0
chr6	44961753	44961829	-	chr6:44961753-44961829:-		mRNA	25-40	363.0
chr10	116951909	116952007	-	chr10:116951909-116952007:-		mRNA	25-40	1147.0
chr6	85513800	85513896	-	chr6:85513800-85513896:-		mRNA	25-40	2750.0
chr5	94477111	94477206	-	chr5:94477111-94477206:-		mRNA	25-40	3864.0
chr7	20632059	20632114	+	chr7:20632059-20632114:+		mRNA	25-40	2181.0
chr12	19253940	19254024	+	chr12:19253940-19254024:+		mRNA	25-40	4555.0
chr11	22276094	22276200	+	chr11:22276094-22276200:+		mRNA	25-40	2204.0
chr2	233969695	233969808	+	chr2:233969695-233969808:+		mRNA	25-40	14021.0
chr2	37236096	37236177	+	chr2:37236096-37236177:+		mRNA	25-40	30761.0
chr3	113934432	113934536	+	chr3:113934432-113934536:+		mRNA	25-40	2874.0
chr1	56253653	56253894	-	chr1:56253653-56253894:-		mRNA	25-40	3832.0
chr2	208329842	208329914	+	chr2:208329842-208329914:+		mRNA	25-40	154.0
chr4	38124962	38125132	+	chr4:38124962-38125132:+		mRNA	25-40	213.0
chr5	32385508	32385650	-	chr5:32385508-32385650:-		mRNA	25-40	3627.0
chr12	57600324	57600438	+	chr12:57600324-57600438:+		mRNA	25-40	12972.0
chr14	80777882	80778047	-	chr14:80777882-80778047:-		mRNA	25-40	122.0
chr15	90804167	90804360	+	chr15:90804167-90804360:+		mRNA	25-40	4465.0
chr7	26208466	26208556	+	chr7:26208466-26208556:+		mRNA	25-40	7160.0
chr12	80356416	80356521	+	chr12:80356416-80356521:+		mRNA	25-40	1792.0
chr15	77286423	77286505	-	chr15:77286423-77286505:-		mRNA	25-40	299.0
chr8	73830381	73830473	-	chr8:73830381-73830473:-		mRNA	25-40	4286.0
chr14	63977905	63978018	+	chr14:63977905-63978018:+		mRNA	25-40	6001.0
chr12	14656512	14656618	-	chr12:14656512-14656618:-		mRNA	25-40	7505.0
chr2	230241404	230241488	+	chr2:230241404-230241488:+		mRNA	25-40	4278.0
chr4	99204925	99205064	-	chr4:99204925-99205064:-		mRNA	25-40	16063.0
chr6	122804909	122805090	+	chr6:122804909-122805090:+		mRNA	25-40	17227.0
chr5	36201106	36201162	-	chr5:36201106-36201162:-		mRNA	25-40	4875.0
chr4	74199794	74199947	+	chr4:74199794-74199947:+		mRNA	25-40	2055.0
chr4	13610934	13611101	-	chr4:13610934-13611101:-		mRNA	25-40	3440.0
chr3	12737707	12737755	-	chr3:12737707-12737755:-		mRNA	25-40	3234.0
chr3	132708101	132708258	-	chr3:132708101-132708258:-		mRNA	25-40	2560.0
chrX	80684010	80684163	-	chrX:80684010-80684163:-		mRNA	25-40	3668.0
chr1	100390732	100390825	+	chr1:100390732-100390825:+		mRNA	25-40	6174.0
chr12	19512398	19512466	+	chr12:19512398-19512466:+		mRNA	25-40	9881.0
chr15	94476696	94476794	+	chr15:94476696-94476794:+		mRNA	25-40	2458.0
chr7	48245512	48245613	+	chr7:48245512-48245613:+		mRNA	25-40	6335.0
chr6	42642416	42642482	+	chr6:42642416-42642482:+		mRNA	25-40	6675.0
chr6	112068205	112068399	+	chr6:112068205-112068399:+		mRNA	25-40	1947.0
chr3	53344902	53344943	-	chr3:53344902-53344943:-		mRNA	25-40	246.0
chr9	92250187	92250290	-	chr9:92250187-92250290:-		mRNA	25-40	529.0
chr12	47702688	47702847	-	chr12:47702688-47702847:-		mRNA	25-40	526.0
chr8	6436048	6436163	+	chr8:6436048-6436163:+		mRNA	25-40	9334.0
chr1	100442934	100442997	+	chr1:100442934-100442997:+		mRNA	25-40	2050.0
chr2	169608671	169608759	+	chr2:169608671-169608759:+		mRNA	25-40	60772.0
chrX	15845379	15845517	-	chrX:15845379-15845517:-		mRNA	25-40	23778.0
chr10	126108593	126108665	-	chr10:126108593-126108665:-		mRNA	25-40	1430.0
chr7	56015023	56015172	-	chr7:56015023-56015172:-		mRNA	25-40	7094.0
chr1	59836873	59836936	+	chr1:59836873-59836936:+		mRNA	25-40	2475.0
chr16	20796370	20796490	+	chr16:20796370-20796490:+		mRNA	25-40	484.0
chr17	44883093	44883159	-	chr17:44883093-44883159:-		mRNA	25-40	1144.0
chr17	42592056	42592163	-	chr17:42592056-42592163:-		mRNA	25-40	15868.0
chr17	19841489	19841548	-	chr17:19841489-19841548:-		mRNA	25-40	12396.0
chr10	68910307	68910383	+	chr10:68910307-68910383:+		mRNA	25-40	4883.0
chr6	99507428	99507532	-	chr6:99507428-99507532:-		mRNA	25-40	468.0
chr4	186198957	186199084	+	chr4:186198957-186199084:+		mRNA	25-40	786.0
chr8	38249708	38249804	+	chr8:38249708-38249804:+		mRNA	25-40	10265.0
chr5	66025480	66025553	+	chr5:66025480-66025553:+		mRNA	25-40	1813.0
chr4	2179308	2179466	-	chr4:2179308-2179466:-		mRNA	25-40	409.0
chr7	120970688	120970881	+	chr7:120970688-120970881:+		mRNA	25-40	5833.0
chr3	27437388	27437527	-	chr3:27437388-27437527:-		mRNA	25-40	3607.0
chr3	113326445	113326641	-	chr3:113326445-113326641:-		mRNA	25-40	3791.0
chr14	37724898	37725003	+	chr14:37724898-37725003:+		mRNA	25-40	4548.0
chr19	6190584	6190693	+	chr19:6190584-6190693:+		mRNA	25-40	5465.0
chr6	158580940	158580996	+	chr6:158580940-158580996:+		mRNA	25-40	1235.0
chr6	71293530	71293612	+	chr6:71293530-71293612:+		mRNA	25-40	197.0
chr7	139276097	139276148	+	chr7:139276097-139276148:+		mRNA	25-40	2402.0
chr15	40034326	40034445	+	chr15:40034326-40034445:+		mRNA	25-40	453.0
chr17	44868287	44868351	-	chr17:44868287-44868351:-		mRNA	25-40	4240.0
chrX	119843191	119843302	-	chrX:119843191-119843302:-		mRNA	25-40	5924.0
chr4	112440917	112441106	+	chr4:112440917-112441106:+		mRNA	25-40	2644.0
chr2	61492035	61492199	-	chr2:61492035-61492199:-		mRNA	25-40	3459.0
chr3	180608701	180608811	+	chr3:180608701-180608811:+		mRNA	25-40	5940.0
chr18	69947361	69947434	-	chr18:69947361-69947434:-		mRNA	25-40	9728.0
chr1	162287344	162287437	+	chr1:162287344-162287437:+		mRNA	25-40	17476.0
chr2	171053761	171053854	-	chr2:171053761-171053854:-		mRNA	25-40	600.0
chr2	43787181	43787251	+	chr2:43787181-43787251:+		mRNA	25-40	1257.0
chrX	68299001	68299097	-	chrX:68299001-68299097:-		mRNA	25-40	17414.0
chr17	59119319	59119496	-	chr17:59119319-59119496:-		mRNA	25-40	8460.0
chr5	173080589	173080785	+	chr5:173080589-173080785:+		mRNA	25-40	369.0
chr3	124735093	124735247	+	chr3:124735093-124735247:+		mRNA	25-40	7211.0
chrX	9029307	9029419	-	chrX:9029307-9029419:-		mRNA	25-40	9463.0
chr2	24135119	24135188	+	chr2:24135119-24135188:+		mRNA	25-40	4695.0
chr8	107336150	107336272	-	chr8:107336150-107336272:-		mRNA	25-40	11081.0
chr8	39917875	39917971	+	chr8:39917875-39917971:+		mRNA	25-40	2823.0
chr1	244617529	244617687	+	chr1:244617529-244617687:+		mRNA	25-40	9807.0
chr3	15414021	15414163	-	chr3:15414021-15414163:-		mRNA	25-40	3023.0
chr8	17960315	17960445	+	chr8:17960315-17960445:+		mRNA	25-40	1739.0
chr1	229627621	229627760	+	chr1:229627621-229627760:+		mRNA	25-40	4966.0
chr18	33215550	33215696	-	chr18:33215550-33215696:-		mRNA	25-40	333.0
chr6	142417273	142417370	+	chr6:142417273-142417370:+		mRNA	25-40	2125.0
chr5	57250954	57251142	+	chr5:57250954-57251142:+		mRNA	25-40	6623.0
chr8	17957264	17957422	+	chr8:17957264-17957422:+		mRNA	25-40	3471.0
chr4	37839848	37839932	+	chr4:37839848-37839932:+		mRNA	25-40	1161.0
chr13	52071944	52072071	-	chr13:52071944-52072071:-		mRNA	25-40	4759.0
chr3	180933334	180933387	+	chr3:180933334-180933387:+		mRNA	25-40	3229.0
chr15	39943383	39943486	+	chr15:39943383-39943486:+		mRNA	25-40	1249.0
chr21	39210786	39210930	-	chr21:39210786-39210930:-		mRNA	25-40	1424.0
chr20	57331833	57331947	+	chr20:57331833-57331947:+		mRNA	25-40	1871.0
chr6	30073157	30073249	-	chr6:30073157-30073249:-		mRNA	25-40	236.0
[truncated: 998,000+ more rows]
