# Supplementary material for: The human genome contains over a million autonomous exons
Source: Genome Res. 2023 Nov;33(11):1865–78. doi: 10.1101/gr.277792.123 (PMC10760453; doi:10.1101/gr.277792.123)
Supplement: Supplement 2 [file Supplemental_data.zip › data_zip/3A.txt]

chrom	start	end	strand	exon_id	genomic_category
chr22	17899448	17899549	-	chr22:17899448-17899549:-		mRNA exon overlapping
chr7	75541919	75541981	-	chr7:75541919-75541981:-		mRNA exon overlapping
chr2	241668540	241668686	+	chr2:241668540-241668686:+		mRNA exon overlapping
chr2	8908621	8908717	-	chr2:8908621-8908717:-		mRNA exon overlapping
chr19	18218149	18218249	-	chr19:18218149-18218249:-		mRNA exon overlapping
chr19	29529819	29529951	+	chr19:29529819-29529951:+		mRNA exon overlapping
chr14	105352408	105352468	+	chr14:105352408-105352468:+		mRNA exon overlapping
chr20	63692904	63693004	+	chr20:63692904-63693004:+		mRNA exon overlapping
chrX	108161619	108161736	-	chrX:108161619-108161736:-		mRNA exon overlapping
chr3	40151048	40151185	+	chr3:40151048-40151185:+		mRNA exon overlapping
chr14	61721739	61721824	+	chr14:61721739-61721824:+		mRNA exon overlapping
chr16	75475170	75475243	-	chr16:75475170-75475243:-		mRNA exon overlapping
chr19	8144877	8144973	-	chr19:8144877-8144973:-		mRNA exon overlapping
chr1	86354530	86354693	-	chr1:86354530-86354693:-		mRNA exon overlapping
chr5	75350789	75350950	+	chr5:75350789-75350950:+		mRNA exon overlapping
chr20	32535517	32535745	-	chr20:32535517-32535745:-		mRNA exon overlapping
chr14	65061181	65061365	+	chr14:65061181-65061365:+		mRNA exon overlapping
chr2	84624265	84624391	+	chr2:84624265-84624391:+		mRNA exon overlapping
chr7	73459536	73459637	-	chr7:73459536-73459637:-		mRNA exon overlapping
chr17	7447550	7447651	+	chr17:7447550-7447651:+		mRNA exon overlapping
chr16	31189665	31189795	+	chr16:31189665-31189795:+		mRNA exon overlapping
chr20	34931939	34932134	-	chr20:34931939-34932134:-		mRNA exon overlapping
chr1	151000457	151000616	-	chr1:151000457-151000616:-		mRNA exon overlapping
chr19	16402321	16402486	-	chr19:16402321-16402486:-		mRNA exon overlapping
chr7	92532404	92532550	+	chr7:92532404-92532550:+		mRNA exon overlapping
chr14	69454812	69454898	+	chr14:69454812-69454898:+		mRNA exon overlapping
chr2	11724274	11724643	+	chr2:11724274-11724643:+		mRNA exon overlapping
chr6	157141252	157141323	+	chr6:157141252-157141323:+		mRNA exon overlapping
chr16	1765935	1766143	+	chr16:1765935-1766143:+		mRNA exon overlapping
chr12	112964235	112964409	+	chr12:112964235-112964409:+		mRNA exon overlapping
chr14	64971953	64972169	-	chr14:64971953-64972169:-		mRNA exon overlapping
chr1	10467190	10467333	-	chr1:10467190-10467333:-		mRNA exon overlapping
chr1	10403071	10403137	+	chr1:10403071-10403137:+		mRNA exon overlapping
chr2	30763082	30763157	-	chr2:30763082-30763157:-		mRNA exon overlapping
chr7	774052	774199	+	chr7:774052-774199:+		mRNA exon overlapping
chr16	31133226	31133389	-	chr16:31133226-31133389:-		mRNA exon overlapping
chr19	32879068	32879379	-	chr19:32879068-32879379:-		mRNA exon overlapping
chr17	49815803	49815914	+	chr17:49815803-49815914:+		mRNA exon overlapping
chr1	21842002	21842143	-	chr1:21842002-21842143:-		mRNA exon overlapping
chr8	99696830	99697000	+	chr8:99696830-99697000:+		mRNA exon overlapping
chr17	13002441	13002580	-	chr17:13002441-13002580:-		mRNA exon overlapping
chr1	236824119	236824220	+	chr1:236824119-236824220:+		mRNA exon overlapping
chr15	40813338	40813418	+	chr15:40813338-40813418:+		mRNA exon overlapping
chr9	113497314	113497405	+	chr9:113497314-113497405:+		mRNA exon overlapping
chrX	100704811	100704887	-	chrX:100704811-100704887:-		mRNA exon overlapping
chrX	103377463	103377571	+	chrX:103377463-103377571:+		mRNA exon overlapping
chr12	10324044	10324204	+	chr12:10324044-10324204:+		mRNA exon overlapping
chr3	50300988	50301078	-	chr3:50300988-50301078:-		mRNA exon overlapping
chr15	88838886	88839047	+	chr15:88838886-88839047:+		mRNA exon overlapping
chr1	177967711	177968040	-	chr1:177967711-177968040:-		mRNA exon overlapping
chr1	230694296	230694440	-	chr1:230694296-230694440:-		mRNA exon overlapping
chr3	133380959	133381162	+	chr3:133380959-133381162:+		mRNA exon overlapping
chr8	132983350	132983413	+	chr8:132983350-132983413:+		mRNA exon overlapping
chrX	111853770	111853968	-	chrX:111853770-111853968:-		mRNA exon overlapping
chr4	86277050	86277224	-	chr4:86277050-86277224:-		mRNA exon overlapping
chrX	18354592	18354665	-	chrX:18354592-18354665:-		mRNA exon overlapping
chr9	111578796	111578952	-	chr9:111578796-111578952:-		mRNA exon overlapping
chr19	45067337	45067595	+	chr19:45067337-45067595:+		mRNA exon overlapping
chr9	377020	377212	+	chr9:377020-377212:+		mRNA exon overlapping
chr19	40379585	40379770	-	chr19:40379585-40379770:-		mRNA exon overlapping
chr17	76473252	76473743	-	chr17:76473252-76473743:-		mRNA exon overlapping
chr2	168167299	168167404	-	chr2:168167299-168167404:-		mRNA exon overlapping
chr22	44825474	44825594	+	chr22:44825474-44825594:+		mRNA exon overlapping
chr16	16036472	16036604	+	chr16:16036472-16036604:+		mRNA exon overlapping
chr1	3756733	3756891	+	chr1:3756733-3756891:+		mRNA exon overlapping
chr19	35841715	35841867	-	chr19:35841715-35841867:-		mRNA exon overlapping
chr17	44849254	44849389	+	chr17:44849254-44849389:+		mRNA exon overlapping
chr7	44080733	44080917	-	chr7:44080733-44080917:-		mRNA exon overlapping
chr10	47310536	47310722	+	chr10:47310536-47310722:+		mRNA exon overlapping
chr10	92013667	92014030	+	chr10:92013667-92014030:+		mRNA exon overlapping
chr6	31970343	31970753	-	chr6:31970343-31970753:-		mRNA exon overlapping
chr17	28957045	28957243	-	chr17:28957045-28957243:-		mRNA exon overlapping
chr3	69077798	69077919	-	chr3:69077798-69077919:-		mRNA exon overlapping
chr9	137189066	137189266	+	chr9:137189066-137189266:+		mRNA exon overlapping
chr3	146461834	146461957	-	chr3:146461834-146461957:-		mRNA exon overlapping
chr7	102540015	102540221	-	chr7:102540015-102540221:-		mRNA exon overlapping
chr1	162754624	162754736	+	chr1:162754624-162754736:+		mRNA exon overlapping
chr4	1336837	1336908	+	chr4:1336837-1336908:+		mRNA exon overlapping
chr9	114093229	114093498	-	chr9:114093229-114093498:-		mRNA exon overlapping
chr16	1652496	1652582	+	chr16:1652496-1652582:+		mRNA exon overlapping
chr16	19682264	19682391	+	chr16:19682264-19682391:+		mRNA exon overlapping
chr20	13483227	13483338	-	chr20:13483227-13483338:-		mRNA exon overlapping
chr19	49475691	49476199	+	chr19:49475691-49476199:+		mRNA exon overlapping
chr17	44110729	44110862	-	chr17:44110729-44110862:-		mRNA exon overlapping
chr8	67952282	67952536	+	chr8:67952282-67952536:+		mRNA exon overlapping
chr19	10258609	10258686	+	chr19:10258609-10258686:+		mRNA exon overlapping
chr12	120098811	120098936	-	chr12:120098811-120098936:-		mRNA exon overlapping
chr16	57912930	57913205	-	chr16:57912930-57913205:-		mRNA exon overlapping
chr17	62382963	62383054	+	chr17:62382963-62383054:+		mRNA exon overlapping
chr8	144180172	144180341	+	chr8:144180172-144180341:+		mRNA exon overlapping
chr17	82082323	82082415	-	chr17:82082323-82082415:-		mRNA exon overlapping
chr16	75660682	75660801	-	chr16:75660682-75660801:-		mRNA exon overlapping
chr19	13330244	13330337	-	chr19:13330244-13330337:-		mRNA exon overlapping
chr3	46455295	46455443	-	chr3:46455295-46455443:-		mRNA exon overlapping
chr17	56498882	56499099	+	chr17:56498882-56499099:+		mRNA exon overlapping
chr15	90893100	90893415	+	chr15:90893100-90893415:+		mRNA exon overlapping
chr20	50958476	50958861	+	chr20:50958476-50958861:+		mRNA exon overlapping
chr1	54674000	54674152	+	chr1:54674000-54674152:+		mRNA exon overlapping
chr10	68471791	68471886	-	chr10:68471791-68471886:-		mRNA exon overlapping
chr1	13823159	13823321	+	chr1:13823159-13823321:+		mRNA exon overlapping
chr17	47838270	47838342	-	chr17:47838270-47838342:-		mRNA exon overlapping
chrX	135347019	135347473	+	chrX:135347019-135347473:+		mRNA exon overlapping
chr14	55064616	55064828	+	chr14:55064616-55064828:+		mRNA exon overlapping
chr16	2036324	2036504	+	chr16:2036324-2036504:+		mRNA exon overlapping
chr15	49897401	49897516	-	chr15:49897401-49897516:-		mRNA exon overlapping
chr12	112313017	112313148	-	chr12:112313017-112313148:-		mRNA exon overlapping
chr1	956894	957198	-	chr1:956894-957198:-		mRNA exon overlapping
chr3	48473010	48473103	-	chr3:48473010-48473103:-		mRNA exon overlapping
chr1	37482434	37482541	+	chr1:37482434-37482541:+		mRNA exon overlapping
chr7	43508969	43509122	+	chr7:43508969-43509122:+		mRNA exon overlapping
chr1	145932084	145932160	+	chr1:145932084-145932160:+		mRNA exon overlapping
chr19	4054924	4055248	-	chr19:4054924-4055248:-		mRNA exon overlapping
chr5	154034278	154034378	-	chr5:154034278-154034378:-		mRNA exon overlapping
chr5	35035222	35035317	-	chr5:35035222-35035317:-		mRNA exon overlapping
chr8	142785589	142785762	-	chr8:142785589-142785762:-		mRNA exon overlapping
chr19	55807853	55808015	-	chr19:55807853-55808015:-		mRNA exon overlapping
chr19	42442754	42443061	-	chr19:42442754-42443061:-		mRNA exon overlapping
chr20	35004458	35004571	-	chr20:35004458-35004571:-		mRNA exon overlapping
chr1	155760444	155760642	-	chr1:155760444-155760642:-		mRNA exon overlapping
chr3	114056728	114057107	+	chr3:114056728-114057107:+		mRNA exon overlapping
chr13	38966751	38967050	-	chr13:38966751-38967050:-		mRNA exon overlapping
chr1	111225944	111226029	+	chr1:111225944-111226029:+		mRNA exon overlapping
chr19	57676041	57676095	+	chr19:57676041-57676095:+		mRNA exon overlapping
chr6	13230037	13230194	+	chr6:13230037-13230194:+		mRNA exon overlapping
chr6	34887787	34888024	-	chr6:34887787-34888024:-		mRNA exon overlapping
chr10	102399270	102399498	+	chr10:102399270-102399498:+		mRNA exon overlapping
chr6	143846051	143846225	+	chr6:143846051-143846225:+		mRNA exon overlapping
chr1	1218458	1218816	-	chr1:1218458-1218816:-		mRNA exon overlapping
chr3	114178657	114178777	-	chr3:114178657-114178777:-		mRNA exon overlapping
chr16	68808424	68808568	+	chr16:68808424-68808568:+		mRNA exon overlapping
chr7	899033	899262	-	chr7:899033-899262:-		mRNA exon overlapping
chr22	36253111	36253220	+	chr22:36253111-36253220:+		mRNA exon overlapping
chr1	28328795	28329081	+	chr1:28328795-28329081:+		mRNA exon overlapping
chr15	40744977	40745260	-	chr15:40744977-40745260:-		mRNA exon overlapping
chr14	75980542	75980690	-	chr14:75980542-75980690:-		mRNA exon overlapping
chr14	22995948	22996190	-	chr14:22995948-22996190:-		mRNA exon overlapping
chr15	52321359	52321510	-	chr15:52321359-52321510:-		mRNA exon overlapping
chr17	63578517	63578629	+	chr17:63578517-63578629:+		mRNA exon overlapping
chr6	112109467	112109583	-	chr6:112109467-112109583:-		mRNA exon overlapping
chr1	222662056	222662125	+	chr1:222662056-222662125:+		mRNA exon overlapping
chr12	50737036	50737111	+	chr12:50737036-50737111:+		mRNA exon overlapping
chr8	73738284	73738350	-	chr8:73738284-73738350:-		mRNA exon overlapping
chr14	74669649	74669775	-	chr14:74669649-74669775:-		mRNA exon overlapping
chr1	6105037	6105240	-	chr1:6105037-6105240:-		mRNA exon overlapping
chr8	25342287	25342508	+	chr8:25342287-25342508:+		mRNA exon overlapping
chr7	100822271	100822668	-	chr7:100822271-100822668:-		mRNA exon overlapping
chr1	99740793	99740941	-	chr1:99740793-99740941:-		mRNA exon overlapping
chr8	68330884	68331340	+	chr8:68330884-68331340:+		mRNA exon overlapping
chr7	157540641	157540786	-	chr7:157540641-157540786:-		mRNA exon overlapping
chr2	177323239	177323397	-	chr2:177323239-177323397:-		mRNA exon overlapping
chr3	48378317	48378527	+	chr3:48378317-48378527:+		mRNA exon overlapping
chr3	132467170	132467314	+	chr3:132467170-132467314:+		mRNA exon overlapping
chr10	119117519	119117668	+	chr10:119117519-119117668:+		mRNA exon overlapping
chr15	75622342	75622491	-	chr15:75622342-75622491:-		mRNA exon overlapping
chr8	42436989	42437039	-	chr8:42436989-42437039:-		mRNA exon overlapping
chr19	38364891	38364972	+	chr19:38364891-38364972:+		mRNA exon overlapping
chr14	23431761	23431885	-	chr14:23431761-23431885:-		mRNA exon overlapping
chr5	167375306	167375474	+	chr5:167375306-167375474:+		mRNA exon overlapping
chr16	1975187	1975263	+	chr16:1975187-1975263:+		mRNA exon overlapping
chr13	113122587	113122926	+	chr13:113122587-113122926:+		mRNA exon overlapping
chr7	103523391	103523532	-	chr7:103523391-103523532:-		mRNA exon overlapping
chr9	134036032	134036321	-	chr9:134036032-134036321:-		mRNA exon overlapping
chr12	121255518	121255658	-	chr12:121255518-121255658:-		mRNA exon overlapping
chr8	55880017	55880104	+	chr8:55880017-55880104:+		mRNA exon overlapping
chr3	45902474	45902635	+	chr3:45902474-45902635:+		mRNA exon overlapping
chr1	17413073	17413179	-	chr1:17413073-17413179:-		mRNA exon overlapping
chr18	45626958	45627148	+	chr18:45626958-45627148:+		mRNA exon overlapping
chr8	139885879	139885976	-	chr8:139885879-139885976:-		mRNA exon overlapping
chr14	69341681	69341765	+	chr14:69341681-69341765:+		mRNA exon overlapping
chr2	28496078	28496170	+	chr2:28496078-28496170:+		mRNA exon overlapping
chr1	71611026	71611147	-	chr1:71611026-71611147:-		mRNA exon overlapping
chr1	53250690	53250766	-	chr1:53250690-53250766:-		mRNA exon overlapping
chr16	57721667	57721740	+	chr16:57721667-57721740:+		mRNA exon overlapping
chrX	12919044	12919105	+	chrX:12919044-12919105:+		mRNA exon overlapping
chr15	63616430	63616683	-	chr15:63616430-63616683:-		mRNA exon overlapping
chr20	34929401	34929591	-	chr20:34929401-34929591:-		mRNA exon overlapping
chr19	4896671	4896798	-	chr19:4896671-4896798:-		mRNA exon overlapping
chr8	112859145	112859267	-	chr8:112859145-112859267:-		mRNA exon overlapping
chr15	80173014	80173145	+	chr15:80173014-80173145:+		mRNA exon overlapping
chr1	229498136	229498307	-	chr1:229498136-229498307:-		mRNA exon overlapping
chr2	120091555	120091662	+	chr2:120091555-120091662:+		mRNA exon overlapping
chr6	118314028	118314254	+	chr6:118314028-118314254:+		mRNA exon overlapping
chr15	43276512	43276615	-	chr15:43276512-43276615:-		mRNA exon overlapping
chr1	182548700	182548825	+	chr1:182548700-182548825:+		mRNA exon overlapping
chr1	44841847	44842040	-	chr1:44841847-44842040:-		mRNA exon overlapping
chr16	89869567	89869683	+	chr16:89869567-89869683:+		mRNA exon overlapping
chr16	55816924	55816963	-	chr16:55816924-55816963:-		mRNA exon overlapping
chr17	78113005	78113086	-	chr17:78113005-78113086:-		mRNA exon overlapping
chr7	1091680	1092074	+	chr7:1091680-1092074:+		mRNA exon overlapping
chr19	36235659	36235945	+	chr19:36235659-36235945:+		mRNA exon overlapping
chr13	100662964	100663181	-	chr13:100662964-100663181:-		mRNA exon overlapping
chr22	50264795	50265410	-	chr22:50264795-50265410:-		mRNA exon overlapping
chr6	25776595	25776960	+	chr6:25776595-25776960:+		mRNA exon overlapping
chr19	3831222	3831636	-	chr19:3831222-3831636:-		mRNA exon overlapping
chr3	4806103	4806268	+	chr3:4806103-4806268:+		mRNA exon overlapping
chr6	144451370	144451494	+	chr6:144451370-144451494:+		mRNA exon overlapping
chr7	152002714	152002869	+	chr7:152002714-152002869:+		mRNA exon overlapping
chr12	123110303	123110416	-	chr12:123110303-123110416:-		mRNA exon overlapping
chr5	129029577	129029708	+	chr5:129029577-129029708:+		mRNA exon overlapping
chr8	72069023	72069199	-	chr8:72069023-72069199:-		mRNA exon overlapping
chr14	77288762	77288832	-	chr14:77288762-77288832:-		mRNA exon overlapping
chr19	55870827	55870998	+	chr19:55870827-55870998:+		mRNA exon overlapping
chr17	75496730	75497199	+	chr17:75496730-75497199:+		mRNA exon overlapping
chr10	100989327	100989454	+	chr10:100989327-100989454:+		mRNA exon overlapping
chr12	107744543	107744683	-	chr12:107744543-107744683:-		mRNA exon overlapping
chr1	155060205	155060344	+	chr1:155060205-155060344:+		mRNA exon overlapping
chr4	48994619	48994821	+	chr4:48994619-48994821:+		mRNA exon overlapping
chr10	6019870	6019942	-	chr10:6019870-6019942:-		mRNA exon overlapping
chrX	120469106	120469286	-	chrX:120469106-120469286:-		mRNA exon overlapping
chr1	224300562	224300664	-	chr1:224300562-224300664:-		mRNA exon overlapping
chr2	178609684	178609798	-	chr2:178609684-178609798:-		mRNA exon overlapping
chr9	128713052	128713199	+	chr9:128713052-128713199:+		mRNA exon overlapping
chr7	99419833	99420150	-	chr7:99419833-99420150:-		mRNA exon overlapping
chr3	138274449	138274545	+	chr3:138274449-138274545:+		mRNA exon overlapping
chr1	236831966	236832079	+	chr1:236831966-236832079:+		mRNA exon overlapping
chr3	151817417	151817589	+	chr3:151817417-151817589:+		mRNA exon overlapping
chr1	21258693	21258818	-	chr1:21258693-21258818:-		mRNA exon overlapping
chr19	814692	815052	-	chr19:814692-815052:-		mRNA exon overlapping
chr7	150996763	150996926	+	chr7:150996763-150996926:+		mRNA exon overlapping
chr1	33098090	33098180	+	chr1:33098090-33098180:+		mRNA exon overlapping
chr2	199308760	199308958	-	chr2:199308760-199308958:-		mRNA exon overlapping
chr14	20396621	20396731	-	chr14:20396621-20396731:-		mRNA exon overlapping
chr22	17750105	17750175	-	chr22:17750105-17750175:-		mRNA exon overlapping
chr16	3116427	3116548	+	chr16:3116427-3116548:+		mRNA exon overlapping
chr19	10334160	10334374	-	chr19:10334160-10334374:-		mRNA exon overlapping
chr17	75559252	75559411	+	chr17:75559252-75559411:+		mRNA exon overlapping
chr3	122091601	122091651	+	chr3:122091601-122091651:+		mRNA exon overlapping
chr9	129010120	129010309	-	chr9:129010120-129010309:-		mRNA exon overlapping
chrX	152255778	152255969	-	chrX:152255778-152255969:-		mRNA exon overlapping
chr6	35977204	35977352	-	chr6:35977204-35977352:-		mRNA exon overlapping
chr22	21958492	21958694	-	chr22:21958492-21958694:-		mRNA exon overlapping
chr10	132222861	132222987	-	chr10:132222861-132222987:-		mRNA exon overlapping
chr5	157057898	157058080	-	chr5:157057898-157058080:-		mRNA exon overlapping
chr10	74134027	74134165	-	chr10:74134027-74134165:-		mRNA exon overlapping
chr1	159880554	159880701	-	chr1:159880554-159880701:-		mRNA exon overlapping
chrX	102319237	102319347	+	chrX:102319237-102319347:+		mRNA exon overlapping
chr8	117157691	117157845	+	chr8:117157691-117157845:+		mRNA exon overlapping
chr6	112075937	112076113	-	chr6:112075937-112076113:-		mRNA exon overlapping
chr1	11950412	11950521	+	chr1:11950412-11950521:+		mRNA exon overlapping
chr1	15936078	15936267	+	chr1:15936078-15936267:+		mRNA exon overlapping
chr2	73079651	73079741	-	chr2:73079651-73079741:-		mRNA exon overlapping
chr10	98387201	98387308	-	chr10:98387201-98387308:-		mRNA exon overlapping
chr22	21696757	21696906	+	chr22:21696757-21696906:+		mRNA exon overlapping
chr3	47877417	47877524	-	chr3:47877417-47877524:-		mRNA exon overlapping
chr7	101127124	101127245	+	chr7:101127124-101127245:+		mRNA exon overlapping
chr2	75670579	75670752	+	chr2:75670579-75670752:+		mRNA exon overlapping
chr3	51955628	51955728	+	chr3:51955628-51955728:+		mRNA exon overlapping
chr17	50575543	50575778	+	chr17:50575543-50575778:+		mRNA exon overlapping
chr12	113115200	113115789	-	chr12:113115200-113115789:-		mRNA exon overlapping
chr1	25430918	25431179	+	chr1:25430918-25431179:+		mRNA exon overlapping
chr2	85663346	85663492	-	chr2:85663346-85663492:-		mRNA exon overlapping
chr1	85062323	85062487	+	chr1:85062323-85062487:+		mRNA exon overlapping
chr16	1494351	1494617	+	chr16:1494351-1494617:+		mRNA exon overlapping
chr16	89649351	89649521	-	chr16:89649351-89649521:-		mRNA exon overlapping
chr12	114684167	114684315	-	chr12:114684167-114684315:-		mRNA exon overlapping
chr10	8013731	8013838	+	chr10:8013731-8013838:+		mRNA exon overlapping
chr1	13705498	13705646	+	chr1:13705498-13705646:+		mRNA exon overlapping
chr21	45497599	45497662	+	chr21:45497599-45497662:+		mRNA exon overlapping
chr1	26328209	26328333	-	chr1:26328209-26328333:-		mRNA exon overlapping
chr19	12804169	12804310	+	chr19:12804169-12804310:+		mRNA exon overlapping
chr22	37639646	37639847	+	chr22:37639646-37639847:+		mRNA exon overlapping
chr2	181481598	181481684	+	chr2:181481598-181481684:+		mRNA exon overlapping
chr12	51794550	51794642	+	chr12:51794550-51794642:+		mRNA exon overlapping
chr1	11018733	11018874	+	chr1:11018733-11018874:+		mRNA exon overlapping
chr2	109604835	109604934	-	chr2:109604835-109604934:-		mRNA exon overlapping
chr2	240630103	240630252	+	chr2:240630103-240630252:+		mRNA exon overlapping
chr14	59565047	59565317	-	chr14:59565047-59565317:-		mRNA exon overlapping
chr10	71351641	71351789	+	chr10:71351641-71351789:+		mRNA exon overlapping
chr19	15119982	15120047	-	chr19:15119982-15120047:-		mRNA exon overlapping
chr3	183318068	183318218	-	chr3:183318068-183318218:-		mRNA exon overlapping
chr8	142752394	142752492	-	chr8:142752394-142752492:-		mRNA exon overlapping
chrX	102602533	102602685	+	chrX:102602533-102602685:+		mRNA exon overlapping
chr7	139053965	139054096	-	chr7:139053965-139054096:-		mRNA exon overlapping
chr3	184324878	184325115	+	chr3:184324878-184325115:+		mRNA exon overlapping
chr1	150629414	150629744	-	chr1:150629414-150629744:-		mRNA exon overlapping
chr5	157737887	157737995	+	chr5:157737887-157737995:+		mRNA exon overlapping
chr19	41978630	41978799	-	chr19:41978630-41978799:-		mRNA exon overlapping
chr20	25320199	25320443	-	chr20:25320199-25320443:-		mRNA exon overlapping
chr7	1159964	1160057	-	chr7:1159964-1160057:-		mRNA exon overlapping
chr1	166936591	166936664	-	chr1:166936591-166936664:-		mRNA exon overlapping
chr14	69353915	69354085	+	chr14:69353915-69354085:+		mRNA exon overlapping
chr2	240021197	240021413	-	chr2:240021197-240021413:-		mRNA exon overlapping
chr10	93604074	93604442	+	chr10:93604074-93604442:+		mRNA exon overlapping
chr19	12772190	12772253	-	chr19:12772190-12772253:-		mRNA exon overlapping
chr3	36546191	36546607	+	chr3:36546191-36546607:+		mRNA exon overlapping
chr19	12668520	12668618	-	chr19:12668520-12668618:-		mRNA exon overlapping
chr1	46811140	46811185	+	chr1:46811140-46811185:+		mRNA exon overlapping
chr6	160093048	160093638	+	chr6:160093048-160093638:+		mRNA exon overlapping
chr12	53214059	53214236	-	chr12:53214059-53214236:-		mRNA exon overlapping
chr1	32600268	32600416	+	chr1:32600268-32600416:+		mRNA exon overlapping
chr10	93359833	93359922	-	chr10:93359833-93359922:-		mRNA exon overlapping
chr13	19673117	19673235	+	chr13:19673117-19673235:+		mRNA exon overlapping
chr7	105550055	105550166	+	chr7:105550055-105550166:+		mRNA exon overlapping
chr13	31284648	31284762	+	chr13:31284648-31284762:+		mRNA exon overlapping
chr6	26393541	26393649	+	chr6:26393541-26393649:+		mRNA exon overlapping
chr12	53291690	53291861	+	chr12:53291690-53291861:+		mRNA exon overlapping
chr3	46689338	46689488	-	chr3:46689338-46689488:-		mRNA exon overlapping
chr1	204141315	204141458	-	chr1:204141315-204141458:-		mRNA exon overlapping
chr7	16308523	16308628	-	chr7:16308523-16308628:-		mRNA exon overlapping
chr1	179996799	179997176	+	chr1:179996799-179997176:+		mRNA exon overlapping
chr5	71501562	71501654	+	chr5:71501562-71501654:+		mRNA exon overlapping
chr16	56509957	56510035	-	chr16:56509957-56510035:-		mRNA exon overlapping
chr19	46388654	46388732	+	chr19:46388654-46388732:+		mRNA exon overlapping
chr20	37112324	37112447	-	chr20:37112324-37112447:-		mRNA exon overlapping
chr20	58691034	58691228	+	chr20:58691034-58691228:+		mRNA exon overlapping
chr9	113424109	113424317	+	chr9:113424109-113424317:+		mRNA exon overlapping
chr12	10894980	10895107	-	chr12:10894980-10895107:-		mRNA exon overlapping
chr14	34794749	34794888	-	chr14:34794749-34794888:-		mRNA exon overlapping
chr19	19147698	19147833	-	chr19:19147698-19147833:-		mRNA exon overlapping
chr4	1001468	1001564	+	chr4:1001468-1001564:+		mRNA exon overlapping
chr4	84688086	84688266	-	chr4:84688086-84688266:-		mRNA exon overlapping
chr7	23013925	23014036	-	chr7:23013925-23014036:-		mRNA exon overlapping
chr13	31774620	31774692	+	chr13:31774620-31774692:+		mRNA exon overlapping
chr6	50818850	50818973	+	chr6:50818850-50818973:+		mRNA exon overlapping
chr22	32151487	32151552	-	chr22:32151487-32151552:-		mRNA exon overlapping
chr19	879937	880149	-	chr19:879937-880149:-		mRNA exon overlapping
chr1	55046523	55046647	+	chr1:55046523-55046647:+		mRNA exon overlapping
chr6	31743904	31744026	+	chr6:31743904-31744026:+		mRNA exon overlapping
chr21	36510363	36510501	-	chr21:36510363-36510501:-		mRNA exon overlapping
chr7	105980968	105981134	+	chr7:105980968-105981134:+		mRNA exon overlapping
chr6	33676768	33677090	+	chr6:33676768-33677090:+		mRNA exon overlapping
chrX	152831634	152831701	+	chrX:152831634-152831701:+		mRNA exon overlapping
chr3	142697953	142698068	+	chr3:142697953-142698068:+		mRNA exon overlapping
chr5	180609905	180610026	-	chr5:180609905-180610026:-		mRNA exon overlapping
chr15	28024845	28024909	-	chr15:28024845-28024909:-		mRNA exon overlapping
chr19	16902649	16902825	-	chr19:16902649-16902825:-		mRNA exon overlapping
chr5	137639860	137639954	-	chr5:137639860-137639954:-		mRNA exon overlapping
chr6	31589526	31589634	-	chr6:31589526-31589634:-		mRNA exon overlapping
chr16	4574709	4574790	+	chr16:4574709-4574790:+		mRNA exon overlapping
chr16	88432724	88432989	+	chr16:88432724-88432989:+		mRNA exon overlapping
chr7	70763265	70763342	+	chr7:70763265-70763342:+		mRNA exon overlapping
chr17	80923479	80923674	+	chr17:80923479-80923674:+		mRNA exon overlapping
chr6	131693497	131693625	+	chr6:131693497-131693625:+		mRNA exon overlapping
chr6	56492934	56493090	-	chr6:56492934-56493090:-		mRNA exon overlapping
chr17	62667395	62667534	+	chr17:62667395-62667534:+		mRNA exon overlapping
chr1	206946336	206946747	-	chr1:206946336-206946747:-		mRNA exon overlapping
chr7	77321333	77321560	-	chr7:77321333-77321560:-		mRNA exon overlapping
chr7	100166971	100167284	-	chr7:100166971-100167284:-		mRNA exon overlapping
chr22	29267426	29267578	-	chr22:29267426-29267578:-		mRNA exon overlapping
chr17	7511431	7511589	+	chr17:7511431-7511589:+		mRNA exon overlapping
chr19	3052848	3052980	-	chr19:3052848-3052980:-		mRNA exon overlapping
chr11	6941571	6941654	+	chr11:6941571-6941654:+		mRNA exon overlapping
chr6	152526080	152526176	-	chr6:152526080-152526176:-		mRNA exon overlapping
chr12	70560671	70560811	-	chr12:70560671-70560811:-		mRNA exon overlapping
chr5	5262657	5262784	+	chr5:5262657-5262784:+		mRNA exon overlapping
chr6	30068590	30068699	+	chr6:30068590-30068699:+		mRNA exon overlapping
chr17	76626651	76626790	-	chr17:76626651-76626790:-		mRNA exon overlapping
chr12	66353417	66353564	-	chr12:66353417-66353564:-		mRNA exon overlapping
chr17	42705088	42705184	-	chr17:42705088-42705184:-		mRNA exon overlapping
chr9	35382290	35382508	+	chr9:35382290-35382508:+		mRNA exon overlapping
chrX	108178684	108178846	-	chrX:108178684-108178846:-		mRNA exon overlapping
chr19	40048815	40049057	-	chr19:40048815-40049057:-		mRNA exon overlapping
chr3	119747115	119747264	+	chr3:119747115-119747264:+		mRNA exon overlapping
chr3	108380406	108380725	-	chr3:108380406-108380725:-		mRNA exon overlapping
chr2	55870720	55870916	-	chr2:55870720-55870916:-		mRNA exon overlapping
chr18	2923775	2923862	-	chr18:2923775-2923862:-		mRNA exon overlapping
chr3	139358200	139358272	-	chr3:139358200-139358272:-		mRNA exon overlapping
chr17	28912939	28913278	-	chr17:28912939-28913278:-		mRNA exon overlapping
chr1	113899904	113900025	-	chr1:113899904-113900025:-		mRNA exon overlapping
chr7	98212598	98212840	+	chr7:98212598-98212840:+		mRNA exon overlapping
chr10	102812853	102813045	+	chr10:102812853-102813045:+		mRNA exon overlapping
chr2	84722612	84722805	+	chr2:84722612-84722805:+		mRNA exon overlapping
chr20	34194713	34194761	+	chr20:34194713-34194761:+		mRNA exon overlapping
chr9	128605296	128605478	+	chr9:128605296-128605478:+		mRNA exon overlapping
chr16	87926748	87926946	-	chr16:87926748-87926946:-		mRNA exon overlapping
chr6	46639494	46639609	-	chr6:46639494-46639609:-		mRNA exon overlapping
chr1	185180391	185180451	+	chr1:185180391-185180451:+		mRNA exon overlapping
chr9	105573655	105573747	+	chr9:105573655-105573747:+		mRNA exon overlapping
chr3	53776860	53776957	+	chr3:53776860-53776957:+		mRNA exon overlapping
chr5	55259848	55259945	-	chr5:55259848-55259945:-		mRNA exon overlapping
chr12	57630152	57630519	-	chr12:57630152-57630519:-		mRNA exon overlapping
chr17	7497356	7497518	+	chr17:7497356-7497518:+		mRNA exon overlapping
chr19	35026049	35026216	+	chr19:35026049-35026216:+		mRNA exon overlapping
chr16	2472985	2473135	+	chr16:2472985-2473135:+		mRNA exon overlapping
chr4	7067971	7068241	-	chr4:7067971-7068241:-		mRNA exon overlapping
chr1	23055069	23055162	+	chr1:23055069-23055162:+		mRNA exon overlapping
chr2	69358329	69358464	-	chr2:69358329-69358464:-		mRNA exon overlapping
chr1	95234087	95234316	+	chr1:95234087-95234316:+		mRNA exon overlapping
chr19	39243824	39243908	-	chr19:39243824-39243908:-		mRNA exon overlapping
chrX	101362173	101362241	-	chrX:101362173-101362241:-		mRNA exon overlapping
chr1	16062099	16062193	-	chr1:16062099-16062193:-		mRNA exon overlapping
chr7	155811823	155811996	-	chr7:155811823-155811996:-		mRNA exon overlapping
chr17	67148569	67148715	-	chr17:67148569-67148715:-		mRNA exon overlapping
chr12	121132988	121133096	+	chr12:121132988-121133096:+		mRNA exon overlapping
chr2	112106002	112106076	+	chr2:112106002-112106076:+		mRNA exon overlapping
chr4	57006816	57007003	+	chr4:57006816-57007003:+		mRNA exon overlapping
chr8	22101440	22101852	+	chr8:22101440-22101852:+		mRNA exon overlapping
chr15	68364707	68364799	-	chr15:68364707-68364799:-		mRNA exon overlapping
chr5	1494873	1495126	-	chr5:1494873-1495126:-		mRNA exon overlapping
chr19	43578590	43578707	+	chr19:43578590-43578707:+		mRNA exon overlapping
chr9	104814118	104814232	-	chr9:104814118-104814232:-		mRNA exon overlapping
chr2	219386665	219386981	-	chr2:219386665-219386981:-		mRNA exon overlapping
chr19	8595779	8595904	-	chr19:8595779-8595904:-		mRNA exon overlapping
chr7	149844625	149844737	+	chr7:149844625-149844737:+		mRNA exon overlapping
chr2	107879968	107880108	+	chr2:107879968-107880108:+		mRNA exon overlapping
chrX	103216149	103216399	+	chrX:103216149-103216399:+		mRNA exon overlapping
chr2	9536698	9536829	-	chr2:9536698-9536829:-		mRNA exon overlapping
chrX	135985603	135985828	+	chrX:135985603-135985828:+		mRNA exon overlapping
chr1	228280252	228280446	+	chr1:228280252-228280446:+		mRNA exon overlapping
chr16	56865163	56865518	+	chr16:56865163-56865518:+		mRNA exon overlapping
chr3	46163651	46163863	+	chr3:46163651-46163863:+		mRNA exon overlapping
chr15	48259200	48259312	+	chr15:48259200-48259312:+		mRNA exon overlapping
chr19	51144406	51144685	+	chr19:51144406-51144685:+		mRNA exon overlapping
chr9	111366239	111366628	-	chr9:111366239-111366628:-		mRNA exon overlapping
chr3	51356962	51357142	+	chr3:51356962-51357142:+		mRNA exon overlapping
chr18	180236	180340	+	chr18:180236-180340:+		mRNA exon overlapping
chr12	113316526	113316688	-	chr12:113316526-113316688:-		mRNA exon overlapping
chr22	21052249	21052359	+	chr22:21052249-21052359:+		mRNA exon overlapping
chr22	37833684	37833763	-	chr22:37833684-37833763:-		mRNA exon overlapping
chr1	19177461	19177744	-	chr1:19177461-19177744:-		mRNA exon overlapping
chr5	179873155	179873249	-	chr5:179873155-179873249:-		mRNA exon overlapping
chr12	123699704	123699811	+	chr12:123699704-123699811:+		mRNA exon overlapping
chr2	31348268	31348364	-	chr2:31348268-31348364:-		mRNA exon overlapping
chr6	89725199	89725397	-	chr6:89725199-89725397:-		mRNA exon overlapping
chr19	17262612	17262991	-	chr19:17262612-17262991:-		mRNA exon overlapping
chr17	42776245	42776321	+	chr17:42776245-42776321:+		mRNA exon overlapping
chr8	245900	246205	+	chr8:245900-246205:+		mRNA exon overlapping
chr3	9813002	9813346	+	chr3:9813002-9813346:+		mRNA exon overlapping
chr4	125452658	125452811	+	chr4:125452658-125452811:+		mRNA exon overlapping
chr21	39801262	39801334	+	chr21:39801262-39801334:+		mRNA exon overlapping
chr19	29615978	29616145	+	chr19:29615978-29616145:+		mRNA exon overlapping
chrX	47455921	47456392	-	chrX:47455921-47456392:-		mRNA exon overlapping
chr22	46365231	46365381	-	chr22:46365231-46365381:-		mRNA exon overlapping
chr16	75555804	75555915	-	chr16:75555804-75555915:-		mRNA exon overlapping
chr10	3784913	3785087	-	chr10:3784913-3785087:-		mRNA exon overlapping
chr20	3871287	3871473	+	chr20:3871287-3871473:+		mRNA exon overlapping
chr16	67350202	67350291	+	chr16:67350202-67350291:+		mRNA exon overlapping
chr9	127826510	127827187	-	chr9:127826510-127827187:-		mRNA exon overlapping
chr1	12283594	12283737	+	chr1:12283594-12283737:+		mRNA exon overlapping
chr12	109796525	109796705	-	chr12:109796525-109796705:-		mRNA exon overlapping
chr5	154967188	154967238	+	chr5:154967188-154967238:+		mRNA exon overlapping
chr19	12703428	12703549	-	chr19:12703428-12703549:-		mRNA exon overlapping
chr1	228140015	228140160	+	chr1:228140015-228140160:+		mRNA exon overlapping
chr1	27614430	27614584	-	chr1:27614430-27614584:-		mRNA exon overlapping
chr9	137107531	137107663	+	chr9:137107531-137107663:+		mRNA exon overlapping
chr7	142914881	142915384	-	chr7:142914881-142915384:-		mRNA exon overlapping
chr17	43091712	43091811	-	chr17:43091712-43091811:-		mRNA exon overlapping
chr2	148020633	148020716	-	chr2:148020633-148020716:-		mRNA exon overlapping
chr5	177371165	177371397	+	chr5:177371165-177371397:+		mRNA exon overlapping
chr12	7746331	7746464	-	chr12:7746331-7746464:-		mRNA exon overlapping
chr4	42089604	42089769	+	chr4:42089604-42089769:+		mRNA exon overlapping
chr7	107230615	107230692	-	chr7:107230615-107230692:-		mRNA exon overlapping
chr7	73830964	73831223	+	chr7:73830964-73831223:+		mRNA exon overlapping
chr15	34063379	34063625	+	chr15:34063379-34063625:+		mRNA exon overlapping
chr7	73700378	73700824	-	chr7:73700378-73700824:-		mRNA exon overlapping
chr19	45142061	45142212	+	chr19:45142061-45142212:+		mRNA exon overlapping
chr19	36554670	36554797	-	chr19:36554670-36554797:-		mRNA exon overlapping
chr8	3307695	3307834	-	chr8:3307695-3307834:-		mRNA exon overlapping
chr2	96604250	96604965	-	chr2:96604250-96604965:-		mRNA exon overlapping
chr3	150627659	150627727	+	chr3:150627659-150627727:+		mRNA exon overlapping
chr16	68862945	68863062	+	chr16:68862945-68863062:+		mRNA exon overlapping
chr2	39436892	39437154	-	chr2:39436892-39437154:-		mRNA exon overlapping
chr19	45854391	45854586	-	chr19:45854391-45854586:-		mRNA exon overlapping
chr7	99363543	99363634	+	chr7:99363543-99363634:+		mRNA exon overlapping
chr17	35129422	35129659	+	chr17:35129422-35129659:+		mRNA exon overlapping
chr17	50604155	50604282	+	chr17:50604155-50604282:+		mRNA exon overlapping
chr16	1525985	1526078	-	chr16:1525985-1526078:-		mRNA exon overlapping
chr4	157220231	157220367	+	chr4:157220231-157220367:+		mRNA exon overlapping
chr4	38826685	38826796	-	chr4:38826685-38826796:-		mRNA exon overlapping
chr21	42563709	42563878	+	chr21:42563709-42563878:+		mRNA exon overlapping
chr6	28532321	28532421	+	chr6:28532321-28532421:+		mRNA exon overlapping
chr17	63930074	63930386	-	chr17:63930074-63930386:-		mRNA exon overlapping
chr17	82403937	82404091	-	chr17:82403937-82404091:-		mRNA exon overlapping
chr9	120389741	120389788	-	chr9:120389741-120389788:-		mRNA exon overlapping
chr5	179272911	179273079	-	chr5:179272911-179273079:-		mRNA exon overlapping
chr10	70525908	70526137	+	chr10:70525908-70526137:+		mRNA exon overlapping
chr1	165563362	165563682	+	chr1:165563362-165563682:+		mRNA exon overlapping
chr5	5437080	5437181	+	chr5:5437080-5437181:+		mRNA exon overlapping
chr3	184167886	184168117	+	chr3:184167886-184168117:+		mRNA exon overlapping
chr15	101235255	101235578	-	chr15:101235255-101235578:-		mRNA exon overlapping
chr16	724322	724510	-	chr16:724322-724510:-		mRNA exon overlapping
chr12	6966424	6966501	-	chr12:6966424-6966501:-		mRNA exon overlapping
chr3	48692954	48693180	-	chr3:48692954-48693180:-		mRNA exon overlapping
chr10	98620602	98620709	-	chr10:98620602-98620709:-		mRNA exon overlapping
chr10	133352247	133352437	+	chr10:133352247-133352437:+		mRNA exon overlapping
chr15	100602121	100602325	-	chr15:100602121-100602325:-		mRNA exon overlapping
chr20	23495856	23495980	+	chr20:23495856-23495980:+		mRNA exon overlapping
chr10	84258508	84258636	+	chr10:84258508-84258636:+		mRNA exon overlapping
chr6	35457556	35457789	+	chr6:35457556-35457789:+		mRNA exon overlapping
chr14	72951798	72951878	+	chr14:72951798-72951878:+		mRNA exon overlapping
chr13	46553499	46553704	+	chr13:46553499-46553704:+		mRNA exon overlapping
chr16	8779479	8779591	+	chr16:8779479-8779591:+		mRNA exon overlapping
chr22	24186290	24186416	+	chr22:24186290-24186416:+		mRNA exon overlapping
chr16	87838714	87838818	-	chr16:87838714-87838818:-		mRNA exon overlapping
chr10	85619867	85620034	-	chr10:85619867-85620034:-		mRNA exon overlapping
chr1	117918597	117918737	-	chr1:117918597-117918737:-		mRNA exon overlapping
chr20	51802279	51802428	-	chr20:51802279-51802428:-		mRNA exon overlapping
chr2	46512753	46512813	-	chr2:46512753-46512813:-		mRNA exon overlapping
chr1	164625929	164626097	+	chr1:164625929-164626097:+		mRNA exon overlapping
chr2	70833773	70834021	-	chr2:70833773-70834021:-		mRNA exon overlapping
chr19	35065868	35066033	+	chr19:35065868-35066033:+		mRNA exon overlapping
chr3	52806809	52807106	+	chr3:52806809-52807106:+		mRNA exon overlapping
chr2	182952793	182952924	-	chr2:182952793-182952924:-		mRNA exon overlapping
chr1	237617286	237617487	+	chr1:237617286-237617487:+		mRNA exon overlapping
chr4	186589147	186589221	-	chr4:186589147-186589221:-		mRNA exon overlapping
chr19	56320901	56321014	-	chr19:56320901-56321014:-		mRNA exon overlapping
chr1	54228385	54228827	-	chr1:54228385-54228827:-		mRNA exon overlapping
chr1	3837292	3837346	-	chr1:3837292-3837346:-		mRNA exon overlapping
chr17	39744054	39744208	+	chr17:39744054-39744208:+		mRNA exon overlapping
chr20	35620684	35620774	+	chr20:35620684-35620774:+		mRNA exon overlapping
chr6	162728160	162728392	+	chr6:162728160-162728392:+		mRNA exon overlapping
chr16	67384870	67385037	+	chr16:67384870-67385037:+		mRNA exon overlapping
chr14	72939657	72939903	+	chr14:72939657-72939903:+		mRNA exon overlapping
chr1	155257498	155257658	-	chr1:155257498-155257658:-		mRNA exon overlapping
chr10	70533922	70534525	+	chr10:70533922-70534525:+		mRNA exon overlapping
chr9	136832265	136832371	+	chr9:136832265-136832371:+		mRNA exon overlapping
chr19	12627721	12627930	+	chr19:12627721-12627930:+		mRNA exon overlapping
chr21	36930251	36930434	-	chr21:36930251-36930434:-		mRNA exon overlapping
chr16	31297742	31297955	+	chr16:31297742-31297955:+		mRNA exon overlapping
chr9	127333023	127333122	+	chr9:127333023-127333122:+		mRNA exon overlapping
chr2	45006074	45006486	-	chr2:45006074-45006486:-		mRNA exon overlapping
chrX	111248935	111249058	-	chrX:111248935-111249058:-		mRNA exon overlapping
chr19	57863162	57863261	+	chr19:57863162-57863261:+		mRNA exon overlapping
chr17	45257153	45257208	-	chr17:45257153-45257208:-		mRNA exon overlapping
chr1	205161258	205161388	-	chr1:205161258-205161388:-		mRNA exon overlapping
chr16	2286694	2286837	-	chr16:2286694-2286837:-		mRNA exon overlapping
chr1	153683534	153683825	+	chr1:153683534-153683825:+		mRNA exon overlapping
chr16	81786078	81786183	+	chr16:81786078-81786183:+		mRNA exon overlapping
chr11	124746404	124746560	+	chr11:124746404-124746560:+		mRNA exon overlapping
chr9	133403920	133404049	+	chr9:133403920-133404049:+		mRNA exon overlapping
chr19	11438067	11438125	+	chr19:11438067-11438125:+		mRNA exon overlapping
chr3	53820474	53820598	-	chr3:53820474-53820598:-		mRNA exon overlapping
chr19	47112424	47112590	-	chr19:47112424-47112590:-		mRNA exon overlapping
chr8	21705932	21706042	-	chr8:21705932-21706042:-		mRNA exon overlapping
chr5	32125793	32126056	-	chr5:32125793-32126056:-		mRNA exon overlapping
chr16	21736261	21736391	+	chr16:21736261-21736391:+		mRNA exon overlapping
chr1	11068645	11068707	-	chr1:11068645-11068707:-		mRNA exon overlapping
chr16	23642955	23643024	+	chr16:23642955-23643024:+		mRNA exon overlapping
chr2	222295528	222295658	-	chr2:222295528-222295658:-		mRNA exon overlapping
chrX	23765547	23765659	-	chrX:23765547-23765659:-		mRNA exon overlapping
chr16	56510859	56511285	-	chr16:56510859-56511285:-		mRNA exon overlapping
chr2	113198740	113198885	+	chr2:113198740-113198885:+		mRNA exon overlapping
chr17	7509124	7509633	+	chr17:7509124-7509633:+		mRNA exon overlapping
chr1	218436085	218436148	+	chr1:218436085-218436148:+		mRNA exon overlapping
chr1	33036736	33037080	-	chr1:33036736-33037080:-		mRNA exon overlapping
chr16	84326882	84326956	+	chr16:84326882-84326956:+		mRNA exon overlapping
chr20	46352051	46352227	-	chr20:46352051-46352227:-		mRNA exon overlapping
chr1	32786940	32787076	-	chr1:32786940-32787076:-		mRNA exon overlapping
chr12	111349515	111349696	+	chr12:111349515-111349696:+		mRNA exon overlapping
chr17	79944063	79944232	-	chr17:79944063-79944232:-		mRNA exon overlapping
chr9	74801898	74802176	-	chr9:74801898-74802176:-		mRNA exon overlapping
chr16	29798593	29798748	+	chr16:29798593-29798748:+		mRNA exon overlapping
chr10	48804	48913	-	chr10:48804-48913:-		mRNA exon overlapping
chr1	9039552	9039663	-	chr1:9039552-9039663:-		mRNA exon overlapping
chr6	43128977	43129078	+	chr6:43128977-43129078:+		mRNA exon overlapping
chr19	49909768	49909885	-	chr19:49909768-49909885:-		mRNA exon overlapping
chr3	52386160	52386346	+	chr3:52386160-52386346:+		mRNA exon overlapping
chr5	154959980	154960050	+	chr5:154959980-154960050:+		mRNA exon overlapping
chr19	58549565	58549861	+	chr19:58549565-58549861:+		mRNA exon overlapping
chr5	132762484	132762646	-	chr5:132762484-132762646:-		mRNA exon overlapping
chr1	26039117	26039306	-	chr1:26039117-26039306:-		mRNA exon overlapping
chr1	228322056	228322215	+	chr1:228322056-228322215:+		mRNA exon overlapping
chr21	41751097	41751280	-	chr21:41751097-41751280:-		mRNA exon overlapping
chr3	33129939	33130068	+	chr3:33129939-33130068:+		mRNA exon overlapping
chr12	123626425	123626494	-	chr12:123626425-123626494:-		mRNA exon overlapping
chr5	127658216	127658330	+	chr5:127658216-127658330:+		mRNA exon overlapping
chr1	1043239	1043458	+	chr1:1043239-1043458:+		mRNA exon overlapping
chr19	39915185	39915518	-	chr19:39915185-39915518:-		mRNA exon overlapping
chr9	97660946	97661069	+	chr9:97660946-97661069:+		mRNA exon overlapping
chr5	14751069	14751211	-	chr5:14751069-14751211:-		mRNA exon overlapping
chr17	10303196	10303499	-	chr17:10303196-10303499:-		mRNA exon overlapping
chrX	102720522	102721028	+	chrX:102720522-102721028:+		mRNA exon overlapping
chr4	3249371	3249543	+	chr4:3249371-3249543:+		mRNA exon overlapping
chr17	44186907	44187110	+	chr17:44186907-44187110:+		mRNA exon overlapping
chr19	1525305	1525419	+	chr19:1525305-1525419:+		mRNA exon overlapping
chr1	13418122	13418199	+	chr1:13418122-13418199:+		mRNA exon overlapping
chr17	64098121	64098242	-	chr17:64098121-64098242:-		mRNA exon overlapping
chr9	35799618	35799732	+	chr9:35799618-35799732:+		mRNA exon overlapping
chr4	42575622	42575700	-	chr4:42575622-42575700:-		mRNA exon overlapping
chr3	77574499	77574731	+	chr3:77574499-77574731:+		mRNA exon overlapping
chr13	28319423	28319535	-	chr13:28319423-28319535:-		mRNA exon overlapping
chr13	28033887	28034215	-	chr13:28033887-28034215:-		mRNA exon overlapping
chr10	71645909	71645981	+	chr10:71645909-71645981:+		mRNA exon overlapping
chr4	7774739	7774904	-	chr4:7774739-7774904:-		mRNA exon overlapping
chr19	10146351	10146525	-	chr19:10146351-10146525:-		mRNA exon overlapping
chr7	2708588	2708717	+	chr7:2708588-2708717:+		mRNA exon overlapping
chr2	201145378	201145433	+	chr2:201145378-201145433:+		mRNA exon overlapping
chr9	128584309	128584526	+	chr9:128584309-128584526:+		mRNA exon overlapping
chr22	37933039	37933113	+	chr22:37933039-37933113:+		mRNA exon overlapping
chr7	27163575	27163842	-	chr7:27163575-27163842:-		mRNA exon overlapping
chr12	109424748	109424829	+	chr12:109424748-109424829:+		mRNA exon overlapping
chr10	96271352	96271553	-	chr10:96271352-96271553:-		mRNA exon overlapping
chr12	101401062	101401174	-	chr12:101401062-101401174:-		mRNA exon overlapping
chr19	16759238	16759429	+	chr19:16759238-16759429:+		mRNA exon overlapping
chr9	35733215	35733486	+	chr9:35733215-35733486:+		mRNA exon overlapping
chr2	181549634	181549709	-	chr2:181549634-181549709:-		mRNA exon overlapping
chr7	143397920	143398157	-	chr7:143397920-143398157:-		mRNA exon overlapping
chr9	97362363	97362442	+	chr9:97362363-97362442:+		mRNA exon overlapping
chr1	39297620	39297746	+	chr1:39297620-39297746:+		mRNA exon overlapping
chr2	241478481	241478622	+	chr2:241478481-241478622:+		mRNA exon overlapping
chr7	77199422	77199593	-	chr7:77199422-77199593:-		mRNA exon overlapping
chr2	178715196	178715265	-	chr2:178715196-178715265:-		mRNA exon overlapping
chr1	151234197	151234497	+	chr1:151234197-151234497:+		mRNA exon overlapping
chr12	113920611	113920691	-	chr12:113920611-113920691:-		mRNA exon overlapping
chr2	178284927	178285122	+	chr2:178284927-178285122:+		mRNA exon overlapping
chr16	28833059	28833355	+	chr16:28833059-28833355:+		mRNA exon overlapping
chrX	26160748	26160953	+	chrX:26160748-26160953:+		mRNA exon overlapping
chrX	66193502	66193639	+	chrX:66193502-66193639:+		mRNA exon overlapping
chr1	211304083	211304141	+	chr1:211304083-211304141:+		mRNA exon overlapping
chr9	136717577	136717712	+	chr9:136717577-136717712:+		mRNA exon overlapping
chr12	82687551	82687670	+	chr12:82687551-82687670:+		mRNA exon overlapping
chr12	8848720	8848915	+	chr12:8848720-8848915:+		mRNA exon overlapping
chr9	34976152	34976231	+	chr9:34976152-34976231:+		mRNA exon overlapping
chr4	184010218	184010498	+	chr4:184010218-184010498:+		mRNA exon overlapping
chr9	136447569	136447910	-	chr9:136447569-136447910:-		mRNA exon overlapping
chr19	54106811	54106971	+	chr19:54106811-54106971:+		mRNA exon overlapping
chr8	33488734	33489073	+	chr8:33488734-33489073:+		mRNA exon overlapping
chr16	88657436	88657583	-	chr16:88657436-88657583:-		mRNA exon overlapping
chr4	30722995	30723234	+	chr4:30722995-30723234:+		mRNA exon overlapping
chr3	48859555	48859628	-	chr3:48859555-48859628:-		mRNA exon overlapping
chr15	83257793	83258062	-	chr15:83257793-83258062:-		mRNA exon overlapping
chr19	1207011	1207204	+	chr19:1207011-1207204:+		mRNA exon overlapping
chr1	1390230	1390372	-	chr1:1390230-1390372:-		mRNA exon overlapping
chr6	70242662	70242716	-	chr6:70242662-70242716:-		mRNA exon overlapping
chr17	82201672	82201759	-	chr17:82201672-82201759:-		mRNA exon overlapping
chr1	173895836	173895974	+	chr1:173895836-173895974:+		mRNA exon overlapping
chr19	10691246	10691560	+	chr19:10691246-10691560:+		mRNA exon overlapping
chr3	58126602	58126763	+	chr3:58126602-58126763:+		mRNA exon overlapping
chr20	38227154	38227241	-	chr20:38227154-38227241:-		mRNA exon overlapping
chr8	123041970	123042405	-	chr8:123041970-123042405:-		mRNA exon overlapping
chr8	59118886	59119023	-	chr8:59118886-59119023:-		mRNA exon overlapping
chr8	142840416	142840511	+	chr8:142840416-142840511:+		mRNA exon overlapping
chrX	85963665	85964053	-	chrX:85963665-85964053:-		mRNA exon overlapping
chr19	12580805	12581065	-	chr19:12580805-12581065:-		mRNA exon overlapping
chr5	176881302	176881514	-	chr5:176881302-176881514:-		mRNA exon overlapping
chr4	173248242	173248441	+	chr4:173248242-173248441:+		mRNA exon overlapping
chr8	50792671	50793064	+	chr8:50792671-50793064:+		mRNA exon overlapping
chr17	42814524	42814674	-	chr17:42814524-42814674:-		mRNA exon overlapping
chr2	241869665	241869915	+	chr2:241869665-241869915:+		mRNA exon overlapping
chr17	10364327	10364543	-	chr17:10364327-10364543:-		mRNA exon overlapping
chr2	74527736	74527839	-	chr2:74527736-74527839:-		mRNA exon overlapping
chr2	240511861	240512039	-	chr2:240511861-240512039:-		mRNA exon overlapping
chr22	38336608	38336707	-	chr22:38336608-38336707:-		mRNA exon overlapping
chrX	123465674	123465789	+	chrX:123465674-123465789:+		mRNA exon overlapping
chr2	233206706	233206940	+	chr2:233206706-233206940:+		mRNA exon overlapping
chr12	48560495	48560655	+	chr12:48560495-48560655:+		mRNA exon overlapping
chr9	98233416	98233550	-	chr9:98233416-98233550:-		mRNA exon overlapping
chr14	24270837	24271170	-	chr14:24270837-24271170:-		mRNA exon overlapping
chr11	3019139	3019268	-	chr11:3019139-3019268:-		mRNA exon overlapping
chr9	114361704	114361912	-	chr9:114361704-114361912:-		mRNA exon overlapping
chr8	72025960	72026074	-	chr8:72025960-72026074:-		mRNA exon overlapping
chr8	109442946	109443117	+	chr8:109442946-109443117:+		mRNA exon overlapping
chr20	1295776	1295918	+	chr20:1295776-1295918:+		mRNA exon overlapping
chr1	10130715	10130814	+	chr1:10130715-10130814:+		mRNA exon overlapping
chrX	50386358	50386587	-	chrX:50386358-50386587:-		mRNA exon overlapping
chr18	8406109	8406221	+	chr18:8406109-8406221:+		mRNA exon overlapping
chr19	48735196	48735398	-	chr19:48735196-48735398:-		mRNA exon overlapping
chr8	39584470	39584678	+	chr8:39584470-39584678:+		mRNA exon overlapping
chr2	264665	265008	+	chr2:264665-265008:+		mRNA exon overlapping
chr16	5005914	5006049	+	chr16:5005914-5006049:+		mRNA exon overlapping
chrX	150471268	150471491	+	chrX:150471268-150471491:+		mRNA exon overlapping
chr7	54570770	54570892	+	chr7:54570770-54570892:+		mRNA exon overlapping
chr19	38460375	38460592	+	chr19:38460375-38460592:+		mRNA exon overlapping
chr5	16700963	16701221	-	chr5:16700963-16701221:-		mRNA exon overlapping
chr19	38930634	38930999	+	chr19:38930634-38930999:+		mRNA exon overlapping
chr19	4501191	4501318	+	chr19:4501191-4501318:+		mRNA exon overlapping
chr19	49152004	49152059	-	chr19:49152004-49152059:-		mRNA exon overlapping
chr7	129427039	129427167	+	chr7:129427039-129427167:+		mRNA exon overlapping
chr5	1442912	1443042	-	chr5:1442912-1443042:-		mRNA exon overlapping
chr22	49921585	49921762	+	chr22:49921585-49921762:+		mRNA exon overlapping
chr20	63734705	63734825	+	chr20:63734705-63734825:+		mRNA exon overlapping
chr12	52516637	52516819	-	chr12:52516637-52516819:-		mRNA exon overlapping
chr19	8483158	8483212	+	chr19:8483158-8483212:+		mRNA exon overlapping
chr15	73735649	73735817	-	chr15:73735649-73735817:-		mRNA exon overlapping
chr1	119941526	119941755	-	chr1:119941526-119941755:-		mRNA exon overlapping
chr3	131165430	131165520	+	chr3:131165430-131165520:+		mRNA exon overlapping
chr16	68301254	68301406	-	chr16:68301254-68301406:-		mRNA exon overlapping
chr9	87730381	87730499	+	chr9:87730381-87730499:+		mRNA exon overlapping
chr15	22845146	22845268	+	chr15:22845146-22845268:+		mRNA exon overlapping
chr10	76887291	76887386	-	chr10:76887291-76887386:-		mRNA exon overlapping
chr2	156329914	156330189	-	chr2:156329914-156330189:-		mRNA exon overlapping
chr14	72693076	72693214	-	chr14:72693076-72693214:-		mRNA exon overlapping
chrX	8553952	8554099	-	chrX:8553952-8554099:-		mRNA exon overlapping
chr8	47823858	47823997	-	chr8:47823858-47823997:-		mRNA exon overlapping
chr19	48756926	48757030	+	chr19:48756926-48757030:+		mRNA exon overlapping
chr8	133459660	133459938	-	chr8:133459660-133459938:-		mRNA exon overlapping
chr6	31576534	31576580	+	chr6:31576534-31576580:+		mRNA exon overlapping
chr17	3656676	3656796	+	chr17:3656676-3656796:+		mRNA exon overlapping
chr3	123737378	123737544	-	chr3:123737378-123737544:-		mRNA exon overlapping
chr1	151711838	151711998	+	chr1:151711838-151711998:+		mRNA exon overlapping
chr1	22595230	22595324	+	chr1:22595230-22595324:+		mRNA exon overlapping
chr22	19041807	19041929	-	chr22:19041807-19041929:-		mRNA exon overlapping
chr19	42215133	42215253	-	chr19:42215133-42215253:-		mRNA exon overlapping
chr16	17258988	17259499	-	chr16:17258988-17259499:-		mRNA exon overlapping
chr18	36268600	36268932	+	chr18:36268600-36268932:+		mRNA exon overlapping
chr20	32230757	32231062	+	chr20:32230757-32231062:+		mRNA exon overlapping
chr12	54403187	54403325	-	chr12:54403187-54403325:-		mRNA exon overlapping
chr2	218262680	218262749	+	chr2:218262680-218262749:+		mRNA exon overlapping
chr12	26656453	26656549	-	chr12:26656453-26656549:-		mRNA exon overlapping
chr14	61727595	61727656	+	chr14:61727595-61727656:+		mRNA exon overlapping
chr2	162400189	162400442	-	chr2:162400189-162400442:-		mRNA exon overlapping
chr3	46733636	46733896	-	chr3:46733636-46733896:-		mRNA exon overlapping
chr19	36007125	36007269	-	chr19:36007125-36007269:-		mRNA exon overlapping
chr19	1008857	1008928	+	chr19:1008857-1008928:+		mRNA exon overlapping
chr8	97930953	97931523	+	chr8:97930953-97931523:+		mRNA exon overlapping
chr1	240492663	240492812	-	chr1:240492663-240492812:-		mRNA exon overlapping
chr7	64830940	64831077	+	chr7:64830940-64831077:+		mRNA exon overlapping
chr3	71130979	71131043	-	chr3:71130979-71131043:-		mRNA exon overlapping
chr22	44786457	44786607	+	chr22:44786457-44786607:+		mRNA exon overlapping
chr19	50666850	50666997	-	chr19:50666850-50666997:-		mRNA exon overlapping
chrX	19002846	19003115	-	chrX:19002846-19003115:-		mRNA exon overlapping
chr19	45069071	45069249	+	chr19:45069071-45069249:+		mRNA exon overlapping
chr12	110050997	110051166	-	chr12:110050997-110051166:-		mRNA exon overlapping
chr2	169173919	169174035	-	chr2:169173919-169174035:-		mRNA exon overlapping
chr22	25955224	25955365	+	chr22:25955224-25955365:+		mRNA exon overlapping
chr17	28738562	28738748	+	chr17:28738562-28738748:+		mRNA exon overlapping
chr8	143933087	143933352	-	chr8:143933087-143933352:-		mRNA exon overlapping
chr12	121439857	121439960	-	chr12:121439857-121439960:-		mRNA exon overlapping
chr8	41536360	41536447	+	chr8:41536360-41536447:+		mRNA exon overlapping
chr1	46652581	46652629	-	chr1:46652581-46652629:-		mRNA exon overlapping
chr17	40487036	40487325	-	chr17:40487036-40487325:-		mRNA exon overlapping
chr19	44336623	44336719	-	chr19:44336623-44336719:-		mRNA exon overlapping
chr2	201420417	201420707	-	chr2:201420417-201420707:-		mRNA exon overlapping
chr15	66443280	66443358	+	chr15:66443280-66443358:+		mRNA exon overlapping
chr19	50686237	50686356	-	chr19:50686237-50686356:-		mRNA exon overlapping
chr9	130885923	130886011	+	chr9:130885923-130886011:+		mRNA exon overlapping
chr7	78132889	78133061	-	chr7:78132889-78133061:-		mRNA exon overlapping
chrX	124963537	124963690	-	chrX:124963537-124963690:-		mRNA exon overlapping
chr10	92609002	92609206	+	chr10:92609002-92609206:+		mRNA exon overlapping
chr1	205843667	205843873	-	chr1:205843667-205843873:-		mRNA exon overlapping
chr5	109847662	109847791	+	chr5:109847662-109847791:+		mRNA exon overlapping
chr17	82938039	82938137	+	chr17:82938039-82938137:+		mRNA exon overlapping
chr16	31488038	31488174	+	chr16:31488038-31488174:+		mRNA exon overlapping
chr1	213262721	213262817	+	chr1:213262721-213262817:+		mRNA exon overlapping
chr14	52038747	52038838	-	chr14:52038747-52038838:-		mRNA exon overlapping
chrX	3310873	3310985	-	chrX:3310873-3310985:-		mRNA exon overlapping
chr5	87362551	87362672	+	chr5:87362551-87362672:+		mRNA exon overlapping
chr8	42357169	42357393	+	chr8:42357169-42357393:+		mRNA exon overlapping
chr1	107768441	107768510	-	chr1:107768441-107768510:-		mRNA exon overlapping
chr19	18323018	18323482	-	chr19:18323018-18323482:-		mRNA exon overlapping
chr22	19972737	19973037	-	chr22:19972737-19973037:-		mRNA exon overlapping
chr20	31943766	31943846	+	chr20:31943766-31943846:+		mRNA exon overlapping
chr6	116060502	116060595	-	chr6:116060502-116060595:-		mRNA exon overlapping
chrX	49235386	49235687	+	chrX:49235386-49235687:+		mRNA exon overlapping
chr6	33172289	33172379	-	chr6:33172289-33172379:-		mRNA exon overlapping
chr17	35862995	35863126	-	chr17:35862995-35863126:-		mRNA exon overlapping
chr5	170924357	170924551	+	chr5:170924357-170924551:+		mRNA exon overlapping
chr5	171790230	171790550	+	chr5:171790230-171790550:+		mRNA exon overlapping
chr15	40170062	40170122	+	chr15:40170062-40170122:+		mRNA exon overlapping
chr12	41437944	41438014	+	chr12:41437944-41438014:+		mRNA exon overlapping
chr1	211577991	211578541	-	chr1:211577991-211578541:-		mRNA exon overlapping
chr9	136858400	136858547	+	chr9:136858400-136858547:+		mRNA exon overlapping
chr18	54884333	54884437	+	chr18:54884333-54884437:+		mRNA exon overlapping
chr4	61202122	61202232	+	chr4:61202122-61202232:+		mRNA exon overlapping
chr9	128496041	128496142	+	chr9:128496041-128496142:+		mRNA exon overlapping
chr3	187219932	187220262	-	chr3:187219932-187220262:-		mRNA exon overlapping
chr1	162355187	162355354	+	chr1:162355187-162355354:+		mRNA exon overlapping
chr14	37268658	37268794	+	chr14:37268658-37268794:+		mRNA exon overlapping
chr19	41120347	41120497	+	chr19:41120347-41120497:+		mRNA exon overlapping
chr15	81143685	81143821	+	chr15:81143685-81143821:+		mRNA exon overlapping
chr19	45090107	45090346	+	chr19:45090107-45090346:+		mRNA exon overlapping
chr5	138543097	138543411	-	chr5:138543097-138543411:-		mRNA exon overlapping
chr1	109393027	109393146	-	chr1:109393027-109393146:-		mRNA exon overlapping
chr19	7682242	7682323	+	chr19:7682242-7682323:+		mRNA exon overlapping
chr9	68530767	68530938	+	chr9:68530767-68530938:+		mRNA exon overlapping
chr15	50254130	50254274	-	chr15:50254130-50254274:-		mRNA exon overlapping
chrX	30854116	30854287	-	chrX:30854116-30854287:-		mRNA exon overlapping
chr18	49849567	49849834	-	chr18:49849567-49849834:-		mRNA exon overlapping
chr17	82086254	82086452	-	chr17:82086254-82086452:-		mRNA exon overlapping
chrX	124385677	124386042	-	chrX:124385677-124386042:-		mRNA exon overlapping
chr14	105379739	105379830	+	chr14:105379739-105379830:+		mRNA exon overlapping
chr17	55043236	55043326	+	chr17:55043236-55043326:+		mRNA exon overlapping
chr11	6631053	6631211	-	chr11:6631053-6631211:-		mRNA exon overlapping
chr3	63864874	63865000	+	chr3:63864874-63865000:+		mRNA exon overlapping
chr17	32996882	32997002	+	chr17:32996882-32997002:+		mRNA exon overlapping
chr20	57265705	57265950	-	chr20:57265705-57265950:-		mRNA exon overlapping
chr21	38382752	38382954	-	chr21:38382752-38382954:-		mRNA exon overlapping
chr21	44375833	44376014	+	chr21:44375833-44376014:+		mRNA exon overlapping
chr21	44094063	44094234	+	chr21:44094063-44094234:+		mRNA exon overlapping
chr13	33127373	33127547	-	chr13:33127373-33127547:-		mRNA exon overlapping
chr2	217810248	217810320	-	chr2:217810248-217810320:-		mRNA exon overlapping
chr15	40929874	40930117	+	chr15:40929874-40930117:+		mRNA exon overlapping
chr19	12046082	12046277	+	chr19:12046082-12046277:+		mRNA exon overlapping
chr1	179554476	179554532	-	chr1:179554476-179554532:-		mRNA exon overlapping
chr10	50251395	50251512	-	chr10:50251395-50251512:-		mRNA exon overlapping
chr19	7540630	7540711	+	chr19:7540630-7540711:+		mRNA exon overlapping
chr11	64319734	64319869	+	chr11:64319734-64319869:+		mRNA exon overlapping
chr6	111562965	111563040	-	chr6:111562965-111563040:-		mRNA exon overlapping
chr19	52369805	52369978	+	chr19:52369805-52369978:+		mRNA exon overlapping
chr17	29094650	29094851	-	chr17:29094650-29094851:-		mRNA exon overlapping
chr3	119503959	119504022	+	chr3:119503959-119504022:+		mRNA exon overlapping
chr8	120278435	120278579	+	chr8:120278435-120278579:+		mRNA exon overlapping
chr19	48135680	48136126	-	chr19:48135680-48136126:-		mRNA exon overlapping
chr6	109509179	109509381	-	chr6:109509179-109509381:-		mRNA exon overlapping
chr16	3736650	3736816	-	chr16:3736650-3736816:-		mRNA exon overlapping
chr2	10443490	10443572	-	chr2:10443490-10443572:-		mRNA exon overlapping
chr16	58258368	58258524	+	chr16:58258368-58258524:+		mRNA exon overlapping
chr19	14706686	14706774	+	chr19:14706686-14706774:+		mRNA exon overlapping
chr21	41511863	41512193	-	chr21:41511863-41512193:-		mRNA exon overlapping
chr16	2102381	2102592	-	chr16:2102381-2102592:-		mRNA exon overlapping
chr22	37084675	37084992	-	chr22:37084675-37084992:-		mRNA exon overlapping
chr12	122996721	122996911	-	chr12:122996721-122996911:-		mRNA exon overlapping
chr1	182603229	182603340	-	chr1:182603229-182603340:-		mRNA exon overlapping
chr1	150814077	150814237	-	chr1:150814077-150814237:-		mRNA exon overlapping
chr15	73298348	73298612	+	chr15:73298348-73298612:+		mRNA exon overlapping
chr10	102367085	102367211	+	chr10:102367085-102367211:+		mRNA exon overlapping
chr16	1794839	1794942	-	chr16:1794839-1794942:-		mRNA exon overlapping
chr19	9102695	9102789	-	chr19:9102695-9102789:-		mRNA exon overlapping
chr17	10412370	10412520	-	chr17:10412370-10412520:-		mRNA exon overlapping
chr18	13008542	13008632	+	chr18:13008542-13008632:+		mRNA exon overlapping
chr10	98458886	98459055	-	chr10:98458886-98459055:-		mRNA exon overlapping
chr1	204166196	204166529	-	chr1:204166196-204166529:-		mRNA exon overlapping
chr6	17825768	17825935	-	chr6:17825768-17825935:-		mRNA exon overlapping
chr4	15540837	15541015	+	chr4:15540837-15541015:+		mRNA exon overlapping
chr17	8073148	8073344	-	chr17:8073148-8073344:-		mRNA exon overlapping
chr12	47791259	47791309	-	chr12:47791259-47791309:-		mRNA exon overlapping
chr8	30138625	30138757	-	chr8:30138625-30138757:-		mRNA exon overlapping
chr8	74244529	74244639	-	chr8:74244529-74244639:-		mRNA exon overlapping
chr8	143606953	143607133	-	chr8:143606953-143607133:-		mRNA exon overlapping
chr3	48593102	48593450	-	chr3:48593102-48593450:-		mRNA exon overlapping
chr7	8434403	8434756	+	chr7:8434403-8434756:+		mRNA exon overlapping
chr9	33918548	33918622	+	chr9:33918548-33918622:+		mRNA exon overlapping
chr2	72135144	72135420	-	chr2:72135144-72135420:-		mRNA exon overlapping
chr7	72802400	72802537	-	chr7:72802400-72802537:-		mRNA exon overlapping
chr13	31138407	31138569	-	chr13:31138407-31138569:-		mRNA exon overlapping
chr1	153003002	153003081	+	chr1:153003002-153003081:+		mRNA exon overlapping
chr19	54058306	54058591	-	chr19:54058306-54058591:-		mRNA exon overlapping
chr1	205228955	205229129	+	chr1:205228955-205229129:+		mRNA exon overlapping
chr5	139381892	139382050	-	chr5:139381892-139382050:-		mRNA exon overlapping
chr1	154346620	154346759	+	chr1:154346620-154346759:+		mRNA exon overlapping
chr3	184381482	184381807	-	chr3:184381482-184381807:-		mRNA exon overlapping
chr12	109090009	109090208	-	chr12:109090009-109090208:-		mRNA exon overlapping
chr22	36497991	36498166	-	chr22:36497991-36498166:-		mRNA exon overlapping
chr10	96405232	96405335	-	chr10:96405232-96405335:-		mRNA exon overlapping
chr10	5917420	5917677	+	chr10:5917420-5917677:+		mRNA exon overlapping
chr22	49927255	49927423	+	chr22:49927255-49927423:+		mRNA exon overlapping
chr7	105077303	105077434	+	chr7:105077303-105077434:+		mRNA exon overlapping
chr20	2838596	2838747	-	chr20:2838596-2838747:-		mRNA exon overlapping
chr1	110014763	110014858	+	chr1:110014763-110014858:+		mRNA exon overlapping
chr12	52847907	52848122	-	chr12:52847907-52848122:-		mRNA exon overlapping
chr19	10395021	10395403	-	chr19:10395021-10395403:-		mRNA exon overlapping
chr20	31998272	31998357	+	chr20:31998272-31998357:+		mRNA exon overlapping
chr1	111188131	111188371	-	chr1:111188131-111188371:-		mRNA exon overlapping
chr5	134996420	134996513	+	chr5:134996420-134996513:+		mRNA exon overlapping
chr1	206584550	206584685	+	chr1:206584550-206584685:+		mRNA exon overlapping
chr15	71903929	71904040	-	chr15:71903929-71904040:-		mRNA exon overlapping
chr2	25282441	25282712	-	chr2:25282441-25282712:-		mRNA exon overlapping
chr22	41868652	41868793	+	chr22:41868652-41868793:+		mRNA exon overlapping
chr19	48446721	48446844	+	chr19:48446721-48446844:+		mRNA exon overlapping
chr15	40326669	40326722	+	chr15:40326669-40326722:+		mRNA exon overlapping
chr18	45639746	45639894	+	chr18:45639746-45639894:+		mRNA exon overlapping
chr5	114362978	114363262	+	chr5:114362978-114363262:+		mRNA exon overlapping
chr6	43342676	43342880	-	chr6:43342676-43342880:-		mRNA exon overlapping
chr17	58370911	58371005	-	chr17:58370911-58371005:-		mRNA exon overlapping
chr4	72146978	72147123	+	chr4:72146978-72147123:+		mRNA exon overlapping
chr1	37880085	37880195	-	chr1:37880085-37880195:-		mRNA exon overlapping
chr2	48374920	48375132	+	chr2:48374920-48375132:+		mRNA exon overlapping
chr12	55726890	55727243	-	chr12:55726890-55727243:-		mRNA exon overlapping
chr20	2839192	2839272	-	chr20:2839192-2839272:-		mRNA exon overlapping
chr7	103522022	103522200	-	chr7:103522022-103522200:-		mRNA exon overlapping
chr6	31767158	31767251	-	chr6:31767158-31767251:-		mRNA exon overlapping
chr2	230243701	230243812	+	chr2:230243701-230243812:+		mRNA exon overlapping
chr17	7000385	7000480	+	chr17:7000385-7000480:+		mRNA exon overlapping
chr12	53289404	53289595	+	chr12:53289404-53289595:+		mRNA exon overlapping
chr19	18202513	18202741	-	chr19:18202513-18202741:-		mRNA exon overlapping
chr1	185925047	185925192	+	chr1:185925047-185925192:+		mRNA exon overlapping
chr9	136921018	136921216	+	chr9:136921018-136921216:+		mRNA exon overlapping
chr15	65402351	65402511	-	chr15:65402351-65402511:-		mRNA exon overlapping
chr19	2213539	2213641	+	chr19:2213539-2213641:+		mRNA exon overlapping
chr20	3200001	3200099	-	chr20:3200001-3200099:-		mRNA exon overlapping
chr1	165891226	165891323	+	chr1:165891226-165891323:+		mRNA exon overlapping
chr19	15426982	15427148	-	chr19:15426982-15427148:-		mRNA exon overlapping
chr15	81351694	81351837	-	chr15:81351694-81351837:-		mRNA exon overlapping
chr17	80961394	80961481	+	chr17:80961394-80961481:+		mRNA exon overlapping
chr3	52819393	52819519	-	chr3:52819393-52819519:-		mRNA exon overlapping
chr22	35406553	35406726	+	chr22:35406553-35406726:+		mRNA exon overlapping
chr17	8313501	8313556	+	chr17:8313501-8313556:+		mRNA exon overlapping
chr19	6187283	6187423	+	chr19:6187283-6187423:+		mRNA exon overlapping
chr12	108210047	108210306	+	chr12:108210047-108210306:+		mRNA exon overlapping
chr1	33550177	33550351	-	chr1:33550177-33550351:-		mRNA exon overlapping
chr14	100577799	100577896	-	chr14:100577799-100577896:-		mRNA exon overlapping
chr14	45176066	45176193	+	chr14:45176066-45176193:+		mRNA exon overlapping
chr12	103930130	103930339	+	chr12:103930130-103930339:+		mRNA exon overlapping
chrX	136372902	136373065	+	chrX:136372902-136373065:+		mRNA exon overlapping
chr16	67646927	67647192	+	chr16:67646927-67647192:+		mRNA exon overlapping
chr10	120852524	120852636	+	chr10:120852524-120852636:+		mRNA exon overlapping
chr17	81131061	81131206	-	chr17:81131061-81131206:-		mRNA exon overlapping
chr21	43954781	43955243	+	chr21:43954781-43955243:+		mRNA exon overlapping
chr16	57955252	57955369	-	chr16:57955252-57955369:-		mRNA exon overlapping
chr4	142193087	142193196	-	chr4:142193087-142193196:-		mRNA exon overlapping
chr17	40777515	40777733	-	chr17:40777515-40777733:-		mRNA exon overlapping
chr2	241112240	241112440	-	chr2:241112240-241112440:-		mRNA exon overlapping
chr22	40680949	40681125	+	chr22:40680949-40681125:+		mRNA exon overlapping
chr9	128177566	128177764	-	chr9:128177566-128177764:-		mRNA exon overlapping
chr1	154434990	154435157	+	chr1:154434990-154435157:+		mRNA exon overlapping
chr6	73621804	73621963	-	chr6:73621804-73621963:-		mRNA exon overlapping
chrX	72276165	72276235	-	chrX:72276165-72276235:-		mRNA exon overlapping
chr1	158842134	158842419	+	chr1:158842134-158842419:+		mRNA exon overlapping
chr18	5397058	5397151	-	chr18:5397058-5397151:-		mRNA exon overlapping
chr20	32311087	32311182	+	chr20:32311087-32311182:+		mRNA exon overlapping
chr22	42587506	42587573	-	chr22:42587506-42587573:-		mRNA exon overlapping
chr17	78454470	78454706	-	chr17:78454470-78454706:-		mRNA exon overlapping
chr19	13993525	13993691	-	chr19:13993525-13993691:-		mRNA exon overlapping
chr1	182585327	182585397	-	chr1:182585327-182585397:-		mRNA exon overlapping
chr6	150830609	150830728	+	chr6:150830609-150830728:+		mRNA exon overlapping
chr1	26045847	26045989	-	chr1:26045847-26045989:-		mRNA exon overlapping
chr1	93532922	93533069	+	chr1:93532922-93533069:+		mRNA exon overlapping
chr22	19972358	19972412	-	chr22:19972358-19972412:-		mRNA exon overlapping
chr7	143401324	143401555	-	chr7:143401324-143401555:-		mRNA exon overlapping
chr9	136215154	136215305	-	chr9:136215154-136215305:-		mRNA exon overlapping
chr9	114036228	114036378	+	chr9:114036228-114036378:+		mRNA exon overlapping
chr16	84169859	84170357	+	chr16:84169859-84170357:+		mRNA exon overlapping
chrX	48544869	48545024	+	chrX:48544869-48545024:+		mRNA exon overlapping
chr17	3516457	3516568	-	chr17:3516457-3516568:-		mRNA exon overlapping
chr13	98006130	98006349	+	chr13:98006130-98006349:+		mRNA exon overlapping
chr9	77370257	77370579	+	chr9:77370257-77370579:+		mRNA exon overlapping
chr3	184315763	184315857	+	chr3:184315763-184315857:+		mRNA exon overlapping
chr1	27906928	27907283	-	chr1:27906928-27907283:-		mRNA exon overlapping
chr19	15615501	15615815	+	chr19:15615501-15615815:+		mRNA exon overlapping
chr21	39194694	39194752	-	chr21:39194694-39194752:-		mRNA exon overlapping
chr14	23352646	23353043	-	chr14:23352646-23353043:-		mRNA exon overlapping
chr5	178138108	178138259	+	chr5:178138108-178138259:+		mRNA exon overlapping
chr3	50230771	50230999	+	chr3:50230771-50230999:+		mRNA exon overlapping
chr3	42979389	42979646	+	chr3:42979389-42979646:+		mRNA exon overlapping
chr7	139716678	139716967	-	chr7:139716678-139716967:-		mRNA exon overlapping
chr9	114007350	114007440	+	chr9:114007350-114007440:+		mRNA exon overlapping
chr9	128105729	128105882	+	chr9:128105729-128105882:+		mRNA exon overlapping
chr17	74893352	74893794	-	chr17:74893352-74893794:-		mRNA exon overlapping
chr7	26193251	26193374	-	chr7:26193251-26193374:-		mRNA exon overlapping
chr22	38739722	38739944	-	chr22:38739722-38739944:-		mRNA exon overlapping
chr17	41489406	41489707	-	chr17:41489406-41489707:-		mRNA exon overlapping
chr19	11507457	11507945	-	chr19:11507457-11507945:-		mRNA exon overlapping
chr9	120969061	120969119	-	chr9:120969061-120969119:-		mRNA exon overlapping
chr5	109847657	109847791	+	chr5:109847657-109847791:+		mRNA exon overlapping
chr14	94240673	94240796	+	chr14:94240673-94240796:+		mRNA exon overlapping
chr6	131641455	131641531	+	chr6:131641455-131641531:+		mRNA exon overlapping
chr19	9533840	9533986	-	chr19:9533840-9533986:-		mRNA exon overlapping
chr3	151442984	151443216	-	chr3:151442984-151443216:-		mRNA exon overlapping
chr16	2020190	2020313	+	chr16:2020190-2020313:+		mRNA exon overlapping
chr6	43575760	43576101	-	chr6:43575760-43576101:-		mRNA exon overlapping
chr5	32074137	32074476	+	chr5:32074137-32074476:+		mRNA exon overlapping
chr7	128946501	128946563	+	chr7:128946501-128946563:+		mRNA exon overlapping
chr16	954357	954638	-	chr16:954357-954638:-		mRNA exon overlapping
chr7	55365902	55366230	+	chr7:55365902-55366230:+		mRNA exon overlapping
chr6	30619921	30619990	+	chr6:30619921-30619990:+		mRNA exon overlapping
chr17	76094414	76094559	-	chr17:76094414-76094559:-		mRNA exon overlapping
chr9	128635092	128635260	-	chr9:128635092-128635260:-		mRNA exon overlapping
chr20	49823061	49823142	+	chr20:49823061-49823142:+		mRNA exon overlapping
chr5	132886310	132886404	-	chr5:132886310-132886404:-		mRNA exon overlapping
chr9	112112771	112112869	-	chr9:112112771-112112869:-		mRNA exon overlapping
chr10	70534739	70534844	+	chr10:70534739-70534844:+		mRNA exon overlapping
chr2	241102253	241102393	-	chr2:241102253-241102393:-		mRNA exon overlapping
chr9	110800622	110800977	+	chr9:110800622-110800977:+		mRNA exon overlapping
chr12	10378554	10378706	-	chr12:10378554-10378706:-		mRNA exon overlapping
chr3	57109537	57109658	-	chr3:57109537-57109658:-		mRNA exon overlapping
chr18	24014890	24015039	+	chr18:24014890-24015039:+		mRNA exon overlapping
chr3	159990167	159990313	+	chr3:159990167-159990313:+		mRNA exon overlapping
chr1	44827167	44827310	-	chr1:44827167-44827310:-		mRNA exon overlapping
chr3	49424949	49425054	-	chr3:49424949-49425054:-		mRNA exon overlapping
chr2	108001871	108002041	+	chr2:108001871-108002041:+		mRNA exon overlapping
chr17	40487036	40487157	-	chr17:40487036-40487157:-		mRNA exon overlapping
chr10	13611615	13611684	+	chr10:13611615-13611684:+		mRNA exon overlapping
chr5	140362897	140363556	+	chr5:140362897-140363556:+		mRNA exon overlapping
chr17	39904873	39904965	-	chr17:39904873-39904965:-		mRNA exon overlapping
chr20	64171104	64171282	+	chr20:64171104-64171282:+		mRNA exon overlapping
chr13	38688841	38688977	+	chr13:38688841-38688977:+		mRNA exon overlapping
chr9	8404537	8404661	-	chr9:8404537-8404661:-		mRNA exon overlapping
chr15	43420618	43420736	-	chr15:43420618-43420736:-		mRNA exon overlapping
chr17	28613262	28613346	-	chr17:28613262-28613346:-		mRNA exon overlapping
chr3	10035173	10035234	+	chr3:10035173-10035234:+		mRNA exon overlapping
chr2	239087559	239087615	-	chr2:239087559-239087615:-		mRNA exon overlapping
chr6	155164415	155164601	+	chr6:155164415-155164601:+		mRNA exon overlapping
chr3	20008135	20008268	-	chr3:20008135-20008268:-		mRNA exon overlapping
chr20	10650247	10650361	-	chr20:10650247-10650361:-		mRNA exon overlapping
chr2	31383001	31383153	-	chr2:31383001-31383153:-		mRNA exon overlapping
chr12	25061592	25061654	+	chr12:25061592-25061654:+		mRNA exon overlapping
chr5	53064912	53065116	+	chr5:53064912-53065116:+		mRNA exon overlapping
chr1	3469419	3469594	+	chr1:3469419-3469594:+		mRNA exon overlapping
chr10	95351209	95351377	-	chr10:95351209-95351377:-		mRNA exon overlapping
chr3	179799607	179799677	-	chr3:179799607-179799677:-		mRNA exon overlapping
chr19	2416538	2416810	+	chr19:2416538-2416810:+		mRNA exon overlapping
chr1	21815943	21816075	+	chr1:21815943-21816075:+		mRNA exon overlapping
chr5	181125194	181125326	-	chr5:181125194-181125326:-		mRNA exon overlapping
chr17	4296717	4296815	-	chr17:4296717-4296815:-		mRNA exon overlapping
chr1	169859041	169859220	-	chr1:169859041-169859220:-		mRNA exon overlapping
chr15	100479428	100479479	-	chr15:100479428-100479479:-		mRNA exon overlapping
chr19	18910971	18911374	-	chr19:18910971-18911374:-		mRNA exon overlapping
chr1	2510678	2510749	-	chr1:2510678-2510749:-		mRNA exon overlapping
chr8	38408212	38408429	+	chr8:38408212-38408429:+		mRNA exon overlapping
chr20	62202608	62202844	+	chr20:62202608-62202844:+		mRNA exon overlapping
chr3	16195473	16195927	+	chr3:16195473-16195927:+		mRNA exon overlapping
chr9	14720168	14720387	-	chr9:14720168-14720387:-		mRNA exon overlapping
chr8	22585321	22585400	+	chr8:22585321-22585400:+		mRNA exon overlapping
chr22	41607262	41607332	-	chr22:41607262-41607332:-		mRNA exon overlapping
chr19	56190837	56190988	-	chr19:56190837-56190988:-		mRNA exon overlapping
chr13	52377828	52377925	-	chr13:52377828-52377925:-		mRNA exon overlapping
chr20	23750639	23751363	-	chr20:23750639-23751363:-		mRNA exon overlapping
chr3	81642781	81642991	-	chr3:81642781-81642991:-		mRNA exon overlapping
chr15	42069909	42070096	-	chr15:42069909-42070096:-		mRNA exon overlapping
chr9	32550774	32550960	-	chr9:32550774-32550960:-		mRNA exon overlapping
chr21	33535225	33535321	-	chr21:33535225-33535321:-		mRNA exon overlapping
chr8	79765454	79765772	-	chr8:79765454-79765772:-		mRNA exon overlapping
chr16	4811623	4811803	-	chr16:4811623-4811803:-		mRNA exon overlapping
chr17	61984171	61984325	-	chr17:61984171-61984325:-		mRNA exon overlapping
chr17	37258212	37258374	-	chr17:37258212-37258374:-		mRNA exon overlapping
chr2	143129332	143129467	+	chr2:143129332-143129467:+		mRNA exon overlapping
chr6	143788773	143788911	+	chr6:143788773-143788911:+		mRNA exon overlapping
chr2	218993016	218993181	-	chr2:218993016-218993181:-		mRNA exon overlapping
chr20	49949248	49949356	+	chr20:49949248-49949356:+		mRNA exon overlapping
chr14	67225191	67225266	+	chr14:67225191-67225266:+		mRNA exon overlapping
chr6	2966400	2966591	-	chr6:2966400-2966591:-		mRNA exon overlapping
chr5	59768247	59768316	-	chr5:59768247-59768316:-		mRNA exon overlapping
chr16	3744894	3744962	-	chr16:3744894-3744962:-		mRNA exon overlapping
chr10	28056480	28056624	-	chr10:28056480-28056624:-		mRNA exon overlapping
chr12	39318073	39318202	-	chr12:39318073-39318202:-		mRNA exon overlapping
chr3	4768602	4768765	+	chr3:4768602-4768765:+		mRNA exon overlapping
chr20	46016250	46016454	+	chr20:46016250-46016454:+		mRNA exon overlapping
chrX	129558633	129558754	+	chrX:129558633-129558754:+		mRNA exon overlapping
chr20	32690357	32690681	-	chr20:32690357-32690681:-		mRNA exon overlapping
chr4	152978673	152978855	+	chr4:152978673-152978855:+		mRNA exon overlapping
chr9	120402806	120403072	-	chr9:120402806-120403072:-		mRNA exon overlapping
chr3	186675071	186675191	+	chr3:186675071-186675191:+		mRNA exon overlapping
chr17	28163543	28163629	+	chr17:28163543-28163629:+		mRNA exon overlapping
chr3	14170438	14170551	-	chr3:14170438-14170551:-		mRNA exon overlapping
chr17	43493683	43493887	+	chr17:43493683-43493887:+		mRNA exon overlapping
chr4	2304289	2304422	-	chr4:2304289-2304422:-		mRNA exon overlapping
chr5	39003558	39003623	-	chr5:39003558-39003623:-		mRNA exon overlapping
chr16	25246707	25246908	-	chr16:25246707-25246908:-		mRNA exon overlapping
chr18	36269378	36269676	+	chr18:36269378-36269676:+		mRNA exon overlapping
chr2	69465439	69465781	-	chr2:69465439-69465781:-		mRNA exon overlapping
chrX	72238844	72239145	-	chrX:72238844-72239145:-		mRNA exon overlapping
chr5	151026711	151027018	+	chr5:151026711-151027018:+		mRNA exon overlapping
chrX	153420148	153420333	+	chrX:153420148-153420333:+		mRNA exon overlapping
chr5	1799792	1800022	-	chr5:1799792-1800022:-		mRNA exon overlapping
chr17	28910226	28910370	-	chr17:28910226-28910370:-		mRNA exon overlapping
chrX	105219963	105220186	-	chrX:105219963-105220186:-		mRNA exon overlapping
chr19	47698965	47699406	+	chr19:47698965-47699406:+		mRNA exon overlapping
chr20	6015361	6015491	+	chr20:6015361-6015491:+		mRNA exon overlapping
chr7	87357507	87357591	+	chr7:87357507-87357591:+		mRNA exon overlapping
chr12	39871798	39871962	-	chr12:39871798-39871962:-		mRNA exon overlapping
chr3	143020599	143020694	+	chr3:143020599-143020694:+		mRNA exon overlapping
chr12	48150087	48150141	-	chr12:48150087-48150141:-		mRNA exon overlapping
chr20	8802056	8802174	+	chr20:8802056-8802174:+		mRNA exon overlapping
chr6	112114076	112114196	-	chr6:112114076-112114196:-		mRNA exon overlapping
chr10	119843254	119843437	-	chr10:119843254-119843437:-		mRNA exon overlapping
chr7	135950599	135950683	-	chr7:135950599-135950683:-		mRNA exon overlapping
chr5	149898363	149898507	-	chr5:149898363-149898507:-		mRNA exon overlapping
chr15	43512190	43512292	+	chr15:43512190-43512292:+		mRNA exon overlapping
chrX	154404828	154404915	-	chrX:154404828-154404915:-		mRNA exon overlapping
chr19	1220373	1220718	+	chr19:1220373-1220718:+		mRNA exon overlapping
chr10	49664681	49664814	+	chr10:49664681-49664814:+		mRNA exon overlapping
chr1	168137390	168137548	-	chr1:168137390-168137548:-		mRNA exon overlapping
chr15	92126061	92126260	+	chr15:92126061-92126260:+		mRNA exon overlapping
chr1	23792657	23793217	+	chr1:23792657-23793217:+		mRNA exon overlapping
chr2	201807858	201807953	+	chr2:201807858-201807953:+		mRNA exon overlapping
chr2	238256922	238257087	-	chr2:238256922-238257087:-		mRNA exon overlapping
chr14	29626484	29626557	-	chr14:29626484-29626557:-		mRNA exon overlapping
chr1	159837085	159837147	+	chr1:159837085-159837147:+		mRNA exon overlapping
chr16	78432496	78432701	+	chr16:78432496-78432701:+		mRNA exon overlapping
chr5	151758546	151758780	-	chr5:151758546-151758780:-		mRNA exon overlapping
chr5	34908765	34908852	-	chr5:34908765-34908852:-		mRNA exon overlapping
chr18	63639634	63639777	-	chr18:63639634-63639777:-		mRNA exon overlapping
chr18	2688628	2688748	+	chr18:2688628-2688748:+		mRNA exon overlapping
chr19	42289217	42289407	+	chr19:42289217-42289407:+		mRNA exon overlapping
chr9	133433641	133433705	+	chr9:133433641-133433705:+		mRNA exon overlapping
chr13	99965643	99965820	-	chr13:99965643-99965820:-		mRNA exon overlapping
chr4	110632343	110632442	-	chr4:110632343-110632442:-		mRNA exon overlapping
chrX	134566542	134566741	-	chrX:134566542-134566741:-		mRNA exon overlapping
chr17	49826700	49826800	+	chr17:49826700-49826800:+		mRNA exon overlapping
chr14	89159349	89159459	-	chr14:89159349-89159459:-		mRNA exon overlapping
chr11	61300166	61300220	-	chr11:61300166-61300220:-		mRNA exon overlapping
chr17	58309967	58310159	-	chr17:58309967-58310159:-		mRNA exon overlapping
chr3	127674545	127674601	+	chr3:127674545-127674601:+		mRNA exon overlapping
chr5	95682528	95682617	-	chr5:95682528-95682617:-		mRNA exon overlapping
chr6	31980451	31980549	+	chr6:31980451-31980549:+		mRNA exon overlapping
chr14	96532331	96532421	+	chr14:96532331-96532421:+		mRNA exon overlapping
chr2	98826975	98827094	-	chr2:98826975-98827094:-		mRNA exon overlapping
chr2	11615080	11615291	+	chr2:11615080-11615291:+		mRNA exon overlapping
chr22	20974252	20974622	+	chr22:20974252-20974622:+		mRNA exon overlapping
chr11	611634	611784	+	chr11:611634-611784:+		mRNA exon overlapping
chr14	21081509	21081783	+	chr14:21081509-21081783:+		mRNA exon overlapping
chr21	32320531	32320641	-	chr21:32320531-32320641:-		mRNA exon overlapping
chr12	102475643	102475800	-	chr12:102475643-102475800:-		mRNA exon overlapping
chr6	37477592	37477640	+	chr6:37477592-37477640:+		mRNA exon overlapping
chr8	144255509	144255706	+	chr8:144255509-144255706:+		mRNA exon overlapping
chr9	89334522	89334731	+	chr9:89334522-89334731:+		mRNA exon overlapping
chrX	136650266	136650398	+	chrX:136650266-136650398:+		mRNA exon overlapping
chr2	137056420	137056525	+	chr2:137056420-137056525:+		mRNA exon overlapping
chr6	44376358	44376474	+	chr6:44376358-44376474:+		mRNA exon overlapping
chr20	32863783	32863835	+	chr20:32863783-32863835:+		mRNA exon overlapping
chr12	48916970	48917109	+	chr12:48916970-48917109:+		mRNA exon overlapping
chr4	1351694	1351836	+	chr4:1351694-1351836:+		mRNA exon overlapping
chr15	74674961	74675143	-	chr15:74674961-74675143:-		mRNA exon overlapping
chr17	50750501	50750695	+	chr17:50750501-50750695:+		mRNA exon overlapping
chr19	38845617	38845736	-	chr19:38845617-38845736:-		mRNA exon overlapping
chr4	3249278	3249543	+	chr4:3249278-3249543:+		mRNA exon overlapping
chr19	6733570	6733675	-	chr19:6733570-6733675:-		mRNA exon overlapping
chr3	52440377	52440522	-	chr3:52440377-52440522:-		mRNA exon overlapping
chr7	40785184	40785345	+	chr7:40785184-40785345:+		mRNA exon overlapping
chr3	11313304	11313421	+	chr3:11313304-11313421:+		mRNA exon overlapping
chr19	13100837	13101049	-	chr19:13100837-13101049:-		mRNA exon overlapping
chr10	93698301	93698397	-	chr10:93698301-93698397:-		mRNA exon overlapping
chr11	65535227	65535383	+	chr11:65535227-65535383:+		mRNA exon overlapping
chr19	49196440	49196837	+	chr19:49196440-49196837:+		mRNA exon overlapping
chr20	18554224	18554391	+	chr20:18554224-18554391:+		mRNA exon overlapping
chr1	118099606	118099801	-	chr1:118099606-118099801:-		mRNA exon overlapping
chr8	143811146	143811346	-	chr8:143811146-143811346:-		mRNA exon overlapping
chr1	26766221	26766567	+	chr1:26766221-26766567:+		mRNA exon overlapping
chr15	79914588	79914676	-	chr15:79914588-79914676:-		mRNA exon overlapping
chr10	27167102	27167275	+	chr10:27167102-27167275:+		mRNA exon overlapping
chr9	130895697	130895801	-	chr9:130895697-130895801:-		mRNA exon overlapping
chr1	36085009	36085289	+	chr1:36085009-36085289:+		mRNA exon overlapping
chr16	89291013	89291184	-	chr16:89291013-89291184:-		mRNA exon overlapping
chr5	95653092	95653215	+	chr5:95653092-95653215:+		mRNA exon overlapping
chr5	168248243	168248372	+	chr5:168248243-168248372:+		mRNA exon overlapping
chr17	7850072	7850178	+	chr17:7850072-7850178:+		mRNA exon overlapping
chr14	39170015	39170221	-	chr14:39170015-39170221:-		mRNA exon overlapping
chr10	27012882	27013111	-	chr10:27012882-27013111:-		mRNA exon overlapping
chr10	14926843	14926898	-	chr10:14926843-14926898:-		mRNA exon overlapping
chr1	211279238	211279317	+	chr1:211279238-211279317:+		mRNA exon overlapping
chr5	160670463	160670521	-	chr5:160670463-160670521:-		mRNA exon overlapping
chr17	37577493	37577614	-	chr17:37577493-37577614:-		mRNA exon overlapping
chr16	51141405	51141586	-	chr16:51141405-51141586:-		mRNA exon overlapping
chr17	83048669	83048786	-	chr17:83048669-83048786:-		mRNA exon overlapping
chr2	43773887	43774147	+	chr2:43773887-43774147:+		mRNA exon overlapping
chr12	112178996	112179398	-	chr12:112178996-112179398:-		mRNA exon overlapping
chr12	132006189	132006303	+	chr12:132006189-132006303:+		mRNA exon overlapping
chrX	138857512	138857651	-	chrX:138857512-138857651:-		mRNA exon overlapping
chr20	63741276	63741480	+	chr20:63741276-63741480:+		mRNA exon overlapping
chr20	31867071	31867154	-	chr20:31867071-31867154:-		mRNA exon overlapping
chr10	120889078	120889185	+	chr10:120889078-120889185:+		mRNA exon overlapping
chr10	103767094	103767170	-	chr10:103767094-103767170:-		mRNA exon overlapping
chr15	74414838	74414947	-	chr15:74414838-74414947:-		mRNA exon overlapping
chr5	95675412	95675502	-	chr5:95675412-95675502:-		mRNA exon overlapping
chr19	46776975	46777282	-	chr19:46776975-46777282:-		mRNA exon overlapping
chr12	32640276	32640454	+	chr12:32640276-32640454:+		mRNA exon overlapping
chr3	123296084	123296217	-	chr3:123296084-123296217:-		mRNA exon overlapping
chr22	24119367	24119620	+	chr22:24119367-24119620:+		mRNA exon overlapping
chr4	87125037	87125144	+	chr4:87125037-87125144:+		mRNA exon overlapping
chr15	93020012	93020259	+	chr15:93020012-93020259:+		mRNA exon overlapping
chr2	96808654	96808743	+	chr2:96808654-96808743:+		mRNA exon overlapping
chr12	122207696	122207813	+	chr12:122207696-122207813:+		mRNA exon overlapping
chr10	49736357	49736521	-	chr10:49736357-49736521:-		mRNA exon overlapping
chrX	129908060	129908131	+	chrX:129908060-129908131:+		mRNA exon overlapping
chr17	27631215	27631305	+	chr17:27631215-27631305:+		mRNA exon overlapping
chr14	49598428	49598796	+	chr14:49598428-49598796:+		mRNA exon overlapping
chr6	24134319	24134517	+	chr6:24134319-24134517:+		mRNA exon overlapping
chr20	35914033	35914198	+	chr20:35914033-35914198:+		mRNA exon overlapping
chr2	158676739	158676868	+	chr2:158676739-158676868:+		mRNA exon overlapping
chr14	74663512	74663823	-	chr14:74663512-74663823:-		mRNA exon overlapping
chr5	140642491	140642672	+	chr5:140642491-140642672:+		mRNA exon overlapping
chr9	127713834	127713976	+	chr9:127713834-127713976:+		mRNA exon overlapping
chr12	121966955	121967070	+	chr12:121966955-121967070:+		mRNA exon overlapping
chr2	240482183	240482262	-	chr2:240482183-240482262:-		mRNA exon overlapping
chr16	67029727	67029814	+	chr16:67029727-67029814:+		mRNA exon overlapping
chr14	104883035	104883509	+	chr14:104883035-104883509:+		mRNA exon overlapping
chr17	47826637	47826792	-	chr17:47826637-47826792:-		mRNA exon overlapping
chr12	69936533	69936633	+	chr12:69936533-69936633:+		mRNA exon overlapping
chr4	75920738	75920801	-	chr4:75920738-75920801:-		mRNA exon overlapping
chr7	44761695	44761906	+	chr7:44761695-44761906:+		mRNA exon overlapping
chr4	78363908	78364055	+	chr4:78363908-78364055:+		mRNA exon overlapping
chr3	37995706	37995848	+	chr3:37995706-37995848:+		mRNA exon overlapping
chr19	10420917	10421085	+	chr19:10420917-10421085:+		mRNA exon overlapping
chr8	9748024	9748213	+	chr8:9748024-9748213:+		mRNA exon overlapping
chr19	36445432	36445509	-	chr19:36445432-36445509:-		mRNA exon overlapping
chr1	229298977	229299073	+	chr1:229298977-229299073:+		mRNA exon overlapping
chr1	25835022	25835256	-	chr1:25835022-25835256:-		mRNA exon overlapping
chr12	133156659	133156802	+	chr12:133156659-133156802:+		mRNA exon overlapping
chr14	21405209	21405293	-	chr14:21405209-21405293:-		mRNA exon overlapping
chr1	35738455	35738636	-	chr1:35738455-35738636:-		mRNA exon overlapping
chr19	8950823	8951029	-	chr19:8950823-8951029:-		mRNA exon overlapping
chr1	225377256	225377437	+	chr1:225377256-225377437:+		mRNA exon overlapping
chr7	99919009	99919459	-	chr7:99919009-99919459:-		mRNA exon overlapping
chr12	57475833	57476167	-	chr12:57475833-57476167:-		mRNA exon overlapping
chr8	94777666	94777787	+	chr8:94777666-94777787:+		mRNA exon overlapping
chr19	14707917	14707966	+	chr19:14707917-14707966:+		mRNA exon overlapping
chr4	72288751	72288884	-	chr4:72288751-72288884:-		mRNA exon overlapping
chr1	35059788	35059926	+	chr1:35059788-35059926:+		mRNA exon overlapping
chr22	30636940	30637405	+	chr22:30636940-30637405:+		mRNA exon overlapping
chr17	78424061	78424193	+	chr17:78424061-78424193:+		mRNA exon overlapping
chr17	75495544	75495644	+	chr17:75495544-75495644:+		mRNA exon overlapping
chr1	64991298	64991445	-	chr1:64991298-64991445:-		mRNA exon overlapping
chr4	153270335	153270520	+	chr4:153270335-153270520:+		mRNA exon overlapping
chr4	80185337	80185519	+	chr4:80185337-80185519:+		mRNA exon overlapping
chr19	50399301	50399485	+	chr19:50399301-50399485:+		mRNA exon overlapping
chr15	34064217	34064389	+	chr15:34064217-34064389:+		mRNA exon overlapping
chr11	102950110	102950244	-	chr11:102950110-102950244:-		mRNA exon overlapping
chr5	80670097	80670310	+	chr5:80670097-80670310:+		mRNA exon overlapping
chr8	65644505	65644785	+	chr8:65644505-65644785:+		mRNA exon overlapping
chr17	74866784	74866922	-	chr17:74866784-74866922:-		mRNA exon overlapping
chr22	25193398	25193479	+	chr22:25193398-25193479:+		mRNA exon overlapping
chrX	151742536	151742643	+	chrX:151742536-151742643:+		mRNA exon overlapping
chr1	150556939	150557051	+	chr1:150556939-150557051:+		mRNA exon overlapping
chr5	127449099	127449223	+	chr5:127449099-127449223:+		mRNA exon overlapping
chr10	73791324	73791500	+	chr10:73791324-73791500:+		mRNA exon overlapping
chr5	149300244	149300355	+	chr5:149300244-149300355:+		mRNA exon overlapping
chr4	54736498	54736610	+	chr4:54736498-54736610:+		mRNA exon overlapping
chr13	41729542	41729678	-	chr13:41729542-41729678:-		mRNA exon overlapping
chr19	4930773	4930877	+	chr19:4930773-4930877:+		mRNA exon overlapping
chr5	157805866	157806113	-	chr5:157805866-157806113:-		mRNA exon overlapping
chr7	1481342	1481481	-	chr7:1481342-1481481:-		mRNA exon overlapping
chr16	57680265	57680366	+	chr16:57680265-57680366:+		mRNA exon overlapping
chr16	2151856	2151909	+	chr16:2151856-2151909:+		mRNA exon overlapping
chr12	32338814	32338980	+	chr12:32338814-32338980:+		mRNA exon overlapping
chr2	168927156	168927363	-	chr2:168927156-168927363:-		mRNA exon overlapping
chr6	158313994	158314269	+	chr6:158313994-158314269:+		mRNA exon overlapping
chr4	44726474	44726713	-	chr4:44726474-44726713:-		mRNA exon overlapping
chr16	27463541	27463593	-	chr16:27463541-27463593:-		mRNA exon overlapping
chr16	12704624	12704812	-	chr16:12704624-12704812:-		mRNA exon overlapping
chr17	80108697	80108827	+	chr17:80108697-80108827:+		mRNA exon overlapping
chr6	43302200	43302415	+	chr6:43302200-43302415:+		mRNA exon overlapping
chr19	56180385	56180635	+	chr19:56180385-56180635:+		mRNA exon overlapping
chr21	29047179	29047322	+	chr21:29047179-29047322:+		mRNA exon overlapping
chr19	42287508	42287728	+	chr19:42287508-42287728:+		mRNA exon overlapping
chr1	158843955	158844123	+	chr1:158843955-158844123:+		mRNA exon overlapping
chr9	134822097	134822151	+	chr9:134822097-134822151:+		mRNA exon overlapping
chr1	228264211	228264392	+	chr1:228264211-228264392:+		mRNA exon overlapping
chr12	56599964	56600097	-	chr12:56599964-56600097:-		mRNA exon overlapping
chr3	49902380	49902873	-	chr3:49902380-49902873:-		mRNA exon overlapping
chr19	17235499	17235776	-	chr19:17235499-17235776:-		mRNA exon overlapping
chr13	98448151	98448390	-	chr13:98448151-98448390:-		mRNA exon overlapping
chr3	121481572	121481738	-	chr3:121481572-121481738:-		mRNA exon overlapping
chr12	69910821	69910931	+	chr12:69910821-69910931:+		mRNA exon overlapping
chr1	963857	964009	+	chr1:963857-964009:+		mRNA exon overlapping
chr15	40461912	40462295	+	chr15:40461912-40462295:+		mRNA exon overlapping
chr6	10404508	10404632	-	chr6:10404508-10404632:-		mRNA exon overlapping
chr10	7787820	7788111	-	chr10:7787820-7788111:-		mRNA exon overlapping
chr3	53780026	53780129	+	chr3:53780026-53780129:+		mRNA exon overlapping
chr2	24817670	24817842	+	chr2:24817670-24817842:+		mRNA exon overlapping
chr7	100773721	100773866	+	chr7:100773721-100773866:+		mRNA exon overlapping
chr20	2861871	2861934	+	chr20:2861871-2861934:+		mRNA exon overlapping
chr7	90411963	90412050	+	chr7:90411963-90412050:+		mRNA exon overlapping
chr17	58520265	58520486	-	chr17:58520265-58520486:-		mRNA exon overlapping
chr1	147652592	147652648	-	chr1:147652592-147652648:-		mRNA exon overlapping
chr17	44260635	44260818	-	chr17:44260635-44260818:-		mRNA exon overlapping
chr16	88809253	88809347	+	chr16:88809253-88809347:+		mRNA exon overlapping
chr1	245124361	245124500	+	chr1:245124361-245124500:+		mRNA exon overlapping
chr3	131383162	131383386	+	chr3:131383162-131383386:+		mRNA exon overlapping
chr2	73455162	73455296	+	chr2:73455162-73455296:+		mRNA exon overlapping
chr22	20488985	20489126	-	chr22:20488985-20489126:-		mRNA exon overlapping
chr1	180197333	180197644	+	chr1:180197333-180197644:+		mRNA exon overlapping
chr15	90487495	90487583	+	chr15:90487495-90487583:+		mRNA exon overlapping
chr5	141640412	141640472	+	chr5:141640412-141640472:+		mRNA exon overlapping
chr7	5529535	5529664	-	chr7:5529535-5529664:-		mRNA exon overlapping
chr15	64816574	64816766	-	chr15:64816574-64816766:-		mRNA exon overlapping
chr12	131005972	131006048	+	chr12:131005972-131006048:+		mRNA exon overlapping
chr2	36774713	36775068	+	chr2:36774713-36775068:+		mRNA exon overlapping
chr1	211090562	211090691	-	chr1:211090562-211090691:-		mRNA exon overlapping
chr7	11051612	11051781	+	chr7:11051612-11051781:+		mRNA exon overlapping
chrX	50633178	50633331	-	chrX:50633178-50633331:-		mRNA exon overlapping
chr12	120576590	120576698	+	chr12:120576590-120576698:+		mRNA exon overlapping
chr7	16776211	16776364	+	chr7:16776211-16776364:+		mRNA exon overlapping
chr10	102630066	102630390	+	chr10:102630066-102630390:+		mRNA exon overlapping
chr19	32974117	32974213	+	chr19:32974117-32974213:+		mRNA exon overlapping
chr3	50377467	50378098	-	chr3:50377467-50378098:-		mRNA exon overlapping
chr5	16681309	16681504	-	chr5:16681309-16681504:-		mRNA exon overlapping
chr5	132209138	132209332	-	chr5:132209138-132209332:-		mRNA exon overlapping
chr9	104812574	104812723	-	chr9:104812574-104812723:-		mRNA exon overlapping
chr14	64070757	64070911	+	chr14:64070757-64070911:+		mRNA exon overlapping
chr9	72791886	72792353	+	chr9:72791886-72792353:+		mRNA exon overlapping
chr5	95517146	95517323	-	chr5:95517146-95517323:-		mRNA exon overlapping
chr9	131026359	131026590	+	chr9:131026359-131026590:+		mRNA exon overlapping
chr12	121819599	121819896	+	chr12:121819599-121819896:+		mRNA exon overlapping
chr20	3750659	3750908	+	chr20:3750659-3750908:+		mRNA exon overlapping
chr16	67538313	67538551	+	chr16:67538313-67538551:+		mRNA exon overlapping
chr2	200642617	200642802	+	chr2:200642617-200642802:+		mRNA exon overlapping
chr9	35805608	35805986	+	chr9:35805608-35805986:+		mRNA exon overlapping
chr1	113767099	113767208	-	chr1:113767099-113767208:-		mRNA exon overlapping
chr2	189782422	189782603	-	chr2:189782422-189782603:-		mRNA exon overlapping
chrX	48901190	48901302	+	chrX:48901190-48901302:+		mRNA exon overlapping
chr9	136430277	136430414	-	chr9:136430277-136430414:-		mRNA exon overlapping
chr20	46371352	46371744	-	chr20:46371352-46371744:-		mRNA exon overlapping
chr3	52603521	52603625	-	chr3:52603521-52603625:-		mRNA exon overlapping
chr20	63561350	63561467	-	chr20:63561350-63561467:-		mRNA exon overlapping
chr3	49843801	49843929	-	chr3:49843801-49843929:-		mRNA exon overlapping
chr10	133421225	133421415	-	chr10:133421225-133421415:-		mRNA exon overlapping
chr6	39898877	39898938	+	chr6:39898877-39898938:+		mRNA exon overlapping
chr7	102436230	102436334	+	chr7:102436230-102436334:+		mRNA exon overlapping
chr1	149977426	149977577	-	chr1:149977426-149977577:-		mRNA exon overlapping
chr20	33064457	33064846	+	chr20:33064457-33064846:+		mRNA exon overlapping
chr10	73251763	73252038	-	chr10:73251763-73252038:-		mRNA exon overlapping
chr9	135499709	135499916	-	chr9:135499709-135499916:-		mRNA exon overlapping
chr17	28574494	28574599	-	chr17:28574494-28574599:-		mRNA exon overlapping
chr13	52455527	52455627	+	chr13:52455527-52455627:+		mRNA exon overlapping
chrX	32216916	32217064	-	chrX:32216916-32217064:-		mRNA exon overlapping
chr10	119669935	119670178	+	chr10:119669935-119670178:+		mRNA exon overlapping
chr16	68860108	68860525	+	chr16:68860108-68860525:+		mRNA exon overlapping
chr2	134980821	134981032	-	chr2:134980821-134981032:-		mRNA exon overlapping
chr10	102370768	102370861	+	chr10:102370768-102370861:+		mRNA exon overlapping
chr20	64069295	64069492	+	chr20:64069295-64069492:+		mRNA exon overlapping
chr8	143869712	143869905	-	chr8:143869712-143869905:-		mRNA exon overlapping
chr7	102639123	102639200	-	chr7:102639123-102639200:-		mRNA exon overlapping
chr22	29544460	29544604	-	chr22:29544460-29544604:-		mRNA exon overlapping
chr9	137016920	137017125	-	chr9:137016920-137017125:-		mRNA exon overlapping
chr19	49800961	49801059	+	chr19:49800961-49801059:+		mRNA exon overlapping
chr3	49093912	49094133	-	chr3:49093912-49094133:-		mRNA exon overlapping
chr10	78021546	78021683	-	chr10:78021546-78021683:-		mRNA exon overlapping
chr10	60941804	60941855	-	chr10:60941804-60941855:-		mRNA exon overlapping
chr7	100359337	100359538	+	chr7:100359337-100359538:+		mRNA exon overlapping
chr15	74822642	74822710	+	chr15:74822642-74822710:+		mRNA exon overlapping
chr3	23270950	23271153	+	chr3:23270950-23271153:+		mRNA exon overlapping
chr9	35720039	35720220	-	chr9:35720039-35720220:-		mRNA exon overlapping
chr1	161196171	161196304	-	chr1:161196171-161196304:-		mRNA exon overlapping
chr12	109103433	109103612	+	chr12:109103433-109103612:+		mRNA exon overlapping
chr7	94410420	94411155	+	chr7:94410420-94411155:+		mRNA exon overlapping
chr7	67098541	67098719	+	chr7:67098541-67098719:+		mRNA exon overlapping
chrX	20155430	20155521	-	chrX:20155430-20155521:-		mRNA exon overlapping
chr18	59152536	59152686	+	chr18:59152536-59152686:+		mRNA exon overlapping
chr1	229654249	229654389	+	chr1:229654249-229654389:+		mRNA exon overlapping
chr16	20741509	20741886	-	chr16:20741509-20741886:-		mRNA exon overlapping
chr17	41611345	41611722	-	chr17:41611345-41611722:-		mRNA exon overlapping
chr5	173325868	173326011	-	chr5:173325868-173326011:-		mRNA exon overlapping
chr19	10093349	10093620	-	chr19:10093349-10093620:-		mRNA exon overlapping
chr5	135952871	135952968	-	chr5:135952871-135952968:-		mRNA exon overlapping
chr8	132012965	132013109	+	chr8:132012965-132013109:+		mRNA exon overlapping
chr12	103669541	103669628	+	chr12:103669541-103669628:+		mRNA exon overlapping
chr2	135047185	135047302	-	chr2:135047185-135047302:-		mRNA exon overlapping
chr16	374005	374152	-	chr16:374005-374152:-		mRNA exon overlapping
chr2	38826516	38826690	-	chr2:38826516-38826690:-		mRNA exon overlapping
chr19	18922326	18922745	+	chr19:18922326-18922745:+		mRNA exon overlapping
chr2	202785918	202786008	-	chr2:202785918-202786008:-		mRNA exon overlapping
chr19	15794121	15794655	+	chr19:15794121-15794655:+		mRNA exon overlapping
chr9	127806961	127807088	+	chr9:127806961-127807088:+		mRNA exon overlapping
chr3	122253948	122254375	+	chr3:122253948-122254375:+		mRNA exon overlapping
chr14	24269491	24269695	-	chr14:24269491-24269695:-		mRNA exon overlapping
chr1	43434386	43434486	+	chr1:43434386-43434486:+		mRNA exon overlapping
chr17	8836791	8836917	-	chr17:8836791-8836917:-		mRNA exon overlapping
chr6	168056921	168057340	-	chr6:168056921-168057340:-		mRNA exon overlapping
chr15	40393469	40393594	+	chr15:40393469-40393594:+		mRNA exon overlapping
chr7	82805688	82805830	-	chr7:82805688-82805830:-		mRNA exon overlapping
chr18	70201894	70201984	-	chr18:70201894-70201984:-		mRNA exon overlapping
chr4	75515433	75515533	+	chr4:75515433-75515533:+		mRNA exon overlapping
chrX	116442787	116442849	+	chrX:116442787-116442849:+		mRNA exon overlapping
chr4	109526226	109526400	+	chr4:109526226-109526400:+		mRNA exon overlapping
chr14	72546998	72547368	+	chr14:72546998-72547368:+		mRNA exon overlapping
chr22	41398050	41398203	+	chr22:41398050-41398203:+		mRNA exon overlapping
chr9	121016254	121016384	-	chr9:121016254-121016384:-		mRNA exon overlapping
chr19	17325275	17325415	-	chr19:17325275-17325415:-		mRNA exon overlapping
chr1	37940688	37940799	-	chr1:37940688-37940799:-		mRNA exon overlapping
chr5	93593562	93593750	+	chr5:93593562-93593750:+		mRNA exon overlapping
chr17	28340309	28340479	+	chr17:28340309-28340479:+		mRNA exon overlapping
chr17	38551886	38552249	-	chr17:38551886-38552249:-		mRNA exon overlapping
chr17	75571898	75572065	+	chr17:75571898-75572065:+		mRNA exon overlapping
chr17	37122531	37122628	-	chr17:37122531-37122628:-		mRNA exon overlapping
chrX	53084755	53084867	+	chrX:53084755-53084867:+		mRNA exon overlapping
chr4	20752565	20752749	+	chr4:20752565-20752749:+		mRNA exon overlapping
chr6	30561834	30561943	+	chr6:30561834-30561943:+		mRNA exon overlapping
chr1	150364621	150364920	+	chr1:150364621-150364920:+		mRNA exon overlapping
chr1	150338160	150338327	+	chr1:150338160-150338327:+		mRNA exon overlapping
chr17	7101617	7101741	-	chr17:7101617-7101741:-		mRNA exon overlapping
chr12	110846876	110847106	+	chr12:110846876-110847106:+		mRNA exon overlapping
chrX	66162793	66162877	+	chrX:66162793-66162877:+		mRNA exon overlapping
chr11	64898086	64898363	-	chr11:64898086-64898363:-		mRNA exon overlapping
chr5	172406277	172406353	-	chr5:172406277-172406353:-		mRNA exon overlapping
chr19	2269649	2269745	+	chr19:2269649-2269745:+		mRNA exon overlapping
chr20	49058453	49058549	+	chr20:49058453-49058549:+		mRNA exon overlapping
chr8	140311248	140311580	-	chr8:140311248-140311580:-		mRNA exon overlapping
chr5	127653317	127653424	+	chr5:127653317-127653424:+		mRNA exon overlapping
chr21	46125982	46126238	+	chr21:46125982-46126238:+		mRNA exon overlapping
chr19	40374507	40374621	+	chr19:40374507-40374621:+		mRNA exon overlapping
chr6	31759678	31759976	+	chr6:31759678-31759976:+		mRNA exon overlapping
chr11	64840120	64840269	-	chr11:64840120-64840269:-		mRNA exon overlapping
chr22	39765223	39765308	-	chr22:39765223-39765308:-		mRNA exon overlapping
chr16	29694664	29694807	+	chr16:29694664-29694807:+		mRNA exon overlapping
chr3	25569758	25569919	+	chr3:25569758-25569919:+		mRNA exon overlapping
chr17	40404791	40404884	-	chr17:40404791-40404884:-		mRNA exon overlapping
chr3	122833317	122833447	+	chr3:122833317-122833447:+		mRNA exon overlapping
chr2	10589043	10589291	-	chr2:10589043-10589291:-		mRNA exon overlapping
chr16	11456859	11457040	-	chr16:11456859-11457040:-		mRNA exon overlapping
chr17	74740768	74740879	+	chr17:74740768-74740879:+		mRNA exon overlapping
chr1	153678838	153678978	+	chr1:153678838-153678978:+		mRNA exon overlapping
chr22	31604309	31604405	+	chr22:31604309-31604405:+		mRNA exon overlapping
chr20	62396521	62396593	-	chr20:62396521-62396593:-		mRNA exon overlapping
chr10	51699436	51699620	-	chr10:51699436-51699620:-		mRNA exon overlapping
chr1	93993076	93993243	-	chr1:93993076-93993243:-		mRNA exon overlapping
chr17	48961727	48961820	-	chr17:48961727-48961820:-		mRNA exon overlapping
chr1	19097193	19097281	-	chr1:19097193-19097281:-		mRNA exon overlapping
chr2	218479650	218479716	-	chr2:218479650-218479716:-		mRNA exon overlapping
chr19	45838461	45838616	-	chr19:45838461-45838616:-		mRNA exon overlapping
chr6	43071567	43071620	+	chr6:43071567-43071620:+		mRNA exon overlapping
chr11	65605761	65606082	-	chr11:65605761-65606082:-		mRNA exon overlapping
chr2	217809823	217810113	-	chr2:217809823-217810113:-		mRNA exon overlapping
chr1	201110164	201110270	-	chr1:201110164-201110270:-		mRNA exon overlapping
chr9	88991852	88991993	+	chr9:88991852-88991993:+		mRNA exon overlapping
chr17	49510412	49510665	+	chr17:49510412-49510665:+		mRNA exon overlapping
chr12	43799398	43799503	-	chr12:43799398-43799503:-		mRNA exon overlapping
chr9	121231165	121231304	+	chr9:121231165-121231304:+		mRNA exon overlapping
chr20	41299966	41300164	-	chr20:41299966-41300164:-		mRNA exon overlapping
chr5	178143942	178144109	+	chr5:178143942-178144109:+		mRNA exon overlapping
chr4	5622742	5622992	-	chr4:5622742-5622992:-		mRNA exon overlapping
chr18	58195587	58195734	+	chr18:58195587-58195734:+		mRNA exon overlapping
chr5	446150	446350	+	chr5:446150-446350:+		mRNA exon overlapping
chr12	7746331	7746424	-	chr12:7746331-7746424:-		mRNA exon overlapping
chr13	48037606	48037842	-	chr13:48037606-48037842:-		mRNA exon overlapping
chr4	112429138	112429254	+	chr4:112429138-112429254:+		mRNA exon overlapping
chr19	10138439	10138606	-	chr19:10138439-10138606:-		mRNA exon overlapping
chr16	81610250	81610541	+	chr16:81610250-81610541:+		mRNA exon overlapping
chr4	37837529	37837614	+	chr4:37837529-37837614:+		mRNA exon overlapping
chr5	150155397	150155599	-	chr5:150155397-150155599:-		mRNA exon overlapping
chr22	31138667	31138980	-	chr22:31138667-31138980:-		mRNA exon overlapping
chr7	149267097	149267223	+	chr7:149267097-149267223:+		mRNA exon overlapping
chr17	8076175	8076345	-	chr17:8076175-8076345:-		mRNA exon overlapping
chr19	33202858	33202987	+	chr19:33202858-33202987:+		mRNA exon overlapping
chr18	57607444	57607666	-	chr18:57607444-57607666:-		mRNA exon overlapping
chr10	104077422	104077527	-	chr10:104077422-104077527:-		mRNA exon overlapping
chr10	17229461	17229783	+	chr10:17229461-17229783:+		mRNA exon overlapping
chr8	138662030	138662084	-	chr8:138662030-138662084:-		mRNA exon overlapping
chr12	81199341	81199445	+	chr12:81199341-81199445:+		mRNA exon overlapping
chr12	121823552	121823858	+	chr12:121823552-121823858:+		mRNA exon overlapping
chr1	27744654	27744812	+	chr1:27744654-27744812:+		mRNA exon overlapping
chr17	50609882	50609936	+	chr17:50609882-50609936:+		mRNA exon overlapping
chr19	890963	891110	-	chr19:890963-891110:-		mRNA exon overlapping
chr13	51759740	51759864	+	chr13:51759740-51759864:+		mRNA exon overlapping
chr2	165988488	165988720	-	chr2:165988488-165988720:-		mRNA exon overlapping
chr7	124765265	124765467	-	chr7:124765265-124765467:-		mRNA exon overlapping
chr9	35072337	35072607	-	chr9:35072337-35072607:-		mRNA exon overlapping
chr3	65429520	65429712	-	chr3:65429520-65429712:-		mRNA exon overlapping
chr1	61081699	61081916	+	chr1:61081699-61081916:+		mRNA exon overlapping
chr2	112542032	112542167	+	chr2:112542032-112542167:+		mRNA exon overlapping
chr3	9840184	9840617	-	chr3:9840184-9840617:-		mRNA exon overlapping
chr12	130953928	130954532	+	chr12:130953928-130954532:+		mRNA exon overlapping
chr6	47791802	47791973	+	chr6:47791802-47791973:+		mRNA exon overlapping
chrX	71241227	71241345	-	chrX:71241227-71241345:-		mRNA exon overlapping
chr14	75113339	75113404	-	chr14:75113339-75113404:-		mRNA exon overlapping
chr1	51409535	51409697	-	chr1:51409535-51409697:-		mRNA exon overlapping
chr3	123618639	123618771	-	chr3:123618639-123618771:-		mRNA exon overlapping
chr19	374299	374400	-	chr19:374299-374400:-		mRNA exon overlapping
chr1	150264593	150264861	+	chr1:150264593-150264861:+		mRNA exon overlapping
chr1	117097351	117097434	+	chr1:117097351-117097434:+		mRNA exon overlapping
chr10	102728431	102728530	+	chr10:102728431-102728530:+		mRNA exon overlapping
chr22	42831549	42831637	-	chr22:42831549-42831637:-		mRNA exon overlapping
chr12	122613112	122613231	+	chr12:122613112-122613231:+		mRNA exon overlapping
chr9	128625103	128625180	+	chr9:128625103-128625180:+		mRNA exon overlapping
chrX	21658178	21658329	-	chrX:21658178-21658329:-		mRNA exon overlapping
chr16	16114851	16115077	+	chr16:16114851-16115077:+		mRNA exon overlapping
chr7	66957153	66957223	+	chr7:66957153-66957223:+		mRNA exon overlapping
chr1	29097807	29097936	+	chr1:29097807-29097936:+		mRNA exon overlapping
chr16	2232171	2232365	+	chr16:2232171-2232365:+		mRNA exon overlapping
chr4	15596085	15596208	+	chr4:15596085-15596208:+		mRNA exon overlapping
chr6	42968874	42968986	-	chr6:42968874-42968986:-		mRNA exon overlapping
chr22	41867151	41867281	+	chr22:41867151-41867281:+		mRNA exon overlapping
chr8	22616129	22616249	+	chr8:22616129-22616249:+		mRNA exon overlapping
chr8	90940786	90940899	+	chr8:90940786-90940899:+		mRNA exon overlapping
chr19	14159401	14159590	-	chr19:14159401-14159590:-		mRNA exon overlapping
chr22	37687910	37688016	+	chr22:37687910-37688016:+		mRNA exon overlapping
chr3	41954622	41954808	-	chr3:41954622-41954808:-		mRNA exon overlapping
chr4	4348312	4348472	+	chr4:4348312-4348472:+		mRNA exon overlapping
chr14	24076879	24077013	+	chr14:24076879-24077013:+		mRNA exon overlapping
chr1	21831215	21831325	-	chr1:21831215-21831325:-		mRNA exon overlapping
chr19	32821033	32821140	+	chr19:32821033-32821140:+		mRNA exon overlapping
chr6	119348463	119348876	-	chr6:119348463-119348876:-		mRNA exon overlapping
chr1	234460261	234460393	-	chr1:234460261-234460393:-		mRNA exon overlapping
chr22	31602212	31602294	+	chr22:31602212-31602294:+		mRNA exon overlapping
chr7	32070293	32070413	-	chr7:32070293-32070413:-		mRNA exon overlapping
chrX	108440072	108440207	+	chrX:108440072-108440207:+		mRNA exon overlapping
chr1	77410981	77411072	+	chr1:77410981-77411072:+		mRNA exon overlapping
chr4	102760718	102760941	-	chr4:102760718-102760941:-		mRNA exon overlapping
chr15	28845529	28845812	-	chr15:28845529-28845812:-		mRNA exon overlapping
chr14	24235967	24236141	+	chr14:24235967-24236141:+		mRNA exon overlapping
chrX	47571323	47571530	+	chrX:47571323-47571530:+		mRNA exon overlapping
chr10	102422170	102422293	+	chr10:102422170-102422293:+		mRNA exon overlapping
chr3	41962016	41962244	-	chr3:41962016-41962244:-		mRNA exon overlapping
chr7	101051613	101051682	+	chr7:101051613-101051682:+		mRNA exon overlapping
chr3	154338173	154338272	-	chr3:154338173-154338272:-		mRNA exon overlapping
chr4	183697679	183697836	+	chr4:183697679-183697836:+		mRNA exon overlapping
chr6	42573833	42573994	+	chr6:42573833-42573994:+		mRNA exon overlapping
chr1	228097145	228097453	+	chr1:228097145-228097453:+		mRNA exon overlapping
chr7	95406987	95407069	-	chr7:95406987-95407069:-		mRNA exon overlapping
chr19	3496541	3496650	-	chr19:3496541-3496650:-		mRNA exon overlapping
chr19	3979329	3979425	-	chr19:3979329-3979425:-		mRNA exon overlapping
chr15	45198772	45199121	-	chr15:45198772-45199121:-		mRNA exon overlapping
chr4	48016483	48016587	-	chr4:48016483-48016587:-		mRNA exon overlapping
chr19	41878990	41879176	+	chr19:41878990-41879176:+		mRNA exon overlapping
chr3	126498051	126498173	-	chr3:126498051-126498173:-		mRNA exon overlapping
chr5	161865721	161865789	+	chr5:161865721-161865789:+		mRNA exon overlapping
chr19	35302516	35302709	+	chr19:35302516-35302709:+		mRNA exon overlapping
chr6	96537374	96537550	+	chr6:96537374-96537550:+		mRNA exon overlapping
chr12	57823571	57823728	-	chr12:57823571-57823728:-		mRNA exon overlapping
chr19	10567286	10567418	-	chr19:10567286-10567418:-		mRNA exon overlapping
chr15	77112909	77113003	-	chr15:77112909-77113003:-		mRNA exon overlapping
chr16	22309428	22309511	+	chr16:22309428-22309511:+		mRNA exon overlapping
chr3	180619811	180619971	-	chr3:180619811-180619971:-		mRNA exon overlapping
chr17	19360320	19360389	-	chr17:19360320-19360389:-		mRNA exon overlapping
chr19	1397440	1397500	-	chr19:1397440-1397500:-		mRNA exon overlapping
chr10	85727855	85728053	-	chr10:85727855-85728053:-		mRNA exon overlapping
chr16	81701660	81701801	+	chr16:81701660-81701801:+		mRNA exon overlapping
chr16	14895973	14896115	+	chr16:14895973-14896115:+		mRNA exon overlapping
chr17	5930120	5930286	+	chr17:5930120-5930286:+		mRNA exon overlapping
chr6	39878203	39878589	+	chr6:39878203-39878589:+		mRNA exon overlapping
chr3	48968534	48968656	+	chr3:48968534-48968656:+		mRNA exon overlapping
chr17	50187484	50187538	-	chr17:50187484-50187538:-		mRNA exon overlapping
chr12	53057013	53057097	+	chr12:53057013-53057097:+		mRNA exon overlapping
chr19	10119654	10119701	-	chr19:10119654-10119701:-		mRNA exon overlapping
chrX	40062139	40062285	-	chrX:40062139-40062285:-		mRNA exon overlapping
chr1	16988138	16988393	-	chr1:16988138-16988393:-		mRNA exon overlapping
chr15	22882868	22883012	-	chr15:22882868-22883012:-		mRNA exon overlapping
chr1	179877693	179878040	-	chr1:179877693-179878040:-		mRNA exon overlapping
chr19	37583971	37584056	-	chr19:37583971-37584056:-		mRNA exon overlapping
chr3	98168682	98168796	+	chr3:98168682-98168796:+		mRNA exon overlapping
chr21	37008157	37008224	+	chr21:37008157-37008224:+		mRNA exon overlapping
chr7	149003944	149004210	-	chr7:149003944-149004210:-		mRNA exon overlapping
chr2	241246752	241246884	-	chr2:241246752-241246884:-		mRNA exon overlapping
chr5	170736409	170736579	+	chr5:170736409-170736579:+		mRNA exon overlapping
chr4	154586811	154586919	-	chr4:154586811-154586919:-		mRNA exon overlapping
chr2	3643444	3643540	+	chr2:3643444-3643540:+		mRNA exon overlapping
chr15	41817388	41817459	+	chr15:41817388-41817459:+		mRNA exon overlapping
chr15	84935321	84935519	+	chr15:84935321-84935519:+		mRNA exon overlapping
chr19	6937363	6937649	+	chr19:6937363-6937649:+		mRNA exon overlapping
chr22	19764981	19765114	+	chr22:19764981-19765114:+		mRNA exon overlapping
chr4	8373561	8373629	-	chr4:8373561-8373629:-		mRNA exon overlapping
chr2	1083552	1083656	+	chr2:1083552-1083656:+		mRNA exon overlapping
chrX	154468082	154468225	+	chrX:154468082-154468225:+		mRNA exon overlapping
chr3	57101179	57101343	-	chr3:57101179-57101343:-		mRNA exon overlapping
chr16	4651963	4652052	+	chr16:4651963-4652052:+		mRNA exon overlapping
chr1	20698379	20698472	-	chr1:20698379-20698472:-		mRNA exon overlapping
chr9	32980066	32980438	-	chr9:32980066-32980438:-		mRNA exon overlapping
chr20	64031772	64032045	+	chr20:64031772-64032045:+		mRNA exon overlapping
chr1	77713200	77713282	-	chr1:77713200-77713282:-		mRNA exon overlapping
chr17	48597736	48597967	-	chr17:48597736-48597967:-		mRNA exon overlapping
chr1	24797742	24797852	+	chr1:24797742-24797852:+		mRNA exon overlapping
chr1	202729936	202730028	-	chr1:202729936-202730028:-		mRNA exon overlapping
chr1	11194442	11194660	+	chr1:11194442-11194660:+		mRNA exon overlapping
chr10	106776534	106776693	-	chr10:106776534-106776693:-		mRNA exon overlapping
chr2	74414391	74414523	-	chr2:74414391-74414523:-		mRNA exon overlapping
chrX	123480063	123480178	+	chrX:123480063-123480178:+		mRNA exon overlapping
chr12	51055835	51056022	+	chr12:51055835-51056022:+		mRNA exon overlapping
chr7	102308819	102308907	+	chr7:102308819-102308907:+		mRNA exon overlapping
chr12	110459695	110459863	-	chr12:110459695-110459863:-		mRNA exon overlapping
chr6	50840156	50840298	+	chr6:50840156-50840298:+		mRNA exon overlapping
chr17	50397213	50397371	-	chr17:50397213-50397371:-		mRNA exon overlapping
chr5	177402550	177402699	-	chr5:177402550-177402699:-		mRNA exon overlapping
chrX	108193628	108193698	-	chrX:108193628-108193698:-		mRNA exon overlapping
chr1	214386844	214386923	-	chr1:214386844-214386923:-		mRNA exon overlapping
chr19	16897691	16897802	-	chr19:16897691-16897802:-		mRNA exon overlapping
chr2	219498051	219498132	+	chr2:219498051-219498132:+		mRNA exon overlapping
chr21	42852255	42852325	-	chr21:42852255-42852325:-		mRNA exon overlapping
chr10	95616477	95616615	-	chr10:95616477-95616615:-		mRNA exon overlapping
chr8	86594318	86594587	-	chr8:86594318-86594587:-		mRNA exon overlapping
chr14	91234478	91234814	-	chr14:91234478-91234814:-		mRNA exon overlapping
chr1	212615152	212615262	+	chr1:212615152-212615262:+		mRNA exon overlapping
chr3	129556617	129556692	-	chr3:129556617-129556692:-		mRNA exon overlapping
chr12	117226683	117227073	-	chr12:117226683-117227073:-		mRNA exon overlapping
chr12	110039463	110039695	+	chr12:110039463-110039695:+		mRNA exon overlapping
chr1	6628499	6628692	+	chr1:6628499-6628692:+		mRNA exon overlapping
chr16	16125810	16125912	+	chr16:16125810-16125912:+		mRNA exon overlapping
chr3	136623146	136623249	-	chr3:136623146-136623249:-		mRNA exon overlapping
chr9	98128170	98128257	-	chr9:98128170-98128257:-		mRNA exon overlapping
chr16	23757530	23757680	+	chr16:23757530-23757680:+		mRNA exon overlapping
chr6	170584299	170584404	-	chr6:170584299-170584404:-		mRNA exon overlapping
chr16	3506331	3506416	+	chr16:3506331-3506416:+		mRNA exon overlapping
chr12	103662846	103662999	+	chr12:103662846-103662999:+		mRNA exon overlapping
chr14	22774354	22774504	-	chr14:22774354-22774504:-		mRNA exon overlapping
chr19	52347707	52347832	+	chr19:52347707-52347832:+		mRNA exon overlapping
chr22	26310670	26310837	+	chr22:26310670-26310837:+		mRNA exon overlapping
chr5	1111868	1112169	-	chr5:1111868-1112169:-		mRNA exon overlapping
chr5	151751704	151751780	-	chr5:151751704-151751780:-		mRNA exon overlapping
chr20	20228249	20228377	+	chr20:20228249-20228377:+		mRNA exon overlapping
chr19	4354045	4354130	+	chr19:4354045-4354130:+		mRNA exon overlapping
chr2	211386853	211386922	-	chr2:211386853-211386922:-		mRNA exon overlapping
chr15	90717318	90717441	+	chr15:90717318-90717441:+		mRNA exon overlapping
chr14	77343178	77343236	-	chr14:77343178-77343236:-		mRNA exon overlapping
chr5	138426975	138427066	+	chr5:138426975-138427066:+		mRNA exon overlapping
chr10	69248424	69248729	+	chr10:69248424-69248729:+		mRNA exon overlapping
chr6	53009439	53009568	-	chr6:53009439-53009568:-		mRNA exon overlapping
chr2	27240904	27240956	+	chr2:27240904-27240956:+		mRNA exon overlapping
chr19	19659898	19659988	-	chr19:19659898-19659988:-		mRNA exon overlapping
chr19	19526182	19526261	+	chr19:19526182-19526261:+		mRNA exon overlapping
chr8	67028491	67028733	-	chr8:67028491-67028733:-		mRNA exon overlapping
chr20	45960208	45960526	-	chr20:45960208-45960526:-		mRNA exon overlapping
chr16	85110226	85110400	-	chr16:85110226-85110400:-		mRNA exon overlapping
chr16	30969305	30969463	+	chr16:30969305-30969463:+		mRNA exon overlapping
chr12	123297978	123298172	-	chr12:123297978-123298172:-		mRNA exon overlapping
chr9	35732996	35733283	+	chr9:35732996-35733283:+		mRNA exon overlapping
chr6	41931396	41931557	+	chr6:41931396-41931557:+		mRNA exon overlapping
chr10	101006638	101006924	+	chr10:101006638-101006924:+		mRNA exon overlapping
chr14	104927141	104927231	+	chr14:104927141-104927231:+		mRNA exon overlapping
chr15	100469378	100469485	-	chr15:100469378-100469485:-		mRNA exon overlapping
chr17	34363086	34363248	-	chr17:34363086-34363248:-		mRNA exon overlapping
chr7	43492075	43492181	+	chr7:43492075-43492181:+		mRNA exon overlapping
chr2	54967000	54967104	+	chr2:54967000-54967104:+		mRNA exon overlapping
chr14	58152075	58152204	-	chr14:58152075-58152204:-		mRNA exon overlapping
chr9	104812574	104812937	-	chr9:104812574-104812937:-		mRNA exon overlapping
chr1	52608262	52608496	+	chr1:52608262-52608496:+		mRNA exon overlapping
chr3	37984248	37984423	+	chr3:37984248-37984423:+		mRNA exon overlapping
chr3	142005441	142005518	-	chr3:142005441-142005518:-		mRNA exon overlapping
chr16	71684476	71684602	-	chr16:71684476-71684602:-		mRNA exon overlapping
chr6	14131595	14131749	+	chr6:14131595-14131749:+		mRNA exon overlapping
chr19	11359821	11359957	+	chr19:11359821-11359957:+		mRNA exon overlapping
chr17	28344364	28344735	+	chr17:28344364-28344735:+		mRNA exon overlapping
chr7	4266320	4266556	+	chr7:4266320-4266556:+		mRNA exon overlapping
chr10	72064178	72064241	-	chr10:72064178-72064241:-		mRNA exon overlapping
chr7	149153945	149154201	+	chr7:149153945-149154201:+		mRNA exon overlapping
chr19	900829	900953	-	chr19:900829-900953:-		mRNA exon overlapping
chr19	18668025	18668442	+	chr19:18668025-18668442:+		mRNA exon overlapping
chr3	157499395	157499514	-	chr3:157499395-157499514:-		mRNA exon overlapping
chr7	131399238	131399434	+	chr7:131399238-131399434:+		mRNA exon overlapping
chr7	148789750	148789827	+	chr7:148789750-148789827:+		mRNA exon overlapping
chr17	50601028	50601175	+	chr17:50601028-50601175:+		mRNA exon overlapping
chr9	93450479	93450597	-	chr9:93450479-93450597:-		mRNA exon overlapping
chr6	53128625	53128797	-	chr6:53128625-53128797:-		mRNA exon overlapping
chr1	31425683	31425914	+	chr1:31425683-31425914:+		mRNA exon overlapping
chr6	83195195	83195740	+	chr6:83195195-83195740:+		mRNA exon overlapping
chr2	227303859	227303931	+	chr2:227303859-227303931:+		mRNA exon overlapping
chr2	137642488	137642634	+	chr2:137642488-137642634:+		mRNA exon overlapping
chr2	84870225	84870602	-	chr2:84870225-84870602:-		mRNA exon overlapping
chr19	48478561	48478663	+	chr19:48478561-48478663:+		mRNA exon overlapping
chr20	47633496	47633637	+	chr20:47633496-47633637:+		mRNA exon overlapping
chr14	77435259	77435394	-	chr14:77435259-77435394:-		mRNA exon overlapping
chr1	46610002	46610205	-	chr1:46610002-46610205:-		mRNA exon overlapping
chrX	114848003	114848109	+	chrX:114848003-114848109:+		mRNA exon overlapping
chr15	82681112	82681514	-	chr15:82681112-82681514:-		mRNA exon overlapping
chr6	170578857	170578971	-	chr6:170578857-170578971:-		mRNA exon overlapping
chr14	94569395	94569654	+	chr14:94569395-94569654:+		mRNA exon overlapping
chr1	75143249	75143339	+	chr1:75143249-75143339:+		mRNA exon overlapping
chr13	101706756	101706903	+	chr13:101706756-101706903:+		mRNA exon overlapping
chr15	49046276	49046512	-	chr15:49046276-49046512:-		mRNA exon overlapping
chr7	32487685	32487758	-	chr7:32487685-32487758:-		mRNA exon overlapping
chr7	140129493	140129654	-	chr7:140129493-140129654:-		mRNA exon overlapping
chr1	97699351	97699548	-	chr1:97699351-97699548:-		mRNA exon overlapping
chrX	139626623	139626757	-	chrX:139626623-139626757:-		mRNA exon overlapping
chr11	32388820	32389180	-	chr11:32388820-32389180:-		mRNA exon overlapping
chr8	6444393	6444645	+	chr8:6444393-6444645:+		mRNA exon overlapping
chr4	76082028	76082212	+	chr4:76082028-76082212:+		mRNA exon overlapping
chr19	3831303	3831557	-	chr19:3831303-3831557:-		mRNA exon overlapping
chr16	30655351	30655594	+	chr16:30655351-30655594:+		mRNA exon overlapping
chr12	109020834	109020995	-	chr12:109020834-109020995:-		mRNA exon overlapping
chr19	41248743	41248821	+	chr19:41248743-41248821:+		mRNA exon overlapping
chr2	9327826	9327912	+	chr2:9327826-9327912:+		mRNA exon overlapping
chr2	127631537	127631754	+	chr2:127631537-127631754:+		mRNA exon overlapping
chr6	108222950	108223046	-	chr6:108222950-108223046:-		mRNA exon overlapping
chr10	97006483	97006721	-	chr10:97006483-97006721:-		mRNA exon overlapping
chr3	121929302	121929349	+	chr3:121929302-121929349:+		mRNA exon overlapping
chr10	22961884	22962079	+	chr10:22961884-22962079:+		mRNA exon overlapping
chr3	107774719	107774858	+	chr3:107774719-107774858:+		mRNA exon overlapping
chr2	128177832	128177921	+	chr2:128177832-128177921:+		mRNA exon overlapping
chr19	33512593	33512777	-	chr19:33512593-33512777:-		mRNA exon overlapping
chr1	36091906	36092095	+	chr1:36091906-36092095:+		mRNA exon overlapping
chr19	12772780	12773045	-	chr19:12772780-12773045:-		mRNA exon overlapping
chr12	107092804	107092984	-	chr12:107092804-107092984:-		mRNA exon overlapping
chr15	52196309	52196484	-	chr15:52196309-52196484:-		mRNA exon overlapping
chr19	3979329	3980077	-	chr19:3979329-3980077:-		mRNA exon overlapping
chr7	139360205	139360323	+	chr7:139360205-139360323:+		mRNA exon overlapping
chr1	23393879	23394197	-	chr1:23393879-23394197:-		mRNA exon overlapping
chr16	31397526	31397667	+	chr16:31397526-31397667:+		mRNA exon overlapping
chr17	78814412	78814553	-	chr17:78814412-78814553:-		mRNA exon overlapping
chr12	84912523	84912659	-	chr12:84912523-84912659:-		mRNA exon overlapping
chr2	27409303	27409588	-	chr2:27409303-27409588:-		mRNA exon overlapping
chr15	69028215	69028366	+	chr15:69028215-69028366:+		mRNA exon overlapping
chr20	45949333	45949569	-	chr20:45949333-45949569:-		mRNA exon overlapping
chr18	58315982	58316033	+	chr18:58315982-58316033:+		mRNA exon overlapping
chr16	20825833	20825949	+	chr16:20825833-20825949:+		mRNA exon overlapping
chr1	203305672	203305749	+	chr1:203305672-203305749:+		mRNA exon overlapping
chr19	1370671	1371079	+	chr19:1370671-1371079:+		mRNA exon overlapping
chr3	129519107	129519187	+	chr3:129519107-129519187:+		mRNA exon overlapping
chr1	115300397	115300764	-	chr1:115300397-115300764:-		mRNA exon overlapping
chr6	116511912	116512237	+	chr6:116511912-116512237:+		mRNA exon overlapping
chr16	68266593	68266722	+	chr16:68266593-68266722:+		mRNA exon overlapping
chr1	215993020	215993168	-	chr1:215993020-215993168:-		mRNA exon overlapping
chr16	72958600	72958781	-	chr16:72958600-72958781:-		mRNA exon overlapping
chr2	169074255	169074467	+	chr2:169074255-169074467:+		mRNA exon overlapping
chr7	44520765	44521240	-	chr7:44520765-44521240:-		mRNA exon overlapping
chr20	32145264	32145424	+	chr20:32145264-32145424:+		mRNA exon overlapping
chr2	55643158	55643426	-	chr2:55643158-55643426:-		mRNA exon overlapping
chr7	86912941	86913085	-	chr7:86912941-86913085:-		mRNA exon overlapping
chr3	49175062	49175164	+	chr3:49175062-49175164:+		mRNA exon overlapping
chr5	31297289	31297409	+	chr5:31297289-31297409:+		mRNA exon overlapping
chr17	1467988	1468124	-	chr17:1467988-1468124:-		mRNA exon overlapping
chr15	39965686	39965844	+	chr15:39965686-39965844:+		mRNA exon overlapping
chr17	35180559	35180677	+	chr17:35180559-35180677:+		mRNA exon overlapping
chr2	218265831	218265947	-	chr2:218265831-218265947:-		mRNA exon overlapping
chr2	32401313	32401624	+	chr2:32401313-32401624:+		mRNA exon overlapping
chrX	9746044	9746154	-	chrX:9746044-9746154:-		mRNA exon overlapping
chr20	49524058	49524240	-	chr20:49524058-49524240:-		mRNA exon overlapping
chr16	70475648	70475768	+	chr16:70475648-70475768:+		mRNA exon overlapping
chr1	228298386	228298718	+	chr1:228298386-228298718:+		mRNA exon overlapping
chr9	133536551	133536803	+	chr9:133536551-133536803:+		mRNA exon overlapping
chr6	70956055	70956344	-	chr6:70956055-70956344:-		mRNA exon overlapping
chr9	87640298	87640451	+	chr9:87640298-87640451:+		mRNA exon overlapping
chr12	122577672	122577792	+	chr12:122577672-122577792:+		mRNA exon overlapping
chr8	143538003	143538182	-	chr8:143538003-143538182:-		mRNA exon overlapping
chr3	51227283	51227446	+	chr3:51227283-51227446:+		mRNA exon overlapping
chr6	89562832	89562899	+	chr6:89562832-89562899:+		mRNA exon overlapping
chr5	1213463	1213574	+	chr5:1213463-1213574:+		mRNA exon overlapping
chr16	88742053	88742096	-	chr16:88742053-88742096:-		mRNA exon overlapping
chr15	74034478	74034531	+	chr15:74034478-74034531:+		mRNA exon overlapping
chr19	57622245	57622351	+	chr19:57622245-57622351:+		mRNA exon overlapping
chr9	6602109	6602206	-	chr9:6602109-6602206:-		mRNA exon overlapping
chr17	63998707	63999075	+	chr17:63998707-63999075:+		mRNA exon overlapping
chr17	74958141	74958220	-	chr17:74958141-74958220:-		mRNA exon overlapping
chr9	123179129	123179228	-	chr9:123179129-123179228:-		mRNA exon overlapping
chr2	208339418	208339556	+	chr2:208339418-208339556:+		mRNA exon overlapping
chr2	117814762	117814863	+	chr2:117814762-117814863:+		mRNA exon overlapping
chr3	53342144	53342272	-	chr3:53342144-53342272:-		mRNA exon overlapping
chr16	88698	88842	-	chr16:88698-88842:-		mRNA exon overlapping
chr4	16013275	16013339	-	chr4:16013275-16013339:-		mRNA exon overlapping
chr19	41708611	41708796	+	chr19:41708611-41708796:+		mRNA exon overlapping
chr15	74451436	74451521	-	chr15:74451436-74451521:-		mRNA exon overlapping
chr4	85995269	85995658	+	chr4:85995269-85995658:+		mRNA exon overlapping
chr17	82485497	82485655	+	chr17:82485497-82485655:+		mRNA exon overlapping
chr2	6863464	6863557	-	chr2:6863464-6863557:-		mRNA exon overlapping
chr9	137256807	137257055	+	chr9:137256807-137257055:+		mRNA exon overlapping
chr15	99136435	99136857	-	chr15:99136435-99136857:-		mRNA exon overlapping
chr3	51944390	51944579	+	chr3:51944390-51944579:+		mRNA exon overlapping
chr12	108915783	108916056	-	chr12:108915783-108916056:-		mRNA exon overlapping
chr2	137275923	137276027	+	chr2:137275923-137276027:+		mRNA exon overlapping
chr17	7589533	7589739	-	chr17:7589533-7589739:-		mRNA exon overlapping
chrX	120159122	120159427	+	chrX:120159122-120159427:+		mRNA exon overlapping
chr5	20575462	20575627	-	chr5:20575462-20575627:-		mRNA exon overlapping
chr14	74549863	74550382	-	chr14:74549863-74550382:-		mRNA exon overlapping
chr2	237368563	237368982	-	chr2:237368563-237368982:-		mRNA exon overlapping
chr12	26628033	26628106	-	chr12:26628033-26628106:-		mRNA exon overlapping
chr9	114377379	114377465	-	chr9:114377379-114377465:-		mRNA exon overlapping
chr12	122141742	122141965	+	chr12:122141742-122141965:+		mRNA exon overlapping
chr5	175684112	175684310	+	chr5:175684112-175684310:+		mRNA exon overlapping
chr3	127029940	127030413	+	chr3:127029940-127030413:+		mRNA exon overlapping
chr1	37582778	37582937	-	chr1:37582778-37582937:-		mRNA exon overlapping
chr5	73897935	73898094	+	chr5:73897935-73898094:+		mRNA exon overlapping
chr4	165995065	165995179	+	chr4:165995065-165995179:+		mRNA exon overlapping
chr2	106843035	106843477	-	chr2:106843035-106843477:-		mRNA exon overlapping
chrX	36065643	36065744	+	chrX:36065643-36065744:+		mRNA exon overlapping
chr12	29503959	29504057	-	chr12:29503959-29504057:-		mRNA exon overlapping
chr4	103110828	103111012	-	chr4:103110828-103111012:-		mRNA exon overlapping
chr16	68819280	68819426	+	chr16:68819280-68819426:+		mRNA exon overlapping
chrX	120525198	120525400	-	chrX:120525198-120525400:-		mRNA exon overlapping
chr3	50332050	50332186	-	chr3:50332050-50332186:-		mRNA exon overlapping
chr9	126836048	126836141	+	chr9:126836048-126836141:+		mRNA exon overlapping
chr7	151202911	151203097	-	chr7:151202911-151203097:-		mRNA exon overlapping
chr17	36503097	36503201	-	chr17:36503097-36503201:-		mRNA exon overlapping
chr8	117520727	117521054	+	chr8:117520727-117521054:+		mRNA exon overlapping
chr4	118338176	118338315	-	chr4:118338176-118338315:-		mRNA exon overlapping
chr7	44568903	44569006	-	chr7:44568903-44569006:-		mRNA exon overlapping
chr5	175442738	175442892	-	chr5:175442738-175442892:-		mRNA exon overlapping
chr22	19971216	19971336	-	chr22:19971216-19971336:-		mRNA exon overlapping
chr1	228108955	228109022	-	chr1:228108955-228109022:-		mRNA exon overlapping
chr7	4781176	4781313	+	chr7:4781176-4781313:+		mRNA exon overlapping
chr19	8914150	8914323	-	chr19:8914150-8914323:-		mRNA exon overlapping
chr20	45253575	45253734	-	chr20:45253575-45253734:-		mRNA exon overlapping
chr1	11127010	11127145	-	chr1:11127010-11127145:-		mRNA exon overlapping
chr15	72731305	72731727	+	chr15:72731305-72731727:+		mRNA exon overlapping
chr22	20583123	20583394	+	chr22:20583123-20583394:+		mRNA exon overlapping
chr6	148532834	148532967	+	chr6:148532834-148532967:+		mRNA exon overlapping
chr1	9602069	9602273	+	chr1:9602069-9602273:+		mRNA exon overlapping
chr17	77213431	77214020	+	chr17:77213431-77214020:+		mRNA exon overlapping
chr16	88598620	88598713	+	chr16:88598620-88598713:+		mRNA exon overlapping
chr15	78280045	78280146	+	chr15:78280045-78280146:+		mRNA exon overlapping
chr22	41515767	41515918	+	chr22:41515767-41515918:+		mRNA exon overlapping
chr1	247867963	247868064	+	chr1:247867963-247868064:+		mRNA exon overlapping
chr1	40766596	40766704	+	chr1:40766596-40766704:+		mRNA exon overlapping
chr7	142876408	142876552	-	chr7:142876408-142876552:-		mRNA exon overlapping
chr12	57846372	57846712	-	chr12:57846372-57846712:-		mRNA exon overlapping
chr2	200856891	200856986	-	chr2:200856891-200856986:-		mRNA exon overlapping
chr12	52824198	52824396	-	chr12:52824198-52824396:-		mRNA exon overlapping
chr12	119758591	119758701	-	chr12:119758591-119758701:-		mRNA exon overlapping
chr5	55914847	55914929	+	chr5:55914847-55914929:+		mRNA exon overlapping
chr15	41570604	41570700	+	chr15:41570604-41570700:+		mRNA exon overlapping
chr1	160127582	160127821	+	chr1:160127582-160127821:+		mRNA exon overlapping
chr17	81890638	81890852	+	chr17:81890638-81890852:+		mRNA exon overlapping
chr3	111916078	111916222	+	chr3:111916078-111916222:+		mRNA exon overlapping
chr10	73467553	73467679	-	chr10:73467553-73467679:-		mRNA exon overlapping
chr6	89696360	89696575	-	chr6:89696360-89696575:-		mRNA exon overlapping
chr17	76280033	76280164	-	chr17:76280033-76280164:-		mRNA exon overlapping
chr19	45494526	45494967	-	chr19:45494526-45494967:-		mRNA exon overlapping
chr17	7024475	7024764	+	chr17:7024475-7024764:+		mRNA exon overlapping
chr11	83247943	83248088	+	chr11:83247943-83248088:+		mRNA exon overlapping
chr15	43800531	43800785	+	chr15:43800531-43800785:+		mRNA exon overlapping
chr14	72951756	72951878	+	chr14:72951756-72951878:+		mRNA exon overlapping
chr22	28094080	28094181	-	chr22:28094080-28094181:-		mRNA exon overlapping
chr12	58888819	58888963	-	chr12:58888819-58888963:-		mRNA exon overlapping
chr19	48360072	48360414	-	chr19:48360072-48360414:-		mRNA exon overlapping
chr6	31029966	31030101	+	chr6:31029966-31030101:+		mRNA exon overlapping
chr19	20105221	20105317	+	chr19:20105221-20105317:+		mRNA exon overlapping
chr18	21473031	21473212	+	chr18:21473031-21473212:+		mRNA exon overlapping
chr16	410205	410785	+	chr16:410205-410785:+		mRNA exon overlapping
chr1	46280192	46280561	-	chr1:46280192-46280561:-		mRNA exon overlapping
chr17	38752693	38752830	+	chr17:38752693-38752830:+		mRNA exon overlapping
chr6	13205934	13206137	+	chr6:13205934-13206137:+		mRNA exon overlapping
chr19	12691166	12691455	-	chr19:12691166-12691455:-		mRNA exon overlapping
chr2	214745067	214745160	-	chr2:214745067-214745160:-		mRNA exon overlapping
chr3	11558592	11558828	-	chr3:11558592-11558828:-		mRNA exon overlapping
chr15	75684736	75685041	-	chr15:75684736-75685041:-		mRNA exon overlapping
chr14	22885968	22886232	+	chr14:22885968-22886232:+		mRNA exon overlapping
chr19	43212358	43212476	-	chr19:43212358-43212476:-		mRNA exon overlapping
chr4	1644189	1644343	-	chr4:1644189-1644343:-		mRNA exon overlapping
chr19	57670245	57670397	+	chr19:57670245-57670397:+		mRNA exon overlapping
chr10	16840330	16840536	-	chr10:16840330-16840536:-		mRNA exon overlapping
chr12	131908688	131908972	+	chr12:131908688-131908972:+		mRNA exon overlapping
chr7	72278686	72278816	-	chr7:72278686-72278816:-		mRNA exon overlapping
chr10	132708313	132708366	+	chr10:132708313-132708366:+		mRNA exon overlapping
chr10	15558123	15558203	-	chr10:15558123-15558203:-		mRNA exon overlapping
chr3	86065605	86065731	+	chr3:86065605-86065731:+		mRNA exon overlapping
chr19	10927630	10927770	-	chr19:10927630-10927770:-		mRNA exon overlapping
chr19	49090291	49090521	+	chr19:49090291-49090521:+		mRNA exon overlapping
chr6	41907016	41907288	-	chr6:41907016-41907288:-		mRNA exon overlapping
chr19	39427927	39428027	+	chr19:39427927-39428027:+		mRNA exon overlapping
chr10	97043370	97043514	-	chr10:97043370-97043514:-		mRNA exon overlapping
chr9	734748	734836	+	chr9:734748-734836:+		mRNA exon overlapping
chr1	145876140	145876330	-	chr1:145876140-145876330:-		mRNA exon overlapping
chr20	52088392	52088559	-	chr20:52088392-52088559:-		mRNA exon overlapping
chr2	172080328	172080421	+	chr2:172080328-172080421:+		mRNA exon overlapping
chr7	128716813	128716998	+	chr7:128716813-128716998:+		mRNA exon overlapping
chr19	43175870	43176149	-	chr19:43175870-43176149:-		mRNA exon overlapping
chr19	7922035	7922348	+	chr19:7922035-7922348:+		mRNA exon overlapping
chr1	42928932	42929034	-	chr1:42928932-42929034:-		mRNA exon overlapping
chr2	218634105	218634222	+	chr2:218634105-218634222:+		mRNA exon overlapping
chr1	22598838	22599048	+	chr1:22598838-22599048:+		mRNA exon overlapping
chr22	41809879	41810001	+	chr22:41809879-41810001:+		mRNA exon overlapping
chr17	57674898	57675127	+	chr17:57674898-57675127:+		mRNA exon overlapping
chr17	16939656	16939798	-	chr17:16939656-16939798:-		mRNA exon overlapping
chr16	1952779	1952917	-	chr16:1952779-1952917:-		mRNA exon overlapping
chr2	134466114	134466226	-	chr2:134466114-134466226:-		mRNA exon overlapping
chr17	47624071	47624197	+	chr17:47624071-47624197:+		mRNA exon overlapping
chr13	87677395	87677507	+	chr13:87677395-87677507:+		mRNA exon overlapping
chr12	123966591	123966868	-	chr12:123966591-123966868:-		mRNA exon overlapping
chr16	29781048	29781175	+	chr16:29781048-29781175:+		mRNA exon overlapping
chr3	52503772	52503903	+	chr3:52503772-52503903:+		mRNA exon overlapping
chr6	31865873	31866127	-	chr6:31865873-31866127:-		mRNA exon overlapping
chr3	15685225	15685442	-	chr3:15685225-15685442:-		mRNA exon overlapping
chr7	27171746	27171888	-	chr7:27171746-27171888:-		mRNA exon overlapping
chr3	133953663	133953762	-	chr3:133953663-133953762:-		mRNA exon overlapping
chr17	73423916	73424027	-	chr17:73423916-73424027:-		mRNA exon overlapping
chr19	53979867	53980008	+	chr19:53979867-53980008:+		mRNA exon overlapping
chr3	10280880	10281003	+	chr3:10280880-10281003:+		mRNA exon overlapping
chrX	129921194	129921459	+	chrX:129921194-129921459:+		mRNA exon overlapping
chr1	21258693	21259091	-	chr1:21258693-21259091:-		mRNA exon overlapping
chr12	53485056	53485479	-	chr12:53485056-53485479:-		mRNA exon overlapping
chr9	128829745	128829808	-	chr9:128829745-128829808:-		mRNA exon overlapping
chr14	22926702	22926815	-	chr14:22926702-22926815:-		mRNA exon overlapping
chr12	19291644	19291698	+	chr12:19291644-19291698:+		mRNA exon overlapping
chr17	50974771	50974948	-	chr17:50974771-50974948:-		mRNA exon overlapping
chr4	48510059	48510158	-	chr4:48510059-48510158:-		mRNA exon overlapping
chr10	96626708	96626906	-	chr10:96626708-96626906:-		mRNA exon overlapping
chr6	117578900	117579065	-	chr6:117578900-117579065:-		mRNA exon overlapping
chr19	54588711	54588808	+	chr19:54588711-54588808:+		mRNA exon overlapping
chr2	215036953	215037066	-	chr2:215036953-215037066:-		mRNA exon overlapping
chr20	32878704	32878808	+	chr20:32878704-32878808:+		mRNA exon overlapping
chr17	10525693	10525877	-	chr17:10525693-10525877:-		mRNA exon overlapping
chr2	27236284	27236524	+	chr2:27236284-27236524:+		mRNA exon overlapping
chr20	38002628	38002794	-	chr20:38002628-38002794:-		mRNA exon overlapping
chr19	17152644	17152707	+	chr19:17152644-17152707:+		mRNA exon overlapping
chr18	46604106	46604230	-	chr18:46604106-46604230:-		mRNA exon overlapping
chr16	29816801	29817008	+	chr16:29816801-29817008:+		mRNA exon overlapping
chr15	78927713	78927782	-	chr15:78927713-78927782:-		mRNA exon overlapping
chr2	27087047	27087352	+	chr2:27087047-27087352:+		mRNA exon overlapping
chr3	35690881	35691006	+	chr3:35690881-35691006:+		mRNA exon overlapping
chr17	12943981	12944197	+	chr17:12943981-12944197:+		mRNA exon overlapping
chr5	146458981	146459338	+	chr5:146458981-146459338:+		mRNA exon overlapping
chr2	102965651	102965734	+	chr2:102965651-102965734:+		mRNA exon overlapping
chr19	46298383	46298515	+	chr19:46298383-46298515:+		mRNA exon overlapping
chr15	39972906	39973015	+	chr15:39972906-39973015:+		mRNA exon overlapping
chr1	37886888	37887018	-	chr1:37886888-37887018:-		mRNA exon overlapping
chr19	8698516	8698735	-	chr19:8698516-8698735:-		mRNA exon overlapping
chr15	43409647	43409742	-	chr15:43409647-43409742:-		mRNA exon overlapping
chr14	95467795	95468141	-	chr14:95467795-95468141:-		mRNA exon overlapping
chr14	64000562	64000720	+	chr14:64000562-64000720:+		mRNA exon overlapping
chr19	45038971	45039109	+	chr19:45038971-45039109:+		mRNA exon overlapping
chr12	122861131	122861193	+	chr12:122861131-122861193:+		mRNA exon overlapping
chr15	65286253	65286567	-	chr15:65286253-65286567:-		mRNA exon overlapping
chr16	67909350	67909707	+	chr16:67909350-67909707:+		mRNA exon overlapping
chr7	18975828	18975954	+	chr7:18975828-18975954:+		mRNA exon overlapping
chr14	73958712	73959225	+	chr14:73958712-73959225:+		mRNA exon overlapping
chr9	116396509	116396671	+	chr9:116396509-116396671:+		mRNA exon overlapping
chr15	41997124	41997260	-	chr15:41997124-41997260:-		mRNA exon overlapping
chr10	87727284	87727391	+	chr10:87727284-87727391:+		mRNA exon overlapping
chr8	41664805	41664910	-	chr8:41664805-41664910:-		mRNA exon overlapping
chr3	17167749	17167829	-	chr3:17167749-17167829:-		mRNA exon overlapping
chr1	6143823	6144367	-	chr1:6143823-6144367:-		mRNA exon overlapping
chrX	153932071	153932119	-	chrX:153932071-153932119:-		mRNA exon overlapping
chr18	31645355	31645480	-	chr18:31645355-31645480:-		mRNA exon overlapping
chr2	131125753	131125906	+	chr2:131125753-131125906:+		mRNA exon overlapping
chr9	136049636	136049746	-	chr9:136049636-136049746:-		mRNA exon overlapping
chr1	33617499	33617618	-	chr1:33617499-33617618:-		mRNA exon overlapping
chr1	39468615	39468733	+	chr1:39468615-39468733:+		mRNA exon overlapping
chr17	81650940	81651151	-	chr17:81650940-81651151:-		mRNA exon overlapping
chr10	133297321	133297405	-	chr10:133297321-133297405:-		mRNA exon overlapping
chr13	31137368	31137525	-	chr13:31137368-31137525:-		mRNA exon overlapping
chr19	1599412	1599561	-	chr19:1599412-1599561:-		mRNA exon overlapping
chr6	104750341	104750473	-	chr6:104750341-104750473:-		mRNA exon overlapping
chr16	67444528	67444666	-	chr16:67444528-67444666:-		mRNA exon overlapping
chr12	120327720	120327936	-	chr12:120327720-120327936:-		mRNA exon overlapping
chr16	1215242	1215376	+	chr16:1215242-1215376:+		mRNA exon overlapping
chr2	27628950	27629159	-	chr2:27628950-27629159:-		mRNA exon overlapping
chrX	100874095	100874274	-	chrX:100874095-100874274:-		mRNA exon overlapping
chr10	71293464	71293934	+	chr10:71293464-71293934:+		mRNA exon overlapping
chr5	62530709	62530786	+	chr5:62530709-62530786:+		mRNA exon overlapping
chr5	79033239	79033409	-	chr5:79033239-79033409:-		mRNA exon overlapping
chr16	69356209	69356268	-	chr16:69356209-69356268:-		mRNA exon overlapping
chr9	128584420	128584844	+	chr9:128584420-128584844:+		mRNA exon overlapping
chr19	40622545	40622668	+	chr19:40622545-40622668:+		mRNA exon overlapping
chr17	67738952	67739011	+	chr17:67738952-67739011:+		mRNA exon overlapping
chr6	96615609	96615695	+	chr6:96615609-96615695:+		mRNA exon overlapping
chr15	74411295	74411357	-	chr15:74411295-74411357:-		mRNA exon overlapping
chr12	49559729	49559822	-	chr12:49559729-49559822:-		mRNA exon overlapping
chr16	69121053	69121185	-	chr16:69121053-69121185:-		mRNA exon overlapping
chr10	79201584	79201693	+	chr10:79201584-79201693:+		mRNA exon overlapping
chr16	15837908	15838270	-	chr16:15837908-15838270:-		mRNA exon overlapping
chr8	33499074	33499278	-	chr8:33499074-33499278:-		mRNA exon overlapping
chr22	25201377	25201472	+	chr22:25201377-25201472:+		mRNA exon overlapping
chr2	219245896	219246086	+	chr2:219245896-219246086:+		mRNA exon overlapping
chr1	53050609	53050938	+	chr1:53050609-53050938:+		mRNA exon overlapping
chr15	32964107	32964258	-	chr15:32964107-32964258:-		mRNA exon overlapping
chr6	150938699	150938746	+	chr6:150938699-150938746:+		mRNA exon overlapping
chr3	169779334	169779562	+	chr3:169779334-169779562:+		mRNA exon overlapping
chr6	30609077	30609164	-	chr6:30609077-30609164:-		mRNA exon overlapping
chr1	11099721	11099973	-	chr1:11099721-11099973:-		mRNA exon overlapping
chr9	134766454	134766608	+	chr9:134766454-134766608:+		mRNA exon overlapping
chr15	57273030	57273263	+	chr15:57273030-57273263:+		mRNA exon overlapping
chr7	55561854	55562052	-	chr7:55561854-55562052:-		mRNA exon overlapping
chr19	16234199	16234275	+	chr19:16234199-16234275:+		mRNA exon overlapping
chr19	12954140	12954469	-	chr19:12954140-12954469:-		mRNA exon overlapping
chr9	35697751	35697917	-	chr9:35697751-35697917:-		mRNA exon overlapping
chr1	45004248	45004708	-	chr1:45004248-45004708:-		mRNA exon overlapping
chr12	6071297	6071344	-	chr12:6071297-6071344:-		mRNA exon overlapping
chr12	123596605	123596784	+	chr12:123596605-123596784:+		mRNA exon overlapping
chr3	65429520	65429666	-	chr3:65429520-65429666:-		mRNA exon overlapping
chr1	44724122	44724245	+	chr1:44724122-44724245:+		mRNA exon overlapping
chr7	80134220	80134313	+	chr7:80134220-80134313:+		mRNA exon overlapping
chr9	35555462	35555702	+	chr9:35555462-35555702:+		mRNA exon overlapping
chr5	179824182	179824324	+	chr5:179824182-179824324:+		mRNA exon overlapping
chr17	32298097	32298205	+	chr17:32298097-32298205:+		mRNA exon overlapping
chr1	17602127	17602219	+	chr1:17602127-17602219:+		mRNA exon overlapping
chr1	155277791	155277869	+	chr1:155277791-155277869:+		mRNA exon overlapping
chr1	15729102	15729191	+	chr1:15729102-15729191:+		mRNA exon overlapping
chr7	77696836	77697056	+	chr7:77696836-77697056:+		mRNA exon overlapping
chr17	18099017	18099078	+	chr17:18099017-18099078:+		mRNA exon overlapping
chr12	110655234	110655339	-	chr12:110655234-110655339:-		mRNA exon overlapping
chr9	33541153	33541228	+	chr9:33541153-33541228:+		mRNA exon overlapping
chr3	113008171	113008431	-	chr3:113008171-113008431:-		mRNA exon overlapping
chr13	110638378	110638546	+	chr13:110638378-110638546:+		mRNA exon overlapping
chr3	46455907	46456347	-	chr3:46455907-46456347:-		mRNA exon overlapping
chr19	41906457	41906621	+	chr19:41906457-41906621:+		mRNA exon overlapping
chr1	173910754	173910892	-	chr1:173910754-173910892:-		mRNA exon overlapping
chr12	53214446	53214607	-	chr12:53214446-53214607:-		mRNA exon overlapping
chr15	48645575	48645787	-	chr15:48645575-48645787:-		mRNA exon overlapping
chr19	2216386	2216766	+	chr19:2216386-2216766:+		mRNA exon overlapping
chr10	97461828	97461897	-	chr10:97461828-97461897:-		mRNA exon overlapping
chr15	80450880	80450995	+	chr15:80450880-80450995:+		mRNA exon overlapping
chr4	2060998	2061163	+	chr4:2060998-2061163:+		mRNA exon overlapping
chrX	71299942	71300029	+	chrX:71299942-71300029:+		mRNA exon overlapping
chr12	49106961	49107046	-	chr12:49106961-49107046:-		mRNA exon overlapping
chr16	68122857	68123122	+	chr16:68122857-68123122:+		mRNA exon overlapping
chr1	39569595	39569690	-	chr1:39569595-39569690:-		mRNA exon overlapping
chr4	56378148	56378416	-	chr4:56378148-56378416:-		mRNA exon overlapping
chr8	144414262	144414435	-	chr8:144414262-144414435:-		mRNA exon overlapping
chr18	43273689	43273945	-	chr18:43273689-43273945:-		mRNA exon overlapping
chr5	891155	891288	-	chr5:891155-891288:-		mRNA exon overlapping
chr1	211673599	211673724	-	chr1:211673599-211673724:-		mRNA exon overlapping
chr9	129014771	129015030	-	chr9:129014771-129015030:-		mRNA exon overlapping
chr4	56019353	56019556	+	chr4:56019353-56019556:+		mRNA exon overlapping
chr16	3966216	3966429	-	chr16:3966216-3966429:-		mRNA exon overlapping
chr6	81751997	81752179	-	chr6:81751997-81752179:-		mRNA exon overlapping
chr1	223744100	223744219	+	chr1:223744100-223744219:+		mRNA exon overlapping
chr7	16644685	16644813	-	chr7:16644685-16644813:-		mRNA exon overlapping
chr1	151001250	151001315	-	chr1:151001250-151001315:-		mRNA exon overlapping
chr7	98244571	98245107	-	chr7:98244571-98245107:-		mRNA exon overlapping
chr18	75063857	75064040	+	chr18:75063857-75064040:+		mRNA exon overlapping
chr12	51053812	51053861	+	chr12:51053812-51053861:+		mRNA exon overlapping
chr9	134830108	134830177	+	chr9:134830108-134830177:+		mRNA exon overlapping
chr17	46038538	46039216	-	chr17:46038538-46039216:-		mRNA exon overlapping
chr19	2206729	2206798	+	chr19:2206729-2206798:+		mRNA exon overlapping
chr9	132792634	132792776	-	chr9:132792634-132792776:-		mRNA exon overlapping
chr1	86493384	86493600	+	chr1:86493384-86493600:+		mRNA exon overlapping
chrX	129586987	129587119	+	chrX:129586987-129587119:+		mRNA exon overlapping
chr14	68978952	68979123	-	chr14:68978952-68979123:-		mRNA exon overlapping
chr5	1242750	1242864	+	chr5:1242750-1242864:+		mRNA exon overlapping
chr12	47980915	47981397	-	chr12:47980915-47981397:-		mRNA exon overlapping
chr16	58504359	58504422	+	chr16:58504359-58504422:+		mRNA exon overlapping
chr2	157737271	157737666	-	chr2:157737271-157737666:-		mRNA exon overlapping
chr19	51006458	51006751	-	chr19:51006458-51006751:-		mRNA exon overlapping
chr6	35237902	35238019	+	chr6:35237902-35238019:+		mRNA exon overlapping
chr17	80964262	80964490	+	chr17:80964262-80964490:+		mRNA exon overlapping
chr2	241122732	241122900	-	chr2:241122732-241122900:-		mRNA exon overlapping
chr17	79992799	79992868	-	chr17:79992799-79992868:-		mRNA exon overlapping
chr17	19958014	19958130	-	chr17:19958014-19958130:-		mRNA exon overlapping
chr1	158644253	158644397	-	chr1:158644253-158644397:-		mRNA exon overlapping
chr3	108351788	108351878	+	chr3:108351788-108351878:+		mRNA exon overlapping
chr7	129839207	129839289	-	chr7:129839207-129839289:-		mRNA exon overlapping
chr1	925898	926014	+	chr1:925898-926014:+		mRNA exon overlapping
chr19	3740552	3740764	+	chr19:3740552-3740764:+		mRNA exon overlapping
chr12	132570335	132570541	+	chr12:132570335-132570541:+		mRNA exon overlapping
chr21	14181758	14181860	-	chr21:14181758-14181860:-		mRNA exon overlapping
chr2	152647796	152647934	+	chr2:152647796-152647934:+		mRNA exon overlapping
chr10	99406137	99406250	-	chr10:99406137-99406250:-		mRNA exon overlapping
chrX	101101058	101101297	+	chrX:101101058-101101297:+		mRNA exon overlapping
chr20	64205626	64205801	+	chr20:64205626-64205801:+		mRNA exon overlapping
chr1	39968569	39968746	+	chr1:39968569-39968746:+		mRNA exon overlapping
chr5	149040604	149040678	-	chr5:149040604-149040678:-		mRNA exon overlapping
chr3	132317401	132317577	+	chr3:132317401-132317577:+		mRNA exon overlapping
chr19	918544	918669	+	chr19:918544-918669:+		mRNA exon overlapping
chr1	19882529	19882735	+	chr1:19882529-19882735:+		mRNA exon overlapping
chr6	31927955	31928165	+	chr6:31927955-31928165:+		mRNA exon overlapping
chr15	67543381	67543471	+	chr15:67543381-67543471:+		mRNA exon overlapping
chr17	3298283	3298495	-	chr17:3298283-3298495:-		mRNA exon overlapping
chr12	94571589	94571738	-	chr12:94571589-94571738:-		mRNA exon overlapping
chr8	28069544	28069653	-	chr8:28069544-28069653:-		mRNA exon overlapping
chr1	33495363	33495512	+	chr1:33495363-33495512:+		mRNA exon overlapping
chr19	15397520	15397626	-	chr19:15397520-15397626:-		mRNA exon overlapping
chr5	55107794	55107936	+	chr5:55107794-55107936:+		mRNA exon overlapping
chr16	27469291	27469577	-	chr16:27469291-27469577:-		mRNA exon overlapping
chr7	27840698	27840868	-	chr7:27840698-27840868:-		mRNA exon overlapping
chr7	140801412	140801561	-	chr7:140801412-140801561:-		mRNA exon overlapping
chr12	165434	165534	+	chr12:165434-165534:+		mRNA exon overlapping
chr15	78617024	78617136	-	chr15:78617024-78617136:-		mRNA exon overlapping
chr1	32228727	32228817	+	chr1:32228727-32228817:+		mRNA exon overlapping
chr4	110621164	110621370	-	chr4:110621164-110621370:-		mRNA exon overlapping
chr9	5080229	5080381	+	chr9:5080229-5080381:+		mRNA exon overlapping
chr1	220164733	220164796	-	chr1:220164733-220164796:-		mRNA exon overlapping
chr2	135778982	135779080	+	chr2:135778982-135779080:+		mRNA exon overlapping
chr16	787556	787745	-	chr16:787556-787745:-		mRNA exon overlapping
chr9	120528744	120528798	-	chr9:120528744-120528798:-		mRNA exon overlapping
[truncated: 998,000+ more rows]
