# Supplementary material for: The human genome contains over a million autonomous exons
Source: Genome Res. 2023 Nov;33(11):1865–78. doi: 10.1101/gr.277792.123 (PMC10760453; doi:10.1101/gr.277792.123)
Supplement: Supplement 2 [file Supplemental_data.zip › data_zip/3B.txt]

trapped_region	genomic_region	trapped_base_count	genome_base_count
lncRNA	Internal_lncRNA_exons	2605247	25312250
Intergenic	Intergenic_bases	74999572	1406345701
Antisense_transcripts	Antisense_bases	65227892	1563166246
Intronic_lncRNA	Intronic_lncRNA_bases	14000294	578924712
Intronic_mRNA	Intronic_mRNA_bases	24835955	1147163913
