# Supplementary material for: The human genome contains over a million autonomous exons
Source: Genome Res. 2023 Nov;33(11):1865–78. doi: 10.1101/gr.277792.123 (PMC10760453; doi:10.1101/gr.277792.123)
Supplement: Supplement 2 [file Supplemental_data.zip › data_zip/3C.txt]

chrom	start	end	strand	exon_id	genomic_category	read_counts
chr15	41987172	41987376	-	chr15:41987172-41987376:-		5227.0
chr2	207575272	207575455	+	chr2:207575272-207575455:+		1575.0
chr22	46666825	46666874	+	chr22:46666825-46666874:+		10914.0
chr7	102178475	102178658	+	chr7:102178475-102178658:+		982.0
chr15	34350704	34350833	+	chr15:34350704-34350833:+		58788.0
chr19	47086384	47086539	-	chr19:47086384-47086539:-		70075.0
chr1	241555612	241555661	+	chr1:241555612-241555661:+		805.0
chr13	25331357	25331559	+	chr13:25331357-25331559:+		4604.0
chr17	76468672	76468910	+	chr17:76468672-76468910:+		96708.0
chr6	158763304	158763510	+	chr6:158763304-158763510:+		31558.0
chr1	33331348	33331463	-	chr1:33331348-33331463:-		17473.0
chr6	131950292	131950544	-	chr6:131950292-131950544:-		56942.0
chr5	37177621	37177701	-	chr5:37177621-37177701:-		5920.0
chr8	123207157	123207417	+	chr8:123207157-123207417:+		2265.0
chr19	35270718	35270806	+	chr19:35270718-35270806:+		7607.0
chr14	96856528	96856587	+	chr14:96856528-96856587:+		19839.0
chr19	15645719	15645864	+	chr19:15645719-15645864:+		15002.0
chr7	99394029	99394120	+	chr7:99394029-99394120:+		82010.0
chr1	151239955	151240040	+	chr1:151239955-151240040:+		14398.0
chr16	2461747	2461801	+	chr16:2461747-2461801:+		1878.0
chr19	17781712	17781821	+	chr19:17781712-17781821:+		527.0
chr12	21560386	21560493	-	chr12:21560386-21560493:-		2693.0
chr19	40224488	40224644	-	chr19:40224488-40224644:-		14589.0
chr8	132758840	132758916	-	chr8:132758840-132758916:-		792.0
chr2	219488778	219488901	+	chr2:219488778-219488901:+		31798.0
chr11	34490009	34490060	-	chr11:34490009-34490060:-		892.0
chr22	35419884	35420013	+	chr22:35419884-35420013:+		34688.0
chr10	17327014	17327127	-	chr10:17327014-17327127:-		9955.0
chr16	46730593	46730699	-	chr16:46730593-46730699:-		549.0
chr3	125120599	125120687	-	chr3:125120599-125120687:-		27204.0
chr19	38711276	38711362	+	chr19:38711276-38711362:+		6284.0
chr19	38142573	38142711	+	chr19:38142573-38142711:+		10599.0
chr17	38463328	38463383	+	chr17:38463328-38463383:+		5613.0
chr12	64215678	64215964	-	chr12:64215678-64215964:-		5344.0
chr2	9502173	9502277	-	chr2:9502173-9502277:-		9558.0
chr2	219245896	219246086	+	chr2:219245896-219246086:+		1694.0
chr2	107997838	107997987	+	chr2:107997838-107997987:+		8295.0
chr7	45074270	45074409	+	chr7:45074270-45074409:+		54893.0
chr19	6468578	6468646	-	chr19:6468578-6468646:-		5884.0
chr1	171283144	171283217	+	chr1:171283144-171283217:+		1361.0
chr19	18884087	18884268	-	chr19:18884087-18884268:-		92604.0
chr17	42693297	42693537	+	chr17:42693297-42693537:+		72645.0
chr20	35462265	35462554	+	chr20:35462265-35462554:+		9652.0
chr19	42006645	42006811	-	chr19:42006645-42006811:-		5790.0
chr21	44861163	44861272	-	chr21:44861163-44861272:-		137419.0
chr2	70676796	70676886	-	chr2:70676796-70676886:-		17912.0
chr12	57576761	57576863	+	chr12:57576761-57576863:+		5885.0
chr6	49733195	49733293	-	chr6:49733195-49733293:-		2355.0
chr5	154822472	154822578	-	chr5:154822472-154822578:-		18894.0
chr9	135482683	135482816	+	chr9:135482683-135482816:+		3257.0
chr4	6064880	6065009	-	chr4:6064880-6065009:-		42454.0
chr1	35888427	35888611	+	chr1:35888427-35888611:+		755.0
chr2	227012181	227012298	-	chr2:227012181-227012298:-		73897.0
chr1	15329346	15329542	+	chr1:15329346-15329542:+		5762.0
chr19	3110149	3110334	+	chr19:3110149-3110334:+		22873.0
chr2	37260223	37260385	-	chr2:37260223-37260385:-		2882.0
chr20	59840369	59840431	+	chr20:59840369-59840431:+		992.0
chr18	23504371	23504448	+	chr18:23504371-23504448:+		17737.0
chr20	33289885	33289993	+	chr20:33289885-33289993:+		49193.0
chrX	48898492	48898577	+	chrX:48898492-48898577:+		35136.0
chr7	128982248	128982325	-	chr7:128982248-128982325:-		5684.0
chr1	112647210	112647274	+	chr1:112647210-112647274:+		9321.0
chr16	30964094	30964324	+	chr16:30964094-30964324:+		24384.0
chr6	139262579	139262774	-	chr6:139262579-139262774:-		26385.0
chr12	6385022	6385148	+	chr12:6385022-6385148:+		9706.0
chr1	158639870	158640008	-	chr1:158639870-158640008:-		1482.0
chr1	203007774	203007864	+	chr1:203007774-203007864:+		225.0
chr3	127580022	127580164	-	chr3:127580022-127580164:-		34913.0
chr2	63912540	63912662	-	chr2:63912540-63912662:-		10612.0
chr17	20260192	20260295	+	chr17:20260192-20260295:+		33688.0
chr19	45691887	45691993	-	chr19:45691887-45691993:-		1659.0
chr22	41758365	41758534	+	chr22:41758365-41758534:+		18654.0
chr18	74518949	74519097	+	chr18:74518949-74519097:+		31853.0
chr4	86064266	86064391	-	chr4:86064266-86064391:-		24090.0
chr16	70874817	70874920	-	chr16:70874817-70874920:-		5131.0
chr15	63345477	63345620	-	chr15:63345477-63345620:-		67180.0
chr12	49647703	49647805	-	chr12:49647703-49647805:-		14668.0
chrX	54081322	54081461	-	chrX:54081322-54081461:-		65469.0
chr10	27117576	27117728	-	chr10:27117576-27117728:-		168.0
chr22	45358697	45358796	-	chr22:45358697-45358796:-		1679.0
chr15	85741046	85741496	+	chr15:85741046-85741496:+		4989.0
chr1	6632391	6632496	+	chr1:6632391-6632496:+		44011.0
chr1	151728766	151728894	+	chr1:151728766-151728894:+		2121.0
chr19	12826775	12826872	-	chr19:12826775-12826872:-		22932.0
chr9	89402871	89403017	-	chr9:89402871-89403017:-		6453.0
chr19	15452658	15452816	-	chr19:15452658-15452816:-		210.0
chr1	51823664	51823787	-	chr1:51823664-51823787:-		3108.0
chr19	5705772	5705993	-	chr19:5705772-5705993:-		20535.0
chr3	52372896	52373054	+	chr3:52372896-52373054:+		8122.0
chr20	64076525	64076647	-	chr20:64076525-64076647:-		50171.0
chr5	74747692	74747781	-	chr5:74747692-74747781:-		151.0
chr11	7597560	7597674	+	chr11:7597560-7597674:+		5023.0
chr8	108449823	108449937	+	chr8:108449823-108449937:+		932.0
chr2	219537242	219537322	+	chr2:219537242-219537322:+		700.0
chr5	32239001	32239174	-	chr5:32239001-32239174:-		15869.0
chr15	58542534	58542652	+	chr15:58542534-58542652:+		5177.0
chrX	64337268	64337394	-	chrX:64337268-64337394:-		2527.0
chr7	99762041	99762268	-	chr7:99762041-99762268:-		146.0
chr13	36865537	36865759	-	chr13:36865537-36865759:-		1225.0
chr19	50791656	50791803	+	chr19:50791656-50791803:+		10867.0
chr2	37259583	37259682	-	chr2:37259583-37259682:-		2371.0
chr1	156583797	156583896	+	chr1:156583797-156583896:+		7361.0
chr14	50429192	50429261	-	chr14:50429192-50429261:-		1415.0
chr3	184181696	184181816	+	chr3:184181696-184181816:+		5022.0
chr2	27233626	27233809	+	chr2:27233626-27233809:+		1574.0
chr16	23445813	23445962	-	chr16:23445813-23445962:-		872.0
chr5	177244195	177244271	+	chr5:177244195-177244271:+		13871.0
chr11	9143403	9143486	-	chr11:9143403-9143486:-		269.0
chr19	3746485	3746696	+	chr19:3746485-3746696:+		14352.0
chr22	36160669	36160790	-	chr22:36160669-36160790:-		59209.0
chr2	232379764	232379937	+	chr2:232379764-232379937:+		650.0
chr2	36544376	36544499	+	chr2:36544376-36544499:+		18839.0
chr7	158871142	158871563	+	chr7:158871142-158871563:+		3029.0
chr2	241653512	241653611	+	chr2:241653512-241653611:+		14650.0
chr14	90286354	90286493	-	chr14:90286354-90286493:-		29151.0
chr17	8079769	8079942	-	chr17:8079769-8079942:-		5354.0
chrX	123667106	123667279	-	chrX:123667106-123667279:-		9273.0
chr7	75573761	75573902	-	chr7:75573761-75573902:-		76638.0
chr1	161753075	161753262	+	chr1:161753075-161753262:+		21103.0
chr1	41033983	41034049	-	chr1:41033983-41034049:-		4598.0
chr11	15178324	15178448	+	chr11:15178324-15178448:+		2011.0
chr17	1050050	1050182	-	chr17:1050050-1050182:-		3746.0
chr22	50569576	50569669	-	chr22:50569576-50569669:-		26828.0
chr14	52864747	52864854	-	chr14:52864747-52864854:-		2355.0
chr14	73661987	73662043	+	chr14:73661987-73662043:+		2562.0
chr22	30936932	30937038	-	chr22:30936932-30937038:-		175.0
chr3	38575297	38575452	-	chr3:38575297-38575452:-		43063.0
chr6	18148988	18149172	-	chr6:18148988-18149172:-		3433.0
chrX	78040591	78040734	+	chrX:78040591-78040734:+		2175.0
chr10	116271990	116272276	-	chr10:116271990-116272276:-		7988.0
chr3	4710325	4710474	+	chr3:4710325-4710474:+		5993.0
chr12	57771094	57771258	-	chr12:57771094-57771258:-		2978.0
chr7	72713621	72713799	-	chr7:72713621-72713799:-		8103.0
chr1	224974091	224974154	+	chr1:224974091-224974154:+		836.0
chrX	18907018	18907098	-	chrX:18907018-18907098:-		15881.0
chr12	12822661	12822733	+	chr12:12822661-12822733:+		1782.0
chr2	55418816	55418917	-	chr2:55418816-55418917:-		1000.0
chr19	35126853	35127018	-	chr19:35126853-35127018:-		17539.0
chrX	70454214	70454317	+	chrX:70454214-70454317:+		27972.0
chr12	49656404	49656498	-	chr12:49656404-49656498:-		1163.0
chr8	144413750	144413882	-	chr8:144413750-144413882:-		3352.0
chr16	3596153	3596394	-	chr16:3596153-3596394:-		23858.0
chr14	73512006	73512150	-	chr14:73512006-73512150:-		3329.0
chr6	135198908	135199051	+	chr6:135198908-135199051:+		3914.0
chr22	46268514	46268592	+	chr22:46268514-46268592:+		48719.0
chr19	2043503	2043583	-	chr19:2043503-2043583:-		26926.0
chr22	29800991	29801111	-	chr22:29800991-29801111:-		43164.0
chr8	41614386	41614442	+	chr8:41614386-41614442:+		784.0
chr15	89175812	89175996	+	chr15:89175812-89175996:+		38532.0
chr9	128239728	128239780	+	chr9:128239728-128239780:+		3784.0
chr1	1295447	1295555	-	chr1:1295447-1295555:-		141.0
chrX	102713130	102713218	+	chrX:102713130-102713218:+		1327.0
chr17	47307471	47307638	+	chr17:47307471-47307638:+		24852.0
chr2	196000704	196000884	-	chr2:196000704-196000884:-		3305.0
chr19	36572333	36572393	-	chr19:36572333-36572393:-		2022.0
chr19	42368843	42369003	+	chr19:42368843-42369003:+		593.0
chr2	85542901	85543035	+	chr2:85542901-85543035:+		2056.0
chr10	114297220	114297414	-	chr10:114297220-114297414:-		15741.0
chr16	56334729	56334858	+	chr16:56334729-56334858:+		12435.0
chr2	74231236	74231309	-	chr2:74231236-74231309:-		69022.0
chr5	149509879	149509954	-	chr5:149509879-149509954:-		5127.0
chr3	49129604	49129717	-	chr3:49129604-49129717:-		574.0
chr22	50313635	50313725	-	chr22:50313635-50313725:-		3775.0
chr5	150057287	150057385	-	chr5:150057287-150057385:-		16721.0
chr12	123704532	123704689	+	chr12:123704532-123704689:+		5332.0
chr12	95976598	95976707	-	chr12:95976598-95976707:-		13530.0
chr1	10403071	10403137	+	chr1:10403071-10403137:+		16204.0
chr9	128824771	128824870	-	chr9:128824771-128824870:-		1796.0
chr17	81551928	81552053	-	chr17:81551928-81552053:-		626.0
chr12	132673575	132673708	-	chr12:132673575-132673708:-		4930.0
chr13	77051811	77051919	-	chr13:77051811-77051919:-		1817.0
chr19	6763680	6763817	-	chr19:6763680-6763817:-		8534.0
chr8	6514677	6514779	-	chr8:6514677-6514779:-		35349.0
chr1	46055795	46055972	-	chr1:46055795-46055972:-		13878.0
chr8	21704985	21705126	-	chr8:21704985-21705126:-		5657.0
chr3	4683386	4683552	+	chr3:4683386-4683552:+		15962.0
chr2	140950235	140950403	-	chr2:140950235-140950403:-		4857.0
chr3	170178773	170178939	-	chr3:170178773-170178939:-		5567.0
chr14	23392912	23393058	-	chr14:23392912-23393058:-		33154.0
chr19	6047407	6047505	-	chr19:6047407-6047505:-		35328.0
chr8	17086964	17087036	+	chr8:17086964-17087036:+		2360.0
chr2	49068219	49068291	-	chr2:49068219-49068291:-		3383.0
chr10	19165637	19165811	+	chr10:19165637-19165811:+		27380.0
chr2	127986785	127986963	-	chr2:127986785-127986963:-		25663.0
chr20	33226930	33226994	+	chr20:33226930-33226994:+		17323.0
chr7	105551570	105551708	+	chr7:105551570-105551708:+		2095.0
chr7	88218859	88218943	-	chr7:88218859-88218943:-		5404.0
chr19	38473377	38473772	+	chr19:38473377-38473772:+		181.0
chr19	10977653	10977816	+	chr19:10977653-10977816:+		10320.0
chr12	6774595	6774865	+	chr12:6774595-6774865:+		12621.0
chr20	63740377	63740532	+	chr20:63740377-63740532:+		21555.0
chr16	21269790	21269892	-	chr16:21269790-21269892:-		10334.0
chr3	14922411	14922549	+	chr3:14922411-14922549:+		24110.0
chr12	52490569	52490734	-	chr12:52490569-52490734:-		629.0
chr17	50378774	50378896	+	chr17:50378774-50378896:+		24479.0
chr1	160823507	160823797	+	chr1:160823507-160823797:+		462.0
chr4	158572698	158572836	+	chr4:158572698-158572836:+		6581.0
chr4	10558407	10558453	-	chr4:10558407-10558453:-		1918.0
chr17	40392585	40392738	-	chr17:40392585-40392738:-		3271.0
chr12	57732845	57732980	-	chr12:57732845-57732980:-		5125.0
chrX	153950813	153950999	-	chrX:153950813-153950999:-		3675.0
chr19	29612117	29612179	+	chr19:29612117-29612179:+		3523.0
chr1	10442265	10442442	+	chr1:10442265-10442442:+		4996.0
chr2	11620905	11621008	+	chr2:11620905-11621008:+		574.0
chr17	58574187	58574250	-	chr17:58574187-58574250:-		11450.0
chrX	54151245	54151374	-	chrX:54151245-54151374:-		12780.0
chr3	48651577	48651719	-	chr3:48651577-48651719:-		71999.0
chr12	121808208	121808321	+	chr12:121808208-121808321:+		19168.0
chr4	69289665	69289753	+	chr4:69289665-69289753:+		1301.0
chr7	4241793	4241914	+	chr7:4241793-4241914:+		32546.0
chr2	37148857	37149024	-	chr2:37148857-37149024:-		4979.0
chr1	171207718	171207791	+	chr1:171207718-171207791:+		501.0
chr15	75620894	75621057	-	chr15:75620894-75621057:-		12499.0
chr10	11747349	11747471	+	chr10:11747349-11747471:+		19164.0
chr3	62157067	62157225	+	chr3:62157067-62157225:+		21095.0
chr9	124799285	124799492	+	chr9:124799285-124799492:+		7924.0
chr1	35448173	35448333	-	chr1:35448173-35448333:-		9546.0
chr8	143375553	143375669	+	chr8:143375553-143375669:+		6179.0
chr12	47982107	47982161	-	chr12:47982107-47982161:-		11904.0
chr13	41468776	41468839	+	chr13:41468776-41468839:+		18503.0
chr9	35719740	35719854	-	chr9:35719740-35719854:-		2752.0
chr14	73879096	73879306	+	chr14:73879096-73879306:+		6386.0
chr3	195757147	195757329	-	chr3:195757147-195757329:-		13870.0
chr19	38613880	38613953	-	chr19:38613880-38613953:-		5983.0
chr16	81693439	81693488	+	chr16:81693439-81693488:+		2610.0
chr2	158661333	158661451	+	chr2:158661333-158661451:+		38766.0
chr12	56253722	56253801	-	chr12:56253722-56253801:-		6671.0
chrX	71248162	71248313	-	chrX:71248162-71248313:-		23835.0
chr5	149010270	149010393	-	chr5:149010270-149010393:-		26388.0
chr16	79425	79701	+	chr16:79425-79701:+		11658.0
chr17	73379177	73379293	-	chr17:73379177-73379293:-		6561.0
chr1	45040392	45040539	-	chr1:45040392-45040539:-		1645.0
chr8	28963811	28963891	+	chr8:28963811-28963891:+		17187.0
chr8	97029403	97029495	+	chr8:97029403-97029495:+		4452.0
chr8	141136558	141136792	+	chr8:141136558-141136792:+		1261.0
chr11	83247943	83248088	+	chr11:83247943-83248088:+		3269.0
chr11	57300884	57301042	-	chr11:57300884-57301042:-		1800.0
chr5	129647765	129647896	+	chr5:129647765-129647896:+		3256.0
chr12	26124519	26124583	-	chr12:26124519-26124583:-		5344.0
chr19	15361729	15361823	-	chr19:15361729-15361823:-		53813.0
chr18	61549978	61550230	+	chr18:61549978-61550230:+		6255.0
chrX	9688017	9688276	+	chrX:9688017-9688276:+		22607.0
chr17	62679800	62679903	+	chr17:62679800-62679903:+		1918.0
chr4	143545470	143545584	+	chr4:143545470-143545584:+		5057.0
chr6	39883962	39884070	+	chr6:39883962-39884070:+		12099.0
chr9	137078976	137079149	+	chr9:137078976-137079149:+		12133.0
chr1	176789809	176789978	+	chr1:176789809-176789978:+		17490.0
chr15	48168631	48168840	-	chr15:48168631-48168840:-		11708.0
chr4	107899575	107899693	+	chr4:107899575-107899693:+		1403.0
chr5	1235481	1235663	+	chr5:1235481-1235663:+		993.0
chr14	20455578	20455704	+	chr14:20455578-20455704:+		48766.0
chr7	134538935	134539018	+	chr7:134538935-134539018:+		1206.0
chr2	230464067	230464151	+	chr2:230464067-230464151:+		3097.0
chr19	58229468	58229571	+	chr19:58229468-58229571:+		30129.0
chr8	23029610	23029722	-	chr8:23029610-23029722:-		604.0
chr1	155821474	155821549	-	chr1:155821474-155821549:-		5173.0
chr5	157537913	157537992	-	chr5:157537913-157537992:-		2786.0
chr1	63545916	63546058	+	chr1:63545916-63546058:+		10124.0
chr7	103566224	103566413	-	chr7:103566224-103566413:-		476.0
chr8	22561865	22561932	+	chr8:22561865-22561932:+		7278.0
chr4	37845633	37845731	+	chr4:37845633-37845731:+		839.0
chr19	1063544	1063679	+	chr19:1063544-1063679:+		204.0
chrX	129557861	129557951	+	chrX:129557861-129557951:+		10376.0
chr19	36059968	36060031	+	chr19:36059968-36060031:+		11325.0
chr3	197974377	197974475	+	chr3:197974377-197974475:+		7025.0
chr14	104780088	104780217	-	chr14:104780088-104780217:-		61476.0
chr16	2076491	2076586	+	chr16:2076491-2076586:+		11139.0
chr3	132332192	132332345	+	chr3:132332192-132332345:+		1560.0
chr17	67947726	67947809	+	chr17:67947726-67947809:+		446.0
chrX	70860857	70860937	-	chrX:70860857-70860937:-		32635.0
chr9	77345009	77345143	+	chr9:77345009-77345143:+		3291.0
chr16	23480645	23480771	-	chr16:23480645-23480771:-		7888.0
chr16	7653815	7653948	+	chr16:7653815-7653948:+		28869.0
chr11	78465876	78466014	-	chr11:78465876-78466014:-		2474.0
chr1	57136543	57136642	-	chr1:57136543-57136642:-		5896.0
chr2	97735250	97735457	+	chr2:97735250-97735457:+		18702.0
chr1	11080764	11080913	-	chr1:11080764-11080913:-		41804.0
chr1	109592043	109592256	+	chr1:109592043-109592256:+		1244.0
chr21	44094063	44094234	+	chr21:44094063-44094234:+		3537.0
chr1	202766926	202767061	-	chr1:202766926-202767061:-		350.0
chr4	17814853	17814999	+	chr4:17814853-17814999:+		610.0
chr19	10634756	10634888	+	chr19:10634756-10634888:+		18167.0
chr11	46679365	46679469	-	chr11:46679365-46679469:-		108.0
chr12	101901291	101901434	+	chr12:101901291-101901434:+		11343.0
chr22	36524596	36524733	-	chr22:36524596-36524733:-		46067.0
chr2	112831292	112831423	-	chr2:112831292-112831423:-		15819.0
chr22	38071682	38071745	+	chr22:38071682-38071745:+		1306.0
chrX	138702984	138703088	-	chrX:138702984-138703088:-		20838.0
chr3	121439992	121440117	-	chr3:121439992-121440117:-		1138.0
chr21	45913951	45914026	+	chr21:45913951-45914026:+		15307.0
chr15	48843409	48843589	-	chr15:48843409-48843589:-		1039.0
chr10	84211648	84211716	+	chr10:84211648-84211716:+		18605.0
chr5	76640933	76641104	+	chr5:76640933-76641104:+		914.0
chr10	120873839	120873924	+	chr10:120873839-120873924:+		2524.0
chr6	42263260	42263569	-	chr6:42263260-42263569:-		4752.0
chr12	52614579	52614675	-	chr12:52614579-52614675:-		306.0
chr6	125881090	125881204	+	chr6:125881090-125881204:+		12774.0
chr14	23427240	23427308	-	chr14:23427240-23427308:-		6698.0
chr2	211947430	211947617	-	chr2:211947430-211947617:-		8188.0
chr20	44504801	44504892	-	chr20:44504801-44504892:-		25872.0
chr7	100807365	100807581	-	chr7:100807365-100807581:-		19109.0
chr1	74439490	74439623	+	chr1:74439490-74439623:+		4946.0
chr19	5788024	5788177	-	chr19:5788024-5788177:-		6178.0
chr7	100089290	100089416	+	chr7:100089290-100089416:+		30740.0
chr5	73865965	73866014	+	chr5:73865965-73866014:+		1848.0
chr10	103071774	103071840	+	chr10:103071774-103071840:+		6289.0
chr1	196429577	196429758	-	chr1:196429577-196429758:-		7694.0
chr3	78714397	78714525	-	chr3:78714397-78714525:-		7722.0
chr2	102008515	102008643	+	chr2:102008515-102008643:+		15932.0
chr19	4488676	4488877	+	chr19:4488676-4488877:+		51974.0
chr13	30755944	30756026	+	chr13:30755944-30756026:+		8870.0
chr17	38548557	38548710	-	chr17:38548557-38548710:-		22436.0
chr6	160250548	160250703	-	chr6:160250548-160250703:-		4875.0
chrX	124894296	124894353	-	chrX:124894296-124894353:-		980.0
chr1	19978734	19978912	-	chr1:19978734-19978912:-		1733.0
chr9	34636997	34637090	-	chr9:34636997-34637090:-		5488.0
chr4	110059603	110059755	-	chr4:110059603-110059755:-		14703.0
chr17	60910532	60910703	+	chr17:60910532-60910703:+		3358.0
chr3	58806395	58806457	-	chr3:58806395-58806457:-		8688.0
chr2	72575492	72575669	-	chr2:72575492-72575669:-		2939.0
chr16	70500958	70501092	-	chr16:70500958-70501092:-		9020.0
chr14	96086511	96086763	+	chr14:96086511-96086763:+		25248.0
chr16	18858170	18858291	-	chr16:18858170-18858291:-		664.0
chr7	5315956	5316073	-	chr7:5315956-5316073:-		1615.0
chr19	58510721	58510931	-	chr19:58510721-58510931:-		30412.0
chr6	31966709	31966847	+	chr6:31966709-31966847:+		35328.0
chr3	61200617	61200666	-	chr3:61200617-61200666:-		4922.0
chr12	9168869	9168975	-	chr12:9168869-9168975:-		8858.0
chr1	186087443	186087646	+	chr1:186087443-186087646:+		931.0
chr1	169424811	169424951	-	chr1:169424811-169424951:-		4107.0
chr9	97357627	97357726	+	chr9:97357627-97357726:+		1416.0
chr15	39585470	39585564	+	chr15:39585470-39585564:+		18134.0
chr16	30716066	30716203	+	chr16:30716066-30716203:+		4270.0
chr17	50465294	50465440	-	chr17:50465294-50465440:-		29187.0
chr16	88733906	88734055	-	chr16:88733906-88734055:-		683.0
chr19	17834571	17834722	-	chr19:17834571-17834722:-		3856.0
chr16	77322336	77322467	-	chr16:77322336-77322467:-		10851.0
chr7	29030577	29030760	-	chr7:29030577-29030760:-		13649.0
chrX	149545368	149545501	+	chrX:149545368-149545501:+		23269.0
chr1	181784661	181784769	+	chr1:181784661-181784769:+		911.0
chr5	66162109	66162274	+	chr5:66162109-66162274:+		1318.0
chr2	73847387	73847573	+	chr2:73847387-73847573:+		5452.0
chr16	2079032	2079197	+	chr16:2079032-2079197:+		13322.0
chr2	158123749	158123896	+	chr2:158123749-158123896:+		28033.0
chr2	230449088	230449151	+	chr2:230449088-230449151:+		9065.0
chr5	151205400	151205476	-	chr5:151205400-151205476:-		17449.0
chr20	51725819	51725933	-	chr20:51725819-51725933:-		20504.0
chr17	4989428	4989625	-	chr17:4989428-4989625:-		4384.0
chr3	179378585	179378815	+	chr3:179378585-179378815:+		4872.0
chr1	108817048	108817178	-	chr1:108817048-108817178:-		46583.0
chr12	7318026	7318183	+	chr12:7318026-7318183:+		15130.0
chr6	39026546	39026668	+	chr6:39026546-39026668:+		12928.0
chr19	6454323	6454476	-	chr19:6454323-6454476:-		13120.0
chr16	71568711	71568810	-	chr16:71568711-71568810:-		164.0
chr20	25512834	25513007	-	chr20:25512834-25513007:-		2126.0
chr7	5216563	5216660	+	chr7:5216563-5216660:+		25360.0
chr2	71073482	71073595	+	chr2:71073482-71073595:+		7851.0
chr6	161360088	161360206	-	chr6:161360088-161360206:-		47917.0
chrX	129924795	129925196	+	chrX:129924795-129925196:+		5208.0
chr1	40723689	40723793	+	chr1:40723689-40723793:+		195.0
chr19	18614104	18614196	+	chr19:18614104-18614196:+		772.0
chr10	94273562	94273721	+	chr10:94273562-94273721:+		2216.0
chr1	183237352	183237505	+	chr1:183237352-183237505:+		22048.0
chr12	15817048	15817111	-	chr12:15817048-15817111:-		1942.0
chr1	216321883	216321977	-	chr1:216321883-216321977:-		15021.0
chr20	57368705	57368813	+	chr20:57368705-57368813:+		2615.0
chr4	47546624	47546863	+	chr4:47546624-47546863:+		3615.0
chr5	137870441	137870526	+	chr5:137870441-137870526:+		4826.0
chr1	2025518	2025739	+	chr1:2025518-2025739:+		8771.0
chr5	138566626	138566719	-	chr5:138566626-138566719:-		152.0
chr12	6453067	6453298	+	chr12:6453067-6453298:+		3456.0
chr4	150277853	150278005	-	chr4:150277853-150278005:-		19234.0
chr5	14461019	14461312	+	chr5:14461019-14461312:+		13633.0
chr6	31792757	31792896	-	chr6:31792757-31792896:-		2803.0
chr16	1729487	1729579	+	chr16:1729487-1729579:+		22086.0
chr19	17251582	17251705	-	chr19:17251582-17251705:-		69844.0
chr1	147213308	147213471	-	chr1:147213308-147213471:-		3776.0
chr5	66025480	66025553	+	chr5:66025480-66025553:+		1813.0
chr4	1711874	1711991	-	chr4:1711874-1711991:-		40237.0
chr1	100896570	100896672	+	chr1:100896570-100896672:+		24076.0
chr1	19177461	19177744	-	chr1:19177461-19177744:-		492.0
chr19	14764433	14764611	-	chr19:14764433-14764611:-		35472.0
chr12	50473415	50473537	+	chr12:50473415-50473537:+		18624.0
chr1	109013841	109013926	-	chr1:109013841-109013926:-		4613.0
chr12	10179481	10179629	+	chr12:10179481-10179629:+		1071.0
chr7	140343412	140343564	-	chr7:140343412-140343564:-		7361.0
chr1	15352877	15352985	+	chr1:15352877-15352985:+		33453.0
chr6	160079580	160079788	+	chr6:160079580-160079788:+		7316.0
chr2	96921165	96921263	-	chr2:96921165-96921263:-		2880.0
chr14	64738742	64738856	+	chr14:64738742-64738856:+		24542.0
chr10	13762624	13762681	-	chr10:13762624-13762681:-		1801.0
chr1	154273336	154273599	+	chr1:154273336-154273599:+		1024.0
chr17	18867282	18867335	+	chr17:18867282-18867335:+		2355.0
chr2	27299245	27299417	+	chr2:27299245-27299417:+		32968.0
chr12	15524814	15524966	+	chr12:15524814-15524966:+		2756.0
chr1	21864100	21864214	-	chr1:21864100-21864214:-		1077.0
chr17	42788290	42788408	+	chr17:42788290-42788408:+		3507.0
chr2	124902882	124903101	+	chr2:124902882-124903101:+		1971.0
chr19	11777611	11777738	+	chr19:11777611-11777738:+		1391.0
chr10	132708313	132708366	+	chr10:132708313-132708366:+		7768.0
chr7	150338986	150339082	-	chr7:150338986-150339082:-		8015.0
chr3	140562811	140562957	+	chr3:140562811-140562957:+		10046.0
chr21	41338378	41338502	+	chr21:41338378-41338502:+		21400.0
chr22	40308512	40308650	+	chr22:40308512-40308650:+		38968.0
chr16	30700616	30700879	+	chr16:30700616-30700879:+		8343.0
chr1	205927902	205928050	-	chr1:205927902-205928050:-		22582.0
chr10	74224538	74224592	+	chr10:74224538-74224592:+		1664.0
chr10	27983843	27983980	-	chr10:27983843-27983980:-		7598.0
chr14	102999565	102999714	-	chr14:102999565-102999714:-		21907.0
chr1	248051188	248051242	+	chr1:248051188-248051242:+		1965.0
chr4	3174946	3175108	+	chr4:3174946-3175108:+		1518.0
chr10	48242161	48242353	-	chr10:48242161-48242353:-		14751.0
chr16	67826692	67826845	+	chr16:67826692-67826845:+		4760.0
chr3	127004611	127004712	+	chr3:127004611-127004712:+		2137.0
chr15	65701762	65701891	-	chr15:65701762-65701891:-		382.0
chr12	53160763	53160845	-	chr12:53160763-53160845:-		9735.0
chr19	49854970	49855078	+	chr19:49854970-49855078:+		163.0
chr16	67376727	67376873	+	chr16:67376727-67376873:+		7952.0
chr1	44804339	44804502	+	chr1:44804339-44804502:+		3315.0
chr1	151166471	151166542	+	chr1:151166471-151166542:+		10195.0
chr16	70570006	70570150	+	chr16:70570006-70570150:+		35002.0
chr1	212358686	212358788	+	chr1:212358686-212358788:+		1104.0
chr8	65724777	65724922	-	chr8:65724777-65724922:-		9681.0
chr17	62722488	62722598	-	chr17:62722488-62722598:-		37994.0
chr21	39391769	39391837	+	chr21:39391769-39391837:+		701.0
chr1	230795163	230795280	+	chr1:230795163-230795280:+		27927.0
chr1	155341936	155342103	-	chr1:155341936-155342103:-		12611.0
chr5	9201955	9202241	-	chr5:9201955-9202241:-		2216.0
chr11	62979488	62979597	-	chr11:62979488-62979597:-		10720.0
chr6	39912892	39913005	-	chr6:39912892-39913005:-		22500.0
chr12	106750655	106750794	+	chr12:106750655-106750794:+		2435.0
chr14	64426019	64426193	+	chr14:64426019-64426193:+		10657.0
chr17	7910428	7910592	+	chr17:7910428-7910592:+		17519.0
chr22	29655594	29655677	+	chr22:29655594-29655677:+		3588.0
chr1	46272672	46272803	+	chr1:46272672-46272803:+		3796.0
chr4	6277455	6277688	+	chr4:6277455-6277688:+		5495.0
chr14	24061497	24061673	+	chr14:24061497-24061673:+		11616.0
chr16	23702152	23702274	-	chr16:23702152-23702274:-		5230.0
chr1	183563195	183563307	-	chr1:183563195-183563307:-		4862.0
chr13	113179917	113180043	-	chr13:113179917-113180043:-		3700.0
chr10	104038406	104038529	-	chr10:104038406-104038529:-		29940.0
chr18	58349537	58349615	+	chr18:58349537-58349615:+		4632.0
chr6	160547789	160547938	-	chr6:160547789-160547938:-		16146.0
chr2	75647102	75647220	+	chr2:75647102-75647220:+		70994.0
chr22	38628238	38628343	-	chr22:38628238-38628343:-		944.0
chr16	46608297	46608390	-	chr16:46608297-46608390:-		2272.0
chr10	4833350	4833467	+	chr10:4833350-4833467:+		24683.0
chr17	35682695	35682825	+	chr17:35682695-35682825:+		297.0
chr3	38139864	38139999	+	chr3:38139864-38139999:+		3727.0
chr2	26931640	26931685	+	chr2:26931640-26931685:+		128.0
chr9	2644734	2644854	+	chr9:2644734-2644854:+		419.0
chr12	6960806	6960946	+	chr12:6960806-6960946:+		11287.0
chr19	50041730	50041820	+	chr19:50041730-50041820:+		43299.0
chr1	33646648	33646836	-	chr1:33646648-33646836:-		21270.0
chr10	14934703	14934776	-	chr10:14934703-14934776:-		7940.0
chr3	52746734	52746905	-	chr3:52746734-52746905:-		27462.0
chr20	59886707	59886835	-	chr20:59886707-59886835:-		6766.0
chr14	104893761	104893850	+	chr14:104893761-104893850:+		5709.0
chr1	151365189	151365282	-	chr1:151365189-151365282:-		17090.0
chr20	25222838	25222979	+	chr20:25222838-25222979:+		8113.0
chr6	160088033	160088148	+	chr6:160088033-160088148:+		36414.0
chr1	46658687	46658738	-	chr1:46658687-46658738:-		37079.0
chr4	75891648	75891706	-	chr4:75891648-75891706:-		1685.0
chr11	606442	606597	+	chr11:606442-606597:+		3376.0
chr16	81928558	81928625	+	chr16:81928558-81928625:+		10769.0
chr15	101322520	101322608	-	chr15:101322520-101322608:-		5221.0
chr19	46722810	46722951	-	chr19:46722810-46722951:-		682.0
chr19	49557090	49557250	-	chr19:49557090-49557250:-		16933.0
chr7	94406250	94406304	+	chr7:94406250-94406304:+		2481.0
chr18	62157129	62157228	-	chr18:62157129-62157228:-		113.0
chr1	11785148	11785290	+	chr1:11785148-11785290:+		55664.0
chr16	21086849	21087061	-	chr16:21086849-21087061:-		7489.0
chr17	19017284	19017395	+	chr17:19017284-19017395:+		202.0
chr1	206931671	206931803	-	chr1:206931671-206931803:-		8205.0
chr19	10927630	10927717	-	chr19:10927630-10927717:-		402.0
chr2	28632036	28632141	+	chr2:28632036-28632141:+		786.0
chr1	23408664	23408727	-	chr1:23408664-23408727:-		9035.0
chr1	8870452	8870511	-	chr1:8870452-8870511:-		4019.0
chr17	7654628	7654685	+	chr17:7654628-7654685:+		15365.0
chr15	39943383	39943486	+	chr15:39943383-39943486:+		1249.0
chrX	38164769	38164896	-	chrX:38164769-38164896:-		7255.0
chr12	29455249	29455406	-	chr12:29455249-29455406:-		1018.0
chr7	142027115	142027228	+	chr7:142027115-142027228:+		1999.0
chr20	62808247	62808326	+	chr20:62808247-62808326:+		21603.0
chr1	2303840	2304103	+	chr1:2303840-2304103:+		2395.0
chr15	45487527	45487633	-	chr15:45487527-45487633:-		1734.0
chr17	7454297	7454521	+	chr17:7454297-7454521:+		4720.0
chr10	133401529	133401591	+	chr10:133401529-133401591:+		1137.0
chr1	209625648	209626027	-	chr1:209625648-209626027:-		3431.0
chr6	13316571	13316709	-	chr6:13316571-13316709:-		7369.0
chr6	167013508	167013568	+	chr6:167013508-167013568:+		10986.0
chr22	19480158	19480218	+	chr22:19480158-19480218:+		14858.0
chr8	62999231	62999387	+	chr8:62999231-62999387:+		7548.0
chr16	48551386	48551483	-	chr16:48551386-48551483:-		870.0
chr8	140717598	140717710	-	chr8:140717598-140717710:-		20825.0
chr2	190687201	190687318	+	chr2:190687201-190687318:+		11261.0
chr7	103489742	103489900	-	chr7:103489742-103489900:-		1407.0
chr15	90638735	90638816	+	chr15:90638735-90638816:+		10653.0
chr1	32791162	32791255	-	chr1:32791162-32791255:-		47803.0
chr5	37148181	37148269	-	chr5:37148181-37148269:-		675.0
chr1	25812687	25812793	+	chr1:25812687-25812793:+		34839.0
chr14	24255989	24256078	-	chr14:24255989-24256078:-		23471.0
chr14	104928749	104928933	+	chr14:104928749-104928933:+		968.0
chr14	22815320	22815452	-	chr14:22815320-22815452:-		29557.0
chr5	141671265	141671401	-	chr5:141671265-141671401:-		2863.0
chr10	124819384	124819451	+	chr10:124819384-124819451:+		1738.0
chr2	171787789	171787948	-	chr2:171787789-171787948:-		704.0
chr12	131004186	131004297	+	chr12:131004186-131004297:+		3210.0
chr12	31960777	31960872	+	chr12:31960777-31960872:+		2623.0
chr10	77982154	77982319	-	chr10:77982154-77982319:-		64352.0
chr1	241866830	241867056	+	chr1:241866830-241867056:+		4989.0
chr9	114290224	114290332	+	chr9:114290224-114290332:+		4819.0
chr1	45659028	45659143	-	chr1:45659028-45659143:-		166.0
chr7	99499638	99500129	-	chr7:99499638-99500129:-		1484.0
chr19	55878794	55878965	+	chr19:55878794-55878965:+		6796.0
chr3	38121628	38121782	+	chr3:38121628-38121782:+		52455.0
chr14	35078927	35079025	+	chr14:35078927-35079025:+		1606.0
chr4	140624116	140624220	-	chr4:140624116-140624220:-		3021.0
chr5	132340565	132340701	+	chr5:132340565-132340701:+		31956.0
chr12	57727360	57727583	-	chr12:57727360-57727583:-		45278.0
chr12	109424748	109424829	+	chr12:109424748-109424829:+		19299.0
chr17	49720326	49720437	-	chr17:49720326-49720437:-		35585.0
chr1	11815846	11815912	+	chr1:11815846-11815912:+		15132.0
chr1	204978968	204979070	+	chr1:204978968-204979070:+		4404.0
chr4	17598456	17598559	+	chr4:17598456-17598559:+		18717.0
chr9	78265859	78265907	+	chr9:78265859-78265907:+		215.0
chr13	24701935	24702072	+	chr13:24701935-24702072:+		26007.0
chr6	144700087	144700244	+	chr6:144700087-144700244:+		6838.0
chr10	110885253	110885367	+	chr10:110885253-110885367:+		8801.0
chr9	104830925	104831102	-	chr9:104830925-104831102:-		7244.0
chr3	58105080	58105217	+	chr3:58105080-58105217:+		29524.0
chr19	38370159	38370259	+	chr19:38370159-38370259:+		6080.0
chr5	76958741	76958890	+	chr5:76958741-76958890:+		5431.0
chr7	55155830	55155947	+	chr7:55155830-55155947:+		41204.0
chr9	136419044	136419107	+	chr9:136419044-136419107:+		1311.0
chr9	133797710	133797810	-	chr9:133797710-133797810:-		11240.0
chr19	54165419	54165567	-	chr19:54165419-54165567:-		113.0
chr11	134250275	134250344	-	chr11:134250275-134250344:-		766.0
chrX	48909814	48909997	-	chrX:48909814-48909997:-		36136.0
chr9	130099457	130099533	+	chr9:130099457-130099533:+		7186.0
chr1	225080379	225080749	+	chr1:225080379-225080749:+		188.0
chr22	30610871	30611064	+	chr22:30610871-30611064:+		14519.0
chr20	45562110	45562220	-	chr20:45562110-45562220:-		6283.0
chr20	33303958	33304026	+	chr20:33303958-33304026:+		4049.0
chr19	8102724	8102874	-	chr19:8102724-8102874:-		54042.0
chr8	22138639	22138794	-	chr8:22138639-22138794:-		5315.0
chr16	1338902	1338990	+	chr16:1338902-1338990:+		40462.0
chr4	54285841	54285964	+	chr4:54285841-54285964:+		6011.0
chr1	228215563	228215830	+	chr1:228215563-228215830:+		905.0
chr6	133506106	133506196	+	chr6:133506106-133506196:+		15011.0
chr8	93786223	93786347	+	chr8:93786223-93786347:+		4722.0
chr2	85625539	85625692	+	chr2:85625539-85625692:+		67015.0
chr3	12162012	12162155	+	chr3:12162012-12162155:+		24741.0
chr1	156961677	156961776	-	chr1:156961677-156961776:-		33294.0
chr7	4836358	4836606	-	chr7:4836358-4836606:-		31923.0
chr19	18193864	18194035	+	chr19:18193864-18194035:+		22202.0
chr17	40053298	40053381	-	chr17:40053298-40053381:-		18113.0
chr5	180335828	180335954	-	chr5:180335828-180335954:-		27763.0
chr2	203366877	203367045	+	chr2:203366877-203367045:+		1451.0
chr1	2518164	2518265	-	chr1:2518164-2518265:-		6577.0
chr1	156274597	156274687	-	chr1:156274597-156274687:-		14516.0
chr10	102365397	102365600	+	chr10:102365397-102365600:+		9829.0
chr17	75613293	75613472	+	chr17:75613293-75613472:+		119.0
chr4	46992828	46992947	-	chr4:46992828-46992947:-		7316.0
chr19	48742209	48742310	-	chr19:48742209-48742310:-		606.0
chr1	156705377	156705504	-	chr1:156705377-156705504:-		6995.0
chr18	56691715	56691818	+	chr18:56691715-56691818:+		4590.0
chr17	44253118	44253372	-	chr17:44253118-44253372:-		2094.0
chrX	71124159	71124389	+	chrX:71124159-71124389:+		15674.0
chr12	53215646	53215795	-	chr12:53215646-53215795:-		9266.0
chr3	149042166	149042291	-	chr3:149042166-149042291:-		845.0
chr6	125277102	125277241	-	chr6:125277102-125277241:-		390.0
chr1	114581299	114581392	-	chr1:114581299-114581392:-		61677.0
chr9	35719074	35719283	-	chr9:35719074-35719283:-		28520.0
chr4	25024820	25024892	-	chr4:25024820-25024892:-		8966.0
chr15	22910520	22910629	-	chr15:22910520-22910629:-		390.0
chr6	7904574	7904724	-	chr6:7904574-7904724:-		77677.0
chr20	33019580	33019751	+	chr20:33019580-33019751:+		3816.0
chr1	19922298	19922405	-	chr1:19922298-19922405:-		13403.0
chr16	67878166	67878276	+	chr16:67878166-67878276:+		3296.0
chr3	9443308	9443418	+	chr3:9443308-9443418:+		646.0
chr15	51451645	51451698	-	chr15:51451645-51451698:-		1798.0
chr19	58469180	58469307	+	chr19:58469180-58469307:+		20474.0
chr3	122617015	122617165	+	chr3:122617015-122617165:+		793.0
chr22	30335467	30335539	-	chr22:30335467-30335539:-		5479.0
chr8	42188934	42189072	-	chr8:42188934-42189072:-		6061.0
chr12	109216796	109216921	+	chr12:109216796-109216921:+		21453.0
chr1	43309388	43309533	+	chr1:43309388-43309533:+		70647.0
chr18	31025760	31025916	-	chr18:31025760-31025916:-		2581.0
chr5	146455056	146455282	+	chr5:146455056-146455282:+		7774.0
chr12	108530142	108530311	-	chr12:108530142-108530311:-		15181.0
chrX	149884073	149884135	+	chrX:149884073-149884135:+		3801.0
chr16	1206104	1206290	+	chr16:1206104-1206290:+		7538.0
chr1	168090564	168090669	-	chr1:168090564-168090669:-		10899.0
chr2	238145677	238145833	+	chr2:238145677-238145833:+		8392.0
chr1	20312836	20312989	+	chr1:20312836-20312989:+		15690.0
chr10	7775751	7775800	-	chr10:7775751-7775800:-		2956.0
chr22	42409435	42409548	-	chr22:42409435-42409548:-		43204.0
chr16	725794	725881	-	chr16:725794-725881:-		17590.0
chr5	177483867	177483983	-	chr5:177483867-177483983:-		11015.0
chr6	151944173	151944509	+	chr6:151944173-151944509:+		990.0
chr17	28963962	28964148	-	chr17:28963962-28964148:-		28013.0
chr14	64101986	64102043	+	chr14:64101986-64102043:+		143.0
chr1	232402392	232402474	-	chr1:232402392-232402474:-		15535.0
chr16	69165341	69165527	+	chr16:69165341-69165527:+		35589.0
chr5	161848191	161848423	+	chr5:161848191-161848423:+		3335.0
chr1	151707145	151707295	-	chr1:151707145-151707295:-		3788.0
chr3	131549947	131550081	-	chr3:131549947-131550081:-		7612.0
chr15	90433719	90433796	+	chr15:90433719-90433796:+		6014.0
chr1	22502299	22502442	+	chr1:22502299-22502442:+		3692.0
chr4	80201290	80201522	+	chr4:80201290-80201522:+		7492.0
chr18	6213149	6213260	-	chr18:6213149-6213260:-		396.0
chr1	7803692	7803849	+	chr1:7803692-7803849:+		4032.0
chr9	83004498	83004587	-	chr9:83004498-83004587:-		930.0
chr19	4332022	4332079	-	chr19:4332022-4332079:-		5728.0
chr17	77307141	77307198	+	chr17:77307141-77307198:+		25653.0
chr20	23565974	23566088	-	chr20:23565974-23566088:-		18227.0
chr16	4360278	4360364	-	chr16:4360278-4360364:-		12606.0
chr19	11447693	11447790	+	chr19:11447693-11447790:+		595.0
chr2	105343101	105343224	+	chr2:105343101-105343224:+		1771.0
chr6	2968779	2968914	-	chr6:2968779-2968914:-		536.0
chr19	53153733	53153794	-	chr19:53153733-53153794:-		4335.0
chr9	137175708	137175838	-	chr9:137175708-137175838:-		43264.0
chr1	201781012	201781310	+	chr1:201781012-201781310:+		9426.0
chr19	50016024	50016164	-	chr19:50016024-50016164:-		15055.0
chr19	16393951	16394002	-	chr19:16393951-16394002:-		17582.0
chr6	157867547	157867634	+	chr6:157867547-157867634:+		8365.0
chr5	50824908	50824976	+	chr5:50824908-50824976:+		1313.0
chr3	185235290	185235463	-	chr3:185235290-185235463:-		14514.0
chr2	38315284	38315335	-	chr2:38315284-38315335:-		7243.0
chr8	73320932	73321078	+	chr8:73320932-73321078:+		8662.0
chr17	8880905	8881018	-	chr17:8880905-8881018:-		1689.0
chr5	111071925	111072062	+	chr5:111071925-111072062:+		21000.0
chr2	216450846	216451065	+	chr2:216450846-216451065:+		17774.0
chr12	53173345	53173477	-	chr12:53173345-53173477:-		19736.0
chr2	127070762	127070817	-	chr2:127070762-127070817:-		7563.0
chr2	169169702	169169819	-	chr2:169169702-169169819:-		11433.0
chr19	35730342	35730463	+	chr19:35730342-35730463:+		19964.0
chr9	120821355	120821465	-	chr9:120821355-120821465:-		3345.0
chr16	81042281	81042481	+	chr16:81042281-81042481:+		7305.0
chr6	160249216	160249385	-	chr6:160249216-160249385:-		1649.0
chr12	119523693	119523819	+	chr12:119523693-119523819:+		2623.0
chr16	50070178	50070291	+	chr16:50070178-50070291:+		4091.0
chr5	82253314	82253430	+	chr5:82253314-82253430:+		28397.0
chr17	28639575	28639643	-	chr17:28639575-28639643:-		771.0
chr16	1822300	1822365	-	chr16:1822300-1822365:-		7074.0
chr22	39083731	39083885	+	chr22:39083731-39083885:+		37840.0
chr7	101222604	101222775	+	chr7:101222604-101222775:+		75721.0
chr5	95731859	95732085	+	chr5:95731859-95732085:+		65115.0
chr6	28908973	28909089	-	chr6:28908973-28909089:-		2954.0
chr1	10654419	10654592	-	chr1:10654419-10654592:-		6404.0
chr3	63838372	63838500	-	chr3:63838372-63838500:-		156.0
chr17	63485236	63485373	+	chr17:63485236-63485373:+		26886.0
chr10	74070670	74070821	+	chr10:74070670-74070821:+		5134.0
chr3	151163893	151164043	+	chr3:151163893-151164043:+		57303.0
chr9	134752589	134752646	+	chr9:134752589-134752646:+		1493.0
chr1	43307432	43307573	+	chr1:43307432-43307573:+		1400.0
chr9	37737096	37737244	+	chr9:37737096-37737244:+		43273.0
chr17	6433919	6434099	-	chr17:6433919-6434099:-		29223.0
chrX	47024724	47024915	+	chrX:47024724-47024915:+		10467.0
chr19	40617100	40617226	+	chr19:40617100-40617226:+		445.0
chr12	69784720	69784816	+	chr12:69784720-69784816:+		12441.0
chr4	99611143	99611241	+	chr4:99611143-99611241:+		944.0
chr3	196371896	196372043	-	chr3:196371896-196372043:-		9710.0
chr17	63833069	63833171	-	chr17:63833069-63833171:-		18641.0
chr11	66287812	66287917	-	chr11:66287812-66287917:-		300.0
chr3	171644910	171645024	-	chr3:171644910-171645024:-		10462.0
chr19	34366783	34366852	+	chr19:34366783-34366852:+		19356.0
chr17	29612887	29612964	+	chr17:29612887-29612964:+		12615.0
chr12	26599987	26600110	-	chr12:26599987-26600110:-		8357.0
chr12	101383041	101383314	+	chr12:101383041-101383314:+		1565.0
chr12	40243550	40243682	+	chr12:40243550-40243682:+		1144.0
chr6	152206168	152206363	-	chr6:152206168-152206363:-		5784.0
chr9	129833447	129833518	-	chr9:129833447-129833518:-		7620.0
chr14	60152939	60153179	-	chr14:60152939-60153179:-		7598.0
chr20	3191190	3191239	-	chr20:3191190-3191239:-		4238.0
chr3	179971594	179971666	-	chr3:179971594-179971666:-		1101.0
chr12	110914186	110914325	-	chr12:110914186-110914325:-		1634.0
chr8	27515718	27515814	+	chr8:27515718-27515814:+		1532.0
chr8	119617164	119617244	-	chr8:119617164-119617244:-		4326.0
chr17	62029541	62029652	-	chr17:62029541-62029652:-		3117.0
chr22	39017766	39018046	+	chr22:39017766-39018046:+		23933.0
chr9	132934466	132934541	-	chr9:132934466-132934541:-		3508.0
chr1	157767231	157767510	-	chr1:157767231-157767510:-		1382.0
chr15	42727955	42728034	-	chr15:42727955-42728034:-		5414.0
chr16	11883015	11883096	-	chr16:11883015-11883096:-		10380.0
chr9	127694927	127695142	-	chr9:127694927-127695142:-		773.0
chr16	57248537	57248644	+	chr16:57248537-57248644:+		7399.0
chr20	46044966	46045141	+	chr20:46044966-46045141:+		33229.0
chr12	51299607	51299715	-	chr12:51299607-51299715:-		20973.0
chr5	35773893	35774022	+	chr5:35773893-35774022:+		3865.0
chr3	48626631	48626686	-	chr3:48626631-48626686:-		1159.0
chr19	814434	814750	-	chr19:814434-814750:-		8501.0
chr18	10759705	10759910	-	chr18:10759705-10759910:-		5141.0
chr12	46787916	46788032	-	chr12:46787916-46788032:-		14565.0
chr20	19585441	19585545	+	chr20:19585441-19585545:+		44935.0
chr20	43686852	43687073	+	chr20:43686852-43687073:+		25283.0
chr4	42555968	42556041	-	chr4:42555968-42556041:-		246.0
chr19	39466675	39466746	+	chr19:39466675-39466746:+		934.0
chr19	19224306	19224434	+	chr19:19224306-19224434:+		4850.0
chr2	127708677	127708893	-	chr2:127708677-127708893:-		9523.0
chr10	3138904	3139050	-	chr10:3138904-3139050:-		14443.0
chr7	1473566	1473694	-	chr7:1473566-1473694:-		3595.0
chr12	53531744	53531897	-	chr12:53531744-53531897:-		15612.0
chr16	66636405	66636582	-	chr16:66636405-66636582:-		5856.0
chr6	32580746	32580857	-	chr6:32580746-32580857:-		1011.0
chr15	48434594	48434714	-	chr15:48434594-48434714:-		21007.0
chrX	115007932	115008077	-	chrX:115007932-115008077:-		4015.0
chr7	30976429	30976559	+	chr7:30976429-30976559:+		8087.0
chrX	53546436	53546593	-	chrX:53546436-53546593:-		2886.0
chr9	93256948	93257140	+	chr9:93256948-93257140:+		106931.0
chr12	101661158	101661263	+	chr12:101661158-101661263:+		36901.0
chr10	32019858	32019960	-	chr10:32019858-32019960:-		922.0
chr17	63634709	63634802	+	chr17:63634709-63634802:+		11425.0
chr7	100205227	100205385	+	chr7:100205227-100205385:+		32727.0
chr7	130268929	130269011	+	chr7:130268929-130269011:+		3779.0
chr7	112458861	112459019	+	chr7:112458861-112459019:+		2548.0
chr12	26715299	26715446	-	chr12:26715299-26715446:-		1096.0
chr19	3784825	3784885	-	chr19:3784825-3784885:-		3738.0
chrX	10459646	10459808	-	chrX:10459646-10459808:-		566.0
chr2	190525263	190525379	-	chr2:190525263-190525379:-		11113.0
chr14	102000286	102000400	+	chr14:102000286-102000400:+		3234.0
chr1	232433414	232433567	-	chr1:232433414-232433567:-		139.0
chr17	18151846	18151952	+	chr17:18151846-18151952:+		22200.0
chr1	237785969	237786037	+	chr1:237785969-237786037:+		9962.0
chr8	62579539	62579677	+	chr8:62579539-62579677:+		6789.0
chr2	171745802	171745928	+	chr2:171745802-171745928:+		5416.0
chr16	10770272	10770332	-	chr16:10770272-10770332:-		4002.0
chr14	91485632	91485731	-	chr14:91485632-91485731:-		2760.0
chr3	138455194	138455329	+	chr3:138455194-138455329:+		18236.0
chr1	150817361	150817434	-	chr1:150817361-150817434:-		10460.0
chr7	87452944	87453136	-	chr7:87452944-87453136:-		2032.0
chr7	130500789	130500891	+	chr7:130500789-130500891:+		15144.0
chr2	128174773	128174859	+	chr2:128174773-128174859:+		5797.0
chrX	78029250	78029445	+	chrX:78029250-78029445:+		7787.0
chr5	36256941	36257072	-	chr5:36256941-36257072:-		6076.0
chr6	3298091	3298219	-	chr6:3298091-3298219:-		12554.0
chr15	31530707	31530809	-	chr15:31530707-31530809:-		6472.0
chr2	15424315	15424469	-	chr2:15424315-15424469:-		1309.0
chr13	110472929	110473151	+	chr13:110472929-110473151:+		8334.0
chr10	60198340	60198538	-	chr10:60198340-60198538:-		9588.0
chr2	241704653	241704725	+	chr2:241704653-241704725:+		71517.0
chr5	140565873	140565972	+	chr5:140565873-140565972:+		6123.0
chr7	43468920	43469106	+	chr7:43468920-43469106:+		17939.0
chr15	48227079	48227175	+	chr15:48227079-48227175:+		419.0
chr5	178215276	178215431	-	chr5:178215276-178215431:-		477.0
chr3	122467322	122467430	-	chr3:122467322-122467430:-		11227.0
chr2	222878026	222878160	+	chr2:222878026-222878160:+		112.0
chr1	46811140	46811185	+	chr1:46811140-46811185:+		1495.0
chr8	17634074	17634214	+	chr8:17634074-17634214:+		31895.0
chr4	6576578	6576725	+	chr4:6576578-6576725:+		68138.0
chr14	102040236	102040411	+	chr14:102040236-102040411:+		5881.0
chr18	23529179	23529299	+	chr18:23529179-23529299:+		16670.0
chr10	102009977	102010024	-	chr10:102009977-102010024:-		169.0
chr6	158081109	158081328	+	chr6:158081109-158081328:+		1878.0
chr19	47407352	47407429	-	chr19:47407352-47407429:-		727.0
chr16	27501191	27501345	-	chr16:27501191-27501345:-		4237.0
chr2	216125917	216126032	+	chr2:216125917-216126032:+		3333.0
chr17	7592254	7592355	-	chr17:7592254-7592355:-		2939.0
chr7	100646551	100646647	-	chr7:100646551-100646647:-		8320.0
chr3	121911574	121911667	+	chr3:121911574-121911667:+		11080.0
chr15	65737707	65737946	-	chr15:65737707-65737946:-		1189.0
chr16	3091540	3091598	-	chr16:3091540-3091598:-		18156.0
chr5	150364113	150364253	+	chr5:150364113-150364253:+		1407.0
chr12	112964235	112964409	+	chr12:112964235-112964409:+		2547.0
chr1	151524226	151524359	+	chr1:151524226-151524359:+		12258.0
chr19	58394497	58394596	+	chr19:58394497-58394596:+		12476.0
chr22	24061947	24062026	+	chr22:24061947-24062026:+		6360.0
chr5	137698287	137698409	-	chr5:137698287-137698409:-		14890.0
chr6	70023627	70023681	+	chr6:70023627-70023681:+		238.0
chr6	32857263	32857395	+	chr6:32857263-32857395:+		6604.0
chr1	64841245	64841340	-	chr1:64841245-64841340:-		2950.0
chr2	159816806	159817033	-	chr2:159816806-159817033:-		782.0
chr22	49923234	49923318	+	chr22:49923234-49923318:+		3457.0
chr6	110315342	110315482	-	chr6:110315342-110315482:-		16211.0
chr7	2924233	2924366	-	chr7:2924233-2924366:-		16232.0
chr14	58252119	58252243	+	chr14:58252119-58252243:+		467.0
chr1	39743824	39743925	+	chr1:39743824-39743925:+		4603.0
chr1	32224410	32224476	+	chr1:32224410-32224476:+		312.0
chr12	131005972	131006048	+	chr12:131005972-131006048:+		31071.0
chr1	67313913	67314001	+	chr1:67313913-67314001:+		16001.0
chr6	76003874	76003951	-	chr6:76003874-76003951:-		10593.0
chr15	66508841	66508893	+	chr15:66508841-66508893:+		11805.0
chr1	150764638	150764765	-	chr1:150764638-150764765:-		10959.0
chr8	80051527	80051629	-	chr8:80051527-80051629:-		1670.0
chr8	67428047	67428132	-	chr8:67428047-67428132:-		7824.0
chr19	1979911	1980018	+	chr19:1979911-1980018:+		791.0
chr1	235465636	235465715	-	chr1:235465636-235465715:-		258.0
chr9	2056672	2056846	+	chr9:2056672-2056846:+		4247.0
chr4	85977570	85977692	+	chr4:85977570-85977692:+		608.0
chr17	42838093	42838206	+	chr17:42838093-42838206:+		10855.0
chr3	165068722	165068832	-	chr3:165068722-165068832:-		236.0
chr13	113088562	113088629	+	chr13:113088562-113088629:+		1115.0
chr9	33926617	33926665	-	chr9:33926617-33926665:-		4507.0
chr7	138583850	138584000	+	chr7:138583850-138584000:+		1789.0
chr5	140364363	140364626	+	chr5:140364363-140364626:+		32400.0
chr13	52434793	52434883	-	chr13:52434793-52434883:-		10576.0
chr8	144392776	144392893	+	chr8:144392776-144392893:+		916.0
chr1	24063126	24063235	-	chr1:24063126-24063235:-		7875.0
chr1	226881541	226881712	+	chr1:226881541-226881712:+		132.0
chr6	30170501	30170617	+	chr6:30170501-30170617:+		8955.0
chr14	74501441	74501591	-	chr14:74501441-74501591:-		8664.0
chr5	149042694	149042838	-	chr5:149042694-149042838:-		2493.0
chr19	44948701	44948861	+	chr19:44948701-44948861:+		3051.0
chr16	31190275	31190399	+	chr16:31190275-31190399:+		904.0
chr1	150999369	150999512	-	chr1:150999369-150999512:-		21464.0
chr19	47437849	47437974	-	chr19:47437849-47437974:-		9926.0
chr22	37715763	37715935	+	chr22:37715763-37715935:+		3488.0
chr22	36296843	36297015	-	chr22:36296843-36297015:-		35845.0
chr5	178991424	178991560	-	chr5:178991424-178991560:-		6914.0
chr10	133297321	133297405	-	chr10:133297321-133297405:-		7489.0
chr7	140585589	140585711	-	chr7:140585589-140585711:-		46503.0
chr2	169013272	169013511	-	chr2:169013272-169013511:-		1987.0
chr16	2472985	2473135	+	chr16:2472985-2473135:+		13733.0
chr17	4547958	4548058	-	chr17:4547958-4548058:-		685.0
chr9	136336921	136337073	+	chr9:136336921-136337073:+		61301.0
chr6	33069641	33069887	-	chr6:33069641-33069887:-		3212.0
chr1	6333477	6333569	-	chr1:6333477-6333569:-		4917.0
chr5	119197755	119197957	+	chr5:119197755-119197957:+		3695.0
chr6	150809105	150809288	+	chr6:150809105-150809288:+		34805.0
chr19	40780019	40780100	+	chr19:40780019-40780100:+		2432.0
chr5	73561130	73561289	-	chr5:73561130-73561289:-		10725.0
chr4	121818800	121818914	-	chr4:121818800-121818914:-		7914.0
chr2	151657983	151658091	-	chr2:151657983-151658091:-		7850.0
chr12	122988234	122988351	-	chr12:122988234-122988351:-		2370.0
chrX	108681760	108681889	+	chrX:108681760-108681889:+		9367.0
chr14	102034325	102034453	+	chr14:102034325-102034453:+		4121.0
chr17	3953347	3953430	-	chr17:3953347-3953430:-		598.0
chr22	39416791	39416878	+	chr22:39416791-39416878:+		72936.0
chr16	1748602	1748721	+	chr16:1748602-1748721:+		11027.0
chr1	112412194	112412318	+	chr1:112412194-112412318:+		10637.0
chr17	40355263	40355422	+	chr17:40355263-40355422:+		10081.0
chrX	118639435	118639578	+	chrX:118639435-118639578:+		2865.0
chr2	108839185	108839302	+	chr2:108839185-108839302:+		5909.0
chr9	77302915	77303063	+	chr9:77302915-77303063:+		14230.0
chr19	35302448	35302709	+	chr19:35302448-35302709:+		17175.0
chr1	204268208	204268313	-	chr1:204268208-204268313:-		41217.0
chr1	225388379	225388492	+	chr1:225388379-225388492:+		708.0
chr19	42935404	42935770	-	chr19:42935404-42935770:-		170.0
chr5	132751966	132752197	+	chr5:132751966-132752197:+		1192.0
chr12	53055781	53055846	+	chr12:53055781-53055846:+		603.0
chr6	117310081	117310282	-	chr6:117310081-117310282:-		13818.0
chr1	18227898	18228011	+	chr1:18227898-18228011:+		16687.0
chr3	48182929	48183031	-	chr3:48182929-48183031:-		16163.0
chr2	27225705	27225927	+	chr2:27225705-27225927:+		26487.0
chr16	2237767	2238019	+	chr16:2237767-2238019:+		1881.0
chr22	41254308	41254495	-	chr22:41254308-41254495:-		61175.0
chr20	45815541	45815746	+	chr20:45815541-45815746:+		1907.0
chr1	215630189	215630261	-	chr1:215630189-215630261:-		203.0
chr19	51704030	51704187	+	chr19:51704030-51704187:+		15787.0
chr15	63746918	63747084	-	chr15:63746918-63747084:-		2733.0
chr17	74740768	74740879	+	chr17:74740768-74740879:+		8497.0
chr3	14147290	14147380	-	chr3:14147290-14147380:-		7507.0
chr16	49396423	49396679	+	chr16:49396423-49396679:+		12801.0
chr6	125076657	125076859	+	chr6:125076657-125076859:+		5047.0
chr1	35408008	35408160	+	chr1:35408008-35408160:+		5334.0
chr2	240871349	240871450	+	chr2:240871349-240871450:+		12800.0
chr2	54649615	54649990	+	chr2:54649615-54649990:+		10524.0
chr1	111780690	111780792	-	chr1:111780690-111780792:-		21601.0
chr22	46151888	46151971	+	chr22:46151888-46151971:+		35379.0
chr16	84159675	84159797	+	chr16:84159675-84159797:+		2878.0
chr6	30898888	30899038	+	chr6:30898888-30899038:+		9784.0
chr2	54617608	54617689	+	chr2:54617608-54617689:+		10119.0
chr19	3005437	3005585	-	chr19:3005437-3005585:-		22565.0
chr17	27774257	27774452	-	chr17:27774257-27774452:-		31850.0
chr22	50247890	50248146	-	chr22:50247890-50248146:-		183.0
chr15	64188375	64188486	-	chr15:64188375-64188486:-		4810.0
chr8	99819412	99819583	+	chr8:99819412-99819583:+		5199.0
chr17	81451668	81451871	+	chr17:81451668-81451871:+		3973.0
chrX	135291009	135291136	-	chrX:135291009-135291136:-		9888.0
chr4	99028867	99028919	+	chr4:99028867-99028919:+		658.0
chr20	47291796	47291889	-	chr20:47291796-47291889:-		4134.0
chrX	70200255	70200460	+	chrX:70200255-70200460:+		5315.0
chr12	101680343	101680530	+	chr12:101680343-101680530:+		7048.0
chrX	107981669	107982160	-	chrX:107981669-107982160:-		358.0
chr10	12172765	12172867	-	chr10:12172765-12172867:-		5789.0
chr1	43360193	43360390	+	chr1:43360193-43360390:+		1095.0
chr3	129558428	129558576	-	chr3:129558428-129558576:-		19656.0
chr15	65480222	65480400	-	chr15:65480222-65480400:-		7261.0
chr1	171515734	171515860	+	chr1:171515734-171515860:+		596.0
chrX	153691304	153691554	+	chrX:153691304-153691554:+		586.0
chr7	899033	899262	-	chr7:899033-899262:-		7495.0
chr19	45363743	45363912	-	chr19:45363743-45363912:-		967.0
chr2	32543241	32543542	+	chr2:32543241-32543542:+		3579.0
chr1	237649877	237650098	+	chr1:237649877-237650098:+		1435.0
chr12	123944272	123944365	-	chr12:123944272-123944365:-		14275.0
chr19	11033290	11033518	+	chr19:11033290-11033518:+		30246.0
chr7	36514472	36514591	-	chr7:36514472-36514591:-		494.0
chr17	82481082	82481212	+	chr17:82481082-82481212:+		77792.0
chr19	37709696	37709823	-	chr19:37709696-37709823:-		28748.0
chr3	57577316	57577388	-	chr3:57577316-57577388:-		7156.0
chrX	118761138	118761290	+	chrX:118761138-118761290:+		694.0
chr19	13931964	13932113	-	chr19:13931964-13932113:-		634.0
chr11	33864602	33864818	-	chr11:33864602-33864818:-		1516.0
chr16	30088693	30088840	-	chr16:30088693-30088840:-		29657.0
chr4	6375819	6375932	-	chr4:6375819-6375932:-		13957.0
chr7	139142256	139142306	+	chr7:139142256-139142306:+		7867.0
chr2	151687419	151687533	-	chr2:151687419-151687533:-		737.0
chr19	6586154	6586406	-	chr19:6586154-6586406:-		25251.0
chr12	109407794	109407914	+	chr12:109407794-109407914:+		2459.0
chr7	98948566	98948686	+	chr7:98948566-98948686:+		6257.0
chrX	54455692	54455785	-	chrX:54455692-54455785:-		6962.0
chr17	10447013	10447217	-	chr17:10447013-10447217:-		7694.0
chr7	100358690	100359080	+	chr7:100358690-100359080:+		1410.0
chr4	8036149	8036296	-	chr4:8036149-8036296:-		23852.0
chr6	35955152	35955521	-	chr6:35955152-35955521:-		1559.0
chrX	47169315	47169499	+	chrX:47169315-47169499:+		41893.0
chr3	100728712	100728859	+	chr3:100728712-100728859:+		10578.0
chr6	135448290	135448476	-	chr6:135448290-135448476:-		412.0
chr1	156250858	156250997	-	chr1:156250858-156250997:-		9828.0
chr17	76685072	76685166	-	chr17:76685072-76685166:-		13809.0
chr9	128579637	128579739	+	chr9:128579637-128579739:+		2654.0
chr15	42161682	42161774	-	chr15:42161682-42161774:-		17386.0
chr3	52348888	52349082	+	chr3:52348888-52349082:+		16577.0
chr7	157006479	157006640	-	chr7:157006479-157006640:-		11200.0
chr2	233079335	233079399	+	chr2:233079335-233079399:+		8680.0
chr19	19645647	19645791	-	chr19:19645647-19645791:-		10805.0
chr3	3104903	3104988	-	chr3:3104903-3104988:-		337.0
chr2	27097503	27097650	+	chr2:27097503-27097650:+		14039.0
chr10	102599433	102599545	+	chr10:102599433-102599545:+		19665.0
chr12	21304427	21304574	-	chr12:21304427-21304574:-		10222.0
chr14	69779182	69779361	-	chr14:69779182-69779361:-		23992.0
chr19	44511030	44511156	-	chr19:44511030-44511156:-		5438.0
chr19	54191721	54191965	+	chr19:54191721-54191965:+		25158.0
chr19	12810317	12810405	+	chr19:12810317-12810405:+		6396.0
chr1	43431265	43431373	+	chr1:43431265-43431373:+		3229.0
chr1	167848361	167848490	-	chr1:167848361-167848490:-		21592.0
chr2	97737473	97737666	+	chr2:97737473-97737666:+		42148.0
chrX	49209941	49210043	-	chrX:49209941-49210043:-		4154.0
chr20	32943636	32943805	+	chr20:32943636-32943805:+		18506.0
chr15	34228429	34228590	+	chr15:34228429-34228590:+		3349.0
chr8	74845128	74845261	+	chr8:74845128-74845261:+		2544.0
chr3	52833114	52833248	-	chr3:52833114-52833248:-		143.0
chr7	44707225	44707389	+	chr7:44707225-44707389:+		31362.0
chr3	113379306	113379552	-	chr3:113379306-113379552:-		157.0
chr13	25862301	25862409	+	chr13:25862301-25862409:+		1493.0
chr1	165424751	165424809	-	chr1:165424751-165424809:-		2553.0
chr1	228414644	228415114	-	chr1:228414644-228415114:-		238.0
chr4	118815451	118815727	-	chr4:118815451-118815727:-		3541.0
chr15	72760407	72760528	-	chr15:72760407-72760528:-		8383.0
chr5	90676080	90676210	+	chr5:90676080-90676210:+		4417.0
chrX	107526582	107526737	+	chrX:107526582-107526737:+		27481.0
chr19	36071556	36071717	+	chr19:36071556-36071717:+		26051.0
chr6	136108731	136108815	+	chr6:136108731-136108815:+		2793.0
chr1	109759238	109759388	-	chr1:109759238-109759388:-		8206.0
chr19	36112760	36112965	+	chr19:36112760-36112965:+		428.0
chr2	218129314	218129366	+	chr2:218129314-218129366:+		9274.0
chr8	58597387	58597551	-	chr8:58597387-58597551:-		1084.0
chr9	112080074	112080166	-	chr9:112080074-112080166:-		5833.0
chr15	63122636	63122703	+	chr15:63122636-63122703:+		297.0
chr20	44486596	44486707	+	chr20:44486596-44486707:+		3129.0
chr19	41231183	41231299	+	chr19:41231183-41231299:+		40228.0
chr15	41877116	41877357	-	chr15:41877116-41877357:-		180.0
chr1	214327622	214327725	+	chr1:214327622-214327725:+		2818.0
chrX	111253008	111253217	-	chrX:111253008-111253217:-		1456.0
chr19	1495469	1495608	+	chr19:1495469-1495608:+		2693.0
chr14	102964502	102964651	-	chr14:102964502-102964651:-		63100.0
chr22	29125263	29125417	+	chr22:29125263-29125417:+		11745.0
chr17	40821035	40821118	-	chr17:40821035-40821118:-		931.0
chr10	17168841	17168918	-	chr10:17168841-17168918:-		9469.0
chr16	88514387	88514521	+	chr16:88514387-88514521:+		3557.0
chr2	169233411	169233589	-	chr2:169233411-169233589:-		6176.0
chr20	23877505	23877619	-	chr20:23877505-23877619:-		10499.0
chr9	127804636	127804701	+	chr9:127804636-127804701:+		2448.0
chr19	7536191	7536274	+	chr19:7536191-7536274:+		8646.0
chr19	50513272	50513417	-	chr19:50513272-50513417:-		479.0
chr21	46254776	46254845	-	chr21:46254776-46254845:-		39335.0
chrX	85116108	85116215	-	chrX:85116108-85116215:-		13101.0
chr1	150274087	150274171	+	chr1:150274087-150274171:+		27802.0
chr2	140314935	140315100	-	chr2:140314935-140315100:-		831.0
chr17	62440617	62440757	+	chr17:62440617-62440757:+		74255.0
chr14	96442730	96442819	+	chr14:96442730-96442819:+		3740.0
chr7	146774271	146774382	+	chr7:146774271-146774382:+		3349.0
chr9	133463483	133463556	+	chr9:133463483-133463556:+		51118.0
chr3	53226756	53226879	-	chr3:53226756-53226879:-		36722.0
chr19	48117638	48117782	-	chr19:48117638-48117782:-		18130.0
chr7	77581427	77581504	+	chr7:77581427-77581504:+		366.0
chr17	59690636	59690712	+	chr17:59690636-59690712:+		19455.0
chr1	204122854	204122964	+	chr1:204122854-204122964:+		20359.0
chr14	71089192	71089343	+	chr14:71089192-71089343:+		10187.0
chr1	8355419	8355600	-	chr1:8355419-8355600:-		4053.0
chr11	6437046	6437178	-	chr11:6437046-6437178:-		1358.0
chr9	135778688	135778823	+	chr9:135778688-135778823:+		9479.0
chr18	732834	732966	-	chr18:732834-732966:-		12302.0
chr3	197119410	197119531	-	chr3:197119410-197119531:-		4281.0
chr16	57043515	57043605	+	chr16:57043515-57043605:+		10536.0
chr9	132875115	132875200	-	chr9:132875115-132875200:-		23685.0
chr22	20980020	20980125	+	chr22:20980020-20980125:+		8534.0
chr6	43159788	43159967	+	chr6:43159788-43159967:+		7608.0
chr17	8007931	8008033	+	chr17:8007931-8008033:+		16911.0
chr17	4448155	4448304	+	chr17:4448155-4448304:+		17080.0
chr10	814946	815071	-	chr10:814946-815071:-		11649.0
chr5	55896350	55896430	+	chr5:55896350-55896430:+		9415.0
chr9	128826022	128826153	-	chr9:128826022-128826153:-		1625.0
chr13	46246527	46246626	+	chr13:46246527-46246626:+		472.0
chr17	75592238	75592302	+	chr17:75592238-75592302:+		1553.0
chr5	131990853	131990968	-	chr5:131990853-131990968:-		44141.0
chr19	8855974	8856141	-	chr19:8855974-8856141:-		18339.0
chr12	130362991	130363145	+	chr12:130362991-130363145:+		3909.0
chr11	10594146	10594196	-	chr11:10594146-10594196:-		147.0
chr17	50684709	50684876	+	chr17:50684709-50684876:+		4091.0
chr14	94101814	94101976	+	chr14:94101814-94101976:+		186.0
chr10	103427329	103427392	+	chr10:103427329-103427392:+		5615.0
chr1	108753063	108753145	+	chr1:108753063-108753145:+		1788.0
chr16	11459896	11460055	-	chr16:11459896-11460055:-		2555.0
chr7	21786624	21786768	+	chr7:21786624-21786768:+		10655.0
chr1	180175931	180176034	+	chr1:180175931-180176034:+		28400.0
chr2	70690786	70690930	-	chr2:70690786-70690930:-		37747.0
chr16	68074034	68074156	+	chr16:68074034-68074156:+		17675.0
chr14	64732095	64732182	+	chr14:64732095-64732182:+		22759.0
chr10	48727470	48727660	+	chr10:48727470-48727660:+		12191.0
chr21	43644289	43644393	-	chr21:43644289-43644393:-		1086.0
chr16	30665638	30665707	+	chr16:30665638-30665707:+		1708.0
chr17	76158393	76158502	-	chr17:76158393-76158502:-		12051.0
chr1	211976582	211976720	-	chr1:211976582-211976720:-		4314.0
chr14	23027745	23027830	-	chr14:23027745-23027830:-		142.0
chr12	80217598	80217665	+	chr12:80217598-80217665:+		3565.0
chr10	115171037	115171293	+	chr10:115171037-115171293:+		1239.0
chr11	17397193	17397314	-	chr11:17397193-17397314:-		1116.0
chr4	158851321	158851451	+	chr4:158851321-158851451:+		5158.0
chr7	128074502	128074691	+	chr7:128074502-128074691:+		21160.0
chr4	118805843	118805955	-	chr4:118805843-118805955:-		7150.0
chr16	2775451	2775557	-	chr16:2775451-2775557:-		10238.0
chr4	112377678	112377899	+	chr4:112377678-112377899:+		1287.0
chr10	43111207	43111466	+	chr10:43111207-43111466:+		3220.0
chr6	43565660	43565737	-	chr6:43565660-43565737:-		785.0
chr17	40031159	40031246	-	chr17:40031159-40031246:-		24066.0
chr5	9062887	9063106	-	chr5:9062887-9063106:-		40599.0
chr1	225398520	225398667	+	chr1:225398520-225398667:+		11928.0
chr2	232484472	232484597	-	chr2:232484472-232484597:-		107622.0
chr6	160029550	160029656	+	chr6:160029550-160029656:+		2285.0
chr10	104333338	104333499	-	chr10:104333338-104333499:-		267.0
chrX	132085920	132086035	-	chrX:132085920-132086035:-		7682.0
chr1	44247939	44248039	-	chr1:44247939-44248039:-		3246.0
chr6	132734253	132734384	-	chr6:132734253-132734384:-		8763.0
chr14	102968253	102968359	-	chr14:102968253-102968359:-		1913.0
chr3	197684157	197684218	-	chr3:197684157-197684218:-		17138.0
chr3	196362294	196362688	-	chr3:196362294-196362688:-		589.0
chr19	10555087	10555186	-	chr19:10555087-10555186:-		1465.0
chr7	64249028	64249157	+	chr7:64249028-64249157:+		9283.0
chr5	168204372	168204622	+	chr5:168204372-168204622:+		12642.0
chr12	55822001	55822188	-	chr12:55822001-55822188:-		1249.0
chr7	100155262	100155456	-	chr7:100155262-100155456:-		39960.0
chr2	239189833	239190078	-	chr2:239189833-239190078:-		44146.0
chrX	78750730	78750793	+	chrX:78750730-78750793:+		101.0
chr10	69248424	69248729	+	chr10:69248424-69248729:+		2538.0
chr4	99863010	99863073	+	chr4:99863010-99863073:+		1192.0
chr1	46684491	46684603	-	chr1:46684491-46684603:-		20469.0
chr21	46228434	46228600	-	chr21:46228434-46228600:-		75199.0
chr1	201871161	201871328	+	chr1:201871161-201871328:+		7628.0
chr16	64948609	64948788	-	chr16:64948609-64948788:-		173.0
chr15	86266374	86266458	+	chr15:86266374-86266458:+		15354.0
chr1	147286298	147286501	+	chr1:147286298-147286501:+		18733.0
chr16	70264958	70265103	-	chr16:70264958-70265103:-		21094.0
chr19	38624077	38624198	+	chr19:38624077-38624198:+		27099.0
chr5	150120012	150120124	-	chr5:150120012-150120124:-		4712.0
chr12	157025	157148	+	chr12:157025-157148:+		26041.0
chr9	93230888	93231109	+	chr9:93230888-93231109:+		4986.0
chr5	35089551	35089664	-	chr5:35089551-35089664:-		1951.0
chr17	7580711	7580784	+	chr17:7580711-7580784:+		20658.0
chr17	47943306	47943431	+	chr17:47943306-47943431:+		6346.0
chr19	38876331	38876491	-	chr19:38876331-38876491:-		536.0
chr19	18075749	18075869	-	chr19:18075749-18075869:-		47729.0
chrX	84440532	84440586	-	chrX:84440532-84440586:-		1488.0
chr8	31147364	31147477	+	chr8:31147364-31147477:+		1384.0
chr9	131230630	131230770	+	chr9:131230630-131230770:+		72042.0
chr4	16033304	16033510	-	chr4:16033304-16033510:-		1358.0
chr7	33146242	33146365	+	chr7:33146242-33146365:+		1514.0
chr7	100153400	100153518	+	chr7:100153400-100153518:+		37517.0
chr5	178254949	178255027	-	chr5:178254949-178255027:-		16793.0
chr6	157888571	157888661	+	chr6:157888571-157888661:+		2482.0
chr7	18644671	18644794	+	chr7:18644671-18644794:+		3545.0
chr6	16141625	16141811	+	chr6:16141625-16141811:+		13469.0
chr2	196721522	196721692	+	chr2:196721522-196721692:+		1119.0
chr3	114178657	114178777	-	chr3:114178657-114178777:-		927.0
chr19	47756688	47756745	+	chr19:47756688-47756745:+		272.0
chr20	37123609	37123800	-	chr20:37123609-37123800:-		6261.0
chr3	49111500	49111814	-	chr3:49111500-49111814:-		3277.0
chr16	30054784	30054928	+	chr16:30054784-30054928:+		3958.0
chr11	86556553	86556703	-	chr11:86556553-86556703:-		4994.0
chr14	103338327	103338473	+	chr14:103338327-103338473:+		2068.0
chr6	39856247	39856471	+	chr6:39856247-39856471:+		18463.0
chr1	202730909	202731064	-	chr1:202730909-202731064:-		945.0
chr9	137582983	137583164	-	chr9:137582983-137583164:-		11098.0
chr17	81193926	81194128	-	chr17:81193926-81194128:-		2029.0
chr4	2951114	2951246	-	chr4:2951114-2951246:-		14000.0
chr12	96708608	96708804	+	chr12:96708608-96708804:+		1675.0
chr19	23260864	23260935	-	chr19:23260864-23260935:-		12736.0
chr6	3110803	3110956	+	chr6:3110803-3110956:+		11887.0
chr3	184384537	184384694	+	chr3:184384537-184384694:+		4328.0
chr3	130398030	130398112	+	chr3:130398030-130398112:+		25702.0
chr1	161210591	161210711	+	chr1:161210591-161210711:+		79493.0
chr12	124347825	124347912	-	chr12:124347825-124347912:-		12301.0
chr2	37003542	37003687	-	chr2:37003542-37003687:-		6194.0
chr2	150474875	150474985	-	chr2:150474875-150474985:-		8033.0
chr3	51412993	51413067	-	chr3:51412993-51413067:-		5547.0
chr14	22974839	22974891	-	chr14:22974839-22974891:-		12328.0
chr7	1155453	1155585	-	chr7:1155453-1155585:-		32503.0
chr1	84520585	84520692	+	chr1:84520585-84520692:+		1229.0
chr8	132170334	132170429	-	chr8:132170334-132170429:-		49781.0
chr6	93259354	93259468	-	chr6:93259354-93259468:-		1610.0
chr11	70378030	70378196	+	chr11:70378030-70378196:+		4644.0
chr1	207141106	207141277	+	chr1:207141106-207141277:+		4572.0
chr1	48230600	48230706	+	chr1:48230600-48230706:+		15926.0
chr1	64673158	64673258	+	chr1:64673158-64673258:+		14353.0
chr17	76001412	76001542	+	chr17:76001412-76001542:+		3058.0
chr17	55047089	55047155	+	chr17:55047089-55047155:+		2620.0
chrX	41787178	41787284	-	chrX:41787178-41787284:-		35845.0
chr16	11752669	11752833	-	chr16:11752669-11752833:-		51868.0
chr17	16317775	16317909	+	chr17:16317775-16317909:+		22897.0
chr14	104740601	104740709	+	chr14:104740601-104740709:+		8934.0
chr19	49011192	49011311	+	chr19:49011192-49011311:+		18534.0
chr2	74362052	74362142	-	chr2:74362052-74362142:-		21606.0
chr7	103523391	103523532	-	chr7:103523391-103523532:-		22586.0
chr2	42261121	42261295	+	chr2:42261121-42261295:+		3835.0
chr6	3155625	3155736	-	chr6:3155625-3155736:-		44110.0
chr7	94528188	94528251	+	chr7:94528188-94528251:+		348.0
chr15	74819152	74819293	+	chr15:74819152-74819293:+		133.0
chrX	19349312	19349372	+	chrX:19349312-19349372:+		1413.0
chr10	125794880	125794979	-	chr10:125794880-125794979:-		5476.0
chr19	38831078	38831167	-	chr19:38831078-38831167:-		9579.0
chr15	74620009	74620226	+	chr15:74620009-74620226:+		25572.0
chr8	94859511	94859633	+	chr8:94859511-94859633:+		1192.0
chr19	14411506	14411599	-	chr19:14411506-14411599:-		29332.0
chr11	66849230	66849371	-	chr11:66849230-66849371:-		1868.0
chr4	5835915	5836086	-	chr4:5835915-5836086:-		2375.0
chr2	85644948	85645084	+	chr2:85644948-85645084:+		37227.0
chr1	23799366	23799437	-	chr1:23799366-23799437:-		14477.0
chr15	63588944	63589012	+	chr15:63588944-63589012:+		19728.0
chr9	35664756	35664851	-	chr9:35664756-35664851:-		6216.0
chr9	128722438	128722575	-	chr9:128722438-128722575:-		37616.0
chr2	159219692	159219868	+	chr2:159219692-159219868:+		18813.0
chr4	2630935	2631170	+	chr4:2630935-2631170:+		25025.0
chr3	49805897	49805998	-	chr3:49805897-49805998:-		356.0
chr8	38413918	38414024	-	chr8:38413918-38414024:-		21677.0
chr7	1496156	1496265	-	chr7:1496156-1496265:-		3693.0
chr16	80997314	80997430	-	chr16:80997314-80997430:-		8103.0
chr10	77811924	77812058	-	chr10:77811924-77812058:-		11780.0
chr19	2425002	2425268	+	chr19:2425002-2425268:+		164.0
chr12	6312159	6312365	+	chr12:6312159-6312365:+		6490.0
chr19	50794786	50794965	+	chr19:50794786-50794965:+		1152.0
chr16	27497637	27497822	-	chr16:27497637-27497822:-		4802.0
chr22	20742608	20742765	-	chr22:20742608-20742765:-		1196.0
chr14	100326096	100326229	+	chr14:100326096-100326229:+		3578.0
chr4	174521944	174522068	-	chr4:174521944-174522068:-		27200.0
chr3	169804053	169804182	-	chr3:169804053-169804182:-		28746.0
chr15	69397468	69397565	+	chr15:69397468-69397565:+		30732.0
chr6	118826147	118826293	-	chr6:118826147-118826293:-		10125.0
chr4	156810837	156811018	-	chr4:156810837-156811018:-		2811.0
chrX	23705768	23705859	-	chrX:23705768-23705859:-		7954.0
chr9	126615383	126615570	+	chr9:126615383-126615570:+		3962.0
chr10	80176107	80176156	-	chr10:80176107-80176156:-		11781.0
chr6	43187713	43188119	+	chr6:43187713-43188119:+		4109.0
chr9	129818520	129818648	-	chr9:129818520-129818648:-		3183.0
chr19	33411672	33411750	-	chr19:33411672-33411750:-		13203.0
chr14	52440564	52440725	-	chr14:52440564-52440725:-		3229.0
chr19	50275991	50276204	+	chr19:50275991-50276204:+		27635.0
chr17	16117888	16118028	-	chr17:16117888-16118028:-		7205.0
chr13	110207403	110207490	-	chr13:110207403-110207490:-		707.0
chr2	55917665	55918052	-	chr2:55917665-55918052:-		1235.0
chr3	122685185	122685319	+	chr3:122685185-122685319:+		987.0
chr2	189052911	189053019	-	chr2:189052911-189053019:-		13303.0
chr1	150077669	150077780	+	chr1:150077669-150077780:+		20674.0
chr9	137252662	137252966	+	chr9:137252662-137252966:+		305.0
chr17	28360735	28360848	+	chr17:28360735-28360848:+		1486.0
chr18	23881936	23882046	+	chr18:23881936-23882046:+		75772.0
chr3	108388970	108389075	-	chr3:108388970-108389075:-		2848.0
chr16	67287000	67287178	+	chr16:67287000-67287178:+		5749.0
chr3	32128076	32128254	+	chr3:32128076-32128254:+		1069.0
chr17	79307724	79307825	-	chr17:79307724-79307825:-		4742.0
chr12	62383840	62383999	+	chr12:62383840-62383999:+		6663.0
chr1	10417376	10417510	+	chr1:10417376-10417510:+		31878.0
chr16	31034462	31034537	+	chr16:31034462-31034537:+		1918.0
chr2	11447627	11447775	-	chr2:11447627-11447775:-		2388.0
chr1	66695434	66695494	+	chr1:66695434-66695494:+		7924.0
chr12	52173600	52173765	-	chr12:52173600-52173765:-		131276.0
chr22	23292541	23292639	+	chr22:23292541-23292639:+		33605.0
chr16	3674339	3674495	-	chr16:3674339-3674495:-		49174.0
chr16	77862748	77862891	+	chr16:77862748-77862891:+		22771.0
chr6	150877773	150877827	+	chr6:150877773-150877827:+		438.0
chr14	64268795	64268912	-	chr14:64268795-64268912:-		19651.0
chr14	22952328	22952460	-	chr14:22952328-22952460:-		11863.0
chr3	64533166	64533271	-	chr3:64533166-64533271:-		12920.0
chr16	56351384	56351538	+	chr16:56351384-56351538:+		37383.0
chr2	27133532	27133722	-	chr2:27133532-27133722:-		1517.0
chr17	3571524	3571640	-	chr17:3571524-3571640:-		30821.0
chr5	14745870	14745963	-	chr5:14745870-14745963:-		31317.0
chr17	76937988	76938144	+	chr17:76937988-76938144:+		36631.0
chr6	38790289	38790406	+	chr6:38790289-38790406:+		31441.0
chr5	71501562	71501654	+	chr5:71501562-71501654:+		1006.0
chr10	97466504	97466586	-	chr10:97466504-97466586:-		3607.0
chr6	70142767	70142821	+	chr6:70142767-70142821:+		542.0
chr16	68038006	68038150	+	chr16:68038006-68038150:+		41387.0
chr21	42127672	42127832	+	chr21:42127672-42127832:+		30532.0
chr5	147612306	147612372	-	chr5:147612306-147612372:-		2074.0
chr7	48516725	48516882	+	chr7:48516725-48516882:+		2764.0
chr15	82859029	82859169	-	chr15:82859029-82859169:-		24382.0
chr8	145054018	145054142	+	chr8:145054018-145054142:+		8350.0
chr9	127501010	127501144	+	chr9:127501010-127501144:+		6359.0
chr17	40026156	40026332	-	chr17:40026156-40026332:-		15718.0
chr1	160224442	160224550	-	chr1:160224442-160224550:-		9514.0
chr16	21957235	21957319	+	chr16:21957235-21957319:+		6009.0
chr5	13700640	13700872	-	chr5:13700640-13700872:-		5243.0
chr2	210028845	210028970	-	chr2:210028845-210028970:-		15360.0
chrX	23880845	23880953	-	chrX:23880845-23880953:-		2212.0
chr6	57324201	57324281	+	chr6:57324201-57324281:+		890.0
chr2	10819274	10819355	-	chr2:10819274-10819355:-		7797.0
chr9	20952985	20953066	+	chr9:20952985-20953066:+		2286.0
chr15	66323493	66323586	+	chr15:66323493-66323586:+		17845.0
chr14	67645643	67645803	+	chr14:67645643-67645803:+		22561.0
chr20	18393711	18393812	-	chr20:18393711-18393812:-		27901.0
chr19	4359163	4359256	+	chr19:4359163-4359256:+		2312.0
chr20	48651396	48651584	-	chr20:48651396-48651584:-		2035.0
chr1	1489204	1489275	+	chr1:1489204-1489275:+		7022.0
chr19	12528570	12528697	-	chr19:12528570-12528697:-		12699.0
chr1	236734433	236734519	+	chr1:236734433-236734519:+		3756.0
chr12	56138183	56138273	+	chr12:56138183-56138273:+		872.0
chr17	78806156	78806287	-	chr17:78806156-78806287:-		1540.0
chr10	70538280	70538409	+	chr10:70538280-70538409:+		890.0
chr15	40737124	40737205	-	chr15:40737124-40737205:-		6252.0
chr9	33255865	33255928	-	chr9:33255865-33255928:-		2057.0
chr16	29802769	29802938	+	chr16:29802769-29802938:+		12398.0
chr17	50370455	50370587	-	chr17:50370455-50370587:-		7061.0
chr15	83268133	83268233	-	chr15:83268133-83268233:-		23488.0
chr2	71553011	71553189	+	chr2:71553011-71553189:+		22635.0
chr19	3816674	3816846	-	chr19:3816674-3816846:-		62368.0
chr3	9010308	9010388	-	chr3:9010308-9010388:-		24735.0
chr1	202150311	202150425	-	chr1:202150311-202150425:-		58615.0
chr17	7907353	7907489	+	chr17:7907353-7907489:+		8602.0
chr19	3434277	3434401	+	chr19:3434277-3434401:+		17619.0
chr7	142867997	142868050	+	chr7:142867997-142868050:+		11757.0
chr7	843341	843521	+	chr7:843341-843521:+		257.0
chr19	34378934	34379006	+	chr19:34378934-34379006:+		15205.0
chr3	129557083	129557224	-	chr3:129557083-129557224:-		19042.0
chr9	111389556	111389724	-	chr9:111389556-111389724:-		4901.0
chr2	86041889	86042104	-	chr2:86041889-86042104:-		20992.0
chr6	116795712	116795836	-	chr6:116795712-116795836:-		5431.0
chr16	653525	653671	+	chr16:653525-653671:+		17156.0
chr14	22904875	22905013	-	chr14:22904875-22905013:-		2164.0
chr12	69672885	69672966	-	chr12:69672885-69672966:-		4863.0
chrX	97075167	97075262	+	chrX:97075167-97075262:+		4896.0
chr20	4183494	4183655	+	chr20:4183494-4183655:+		14700.0
chr8	141212197	141212557	-	chr8:141212197-141212557:-		2667.0
chr1	225411337	225411441	-	chr1:225411337-225411441:-		10104.0
chr1	153689806	153689981	+	chr1:153689806-153689981:+		31866.0
chr12	109800618	109800759	-	chr12:109800618-109800759:-		15347.0
chr2	36522092	36522314	+	chr2:36522092-36522314:+		10037.0
chr3	9104680	9104843	-	chr3:9104680-9104843:-		2394.0
chr6	34970010	34970167	+	chr6:34970010-34970167:+		943.0
chr16	57759728	57759837	-	chr16:57759728-57759837:-		14695.0
chr4	99432619	99432732	-	chr4:99432619-99432732:-		245.0
chr15	78929412	78929494	-	chr15:78929412-78929494:-		2544.0
chr10	92011073	92011151	+	chr10:92011073-92011151:+		416.0
chr19	16528080	16528256	-	chr19:16528080-16528256:-		43814.0
chrX	38671376	38671451	+	chrX:38671376-38671451:+		10742.0
chr7	24871742	24871796	-	chr7:24871742-24871796:-		693.0
chr21	46302485	46302577	-	chr21:46302485-46302577:-		16983.0
chr3	36864319	36864481	-	chr3:36864319-36864481:-		2143.0
chr16	70676881	70676979	-	chr16:70676881-70676979:-		3462.0
chr2	169631766	169631934	+	chr2:169631766-169631934:+		7150.0
chr8	53743577	53743691	-	chr8:53743577-53743691:-		3985.0
chr1	27616857	27617007	-	chr1:27616857-27617007:-		12444.0
chr10	50110101	50110271	+	chr10:50110101-50110271:+		22228.0
chr22	36871652	36871710	+	chr22:36871652-36871710:+		18740.0
chr20	58693737	58693923	+	chr20:58693737-58693923:+		23984.0
chr13	113143851	113144096	+	chr13:113143851-113144096:+		6748.0
chr8	132003236	132003286	+	chr8:132003236-132003286:+		529.0
chr1	1527695	1527863	+	chr1:1527695-1527863:+		3125.0
chr13	110485655	110485837	+	chr13:110485655-110485837:+		3586.0
chr1	227925263	227925520	-	chr1:227925263-227925520:-		12893.0
chr19	5119118	5119220	+	chr19:5119118-5119220:+		3731.0
chrX	120291251	120291341	-	chrX:120291251-120291341:-		22570.0
chr1	201200237	201200412	+	chr1:201200237-201200412:+		2510.0
chr16	85102214	85102328	-	chr16:85102214-85102328:-		29382.0
chr17	66688951	66689048	+	chr17:66688951-66689048:+		14494.0
chr21	42288211	42288313	+	chr21:42288211-42288313:+		77007.0
chr4	8209748	8209823	+	chr4:8209748-8209823:+		12831.0
chr7	103420738	103420878	-	chr7:103420738-103420878:-		1516.0
chr18	58315982	58316033	+	chr18:58315982-58316033:+		6605.0
chr14	69975715	69975815	+	chr14:69975715-69975815:+		3323.0
chr12	103712367	103712444	+	chr12:103712367-103712444:+		36182.0
chr12	101367860	101367977	+	chr12:101367860-101367977:+		25613.0
chr19	8100901	8100973	-	chr19:8100901-8100973:-		7968.0
chr16	89220997	89221153	+	chr16:89220997-89221153:+		46042.0
chr17	76578756	76578817	-	chr17:76578756-76578817:-		60865.0
chr16	2056196	2056245	+	chr16:2056196-2056245:+		1161.0
chr2	97661882	97661947	-	chr2:97661882-97661947:-		3852.0
chr10	113847202	113847336	-	chr10:113847202-113847336:-		3930.0
chr7	257005	257087	+	chr7:257005-257087:+		36730.0
chr20	13126591	13126718	+	chr20:13126591-13126718:+		26494.0
chr6	30916152	30916250	+	chr6:30916152-30916250:+		199.0
chr20	21333544	21333619	+	chr20:21333544-21333619:+		1277.0
chr1	109296783	109296943	-	chr1:109296783-109296943:-		80772.0
chr12	6450173	6450353	+	chr12:6450173-6450353:+		5178.0
chr20	34470048	34470121	+	chr20:34470048-34470121:+		3283.0
chr7	142961795	142961873	-	chr7:142961795-142961873:-		709.0
chr3	196270415	196270542	-	chr3:196270415-196270542:-		105.0
chr7	31572102	31572189	+	chr7:31572102-31572189:+		10153.0
chr16	21277431	21277585	-	chr16:21277431-21277585:-		2719.0
chr22	17181820	17182023	-	chr22:17181820-17182023:-		10469.0
chr15	48191740	48191854	+	chr15:48191740-48191854:+		6978.0
chr3	134643316	134643379	-	chr3:134643316-134643379:-		12201.0
chr4	76987809	76987871	+	chr4:76987809-76987871:+		4198.0
chr19	12731344	12731422	-	chr19:12731344-12731422:-		24093.0
chr7	128967280	128967393	-	chr7:128967280-128967393:-		27176.0
chr16	68075355	68075505	+	chr16:68075355-68075505:+		29119.0
chr1	246621429	246621635	+	chr1:246621429-246621635:+		10390.0
chr10	97466776	97466902	-	chr10:97466776-97466902:-		41081.0
chr16	84764086	84764264	+	chr16:84764086-84764264:+		17371.0
chr18	74123368	74123511	-	chr18:74123368-74123511:-		8332.0
chr2	25137341	25137503	+	chr2:25137341-25137503:+		37767.0
chr1	204250546	204250615	-	chr1:204250546-204250615:-		8882.0
chr2	121248164	121248271	-	chr2:121248164-121248271:-		11501.0
chr1	173506856	173507042	-	chr1:173506856-173507042:-		1033.0
chr15	30925789	30925940	+	chr15:30925789-30925940:+		25583.0
chr12	12480223	12480347	-	chr12:12480223-12480347:-		49561.0
chr17	43082404	43082576	-	chr17:43082404-43082576:-		2180.0
chr17	34996064	34996196	+	chr17:34996064-34996196:+		47749.0
chr10	96027212	96027390	+	chr10:96027212-96027390:+		628.0
chr14	81324017	81324188	-	chr14:81324017-81324188:-		15919.0
chr1	224268034	224268134	-	chr1:224268034-224268134:-		5424.0
chr4	186599898	186600361	-	chr4:186599898-186600361:-		1118.0
chr5	65596421	65596532	-	chr5:65596421-65596532:-		5998.0
chr8	42167666	42167811	+	chr8:42167666-42167811:+		3806.0
chr13	24868600	24868717	+	chr13:24868600-24868717:+		167.0
chr3	47729025	47729095	-	chr3:47729025-47729095:-		1109.0
chr1	153770685	153770734	+	chr1:153770685-153770734:+		5475.0
chr5	83963205	83963361	-	chr5:83963205-83963361:-		18121.0
chr17	74963740	74963911	-	chr17:74963740-74963911:-		3188.0
chr3	10359882	10360124	-	chr3:10359882-10360124:-		15394.0
chr6	129270624	129270752	+	chr6:129270624-129270752:+		14794.0
chr4	140925977	140926074	-	chr4:140925977-140926074:-		17335.0
chr18	2906783	2907086	+	chr18:2906783-2907086:+		1790.0
chr9	137106689	137106810	+	chr9:137106689-137106810:+		60928.0
chr12	118199051	118199258	-	chr12:118199051-118199258:-		10486.0
chr2	140370710	140370843	-	chr2:140370710-140370843:-		3771.0
chr2	23833919	23834079	-	chr2:23833919-23834079:-		2082.0
chrX	77902643	77902768	+	chrX:77902643-77902768:+		26948.0
chr15	71811766	71811870	+	chr15:71811766-71811870:+		3687.0
chrX	48575561	48575668	+	chrX:48575561-48575668:+		7395.0
chr18	70127502	70127742	-	chr18:70127502-70127742:-		701.0
chr19	6928145	6928212	+	chr19:6928145-6928212:+		15624.0
chr6	44166758	44166830	+	chr6:44166758-44166830:+		4404.0
chr19	49181349	49181462	+	chr19:49181349-49181462:+		11684.0
chr14	20389238	20389298	-	chr14:20389238-20389298:-		27499.0
chr16	28936512	28936601	+	chr16:28936512-28936601:+		18151.0
chr14	103085976	103086082	+	chr14:103085976-103086082:+		2024.0
chr7	100113868	100113955	-	chr7:100113868-100113955:-		13585.0
chr2	113246754	113246920	-	chr2:113246754-113246920:-		38276.0
chr9	125929655	125929846	+	chr9:125929655-125929846:+		1347.0
chr1	43243227	43243360	+	chr1:43243227-43243360:+		8540.0
chr2	111161419	111161551	+	chr2:111161419-111161551:+		5932.0
chr2	102441312	102441378	+	chr2:102441312-102441378:+		32359.0
chr20	2310178	2310418	+	chr20:2310178-2310418:+		11988.0
chr5	141628559	141628640	-	chr5:141628559-141628640:-		31315.0
chr16	69370483	69370630	-	chr16:69370483-69370630:-		12640.0
chr14	23383225	23383321	-	chr14:23383225-23383321:-		2226.0
chr1	159884436	159884566	-	chr1:159884436-159884566:-		11924.0
chr1	246861959	246862154	-	chr1:246861959-246862154:-		12488.0
chr16	88717023	88717212	-	chr16:88717023-88717212:-		24525.0
chr17	37467454	37467526	+	chr17:37467454-37467526:+		3558.0
chr5	64598365	64598436	+	chr5:64598365-64598436:+		2266.0
chr18	12353005	12353159	-	chr18:12353005-12353159:-		16272.0
chr3	42699032	42699146	-	chr3:42699032-42699146:-		268.0
chr14	100327188	100327371	+	chr14:100327188-100327371:+		24087.0
chr10	98400102	98400258	-	chr10:98400102-98400258:-		10421.0
chrX	153769162	153769263	+	chrX:153769162-153769263:+		43056.0
chr15	90295123	90295227	+	chr15:90295123-90295227:+		17698.0
chr16	55810927	55811011	-	chr16:55810927-55811011:-		1345.0
chr6	33166513	33166567	-	chr6:33166513-33166567:-		333.0
chr10	102363256	102363397	+	chr10:102363256-102363397:+		7139.0
chr13	37579229	37579360	-	chr13:37579229-37579360:-		3937.0
chr10	98260922	98261128	-	chr10:98260922-98261128:-		10971.0
chr19	45382527	45382727	-	chr19:45382527-45382727:-		8223.0
chr1	52374810	52374898	-	chr1:52374810-52374898:-		3464.0
chr16	31330504	31330606	+	chr16:31330504-31330606:+		1345.0
chr19	6418483	6418582	-	chr19:6418483-6418582:-		26546.0
chr7	23140769	23140945	+	chr7:23140769-23140945:+		4979.0
chr12	103731576	103731636	+	chr12:103731576-103731636:+		8689.0
chr7	98917423	98917680	+	chr7:98917423-98917680:+		6126.0
chr16	22169445	22169503	+	chr16:22169445-22169503:+		212.0
chr1	52402129	52402229	-	chr1:52402129-52402229:-		17543.0
chr1	110453961	110454087	+	chr1:110453961-110454087:+		70651.0
chr1	155054314	155054507	+	chr1:155054314-155054507:+		27998.0
chr15	90220982	90221094	+	chr15:90220982-90221094:+		26311.0
chr13	102770012	102770087	-	chr13:102770012-102770087:-		4027.0
chr2	201350711	201350783	-	chr2:201350711-201350783:-		20804.0
chr7	77287440	77287578	+	chr7:77287440-77287578:+		5595.0
chr4	2458723	2458865	+	chr4:2458723-2458865:+		18064.0
chrX	107069255	107069403	-	chrX:107069255-107069403:-		18934.0
chr19	44990850	44990946	+	chr19:44990850-44990946:+		6020.0
chr19	45470629	45470950	+	chr19:45470629-45470950:+		9444.0
chr15	99674393	99674613	+	chr15:99674393-99674613:+		1811.0
chr19	1990004	1990202	-	chr19:1990004-1990202:-		20172.0
chr2	218497734	218497858	-	chr2:218497734-218497858:-		1560.0
chr8	68044487	68044591	+	chr8:68044487-68044591:+		11114.0
chr1	11124498	11124634	-	chr1:11124498-11124634:-		34683.0
chr19	14407061	14407230	+	chr19:14407061-14407230:+		1441.0
chr10	67811524	67811664	-	chr10:67811524-67811664:-		10147.0
chrX	32849728	32849821	-	chrX:32849728-32849821:-		1051.0
chr12	123695220	123695298	+	chr12:123695220-123695298:+		587.0
chr16	57771198	57771438	-	chr16:57771198-57771438:-		18334.0
chr19	16417552	16417638	-	chr19:16417552-16417638:-		37289.0
chr8	23435392	23435478	-	chr8:23435392-23435478:-		3197.0
chr20	3294139	3294257	-	chr20:3294139-3294257:-		10066.0
chr11	1232644	1232771	+	chr11:1232644-1232771:+		472.0
chr18	26178830	26178950	+	chr18:26178830-26178950:+		1343.0
chr2	100993347	100993528	+	chr2:100993347-100993528:+		53700.0
chr3	33377273	33377334	+	chr3:33377273-33377334:+		295.0
chr15	41919210	41919623	-	chr15:41919210-41919623:-		2415.0
chrX	129823679	129823838	-	chrX:129823679-129823838:-		5211.0
chr1	183132400	183132538	+	chr1:183132400-183132538:+		1027.0
chr10	14530332	14530516	-	chr10:14530332-14530516:-		6455.0
chr2	108294229	108294355	+	chr2:108294229-108294355:+		3983.0
chr17	49411678	49411840	-	chr17:49411678-49411840:-		82369.0
chr10	100529380	100529507	-	chr10:100529380-100529507:-		21523.0
chr10	97021250	97021414	-	chr10:97021250-97021414:-		37541.0
chrX	72568754	72568885	-	chrX:72568754-72568885:-		1524.0
chr7	98900624	98900721	+	chr7:98900624-98900721:+		2545.0
chr3	9909217	9909284	+	chr3:9909217-9909284:+		7664.0
chr5	31317375	31317493	+	chr5:31317375-31317493:+		10964.0
chr13	108961539	108961657	+	chr13:108961539-108961657:+		20913.0
chr6	89687344	89687439	-	chr6:89687344-89687439:-		16852.0
chr22	32248743	32248803	-	chr22:32248743-32248803:-		4835.0
chr16	31357031	31357102	+	chr16:31357031-31357102:+		9584.0
chr1	27349080	27349153	+	chr1:27349080-27349153:+		9037.0
chr10	100193298	100193432	-	chr10:100193298-100193432:-		8736.0
chr19	10361511	10361599	-	chr19:10361511-10361599:-		1057.0
chr7	128089489	128089693	+	chr7:128089489-128089693:+		18524.0
chr12	48776428	48776587	-	chr12:48776428-48776587:-		31585.0
chr19	38738574	38738649	-	chr19:38738574-38738649:-		5319.0
chr15	64153245	64153340	+	chr15:64153245-64153340:+		796.0
chrX	55014747	55015016	-	chrX:55014747-55015016:-		3143.0
chr1	111194578	111194727	-	chr1:111194578-111194727:-		3481.0
chr7	128851455	128851629	+	chr7:128851455-128851629:+		21469.0
chr19	9619432	9619583	-	chr19:9619432-9619583:-		978.0
chr1	43617445	43617569	+	chr1:43617445-43617569:+		22757.0
chr1	36179874	36180068	+	chr1:36179874-36180068:+		23491.0
chr2	219284632	219284836	+	chr2:219284632-219284836:+		53061.0
chr19	1507242	1507406	-	chr19:1507242-1507406:-		217.0
chr7	20170714	20170779	-	chr7:20170714-20170779:-		250.0
chr15	24886516	24886590	+	chr15:24886516-24886590:+		9041.0
chr6	148964410	148964564	+	chr6:148964410-148964564:+		18557.0
chr3	52413996	52414049	+	chr3:52413996-52414049:+		9665.0
chr12	111312100	111312202	+	chr12:111312100-111312202:+		44213.0
chr16	23529744	23529898	-	chr16:23529744-23529898:-		7198.0
chr1	92483373	92483587	-	chr1:92483373-92483587:-		17821.0
chr3	119814979	119815122	+	chr3:119814979-119815122:+		11832.0
chr12	56041811	56042170	+	chr12:56041811-56042170:+		217.0
chr7	107903478	107903548	+	chr7:107903478-107903548:+		20235.0
chr10	102398385	102398524	+	chr10:102398385-102398524:+		219.0
chr14	104710088	104710189	+	chr14:104710088-104710189:+		9662.0
chr9	2644957	2645083	+	chr9:2644957-2645083:+		1423.0
chr2	169812457	169812507	-	chr2:169812457-169812507:-		226.0
chr16	74942738	74942827	-	chr16:74942738-74942827:-		4564.0
chr4	2875896	2876111	+	chr4:2875896-2876111:+		398.0
chr1	155256674	155256792	-	chr1:155256674-155256792:-		5807.0
chr2	185744322	185744412	+	chr2:185744322-185744412:+		282.0
chr5	38947264	38947442	-	chr5:38947264-38947442:-		1577.0
chr3	48626218	48626355	-	chr3:48626218-48626355:-		6911.0
chr3	121584917	121585066	+	chr3:121584917-121585066:+		1155.0
chr2	99405910	99406107	-	chr2:99405910-99406107:-		5544.0
chr7	30598796	30598898	+	chr7:30598796-30598898:+		36531.0
chr13	79341123	79341228	-	chr13:79341123-79341228:-		17111.0
chr13	45563727	45563789	-	chr13:45563727-45563789:-		2089.0
chr1	11531565	11531711	+	chr1:11531565-11531711:+		24128.0
chr12	7374442	7374757	-	chr12:7374442-7374757:-		3793.0
chr19	4325396	4325546	-	chr19:4325396-4325546:-		6848.0
chr6	43626226	43626411	-	chr6:43626226-43626411:-		1364.0
chr2	178714292	178714574	-	chr2:178714292-178714574:-		1659.0
chr1	43224046	43224205	+	chr1:43224046-43224205:+		5258.0
chr19	54735253	54735358	+	chr19:54735253-54735358:+		336.0
chr9	135759670	135759860	+	chr9:135759670-135759860:+		1726.0
chr17	39419717	39419919	-	chr17:39419717-39419919:-		2082.0
chr15	100281229	100281402	-	chr15:100281229-100281402:-		31239.0
chr6	43252739	43252887	+	chr6:43252739-43252887:+		4136.0
chr1	206585180	206585296	+	chr1:206585180-206585296:+		4999.0
chr1	55123447	55123603	-	chr1:55123447-55123603:-		1238.0
chr22	37851280	37851491	+	chr22:37851280-37851491:+		13516.0
chr16	2237218	2237302	+	chr16:2237218-2237302:+		560.0
chr2	105284316	105284399	-	chr2:105284316-105284399:-		7167.0
chr20	36880655	36880751	+	chr20:36880655-36880751:+		6246.0
chr1	33276348	33276595	+	chr1:33276348-33276595:+		28221.0
chr13	110635468	110635589	+	chr13:110635468-110635589:+		29831.0
chr6	44177242	44177421	+	chr6:44177242-44177421:+		654.0
chr9	35753660	35753769	-	chr9:35753660-35753769:-		1246.0
chr12	109099189	109099285	+	chr12:109099189-109099285:+		4665.0
chr17	49168681	49168901	+	chr17:49168681-49168901:+		5540.0
chr13	25265819	25265948	-	chr13:25265819-25265948:-		14160.0
chr10	132938589	132938754	-	chr10:132938589-132938754:-		11036.0
chr12	124495147	124495369	-	chr12:124495147-124495369:-		12320.0
chrX	18174030	18174259	-	chrX:18174030-18174259:-		873.0
chr17	9505038	9505163	-	chr17:9505038-9505163:-		10115.0
chr2	218635796	218635932	+	chr2:218635796-218635932:+		9031.0
chr7	861380	861465	+	chr7:861380-861465:+		15993.0
chr1	214369457	214369692	-	chr1:214369457-214369692:-		1020.0
chr15	48890748	48890812	-	chr15:48890748-48890812:-		5732.0
chr1	31269158	31269241	-	chr1:31269158-31269241:-		33096.0
chr7	131509365	131509586	-	chr7:131509365-131509586:-		12055.0
chr3	184385018	184385239	+	chr3:184385018-184385239:+		44447.0
chr21	29042013	29042105	+	chr21:29042013-29042105:+		2459.0
chr4	153748645	153748787	-	chr4:153748645-153748787:-		3330.0
chr6	26405372	26405649	+	chr6:26405372-26405649:+		338.0
chr1	44777614	44777790	+	chr1:44777614-44777790:+		9304.0
chr19	33095762	33095821	+	chr19:33095762-33095821:+		10039.0
chr16	4450400	4450498	+	chr16:4450400-4450498:+		22885.0
chr12	54398597	54398699	-	chr12:54398597-54398699:-		22825.0
chr8	67296431	67296611	-	chr8:67296431-67296611:-		10215.0
chr16	23700539	23700705	-	chr16:23700539-23700705:-		12189.0
chr7	139073856	139074031	-	chr7:139073856-139074031:-		11384.0
chr6	57601093	57601220	+	chr6:57601093-57601220:+		7397.0
chr6	16144897	16145318	+	chr6:16144897-16145318:+		2549.0
chr11	126521315	126521465	-	chr11:126521315-126521465:-		10164.0
chr16	30475306	30475401	+	chr16:30475306-30475401:+		41098.0
chrX	3027313	3027476	+	chrX:3027313-3027476:+		57406.0
chr17	50107076	50107154	+	chr17:50107076-50107154:+		57014.0
chr12	13567025	13567264	-	chr12:13567025-13567264:-		10556.0
chr5	43298518	43298976	-	chr5:43298518-43298976:-		522.0
chr7	94428293	94428478	+	chr7:94428293-94428478:+		6727.0
chr3	14443628	14443864	+	chr3:14443628-14443864:+		248.0
chr4	165085586	165085689	-	chr4:165085586-165085689:-		825.0
chr16	69366807	69367200	-	chr16:69366807-69367200:-		2719.0
chr16	28882451	28882590	+	chr16:28882451-28882590:+		64869.0
chr2	95101677	95101724	-	chr2:95101677-95101724:-		5107.0
chr6	345854	345929	+	chr6:345854-345929:+		7642.0
chr1	206729972	206730099	+	chr1:206729972-206730099:+		7162.0
chr12	64541581	64541706	+	chr12:64541581-64541706:+		33131.0
chr11	801965	802091	-	chr11:801965-802091:-		1533.0
chr9	33466912	33466988	-	chr9:33466912-33466988:-		11074.0
chr4	68466631	68466753	+	chr4:68466631-68466753:+		25394.0
chr6	31649510	31649628	-	chr6:31649510-31649628:-		2299.0
chr2	137618392	137618508	+	chr2:137618392-137618508:+		17635.0
chr1	209843451	209843697	+	chr1:209843451-209843697:+		3967.0
chr1	44755929	44755984	+	chr1:44755929-44755984:+		3587.0
chr17	82050402	82050556	-	chr17:82050402-82050556:-		844.0
chr6	99510121	99510231	-	chr6:99510121-99510231:-		673.0
chr3	126957416	126957552	+	chr3:126957416-126957552:+		38375.0
chr17	2984983	2985067	+	chr17:2984983-2985067:+		11891.0
chr4	185019387	185019492	+	chr4:185019387-185019492:+		5768.0
chr12	110033797	110033958	+	chr12:110033797-110033958:+		9966.0
chr19	38511561	38511611	+	chr19:38511561-38511611:+		2059.0
chr1	19739824	19739961	-	chr1:19739824-19739961:-		13900.0
chr15	65639595	65639704	+	chr15:65639595-65639704:+		22086.0
chrX	71062854	71062950	-	chrX:71062854-71062950:-		58344.0
chr17	40750380	40750598	-	chr17:40750380-40750598:-		171.0
chr2	23857415	23857504	-	chr2:23857415-23857504:-		2600.0
chr7	129459517	129459581	+	chr7:129459517-129459581:+		10784.0
chr16	24954603	24954731	-	chr16:24954603-24954731:-		6171.0
chr6	108346988	108347040	+	chr6:108346988-108347040:+		320.0
chr15	99139317	99139400	-	chr15:99139317-99139400:-		7574.0
chr15	29113876	29114017	+	chr15:29113876-29114017:+		23947.0
chr21	45180330	45180445	+	chr21:45180330-45180445:+		9999.0
chr17	68401360	68401451	+	chr17:68401360-68401451:+		35458.0
chr4	127932985	127933094	-	chr4:127932985-127933094:-		2490.0
chr7	105550055	105550166	+	chr7:105550055-105550166:+		4371.0
chr1	45009568	45009684	-	chr1:45009568-45009684:-		14978.0
chr21	18326432	18326573	-	chr21:18326432-18326573:-		5755.0
chr1	54715523	54715611	+	chr1:54715523-54715611:+		15021.0
chr19	44101133	44101226	+	chr19:44101133-44101226:+		8549.0
chr1	2193639	2193911	-	chr1:2193639-2193911:-		7014.0
chr5	64507711	64507878	+	chr5:64507711-64507878:+		15804.0
chr6	106553455	106553568	+	chr6:106553455-106553568:+		8533.0
chr4	1723728	1723871	+	chr4:1723728-1723871:+		26568.0
chr1	153548345	153548491	-	chr1:153548345-153548491:-		35958.0
chr14	105368459	105368540	+	chr14:105368459-105368540:+		13886.0
chr12	48705768	48705897	-	chr12:48705768-48705897:-		2048.0
chr7	128888863	128889040	-	chr7:128888863-128889040:-		382.0
chr22	41900330	41900499	+	chr22:41900330-41900499:+		45835.0
chr7	14694075	14694195	-	chr7:14694075-14694195:-		13077.0
chr1	228341095	228341254	+	chr1:228341095-228341254:+		23056.0
chr7	135578751	135578916	+	chr7:135578751-135578916:+		2195.0
chr9	70168702	70168796	+	chr9:70168702-70168796:+		10633.0
chr1	32810911	32811058	-	chr1:32810911-32811058:-		3109.0
chr1	202416787	202416918	+	chr1:202416787-202416918:+		7964.0
chrX	22133523	22133625	+	chrX:22133523-22133625:+		35695.0
chr5	69168173	69168344	+	chr5:69168173-69168344:+		15681.0
chr7	138747425	138747565	-	chr7:138747425-138747565:-		14162.0
chr6	138862627	138862720	+	chr6:138862627-138862720:+		18480.0
chr1	231276135	231276197	+	chr1:231276135-231276197:+		160.0
chr5	180565820	180565978	+	chr5:180565820-180565978:+		8869.0
chr17	40781188	40781271	-	chr17:40781188-40781271:-		6395.0
chr3	4313647	4313762	+	chr3:4313647-4313762:+		3136.0
chr6	35503737	35503849	-	chr6:35503737-35503849:-		25266.0
chr12	6073619	6073742	-	chr12:6073619-6073742:-		23052.0
chr5	75552472	75552592	+	chr5:75552472-75552592:+		1756.0
chr3	56624479	56624644	-	chr3:56624479-56624644:-		2943.0
chr12	6582615	6582749	-	chr12:6582615-6582749:-		8538.0
chr16	87984084	87984260	+	chr16:87984084-87984260:+		147.0
chrX	2949304	2949728	-	chrX:2949304-2949728:-		3506.0
chr3	46678259	46678390	-	chr3:46678259-46678390:-		1700.0
chr20	37727302	37727403	+	chr20:37727302-37727403:+		1117.0
chr18	5395067	5395148	-	chr18:5395067-5395148:-		970.0
chr2	211713535	211713649	-	chr2:211713535-211713649:-		3417.0
chr7	100764027	100764197	+	chr7:100764027-100764197:+		17605.0
chr10	132777671	132777783	+	chr10:132777671-132777783:+		11657.0
chr16	21121945	21122125	-	chr16:21121945-21122125:-		4447.0
chr19	48162262	48162352	-	chr19:48162262-48162352:-		27170.0
chr1	153626320	153626534	-	chr1:153626320-153626534:-		37053.0
chr16	71714512	71714802	-	chr16:71714512-71714802:-		14444.0
chr1	241749547	241749723	+	chr1:241749547-241749723:+		26199.0
chr21	33761923	33761987	+	chr21:33761923-33761987:+		5403.0
chr7	50089629	50089710	-	chr7:50089629-50089710:-		7725.0
chr12	24829823	24829898	-	chr12:24829823-24829898:-		3243.0
chr1	158292596	158292875	+	chr1:158292596-158292875:+		4875.0
chr4	42625614	42625714	-	chr4:42625614-42625714:-		3906.0
chr4	9996781	9996942	-	chr4:9996781-9996942:-		8182.0
chr10	132876812	132876962	-	chr10:132876812-132876962:-		70403.0
chr5	171265681	171265848	+	chr5:171265681-171265848:+		12157.0
chr6	135457494	135457714	-	chr6:135457494-135457714:-		295.0
chr15	41988049	41988157	-	chr15:41988049-41988157:-		1935.0
chr9	34489323	34489450	+	chr9:34489323-34489450:+		6822.0
chr1	161213380	161213476	+	chr1:161213380-161213476:+		3227.0
chr1	220059686	220059792	-	chr1:220059686-220059792:-		652.0
chr6	112129876	112130041	-	chr6:112129876-112130041:-		1089.0
chr2	222474568	222474727	+	chr2:222474568-222474727:+		6976.0
chr1	27744654	27744812	+	chr1:27744654-27744812:+		40798.0
chr7	16685924	16686041	+	chr7:16685924-16686041:+		1560.0
chr20	35466039	35466205	+	chr20:35466039-35466205:+		969.0
chr7	108047908	108048112	-	chr7:108047908-108048112:-		14221.0
chr9	35724192	35724335	-	chr9:35724192-35724335:-		17244.0
chr11	3691347	3691490	-	chr11:3691347-3691490:-		1095.0
chr2	178704147	178704408	-	chr2:178704147-178704408:-		2183.0
chr9	128435653	128435906	+	chr9:128435653-128435906:+		7018.0
chr1	68431065	68431177	-	chr1:68431065-68431177:-		10387.0
chr12	80355736	80355949	+	chr12:80355736-80355949:+		16961.0
chr10	99612543	99612600	-	chr10:99612543-99612600:-		18548.0
chr3	128097300	128097499	-	chr3:128097300-128097499:-		59852.0
chr1	92167848	92167986	+	chr1:92167848-92167986:+		4099.0
chr17	19331853	19332069	+	chr17:19331853-19332069:+		28090.0
chr14	22978344	22978446	-	chr14:22978344-22978446:-		9342.0
chr2	29318304	29318405	-	chr2:29318304-29318405:-		58151.0
chr12	92811279	92811435	-	chr12:92811279-92811435:-		3852.0
chr3	50365356	50365483	-	chr3:50365356-50365483:-		127.0
chr1	179323437	179323496	+	chr1:179323437-179323496:+		1025.0
chr16	89858338	89858508	+	chr16:89858338-89858508:+		59408.0
chr1	100160466	100160572	-	chr1:100160466-100160572:-		10415.0
chr9	83311887	83311976	-	chr9:83311887-83311976:-		3730.0
chr16	71678755	71678986	-	chr16:71678755-71678986:-		1408.0
chr8	135557448	135557588	+	chr8:135557448-135557588:+		13152.0
chr4	109945073	109945276	+	chr4:109945073-109945276:+		18162.0
chr12	53123728	53123874	+	chr12:53123728-53123874:+		28108.0
chr3	113468139	113468405	-	chr3:113468139-113468405:-		1004.0
chr15	98911315	98911442	+	chr15:98911315-98911442:+		27788.0
chr17	82085238	82085403	-	chr17:82085238-82085403:-		739.0
chr2	127076626	127076707	-	chr2:127076626-127076707:-		43374.0
chr15	48760135	48760267	-	chr15:48760135-48760267:-		10564.0
chr21	45476351	45476481	+	chr21:45476351-45476481:+		57572.0
chr15	41846203	41846383	+	chr15:41846203-41846383:+		1084.0
chr1	43920782	43920929	+	chr1:43920782-43920929:+		34759.0
chr12	96535515	96535601	+	chr12:96535515-96535601:+		634.0
chr12	78050764	78051148	+	chr12:78050764-78051148:+		1294.0
chr12	10214074	10214188	+	chr12:10214074-10214188:+		274.0
chr2	112159676	112159836	+	chr2:112159676-112159836:+		18888.0
chr17	59886083	59886231	-	chr17:59886083-59886231:-		9783.0
chr9	137612896	137613007	+	chr9:137612896-137613007:+		453.0
chr15	55639642	55639829	-	chr15:55639642-55639829:-		3379.0
chr4	37855608	37855742	+	chr4:37855608-37855742:+		7437.0
chr6	35468947	35469028	+	chr6:35468947-35469028:+		7911.0
chr11	893427	893520	-	chr11:893427-893520:-		33544.0
chr22	32478981	32479276	+	chr22:32478981-32479276:+		8956.0
chr20	1611357	1611714	-	chr20:1611357-1611714:-		5471.0
chr3	185477326	185477397	+	chr3:185477326-185477397:+		7351.0
chr8	42374761	42374914	-	chr8:42374761-42374914:-		15204.0
chr3	129140368	129140486	-	chr3:129140368-129140486:-		14760.0
chr1	21846448	21846600	-	chr1:21846448-21846600:-		30338.0
chr7	74716894	74716951	+	chr7:74716894-74716951:+		1363.0
chr19	1619111	1619235	-	chr19:1619111-1619235:-		62007.0
chr20	23440144	23440487	+	chr20:23440144-23440487:+		4731.0
chr2	162423336	162423536	-	chr2:162423336-162423536:-		2499.0
chr2	232457998	232458133	+	chr2:232457998-232458133:+		7952.0
chr20	4873936	4874093	-	chr20:4873936-4874093:-		39239.0
chr6	33438419	33438564	+	chr6:33438419-33438564:+		1147.0
chr1	7737255	7737571	+	chr1:7737255-7737571:+		1983.0
chr20	64227888	64227972	+	chr20:64227888-64227972:+		68367.0
chr3	10378252	10378411	-	chr3:10378252-10378411:-		143913.0
chr7	26193575	26193695	-	chr7:26193575-26193695:-		9705.0
chr1	206897731	206897877	+	chr1:206897731-206897877:+		6645.0
chr13	24851456	24851572	+	chr13:24851456-24851572:+		4695.0
chr17	75620246	75620358	+	chr17:75620246-75620358:+		31807.0
chr19	34396581	34396658	+	chr19:34396581-34396658:+		2101.0
chr13	45587063	45587233	-	chr13:45587063-45587233:-		2884.0
chr2	230183572	230183641	-	chr2:230183572-230183641:-		16148.0
chr20	38138113	38138386	-	chr20:38138113-38138386:-		14770.0
chr22	21695398	21695497	+	chr22:21695398-21695497:+		241.0
chr10	3134483	3134583	+	chr10:3134483-3134583:+		5088.0
chr17	35984338	35984453	-	chr17:35984338-35984453:-		5159.0
chr4	153632718	153632839	+	chr4:153632718-153632839:+		21870.0
chr1	207063773	207063830	+	chr1:207063773-207063830:+		20548.0
chr12	108817038	108817160	-	chr12:108817038-108817160:-		56688.0
chr10	73519797	73519993	-	chr10:73519797-73519993:-		3609.0
chr2	231214831	231215002	+	chr2:231214831-231215002:+		1034.0
chr14	21102405	21102516	+	chr14:21102405-21102516:+		250.0
chr2	73230113	73230214	-	chr2:73230113-73230214:-		5731.0
chr14	103662702	103662928	+	chr14:103662702-103662928:+		27453.0
chr20	38334430	38334494	+	chr20:38334430-38334494:+		4517.0
chr17	50199753	50199948	-	chr17:50199753-50199948:-		2538.0
chr11	57389010	57389318	-	chr11:57389010-57389318:-		278.0
chr2	140450568	140450662	-	chr2:140450568-140450662:-		2491.0
chr17	43941464	43941655	-	chr17:43941464-43941655:-		3259.0
chr1	77417639	77417716	+	chr1:77417639-77417716:+		2692.0
chr5	16711121	16711246	-	chr5:16711121-16711246:-		22345.0
chr8	143081036	143081127	+	chr8:143081036-143081127:+		166.0
chr2	173239404	173239497	+	chr2:173239404-173239497:+		1631.0
chr4	184390703	184390750	-	chr4:184390703-184390750:-		6525.0
chr14	67198136	67198321	+	chr14:67198136-67198321:+		1046.0
chr16	88726284	88726456	-	chr16:88726284-88726456:-		1591.0
chrX	72488933	72489042	-	chrX:72488933-72489042:-		580.0
chr16	81280857	81280963	+	chr16:81280857-81280963:+		21812.0
chr12	64870602	64870809	+	chr12:64870602-64870809:+		2107.0
chr6	30111648	30111744	-	chr6:30111648-30111744:-		3519.0
chr13	109125112	109125359	+	chr13:109125112-109125359:+		4865.0
chr14	80777882	80778047	-	chr14:80777882-80778047:-		122.0
chr7	74243146	74243247	-	chr7:74243146-74243247:-		14662.0
chr2	130142133	130142184	-	chr2:130142133-130142184:-		149.0
chr21	33505974	33506105	-	chr21:33505974-33506105:-		12426.0
chr6	109533251	109533471	-	chr6:109533251-109533471:-		2473.0
chr3	48588870	48588996	-	chr3:48588870-48588996:-		4561.0
chr19	1918889	1918991	+	chr19:1918889-1918991:+		53807.0
chr3	49470965	49471050	+	chr3:49470965-49471050:+		261.0
chr3	113934432	113934536	+	chr3:113934432-113934536:+		2874.0
chr6	109476763	109476931	-	chr6:109476763-109476931:-		7050.0
chr19	52076044	52076173	-	chr19:52076044-52076173:-		2462.0
chr6	170285569	170285700	-	chr6:170285569-170285700:-		12420.0
chr10	97443237	97443312	-	chr10:97443237-97443312:-		5020.0
chr12	62392272	62392388	+	chr12:62392272-62392388:+		401.0
chr4	17664562	17664660	-	chr4:17664562-17664660:-		15985.0
chr19	57160643	57160798	-	chr19:57160643-57160798:-		6343.0
chr12	130470693	130470744	-	chr12:130470693-130470744:-		15352.0
chr4	121904322	121904518	-	chr4:121904322-121904518:-		1256.0
chr9	34514640	34514740	+	chr9:34514640-34514740:+		2931.0
chr7	17891546	17891636	-	chr7:17891546-17891636:-		1202.0
chr1	43450103	43450172	+	chr1:43450103-43450172:+		9443.0
chr1	9039552	9039663	-	chr1:9039552-9039663:-		1861.0
chr1	207069424	207069529	+	chr1:207069424-207069529:+		23634.0
chr13	32078834	32079034	+	chr13:32078834-32079034:+		15157.0
chr6	24872881	24872960	-	chr6:24872881-24872960:-		2770.0
chr17	18355886	18356001	-	chr17:18355886-18356001:-		2672.0
chr18	63559578	63559719	+	chr18:63559578-63559719:+		29840.0
chr3	108476397	108476516	-	chr3:108476397-108476516:-		18591.0
chr9	35399161	35399285	+	chr9:35399161-35399285:+		1450.0
chr15	90782822	90782929	+	chr15:90782822-90782929:+		467.0
chr3	52381640	52381837	+	chr3:52381640-52381837:+		3926.0
chr4	39278131	39278208	+	chr4:39278131-39278208:+		3325.0
chr19	843893	844035	+	chr19:843893-844035:+		1062.0
chr16	3448471	3448541	+	chr16:3448471-3448541:+		17228.0
chr2	71076604	71076702	+	chr2:71076604-71076702:+		57359.0
chr16	30111388	30111522	-	chr16:30111388-30111522:-		42354.0
chr20	50568380	50568479	+	chr20:50568380-50568479:+		7364.0
chr2	75673444	75673521	-	chr2:75673444-75673521:-		7522.0
chr6	149512155	149512303	-	chr6:149512155-149512303:-		1865.0
chr11	60771291	60771348	+	chr11:60771291-60771348:+		1189.0
chr3	171005285	171005473	-	chr3:171005285-171005473:-		4258.0
chr5	176589031	176589183	+	chr5:176589031-176589183:+		10638.0
chr3	13351879	13351981	-	chr3:13351879-13351981:-		11503.0
chr3	47921765	47921879	-	chr3:47921765-47921879:-		55202.0
chrX	133311258	133311424	-	chrX:133311258-133311424:-		42563.0
chr15	43477593	43477760	-	chr15:43477593-43477760:-		1381.0
chr8	2069447	2069498	+	chr8:2069447-2069498:+		2285.0
chr6	169756719	169756809	+	chr6:169756719-169756809:+		3685.0
chr5	34953926	34954002	+	chr5:34953926-34954002:+		4647.0
chr1	20323356	20323533	+	chr1:20323356-20323533:+		44911.0
chr2	27276186	27276388	+	chr2:27276186-27276388:+		102.0
chr17	78525009	78525162	-	chr17:78525009-78525162:-		11847.0
chr14	99502207	99502377	+	chr14:99502207-99502377:+		21256.0
chr1	54014236	54014365	-	chr1:54014236-54014365:-		817.0
chr2	73247762	73247927	+	chr2:73247762-73247927:+		12180.0
chr16	10480879	10480965	+	chr16:10480879-10480965:+		14724.0
chr15	52379822	52379909	-	chr15:52379822-52379909:-		11715.0
chr17	19664948	19665048	+	chr17:19664948-19665048:+		12748.0
chr2	98643923	98644054	-	chr2:98643923-98644054:-		3210.0
chr3	17067956	17068066	+	chr3:17067956-17068066:+		2589.0
chr16	58523370	58523503	-	chr16:58523370-58523503:-		14408.0
chr2	10722824	10722979	+	chr2:10722824-10722979:+		5766.0
chr16	2080165	2080378	+	chr16:2080165-2080378:+		30599.0
chr2	108676606	108676699	+	chr2:108676606-108676699:+		1943.0
chr1	11126622	11126797	-	chr1:11126622-11126797:-		5156.0
chr17	10398444	10398641	-	chr17:10398444-10398641:-		4708.0
chr19	15548108	15548242	+	chr19:15548108-15548242:+		28552.0
chr8	1905571	1905717	+	chr8:1905571-1905717:+		4256.0
chr1	15289399	15289667	+	chr1:15289399-15289667:+		525.0
chr19	55156201	55156333	-	chr19:55156201-55156333:-		36199.0
chr17	18299559	18299634	-	chr17:18299559-18299634:-		61952.0
chr14	77449293	77449358	-	chr14:77449293-77449358:-		20340.0
chr2	227030443	227030599	-	chr2:227030443-227030599:-		11544.0
chr18	3112298	3112413	-	chr18:3112298-3112413:-		4611.0
chr14	23416004	23416313	-	chr14:23416004-23416313:-		11437.0
chr1	6457184	6457264	+	chr1:6457184-6457264:+		31185.0
chr1	17619339	17619446	+	chr1:17619339-17619446:+		468.0
chr14	52893293	52893428	-	chr14:52893293-52893428:-		2453.0
chr15	78485705	78485841	+	chr15:78485705-78485841:+		872.0
chr6	109444725	109444799	-	chr6:109444725-109444799:-		8479.0
chr5	149008851	149009002	-	chr5:149008851-149009002:-		1270.0
chr12	48569082	48569241	-	chr12:48569082-48569241:-		10029.0
chr10	95992527	95992698	+	chr10:95992527-95992698:+		535.0
chr1	71592817	71592969	-	chr1:71592817-71592969:-		6099.0
chr11	1225681	1225738	+	chr11:1225681-1225738:+		9191.0
chr12	132023777	132023942	+	chr12:132023777-132023942:+		26260.0
chr12	110455815	110455931	-	chr12:110455815-110455931:-		12502.0
chr5	175808989	175809069	+	chr5:175808989-175809069:+		18562.0
chr17	7076733	7076805	-	chr17:7076733-7076805:-		5248.0
chr16	50312036	50312192	+	chr16:50312036-50312192:+		20642.0
chr2	69556860	69556979	-	chr2:69556860-69556979:-		32312.0
chr7	101087006	101087169	+	chr7:101087006-101087169:+		24785.0
chr1	151107037	151107223	+	chr1:151107037-151107223:+		1605.0
chrX	118982821	118982944	+	chrX:118982821-118982944:+		58182.0
chr19	2210400	2210511	+	chr19:2210400-2210511:+		13189.0
chr10	100983755	100983818	-	chr10:100983755-100983818:-		4427.0
chr9	98132185	98132302	-	chr9:98132185-98132302:-		40295.0
chr15	84904097	84904239	+	chr15:84904097-84904239:+		44071.0
chr16	2976664	2977032	-	chr16:2976664-2977032:-		4709.0
chr7	128774986	128775155	-	chr7:128774986-128775155:-		346.0
chr17	79104073	79104127	-	chr17:79104073-79104127:-		5997.0
chr4	13610934	13611101	-	chr4:13610934-13611101:-		3440.0
chr6	31972302	31972512	+	chr6:31972302-31972512:+		2313.0
chr3	45981570	45981677	-	chr3:45981570-45981677:-		2004.0
chr8	144240570	144240678	+	chr8:144240570-144240678:+		546.0
chr19	55343680	55343844	+	chr19:55343680-55343844:+		11002.0
chr3	58530466	58530639	-	chr3:58530466-58530639:-		3009.0
chr1	75541435	75541517	-	chr1:75541435-75541517:-		1221.0
chrX	81116204	81116342	-	chrX:81116204-81116342:-		11515.0
chr16	11733982	11734080	-	chr16:11733982-11734080:-		1184.0
chr8	109618842	109619040	-	chr8:109618842-109619040:-		15157.0
chr10	122332436	122332514	+	chr10:122332436-122332514:+		10447.0
chr9	79722959	79723036	+	chr9:79722959-79723036:+		13586.0
chr2	98380175	98380355	+	chr2:98380175-98380355:+		9217.0
chr2	232335773	232335875	+	chr2:232335773-232335875:+		46749.0
chr4	88758754	88758902	-	chr4:88758754-88758902:-		3493.0
chr14	24148258	24148414	+	chr14:24148258-24148414:+		1619.0
chr12	23640812	23640898	-	chr12:23640812-23640898:-		4943.0
chr17	76872851	76872964	+	chr17:76872851-76872964:+		56890.0
chr1	165896190	165896333	+	chr1:165896190-165896333:+		13036.0
chr19	5613465	5613528	-	chr19:5613465-5613528:-		37907.0
chr16	29982734	29982902	+	chr16:29982734-29982902:+		34038.0
chr1	155053910	155053989	+	chr1:155053910-155053989:+		9368.0
chr21	44321729	44321876	+	chr21:44321729-44321876:+		19740.0
chr17	82029093	82029186	+	chr17:82029093-82029186:+		12674.0
chr7	139957634	139957765	+	chr7:139957634-139957765:+		877.0
chr10	69504438	69504486	+	chr10:69504438-69504486:+		9061.0
chr1	54702623	54702746	+	chr1:54702623-54702746:+		235.0
chr18	36807847	36807935	-	chr18:36807847-36807935:-		4035.0
chr21	46563858	46563933	+	chr21:46563858-46563933:+		14804.0
chr1	150966476	150966630	-	chr1:150966476-150966630:-		4667.0
chr17	58512390	58512507	-	chr17:58512390-58512507:-		49283.0
chr12	54401776	54401856	-	chr12:54401776-54401856:-		37622.0
chr18	23544344	23544527	-	chr18:23544344-23544527:-		25818.0
chr1	145747995	145748111	-	chr1:145747995-145748111:-		21430.0
chr14	99231345	99231558	-	chr14:99231345-99231558:-		1258.0
chr2	70787649	70787802	-	chr2:70787649-70787802:-		3127.0
chr10	48778611	48778833	+	chr10:48778611-48778833:+		18869.0
chr19	39979817	39979985	+	chr19:39979817-39979985:+		19322.0
chr4	15596085	15596208	+	chr4:15596085-15596208:+		2879.0
chr9	137728349	137728530	+	chr9:137728349-137728530:+		2757.0
chr6	41070076	41070135	-	chr6:41070076-41070135:-		321.0
chr4	155777524	155777643	+	chr4:155777524-155777643:+		2186.0
chr12	53227362	53227688	-	chr12:53227362-53227688:-		1842.0
chr1	112689415	112689651	+	chr1:112689415-112689651:+		3036.0
chr20	37931635	37931805	+	chr20:37931635-37931805:+		10447.0
chr9	34490369	34490489	+	chr9:34490369-34490489:+		20834.0
chr12	122517227	122517431	-	chr12:122517227-122517431:-		8931.0
chrX	84096194	84096312	-	chrX:84096194-84096312:-		3695.0
chr14	55629957	55630098	+	chr14:55629957-55630098:+		5512.0
chr1	57071522	57071642	-	chr1:57071522-57071642:-		13541.0
chr6	30702553	30702664	-	chr6:30702553-30702664:-		10789.0
chr6	29675933	29676060	-	chr6:29675933-29676060:-		6752.0
chr8	73978756	73978862	+	chr8:73978756-73978862:+		12317.0
chr6	73224166	73224349	-	chr6:73224166-73224349:-		31235.0
chr8	93791263	93791320	+	chr8:93791263-93791320:+		809.0
chr17	46932067	46932200	+	chr17:46932067-46932200:+		103.0
chr12	57070674	57070894	-	chr12:57070674-57070894:-		993.0
chr17	38482022	38482144	+	chr17:38482022-38482144:+		431.0
chr1	44823069	44823169	-	chr1:44823069-44823169:-		3927.0
chr1	205841811	205841890	-	chr1:205841811-205841890:-		31725.0
chr3	148841823	148841925	+	chr3:148841823-148841925:+		2230.0
chr3	122714262	122714430	+	chr3:122714262-122714430:+		143.0
chr2	238344497	238344599	+	chr2:238344497-238344599:+		13697.0
chr3	12543180	12543230	-	chr3:12543180-12543230:-		1913.0
chr10	101018822	101019218	-	chr10:101018822-101019218:-		5054.0
chr17	42834772	42834877	+	chr17:42834772-42834877:+		181.0
chr7	48281343	48281453	+	chr7:48281343-48281453:+		1871.0
chr1	237654274	237654415	+	chr1:237654274-237654415:+		5160.0
chr5	55916644	55916835	+	chr5:55916644-55916835:+		3706.0
chr2	54664453	54664692	+	chr2:54664453-54664692:+		19823.0
chr8	17965999	17966219	+	chr8:17965999-17966219:+		1045.0
chr15	41852824	41853001	-	chr15:41852824-41853001:-		2984.0
chr14	23270600	23270662	+	chr14:23270600-23270662:+		5636.0
chr17	3947391	3947856	-	chr17:3947391-3947856:-		1537.0
chr1	55058036	55058210	+	chr1:55058036-55058210:+		20349.0
chr20	47282102	47282218	-	chr20:47282102-47282218:-		23917.0
chr2	100932910	100933002	+	chr2:100932910-100933002:+		6052.0
chr14	103520122	103520312	-	chr14:103520122-103520312:-		18091.0
chr3	47405915	47406047	+	chr3:47405915-47406047:+		13288.0
chr19	17888331	17888456	+	chr19:17888331-17888456:+		13541.0
chr2	158640627	158640760	+	chr2:158640627-158640760:+		4640.0
chr6	31962714	31962799	+	chr6:31962714-31962799:+		2062.0
chr14	91308351	91308493	-	chr14:91308351-91308493:-		19450.0
chr15	22881846	22881937	-	chr15:22881846-22881937:-		17825.0
chr7	73307583	73307758	-	chr7:73307583-73307758:-		2347.0
chr5	96896373	96896505	+	chr5:96896373-96896505:+		3197.0
chr16	48124213	48124285	-	chr16:48124213-48124285:-		17205.0
chr10	13294428	13294597	-	chr10:13294428-13294597:-		6375.0
chr17	61037889	61038055	+	chr17:61037889-61038055:+		1259.0
chr16	28133841	28133934	-	chr16:28133841-28133934:-		47954.0
chr8	62953902	62953973	+	chr8:62953902-62953973:+		1792.0
chr16	69447150	69447279	+	chr16:69447150-69447279:+		12821.0
chr21	44335758	44335805	-	chr21:44335758-44335805:-		5380.0
chr22	23150063	23150155	+	chr22:23150063-23150155:+		170308.0
chr22	37678483	37678655	+	chr22:37678483-37678655:+		21028.0
chr18	3814059	3814274	-	chr18:3814059-3814274:-		15694.0
chr6	47678983	47679135	+	chr6:47678983-47679135:+		26674.0
chr7	156725764	156725838	-	chr7:156725764-156725838:-		9436.0
chr19	10489648	10489854	-	chr19:10489648-10489854:-		3716.0
chr1	91695672	91695780	-	chr1:91695672-91695780:-		2341.0
chr2	240596319	240596522	+	chr2:240596319-240596522:+		146.0
chr20	48688657	48688805	-	chr20:48688657-48688805:-		38520.0
chr8	143321201	143321387	-	chr8:143321201-143321387:-		93730.0
chr21	39475135	39475216	+	chr21:39475135-39475216:+		13953.0
chr19	55303311	55303409	+	chr19:55303311-55303409:+		11895.0
chr1	229531636	229531732	-	chr1:229531636-229531732:-		5999.0
chr2	96354183	96354389	+	chr2:96354183-96354389:+		6649.0
chr18	70142288	70142388	-	chr18:70142288-70142388:-		9725.0
chr19	5609995	5610096	-	chr19:5609995-5610096:-		7311.0
chr1	31583149	31583242	+	chr1:31583149-31583242:+		21053.0
chr9	128311529	128311602	-	chr9:128311529-128311602:-		14066.0
chr17	42684036	42684230	+	chr17:42684036-42684230:+		4710.0
chr1	209842583	209842696	+	chr1:209842583-209842696:+		23638.0
chr10	125840847	125840997	-	chr10:125840847-125840997:-		7409.0
chr3	15564551	15564659	-	chr3:15564551-15564659:-		1097.0
chr12	111456029	111456257	-	chr12:111456029-111456257:-		9130.0
chr17	35183427	35183583	+	chr17:35183427-35183583:+		7573.0
chr2	97772297	97772425	-	chr2:97772297-97772425:-		8007.0
chr7	100627264	100627492	-	chr7:100627264-100627492:-		441.0
chr6	112068205	112068399	+	chr6:112068205-112068399:+		1947.0
chr1	29315372	29315508	+	chr1:29315372-29315508:+		44684.0
chr19	1969508	1969960	+	chr19:1969508-1969960:+		4394.0
chr3	52403138	52403299	-	chr3:52403138-52403299:-		66378.0
chr6	154422506	154422653	-	chr6:154422506-154422653:-		2623.0
chr15	42396800	42396878	+	chr15:42396800-42396878:+		17787.0
chr17	45135839	45135954	+	chr17:45135839-45135954:+		6627.0
chr12	53060405	53060556	+	chr12:53060405-53060556:+		25033.0
chr6	161139422	161139621	-	chr6:161139422-161139621:-		54320.0
chr6	24572575	24572660	-	chr6:24572575-24572660:-		325.0
chr5	154838131	154838179	-	chr5:154838131-154838179:-		5394.0
chr6	24301715	24301847	-	chr6:24301715-24301847:-		713.0
chr21	42437488	42437581	+	chr21:42437488-42437581:+		48769.0
chr6	121160948	121161057	-	chr6:121160948-121161057:-		211.0
chr4	20850543	20850668	-	chr4:20850543-20850668:-		7700.0
chr17	8448550	8448687	+	chr17:8448550-8448687:+		3264.0
chr19	35555440	35555591	-	chr19:35555440-35555591:-		3400.0
chr7	30791165	30791575	+	chr7:30791165-30791575:+		2111.0
chr15	74024857	74024928	+	chr15:74024857-74024928:+		19235.0
chr22	30384339	30384496	-	chr22:30384339-30384496:-		6264.0
chr3	184289641	184289719	+	chr3:184289641-184289719:+		610.0
chr9	120539041	120539165	-	chr9:120539041-120539165:-		21817.0
chr20	35619579	35619747	+	chr20:35619579-35619747:+		3925.0
chr22	41348067	41348168	+	chr22:41348067-41348168:+		1477.0
chr11	130122305	130122514	+	chr11:130122305-130122514:+		15741.0
chrX	48983775	48983871	-	chrX:48983775-48983871:-		7786.0
chr8	64624403	64624540	-	chr8:64624403-64624540:-		485.0
chr5	9237828	9237891	-	chr5:9237828-9237891:-		18534.0
chrX	130409257	130409387	+	chrX:130409257-130409387:+		7604.0
chr1	169459797	169459865	-	chr1:169459797-169459865:-		11487.0
chrX	153961542	153961649	-	chrX:153961542-153961649:-		4887.0
chr10	71293700	71293934	+	chr10:71293700-71293934:+		4912.0
chr19	10670974	10671204	+	chr19:10670974-10671204:+		794.0
chr6	170549006	170549114	-	chr6:170549006-170549114:-		2853.0
chr17	80013367	80013610	-	chr17:80013367-80013610:-		19107.0
chr15	75601138	75601219	-	chr15:75601138-75601219:-		4976.0
chr13	30968885	30969047	+	chr13:30968885-30969047:+		3343.0
chr2	101059421	101059540	-	chr2:101059421-101059540:-		2090.0
chr8	101552715	101552783	+	chr8:101552715-101552783:+		13890.0
chr3	38308954	38309123	+	chr3:38308954-38309123:+		2935.0
chr1	66332508	66332621	+	chr1:66332508-66332621:+		9182.0
chr3	120638455	120638582	-	chr3:120638455-120638582:-		7145.0
chr11	118908270	118908656	-	chr11:118908270-118908656:-		307.0
chr1	11134351	11134467	-	chr1:11134351-11134467:-		38348.0
chr19	7526439	7526607	+	chr19:7526439-7526607:+		15435.0
chr16	30986423	30986532	+	chr16:30986423-30986532:+		2531.0
chr20	36935029	36935190	-	chr20:36935029-36935190:-		16158.0
chr1	11658267	11658365	+	chr1:11658267-11658365:+		6271.0
chr11	125997207	125997411	-	chr11:125997207-125997411:-		4329.0
chr19	43478047	43478133	-	chr19:43478047-43478133:-		9067.0
chr1	207587386	207587566	+	chr1:207587386-207587566:+		10514.0
chr8	132065886	132065969	-	chr8:132065886-132065969:-		16013.0
chrX	54790837	54791085	-	chrX:54790837-54791085:-		8390.0
chr1	56874949	56875094	+	chr1:56874949-56875094:+		31241.0
chr9	137106125	137106316	+	chr9:137106125-137106316:+		1088.0
chr22	30941891	30942003	-	chr22:30941891-30942003:-		19953.0
chr7	73737221	73737392	-	chr7:73737221-73737392:-		24712.0
chr12	6860953	6861107	+	chr12:6860953-6861107:+		3737.0
chr16	4857990	4858077	+	chr16:4857990-4858077:+		325.0
chr12	46197720	46197818	-	chr12:46197720-46197818:-		4451.0
chr22	37507829	37507955	-	chr22:37507829-37507955:-		31948.0
chr1	11838535	11838661	+	chr1:11838535-11838661:+		50491.0
chr12	7320725	7320805	+	chr12:7320725-7320805:+		5812.0
chr2	131531664	131531803	+	chr2:131531664-131531803:+		3882.0
chr1	59900965	59901104	-	chr1:59900965-59901104:-		33296.0
chr4	3414752	3414845	+	chr4:3414752-3414845:+		31243.0
chr14	31318224	31318293	-	chr14:31318224-31318293:-		16480.0
chr19	48502433	48502582	-	chr19:48502433-48502582:-		19356.0
[truncated: 998,000+ more rows]
