# Supplementary material for: The human genome contains over a million autonomous exons
Source: Genome Res. 2023 Nov;33(11):1865–78. doi: 10.1101/gr.277792.123 (PMC10760453; doi:10.1101/gr.277792.123)
Supplement: Supplement 2 [file Supplemental_data.zip › data_zip/3D_left.txt]

chrom	start	end	strand	exon_id	genomic_category	exon_counts
chr6	166477264	166477369	-	chr6:166477264-166477369:-	chr5	178536993	178537090	-	chr5:178536993-178537090:-	chr12	53460331	53460426	+	chr12:53460331-53460426:+	chr3	57007182	57007337	-	chr3:57007182-57007337:-	chr19	56449557	56449678	-	chr19:56449557-56449678:-	chr14	89836425	89836662	-	chr14:89836425-89836662:-	chr10	60932312	60932405	-	chr10:60932312-60932405:-	chr3	65745463	65745589	-	chr3:65745463-65745589:-	chr8	23536834	23536905	+	chr8:23536834-23536905:+	chr6	35348914	35349004	+	chr6:35348914-35349004:+	chr16	29605816	29605924	-	chr16:29605816-29605924:-	chr9	13254768	13254923	-	chr9:13254768-13254923:-	chr8	56524624	56524750	+	chr8:56524624-56524750:+	chr6	90176766	90176821	-	chr6:90176766-90176821:-	chr8	136080567	136080676	+	chr8:136080567-136080676:+	chr12	25068156	25068249	+	chr12:25068156-25068249:+	chr17	632744	632842	-	chr17:632744-632842:-	chr18	62330028	62330190	+	chr18:62330028-62330190:+	chr20	53805309	53805546	-	chr20:53805309-53805546:-	chr10	124407303	124407417	-	chr10:124407303-124407417:-	chr22	35874394	35874450	-	chr22:35874394-35874450:-	chr7	1461771	1462019	+	chr7:1461771-1462019:+	chr9	127961946	127962136	-	chr9:127961946-127962136:-	chr8	95036302	95036495	+	chr8:95036302-95036495:+	chr15	25940549	25940662	+	chr15:25940549-25940662:+	chr6	52898360	52898478	-	chr6:52898360-52898478:-	chr17	63979237	63979427	-	chr17:63979237-63979427:-	chr15	49395975	49396098	-	chr15:49395975-49396098:-	chr5	102706101	102706272	+	chr5:102706101-102706272:+	chr17	75018586	75018695	+	chr17:75018586-75018695:+	chr5	130052084	130052172	+	chr5:130052084-130052172:+	chr3	195894316	195894364	-	chr3:195894316-195894364:-	chr4	145763402	145763469	-	chr4:145763402-145763469:-	chrX	151532297	151532477	-	chrX:151532297-151532477:-	chr20	42901531	42901661	-	chr20:42901531-42901661:-	chr7	64294972	64295084	-	chr7:64294972-64295084:-	chrX	10509031	10509175	-	chrX:10509031-10509175:-	chr1	84631363	84631411	-	chr1:84631363-84631411:-	chr18	47591838	47592116	+	chr18:47591838-47592116:+	chr1	50189286	50189408	+	chr1:50189286-50189408:+	chr12	47901634	47901711	-	chr12:47901634-47901711:-	chr10	5443755	5443875	+	chr10:5443755-5443875:+	chr9	88415607	88415700	+	chr9:88415607-88415700:+	chr6	84087188	84087282	+	chr6:84087188-84087282:+	chr20	57700016	57700187	-	chr20:57700016-57700187:-	chr11	874775	874911	-	chr11:874775-874911:-	chr3	827007	827134	+	chr3:827007-827134:+	chr5	62422505	62422569	+	chr5:62422505-62422569:+	chr22	45797163	45797227	+	chr22:45797163-45797227:+	chr8	118241152	118241271	-	chr8:118241152-118241271:-	chr3	98892497	98892585	-	chr3:98892497-98892585:-	chr20	2237093	2237213	+	chr20:2237093-2237213:+	chr18	24150538	24150632	+	chr18:24150538-24150632:+	chr2	39757248	39757369	-	chr2:39757248-39757369:-	chr3	197873349	197873562	+	chr3:197873349-197873562:+	chr7	151620637	151620781	-	chr7:151620637-151620781:-	chr4	55397119	55397272	+	chr4:55397119-55397272:+	chrX	143535083	143535201	-	chrX:143535083-143535201:-	chr13	113351793	113351959	-	chr13:113351793-113351959:-	chr8	123772894	123773033	+	chr8:123772894-123773033:+	chr12	113232347	113232484	+	chr12:113232347-113232484:+	chr15	43446766	43446915	-	chr15:43446766-43446915:-	chr7	140698075	140698269	+	chr7:140698075-140698269:+	chr5	93645808	93645878	+	chr5:93645808-93645878:+	chr4	39527053	39527120	-	chr4:39527053-39527120:-	chr2	125714031	125714145	+	chr2:125714031-125714145:+	chr6	144307975	144308093	+	chr6:144307975-144308093:+	chr1	167337970	167338259	+	chr1:167337970-167338259:+	chr16	21147447	21147623	-	chr16:21147447-21147623:-	chr10	30936060	30936123	-	chr10:30936060-30936123:-	chr3	88369366	88369485	+	chr3:88369366-88369485:+	chr14	103441470	103441564	+	chr14:103441470-103441564:+	chr4	2489812	2489906	+	chr4:2489812-2489906:+	chr1	66062894	66062958	+	chr1:66062894-66062958:+	chr12	2646384	2646533	+	chr12:2646384-2646533:+	chr18	47425352	47425547	+	chr18:47425352-47425547:+	chr2	102732024	102732139	-	chr2:102732024-102732139:-	chr22	19800244	19800386	-	chr22:19800244-19800386:-	chr3	156680474	156680556	+	chr3:156680474-156680556:+	chr1	85780512	85780649	-	chr1:85780512-85780649:-	chr6	133968855	133968958	+	chr6:133968855-133968958:+	chr9	128845605	128845751	-	chr9:128845605-128845751:-	chr4	139779280	139779364	-	chr4:139779280-139779364:-	chr7	105866277	105866370	-	chr7:105866277-105866370:-	chr3	40529495	40529576	+	chr3:40529495-40529576:+	chr9	16832244	16832351	-	chr9:16832244-16832351:-	chr1	59019267	59019331	+	chr1:59019267-59019331:+	chr3	189147584	189147648	+	chr3:189147584-189147648:+	chr9	121271810	121271864	+	chr9:121271810-121271864:+	chr1	112507605	112507729	+	chr1:112507605-112507729:+	chr5	167820372	167820676	+	chr5:167820372-167820676:+	chr7	30154789	30154877	+	chr7:30154789-30154877:+	chr1	81579300	81579381	+	chr1:81579300-81579381:+	chr1	93677388	93677502	-	chr1:93677388-93677502:-	chr22	44971287	44971433	-	chr22:44971287-44971433:-	chr1	204870604	204870701	+	chr1:204870604-204870701:+	chr12	44028836	44028942	+	chr12:44028836-44028942:+	chr5	91237757	91238016	-	chr5:91237757-91238016:-	chr19	47506832	47506975	-	chr19:47506832-47506975:-	chr14	39711981	39712108	+	chr14:39711981-39712108:+	chr5	4645056	4645143	+	chr5:4645056-4645143:+	chr1	201504054	201504107	-	chr1:201504054-201504107:-	chr20	58439146	58439309	+	chr20:58439146-58439309:+	chr7	33976998	33977116	+	chr7:33976998-33977116:+	chr15	101187993	101188220	-	chr15:101187993-101188220:-	chr6	41967145	41967291	-	chr6:41967145-41967291:-	chr9	123387730	123387859	-	chr9:123387730-123387859:-	chr10	124087050	124087226	-	chr10:124087050-124087226:-	chr6	138730183	138730287	-	chr6:138730183-138730287:-	chrX	114586463	114586544	+	chrX:114586463-114586544:+	chr1	94825833	94825943	+	chr1:94825833-94825943:+	chr15	58246135	58246303	-	chr15:58246135-58246303:-	chr5	132773923	132774213	-	chr5:132773923-132774213:-	chr1	209223462	209223535	-	chr1:209223462-209223535:-	chr16	69315465	69315670	+	chr16:69315465-69315670:+	chr22	38597497	38597616	-	chr22:38597497-38597616:-	chr16	88944670	88944774	+	chr16:88944670-88944774:+	chr15	72704424	72704482	+	chr15:72704424-72704482:+	chr2	159715533	159715632	+	chr2:159715533-159715632:+	chr13	113179090	113179180	-	chr13:113179090-113179180:-	chr17	68509806	68510014	+	chr17:68509806-68510014:+	chr19	54976860	54976959	+	chr19:54976860-54976959:+	chr9	86299199	86299273	-	chr9:86299199-86299273:-	chr10	124625538	124625728	-	chr10:124625538-124625728:-	chr14	40318346	40318461	-	chr14:40318346-40318461:-	chr12	106879775	106879948	+	chr12:106879775-106879948:+	chr1	151283188	151283319	+	chr1:151283188-151283319:+	chr18	1970409	1970535	+	chr18:1970409-1970535:+	chr16	5509631	5509791	+	chr16:5509631-5509791:+	chr10	124948045	124948212	+	chr10:124948045-124948212:+	chr18	49093217	49093335	-	chr18:49093217-49093335:-	chr16	23546382	23546435	-	chr16:23546382-23546435:-	chr16	49110969	49111068	-	chr16:49110969-49111068:-	chr5	31164029	31164166	-	chr5:31164029-31164166:-	chr1	119336098	119336193	+	chr1:119336098-119336193:+	chr9	125171909	125172002	-	chr9:125171909-125172002:-	chr14	64957940	64958160	-	chr14:64957940-64958160:-	chr7	2008191	2008302	-	chr7:2008191-2008302:-	chr6	14861622	14861718	-	chr6:14861622-14861718:-	chr12	54037119	54037317	+	chr12:54037119-54037317:+	chr10	103612515	103612686	-	chr10:103612515-103612686:-	chr15	55411109	55411156	-	chr15:55411109-55411156:-	chr2	42118	42306	-	chr2:42118-42306:-	chr14	60053120	60053185	-	chr14:60053120-60053185:-	chr1	95121055	95121185	+	chr1:95121055-95121185:+	chr2	50990526	50990684	-	chr2:50990526-50990684:-	chr12	94996904	94996977	-	chr12:94996904-94996977:-	chr12	51952695	51952772	+	chr12:51952695-51952772:+	chr1	119124599	119124684	-	chr1:119124599-119124684:-	chr16	55436473	55436669	-	chr16:55436473-55436669:-	chr19	13409098	13409272	-	chr19:13409098-13409272:-	chr11	126573261	126573385	-	chr11:126573261-126573385:-	chr21	34559223	34559420	-	chr21:34559223-34559420:-	chr16	24317836	24317893	+	chr16:24317836-24317893:+	chr18	58680472	58680577	-	chr18:58680472-58680577:-	chr3	150566901	150567107	-	chr3:150566901-150567107:-	chr13	113761197	113761348	+	chr13:113761197-113761348:+	chr17	39193648	39193743	-	chr17:39193648-39193743:-	chr14	89305086	89305230	-	chr14:89305086-89305230:-	chr2	206745277	206745370	-	chr2:206745277-206745370:-	chr2	95155536	95155658	-	chr2:95155536-95155658:-	chr1	241315564	241315636	-	chr1:241315564-241315636:-	chr2	222232969	222233058	-	chr2:222232969-222233058:-	chr1	32797592	32797639	-	chr1:32797592-32797639:-	chr12	127950108	127950161	-	chr12:127950108-127950161:-	chr7	2762170	2762394	-	chr7:2762170-2762394:-	chr18	32865987	32866098	+	chr18:32865987-32866098:+	chr10	85613056	85613147	-	chr10:85613056-85613147:-	chr6	16488491	16488638	-	chr6:16488491-16488638:-	chr22	29986523	29986641	+	chr22:29986523-29986641:+	chrX	106168534	106168605	+	chrX:106168534-106168605:+	chr3	68293717	68293810	+	chr3:68293717-68293810:+	chr15	74853368	74853497	-	chr15:74853368-74853497:-	chr18	79194386	79194493	+	chr18:79194386-79194493:+	chr18	27396759	27396833	+	chr18:27396759-27396833:+	chr18	80150919	80151031	+	chr18:80150919-80151031:+	chr8	124709535	124709657	-	chr8:124709535-124709657:-	chr9	95310242	95310356	-	chr9:95310242-95310356:-	chr2	30476577	30476636	+	chr2:30476577-30476636:+	chr7	149242895	149242986	+	chr7:149242895-149242986:+	chr5	4827724	4827859	-	chr5:4827724-4827859:-	chr3	50046716	50046834	+	chr3:50046716-50046834:+	chr10	62042289	62042389	+	chr10:62042289-62042389:+	chr1	178493471	178493763	-	chr1:178493471-178493763:-	chr3	53338091	53338146	-	chr3:53338091-53338146:-	chr11	120718151	120718226	+	chr11:120718151-120718226:+	chr4	123102184	123102263	+	chr4:123102184-123102263:+	chr1	176100245	176100362	-	chr1:176100245-176100362:-	chr4	4453621	4453674	-	chr4:4453621-4453674:-	chr5	179851243	179851425	-	chr5:179851243-179851425:-	chr15	37027386	37027476	-	chr15:37027386-37027476:-	chr12	80150496	80150614	+	chr12:80150496-80150614:+	chr12	26282422	26282551	-	chr12:26282422-26282551:-	chr1	96334907	96335006	-	chr1:96334907-96335006:-	chr14	93969920	93969971	-	chr14:93969920-93969971:-	chr3	182788150	182788427	-	chr3:182788150-182788427:-	chr7	111417259	111417343	-	chr7:111417259-111417343:-	chr3	159142334	159142397	+	chr3:159142334-159142397:+	chr4	110166467	110166607	-	chr4:110166467-110166607:-	chr3	98589662	98589723	-	chr3:98589662-98589723:-	chr12	128555026	128555119	+	chr12:128555026-128555119:+	chr1	225600208	225600363	-	chr1:225600208-225600363:-	chr15	27088617	27088681	-	chr15:27088617-27088681:-	chr3	190514578	190514814	+	chr3:190514578-190514814:+	chr1	151724139	151724239	+	chr1:151724139-151724239:+	chr7	75814822	75814943	-	chr7:75814822-75814943:-	chr16	537134	537299	+	chr16:537134-537299:+	chr6	12926613	12926688	+	chr6:12926613-12926688:+	chr10	98516703	98516819	-	chr10:98516703-98516819:-	chrX	110866998	110867087	-	chrX:110866998-110867087:-	chr17	75457294	75457478	+	chr17:75457294-75457478:+	chr18	48364154	48364215	-	chr18:48364154-48364215:-	chr10	88893871	88893945	+	chr10:88893871-88893945:+	chr16	15532987	15533136	+	chr16:15532987-15533136:+	chr2	59170499	59170581	+	chr2:59170499-59170581:+	chr6	13461192	13461320	-	chr6:13461192-13461320:-	chr1	57322484	57322654	-	chr1:57322484-57322654:-	chr7	73838860	73839038	-	chr7:73838860-73839038:-	chr5	35135297	35135391	-	chr5:35135297-35135391:-	chr2	232765892	232765980	+	chr2:232765892-232765980:+	chr1	16380016	16380094	+	chr1:16380016-16380094:+	chr10	92999250	92999388	+	chr10:92999250-92999388:+	chr12	43924839	43925001	+	chr12:43924839-43925001:+	chr11	14815268	14815420	+	chr11:14815268-14815420:+	chr14	78704833	78704911	-	chr14:78704833-78704911:-	chr6	73279765	73279908	+	chr6:73279765-73279908:+	chr4	3021500	3021670	+	chr4:3021500-3021670:+	chr5	614470	614682	+	chr5:614470-614682:+	chr1	231774639	231774818	+	chr1:231774639-231774818:+	chr13	44539767	44539937	-	chr13:44539767-44539937:-	chr8	103371967	103372065	+	chr8:103371967-103372065:+	chr5	74730602	74730776	-	chr5:74730602-74730776:-	chr4	6282793	6282988	+	chr4:6282793-6282988:+	chr19	34608687	34608756	-	chr19:34608687-34608756:-	chr2	109423752	109423831	+	chr2:109423752-109423831:+	chr16	77382932	77383026	-	chr16:77382932-77383026:-	chr21	42009467	42009598	-	chr21:42009467-42009598:-	chr6	47906140	47906196	-	chr6:47906140-47906196:-	chr14	87986969	87987057	-	chr14:87986969-87987057:-	chr9	38394477	38394566	+	chr9:38394477-38394566:+	chr11	30504736	30504834	-	chr11:30504736-30504834:-	chr8	143523318	143523498	-	chr8:143523318-143523498:-	chr3	170771869	170772068	+	chr3:170771869-170772068:+	chr9	124644844	124644952	-	chr9:124644844-124644952:-	chr12	133139199	133139250	+	chr12:133139199-133139250:+	chr6	114327287	114327337	-	chr6:114327287-114327337:-	chr20	56470600	56470752	+	chr20:56470600-56470752:+	chr17	240522	240641	-	chr17:240522-240641:-	chr17	50464526	50464600	+	chr17:50464526-50464600:+	chr5	60335082	60335131	-	chr5:60335082-60335131:-	chr17	28806502	28806589	-	chr17:28806502-28806589:-	chr19	18091444	18091546	-	chr19:18091444-18091546:-	chr10	23582346	23582493	+	chr10:23582346-23582493:+	chr17	82759511	82759601	+	chr17:82759511-82759601:+	chr5	36136052	36136224	-	chr5:36136052-36136224:-	chr3	174202701	174202815	+	chr3:174202701-174202815:+	chr22	40870048	40870140	+	chr22:40870048-40870140:+	chr2	239247496	239247683	-	chr2:239247496-239247683:-	chr12	62207172	62207251	-	chr12:62207172-62207251:-	chr3	56170129	56170171	-	chr3:56170129-56170171:-	chr1	201730922	201730980	-	chr1:201730922-201730980:-	chr12	79789598	79789681	-	chr12:79789598-79789681:-	chr7	2640111	2640304	+	chr7:2640111-2640304:+	chr17	68440701	68440825	+	chr17:68440701-68440825:+	chr15	92419387	92419596	+	chr15:92419387-92419596:+	chr4	41118089	41118206	-	chr4:41118089-41118206:-	chr14	46994644	46994728	-	chr14:46994644-46994728:-	chr20	44886879	44886979	+	chr20:44886879-44886979:+	chr1	223134389	223134483	-	chr1:223134389-223134483:-	chr2	60527060	60527150	-	chr2:60527060-60527150:-	chr13	53258884	53259010	+	chr13:53258884-53259010:+	chr7	69811626	69811726	+	chr7:69811626-69811726:+	chr15	43412672	43412768	-	chr15:43412672-43412768:-	chr7	135051022	135051155	+	chr7:135051022-135051155:+	chr2	136116590	136116689	-	chr2:136116590-136116689:-	chr10	125154292	125154390	-	chr10:125154292-125154390:-	chr6	148263146	148263326	-	chr6:148263146-148263326:-	chr15	86849265	86849361	+	chr15:86849265-86849361:+	chr22	25764872	25764998	+	chr22:25764872-25764998:+	chr12	44881779	44881840	-	chr12:44881779-44881840:-	chr7	99339858	99340010	+	chr7:99339858-99340010:+	chr16	6983639	6983739	+	chr16:6983639-6983739:+	chr7	43037485	43037599	-	chr7:43037485-43037599:-	chrX	130719357	130719456	-	chrX:130719357-130719456:-	chr3	141427634	141427822	+	chr3:141427634-141427822:+	chr6	159595052	159595205	-	chr6:159595052-159595205:-	chr7	44160545	44160682	-	chr7:44160545-44160682:-	chr2	201130921	201130981	+	chr2:201130921-201130981:+	chr18	11467543	11467616	-	chr18:11467543-11467616:-	chr20	52170610	52170676	-	chr20:52170610-52170676:-	chr1	26325065	26325118	-	chr1:26325065-26325118:-	chr18	74728711	74728822	+	chr18:74728711-74728822:+	chr10	73541904	73541970	-	chr10:73541904-73541970:-	chr5	58647629	58647712	+	chr5:58647629-58647712:+	chr15	69348958	69349038	+	chr15:69348958-69349038:+	chr17	62726256	62726601	+	chr17:62726256-62726601:+	chr14	58286640	58286828	-	chr14:58286640-58286828:-	chr5	122443667	122443822	+	chr5:122443667-122443822:+	chr4	3071236	3071397	+	chr4:3071236-3071397:+	chr2	86239922	86240072	-	chr2:86239922-86240072:-	chr15	82701548	82701631	-	chr15:82701548-82701631:-	chr12	55816934	55817170	-	chr12:55816934-55817170:-	chr2	45697945	45698010	+	chr2:45697945-45698010:+	chr10	89399895	89400004	+	chr10:89399895-89400004:+	chr2	28410473	28410576	+	chr2:28410473-28410576:+	chr2	45285492	45285596	-	chr2:45285492-45285596:-	chr3	129006412	129006479	+	chr3:129006412-129006479:+	chr1	54877902	54877999	-	chr1:54877902-54877999:-	chr2	121648634	121648684	-	chr2:121648634-121648684:-	chr5	79617530	79617600	+	chr5:79617530-79617600:+	chr16	49243537	49243600	-	chr16:49243537-49243600:-	chr18	75654055	75654221	+	chr18:75654055-75654221:+	chr17	45950176	45950355	+	chr17:45950176-45950355:+	chr2	37950279	37950373	+	chr2:37950279-37950373:+	chr1	214532464	214532527	-	chr1:214532464-214532527:-	chr18	39435438	39435534	-	chr18:39435438-39435534:-	chr1	109492027	109492105	+	chr1:109492027-109492105:+	chr16	78951658	78951712	+	chr16:78951658-78951712:+	chr19	37225523	37225583	+	chr19:37225523-37225583:+	chr10	62618384	62618524	+	chr10:62618384-62618524:+	chr9	36141846	36142092	+	chr9:36141846-36142092:+	chr4	4611494	4611846	+	chr4:4611494-4611846:+	chr15	88520523	88520685	-	chr15:88520523-88520685:-	chr12	68432515	68432680	-	chr12:68432515-68432680:-	chr4	80268419	80268569	+	chr4:80268419-80268569:+	chr8	129955430	129955550	+	chr8:129955430-129955550:+	chr20	44402554	44402645	+	chr20:44402554-44402645:+	chr17	34077411	34077570	-	chr17:34077411-34077570:-	chr4	25013446	25013568	-	chr4:25013446-25013568:-	chr5	80830637	80830741	+	chr5:80830637-80830741:+	chr7	155596439	155596520	-	chr7:155596439-155596520:-	chr3	44766020	44766141	+	chr3:44766020-44766141:+	chr12	106868301	106868424	+	chr12:106868301-106868424:+	chr9	125478080	125478183	-	chr9:125478080-125478183:-	chr8	11297900	11297952	+	chr8:11297900-11297952:+	chr6	28353358	28353483	-	chr6:28353358-28353483:-	chr6	40516368	40516445	-	chr6:40516368-40516445:-	chr14	72630789	72630882	-	chr14:72630789-72630882:-	chr4	168639946	168640059	+	chr4:168639946-168640059:+	chr16	67954104	67954220	-	chr16:67954104-67954220:-	chr1	11667205	11667299	+	chr1:11667205-11667299:+	chr1	48775965	48776162	-	chr1:48775965-48776162:-	chr12	128664636	128664814	+	chr12:128664636-128664814:+	chr3	106748408	106748470	-	chr3:106748408-106748470:-	chr4	173986693	173986800	-	chr4:173986693-173986800:-	chr3	134820435	134820513	+	chr3:134820435-134820513:+	chr3	49601422	49601488	+	chr3:49601422-49601488:+	chr14	75960269	75960387	-	chr14:75960269-75960387:-	chrX	118770668	118770827	-	chrX:118770668-118770827:-	chr9	76462162	76462227	+	chr9:76462162-76462227:+	chr1	1262170	1262391	-	chr1:1262170-1262391:-	chr1	68137803	68138060	+	chr1:68137803-68138060:+	chr7	154651424	154651596	+	chr7:154651424-154651596:+	chr9	75086602	75086697	-	chr9:75086602-75086697:-	chr4	158808590	158808712	+	chr4:158808590-158808712:+	chr7	12345739	12345961	-	chr7:12345739-12345961:-	chr12	81499750	81499815	-	chr12:81499750-81499815:-	chr19	38841613	38841683	-	chr19:38841613-38841683:-	chr9	37922129	37922212	-	chr9:37922129-37922212:-	chr3	134840456	134840535	+	chr3:134840456-134840535:+	chr6	144810136	144810284	+	chr6:144810136-144810284:+	chr10	89314543	89314660	-	chr10:89314543-89314660:-	chr10	89626193	89626250	-	chr10:89626193-89626250:-	chr4	66025499	66025609	+	chr4:66025499-66025609:+	chr6	162997406	162997545	+	chr6:162997406-162997545:+	chr7	77399468	77399538	-	chr7:77399468-77399538:-	chr17	43704140	43704225	+	chr17:43704140-43704225:+	chr9	68786083	68786227	+	chr9:68786083-68786227:+	chr1	167493964	167494109	-	chr1:167493964-167494109:-	chr8	144730053	144730111	-	chr8:144730053-144730111:-	chr21	45749381	45749476	+	chr21:45749381-45749476:+	chr9	131105386	131105510	+	chr9:131105386-131105510:+	chr9	68727596	68727684	+	chr9:68727596-68727684:+	chr5	150614792	150614894	+	chr5:150614792-150614894:+	chr2	171875608	171875748	-	chr2:171875608-171875748:-	chr11	44304087	44304235	-	chr11:44304087-44304235:-	chr7	149241771	149241921	+	chr7:149241771-149241921:+	chr8	117831599	117831654	-	chr8:117831599-117831654:-	chr13	67581265	67581345	-	chr13:67581265-67581345:-	chrX	81237118	81237281	+	chrX:81237118-81237281:+	chr9	125785456	125785655	+	chr9:125785456-125785655:+	chr5	158707568	158707637	-	chr5:158707568-158707637:-	chr12	49902002	49902143	+	chr12:49902002-49902143:+	chr6	29757717	29757768	+	chr6:29757717-29757768:+	chr6	70748085	70748205	+	chr6:70748085-70748205:+	chr21	40029638	40029748	-	chr21:40029638-40029748:-	chrX	21366634	21366745	-	chrX:21366634-21366745:-	chr2	37081601	37081756	-	chr2:37081601-37081756:-	chr15	50532012	50532228	-	chr15:50532012-50532228:-	chr1	1271510	1271638	-	chr1:1271510-1271638:-	chr16	69783056	69783153	+	chr16:69783056-69783153:+	chr1	26327524	26327622	-	chr1:26327524-26327622:-	chr2	145626303	145626403	+	chr2:145626303-145626403:+	chr1	91800959	91801056	-	chr1:91800959-91801056:-	chr2	229574716	229574829	-	chr2:229574716-229574829:-	chr14	102320345	102320471	+	chr14:102320345-102320471:+	chr10	101659276	101659422	-	chr10:101659276-101659422:-	chr20	8141871	8141949	+	chr20:8141871-8141949:+	chr2	105378380	105378558	-	chr2:105378380-105378558:-	chr3	115914781	115914879	-	chr3:115914781-115914879:-	chr9	121751713	121751983	+	chr9:121751713-121751983:+	chr8	27497813	27497913	+	chr8:27497813-27497913:+	chr3	183090936	183091032	-	chr3:183090936-183091032:-	chr1	1832232	1832483	-	chr1:1832232-1832483:-	chr3	193251367	193251501	+	chr3:193251367-193251501:+	chr18	34595786	34595919	+	chr18:34595786-34595919:+	chr8	64691926	64692017	-	chr8:64691926-64692017:-	chr2	101351262	101351419	-	chr2:101351262-101351419:-	chr1	148333879	148334114	-	chr1:148333879-148334114:-	chr6	113968634	113968697	-	chr6:113968634-113968697:-	chr2	134190107	134190249	+	chr2:134190107-134190249:+	chr8	126652777	126652826	+	chr8:126652777-126652826:+	chr16	51490881	51491094	-	chr16:51490881-51491094:-	chr7	157892949	157893121	-	chr7:157892949-157893121:-	chr8	52210030	52210118	-	chr8:52210030-52210118:-	chr1	154445047	154445095	+	chr1:154445047-154445095:+	chrX	154057743	154057843	-	chrX:154057743-154057843:-	chr1	28392842	28392942	+	chr1:28392842-28392942:+	chr16	8730099	8730200	+	chr16:8730099-8730200:+	chr16	89487905	89488048	-	chr16:89487905-89488048:-	chr12	110616721	110616905	+	chr12:110616721-110616905:+	chr8	6488100	6488249	+	chr8:6488100-6488249:+	chr14	54668792	54668846	+	chr14:54668792-54668846:+	chr1	6886240	6886347	+	chr1:6886240-6886347:+	chr8	670456	670709	-	chr8:670456-670709:-	chr8	65731561	65731632	-	chr8:65731561-65731632:-	chr2	218622165	218622229	+	chr2:218622165-218622229:+	chr20	10227342	10227439	+	chr20:10227342-10227439:+	chr14	66492812	66492901	+	chr14:66492812-66492901:+	chr16	83979266	83979472	+	chr16:83979266-83979472:+	chr3	56391120	56391257	-	chr3:56391120-56391257:-	chr14	41888346	41888538	+	chr14:41888346-41888538:+	chr3	66444137	66444243	-	chr3:66444137-66444243:-	chr16	82809995	82810135	+	chr16:82809995-82810135:+	chr5	42647652	42647797	+	chr5:42647652-42647797:+	chr20	61761836	61761972	+	chr20:61761836-61761972:+	chr3	18572456	18572533	+	chr3:18572456-18572533:+	chr2	29341278	29341426	+	chr2:29341278-29341426:+	chr4	139951490	139951621	-	chr4:139951490-139951621:-	chrX	130119425	130119490	-	chrX:130119425-130119490:-	chr3	99862602	99862861	-	chr3:99862602-99862861:-	chr15	64195016	64195080	-	chr15:64195016-64195080:-	chr19	4390052	4390214	-	chr19:4390052-4390214:-	chr5	14222782	14222931	+	chr5:14222782-14222931:+	chr22	49593075	49593175	-	chr22:49593075-49593175:-	chr2	69968399	69968521	-	chr2:69968399-69968521:-	chr9	68964028	68964128	+	chr9:68964028-68964128:+	chr5	180858960	180859007	-	chr5:180858960-180859007:-	chr2	206203894	206203949	-	chr2:206203894-206203949:-	chr15	47661535	47661637	+	chr15:47661535-47661637:+	chr7	43658712	43659145	-	chr7:43658712-43659145:-	chr1	31357965	31358125	+	chr1:31357965-31358125:+	chr1	116292220	116292334	-	chr1:116292220-116292334:-	chr2	27350314	27350400	-	chr2:27350314-27350400:-	chr19	50393975	50394064	+	chr19:50393975-50394064:+	chr19	16624943	16625120	-	chr19:16624943-16625120:-	chr5	78783317	78783498	-	chr5:78783317-78783498:-	chr14	56918425	56918493	+	chr14:56918425-56918493:+	chr3	177037637	177037843	-	chr3:177037637-177037843:-	chr21	37231493	37231591	-	chr21:37231493-37231591:-	chr5	146505505	146505622	+	chr5:146505505-146505622:+	chrX	119807475	119807582	-	chrX:119807475-119807582:-	chr3	185673800	185673885	-	chr3:185673800-185673885:-	chr5	170983065	170983246	+	chr5:170983065-170983246:+	chr11	125262127	125262277	-	chr11:125262127-125262277:-	chr2	11426031	11426177	+	chr2:11426031-11426177:+	chr3	61622971	61623141	+	chr3:61622971-61623141:+	chr16	56140317	56140425	-	chr16:56140317-56140425:-	chr8	66889191	66889247	+	chr8:66889191-66889247:+	chr12	4290231	4290450	+	chr12:4290231-4290450:+	chrX	119426182	119426355	+	chrX:119426182-119426355:+	chr2	172024396	172024585	+	chr2:172024396-172024585:+	chr6	41075477	41075699	-	chr6:41075477-41075699:-	chr21	41346209	41346408	+	chr21:41346209-41346408:+	chr8	124073258	124073383	+	chr8:124073258-124073383:+	chr6	89151786	89151907	+	chr6:89151786-89151907:+	chr2	97966942	97967019	-	chr2:97966942-97967019:-	chr3	93978962	93979056	-	chr3:93978962-93979056:-	chr16	23553044	23553124	-	chr16:23553044-23553124:-	chr7	15399927	15400009	-	chr7:15399927-15400009:-	chr8	6674223	6674429	-	chr8:6674223-6674429:-	chr8	50575668	50575725	+	chr8:50575668-50575725:+	chr6	36090943	36091044	+	chr6:36090943-36091044:+	chrX	30695083	30695133	+	chrX:30695083-30695133:+	chr10	62735306	62735411	-	chr10:62735306-62735411:-	chr9	133599168	133599350	-	chr9:133599168-133599350:-	chr7	36608257	36608479	-	chr7:36608257-36608479:-	chr15	69681147	69681309	+	chr15:69681147-69681309:+	chr2	62084818	62084872	-	chr2:62084818-62084872:-	chr22	20122580	20122698	+	chr22:20122580-20122698:+	chr4	139687660	139687741	+	chr4:139687660-139687741:+	chr14	36737566	36737792	-	chr14:36737566-36737792:-	chr10	21054224	21054279	-	chr10:21054224-21054279:-	chr16	5054617	5054712	-	chr16:5054617-5054712:-	chr2	105930178	105930378	-	chr2:105930178-105930378:-	chr16	86946574	86946694	+	chr16:86946574-86946694:+	chr2	3143135	3143477	-	chr2:3143135-3143477:-	chr1	27941471	27941577	+	chr1:27941471-27941577:+	chr6	122603504	122603624	+	chr6:122603504-122603624:+	chr19	10908550	10908669	+	chr19:10908550-10908669:+	chr3	67559501	67559653	-	chr3:67559501-67559653:-	chr2	85784603	85784661	+	chr2:85784603-85784661:+	chr5	138529555	138529679	-	chr5:138529555-138529679:-	chr21	36755713	36755906	-	chr21:36755713-36755906:-	chr19	22835224	22835278	+	chr19:22835224-22835278:+	chr1	222823884	222823946	+	chr1:222823884-222823946:+	chr5	171161407	171161467	+	chr5:171161407-171161467:+	chr3	170437251	170437621	+	chr3:170437251-170437621:+	chr15	85676976	85677099	+	chr15:85676976-85677099:+	chr15	67479065	67479136	+	chr15:67479065-67479136:+	chr7	153386657	153386833	-	chr7:153386657-153386833:-	chr8	22390730	22390848	+	chr8:22390730-22390848:+	chr18	22957331	22957397	+	chr18:22957331-22957397:+	chr1	67887304	67887496	+	chr1:67887304-67887496:+	chrX	114789343	114789511	-	chrX:114789343-114789511:-	chr2	134253095	134253219	+	chr2:134253095-134253219:+	chr2	152645434	152645528	+	chr2:152645434-152645528:+	chr21	37897685	37897822	-	chr21:37897685-37897822:-	chr11	8787054	8787287	+	chr11:8787054-8787287:+	chr7	38359452	38359607	+	chr7:38359452-38359607:+	chr9	26869926	26869978	-	chr9:26869926-26869978:-	chr7	50661813	50661948	-	chr7:50661813-50661948:-	chrX	105543212	105543273	-	chrX:105543212-105543273:-	chr11	95108298	95108371	+	chr11:95108298-95108371:+	chr1	216905565	216905684	-	chr1:216905565-216905684:-	chr5	102899936	102900003	+	chr5:102899936-102900003:+	chr11	86503195	86503296	-	chr11:86503195-86503296:-	chr3	138795929	138795993	-	chr3:138795929-138795993:-	chr7	3508208	3508259	+	chr7:3508208-3508259:+	chr17	41772818	41772927	-	chr17:41772818-41772927:-	chr19	12001130	12001257	+	chr19:12001130-12001257:+	chr22	41953120	41953379	+	chr22:41953120-41953379:+	chrX	103242260	103242324	-	chrX:103242260-103242324:-	chr5	35139757	35139883	-	chr5:35139757-35139883:-	chr14	76648157	76648218	-	chr14:76648157-76648218:-	chr4	5708047	5708141	-	chr4:5708047-5708141:-	chr7	134423902	134424035	-	chr7:134423902-134424035:-	chr16	73083297	73083429	-	chr16:73083297-73083429:-	chr1	24055712	24055915	+	chr1:24055712-24055915:+	chr2	172976915	172977071	+	chr2:172976915-172977071:+	chr12	108149826	108149907	+	chr12:108149826-108149907:+	chr1	115644716	115644864	+	chr1:115644716-115644864:+	chr9	127561148	127561238	-	chr9:127561148-127561238:-	chr16	12568160	12568300	-	chr16:12568160-12568300:-	chr7	39742050	39742178	+	chr7:39742050-39742178:+	chr1	29230355	29230407	-	chr1:29230355-29230407:-	chr7	100880696	100880770	+	chr7:100880696-100880770:+	chr2	12057089	12057269	+	chr2:12057089-12057269:+	chr7	47579839	47579896	-	chr7:47579839-47579896:-	chr21	39410844	39410938	+	chr21:39410844-39410938:+	chr15	46346858	46346916	+	chr15:46346858-46346916:+	chr16	2915408	2915477	+	chr16:2915408-2915477:+	chr6	1765975	1766071	-	chr6:1765975-1766071:-	chr6	14456975	14457079	+	chr6:14456975-14457079:+	chr22	38246785	38246886	-	chr22:38246785-38246886:-	chr6	3611057	3611153	-	chr6:3611057-3611153:-	chr1	18170697	18170811	-	chr1:18170697-18170811:-	chr19	54880836	54881040	+	chr19:54880836-54881040:+	chr14	71576535	71576588	+	chr14:71576535-71576588:+	chr16	51504723	51504802	-	chr16:51504723-51504802:-	chrX	140756486	140756611	+	chrX:140756486-140756611:+	chr8	66514165	66514327	+	chr8:66514165-66514327:+	chr9	84615074	84615205	+	chr9:84615074-84615205:+	chr1	245831545	245831741	-	chr1:245831545-245831741:-	chr2	143359499	143359660	+	chr2:143359499-143359660:+	chr6	3737617	3737731	-	chr6:3737617-3737731:-	chr6	56091497	56091584	-	chr6:56091497-56091584:-	chr18	36062978	36063076	-	chr18:36062978-36063076:-	chr19	5958997	5959120	-	chr19:5958997-5959120:-	chr8	130427734	130427823	-	chr8:130427734-130427823:-	chr7	88259709	88259827	+	chr7:88259709-88259827:+	chr10	28874787	28874979	+	chr10:28874787-28874979:+	chr1	19600787	19600972	+	chr1:19600787-19600972:+	chr2	98340056	98340134	-	chr2:98340056-98340134:-	chr7	75920592	75920706	+	chr7:75920592-75920706:+	chr2	118045304	118045383	+	chr2:118045304-118045383:+	chr2	136906448	136906567	+	chr2:136906448-136906567:+	chr17	16279657	16279813	+	chr17:16279657-16279813:+	chr4	108251862	108252058	+	chr4:108251862-108252058:+	chr4	80420214	80420324	+	chr4:80420214-80420324:+	chr15	82633172	82633222	-	chr15:82633172-82633222:-	chr2	11723097	11723173	-	chr2:11723097-11723173:-	chr22	39578456	39578541	+	chr22:39578456-39578541:+	chr9	138040547	138040673	+	chr9:138040547-138040673:+	chr2	10406265	10406362	+	chr2:10406265-10406362:+	chr2	64001262	64001384	-	chr2:64001262-64001384:-	chr3	69040375	69040458	+	chr3:69040375-69040458:+	chr13	29482114	29482378	-	chr13:29482114-29482378:-	chrX	42741719	42741797	-	chrX:42741719-42741797:-	chr7	105825905	105826018	-	chr7:105825905-105826018:-	chr1	159190670	159190762	+	chr1:159190670-159190762:+	chr17	78609822	78610004	-	chr17:78609822-78610004:-	chr3	66404235	66404449	-	chr3:66404235-66404449:-	chr17	46169531	46169606	-	chr17:46169531-46169606:-	chr3	101763109	101763187	+	chr3:101763109-101763187:+	chr7	129028629	129028765	-	chr7:129028629-129028765:-	chr8	122666636	122666823	-	chr8:122666636-122666823:-	chr16	87496990	87497166	+	chr16:87496990-87497166:+	chr3	131094569	131094717	+	chr3:131094569-131094717:+	chr7	132689300	132689374	+	chr7:132689300-132689374:+	chr20	8588890	8589026	+	chr20:8588890-8589026:+	chr15	55259921	55260024	-	chr15:55259921-55260024:-	chr4	112302339	112302486	+	chr4:112302339-112302486:+	chr5	100423391	100423530	+	chr5:100423391-100423530:+	chr8	9304345	9304553	+	chr8:9304345-9304553:+	chr7	50779509	50779592	-	chr7:50779509-50779592:-	chr7	99447952	99448189	-	chr7:99447952-99448189:-	chr19	30540777	30540864	+	chr19:30540777-30540864:+	chr6	43628517	43628590	-	chr6:43628517-43628590:-	chr12	55935305	55935405	+	chr12:55935305-55935405:+	chr21	41913212	41913296	-	chr21:41913212-41913296:-	chr5	7796808	7797051	+	chr5:7796808-7797051:+	chrX	154977352	154977442	-	chrX:154977352-154977442:-	chr10	101655600	101655666	-	chr10:101655600-101655666:-	chr6	82893964	82894082	-	chr6:82893964-82894082:-	chr5	39408381	39408449	-	chr5:39408381-39408449:-	chr4	8125426	8125693	-	chr4:8125426-8125693:-	chr2	148053933	148054051	+	chr2:148053933-148054051:+	chr1	26530745	26530903	+	chr1:26530745-26530903:+	chr2	179465903	179465984	-	chr2:179465903-179465984:-	chr2	20326261	20326386	-	chr2:20326261-20326386:-	chr6	161165577	161165714	-	chr6:161165577-161165714:-	chr7	127738715	127738780	+	chr7:127738715-127738780:+	chr10	105154166	105154293	+	chr10:105154166-105154293:+	chr10	924383	924434	-	chr10:924383-924434:-	chr3	100162866	100162972	-	chr3:100162866-100162972:-	chr3	21459332	21459450	-	chr3:21459332-21459450:-	chr7	80905829	80905917	-	chr7:80905829-80905917:-	chr6	131184373	131184634	+	chr6:131184373-131184634:+	chr2	8575890	8575962	-	chr2:8575890-8575962:-	chr1	167909724	167909864	-	chr1:167909724-167909864:-	chr1	228142645	228142722	+	chr1:228142645-228142722:+	chr5	154218029	154218150	+	chr5:154218029-154218150:+	chr12	121452393	121452529	-	chr12:121452393-121452529:-	chrX	19803010	19803137	-	chrX:19803010-19803137:-	chr18	35025159	35025299	+	chr18:35025159-35025299:+	chr1	160317354	160317436	-	chr1:160317354-160317436:-	chr12	121910942	121911007	+	chr12:121910942-121911007:+	chr16	11796219	11796416	-	chr16:11796219-11796416:-	chr14	24873935	24874005	-	chr14:24873935-24874005:-	chr17	9843627	9843810	+	chr17:9843627-9843810:+	chr1	46533939	46534042	-	chr1:46533939-46534042:-	chr13	20709889	20710003	+	chr13:20709889-20710003:+	chr2	196493244	196493376	-	chr2:196493244-196493376:-	chr17	749997	750249	-	chr17:749997-750249:-	chr6	108647945	108648103	+	chr6:108647945-108648103:+	chr16	24330759	24330825	+	chr16:24330759-24330825:+	chr16	53764162	53764281	+	chr16:53764162-53764281:+	chr1	20593597	20593718	+	chr1:20593597-20593718:+	chr6	2772988	2773142	+	chr6:2772988-2773142:+	chr12	6798880	6799075	+	chr12:6798880-6799075:+	chr2	233926932	233926986	+	chr2:233926932-233926986:+	chr6	131137153	131137231	+	chr6:131137153-131137231:+	chr5	165740860	165740971	+	chr5:165740860-165740971:+	chr13	21404225	21404343	-	chr13:21404225-21404343:-	chr12	116236821	116236891	-	chr12:116236821-116236891:-	chr7	3283593	3283823	-	chr7:3283593-3283823:-	chr2	204663484	204663650	+	chr2:204663484-204663650:+	chr2	99682453	99682541	-	chr2:99682453-99682541:-	chr18	47079628	47079791	-	chr18:47079628-47079791:-	chr2	178216771	178216855	+	chr2:178216771-178216855:+	chr8	60256436	60256491	-	chr8:60256436-60256491:-	chr3	57782907	57782973	+	chr3:57782907-57782973:+	chr12	48736088	48736173	+	chr12:48736088-48736173:+	chr22	17803811	17803862	-	chr22:17803811-17803862:-	chr12	3110999	3111130	+	chr12:3110999-3111130:+	chr14	23528629	23528715	-	chr14:23528629-23528715:-	chr13	114056456	114056659	-	chr13:114056456-114056659:-	chr3	139282531	139282897	+	chr3:139282531-139282897:+	chrX	103449274	103449411	+	chrX:103449274-103449411:+	chr8	90690444	90690576	-	chr8:90690444-90690576:-	chr3	13595546	13595672	+	chr3:13595546-13595672:+	chr10	21061595	21061677	-	chr10:21061595-21061677:-	chr12	62894997	62895060	-	chr12:62894997-62895060:-	chr7	80180595	80180755	+	chr7:80180595-80180755:+	chr2	26268603	26268750	+	chr2:26268603-26268750:+	chrX	10506416	10506486	-	chrX:10506416-10506486:-	chr8	26576786	26576948	+	chr8:26576786-26576948:+	chr2	130964490	130964547	+	chr2:130964490-130964547:+	chr19	13761491	13761569	+	chr19:13761491-13761569:+	chr2	59096229	59096302	+	chr2:59096229-59096302:+	chr13	96247190	96247247	+	chr13:96247190-96247247:+	chr1	78514936	78514999	+	chr1:78514936-78514999:+	chr7	104815679	104815872	+	chr7:104815679-104815872:+	chrX	114810737	114810856	-	chrX:114810737-114810856:-	chr13	107819850	107819995	-	chr13:107819850-107819995:-	chr2	85377945	85378024	+	chr2:85377945-85378024:+	chr20	53447214	53447278	-	chr20:53447214-53447278:-	chr10	77559512	77559628	-	chr10:77559512-77559628:-	chr2	1483730	1483880	+	chr2:1483730-1483880:+	chr5	15580616	15580813	+	chr5:15580616-15580813:+	chr3	13344828	13344976	-	chr3:13344828-13344976:-	chr17	47305522	47305711	-	chr17:47305522-47305711:-	chrX	9179606	9179771	-	chrX:9179606-9179771:-	chr15	67248263	67248370	-	chr15:67248263-67248370:-	chr16	88003482	88003564	+	chr16:88003482-88003564:+	chr18	26701625	26701810	-	chr18:26701625-26701810:-	chr10	110503433	110503491	+	chr10:110503433-110503491:+	chr7	8223488	8223560	-	chr7:8223488-8223560:-	chr15	78978928	78979203	-	chr15:78978928-78979203:-	chr12	2433017	2433103	+	chr12:2433017-2433103:+	chr5	42514867	42515013	+	chr5:42514867-42515013:+	chr7	151120520	151120746	+	chr7:151120520-151120746:+	chr18	49329573	49329708	-	chr18:49329573-49329708:-	chr10	102004366	102004484	-	chr10:102004366-102004484:-	chr1	59326772	59326838	+	chr1:59326772-59326838:+	chr7	5540676	5540772	-	chr7:5540676-5540772:-	chr1	32095660	32095763	+	chr1:32095660-32095763:+	chr2	201022059	201022115	-	chr2:201022059-201022115:-	chr13	40638751	40638849	-	chr13:40638751-40638849:-	chr5	1080434	1080602	-	chr5:1080434-1080602:-	chr3	131963644	131963711	-	chr3:131963644-131963711:-	chr2	9487475	9487548	+	chr2:9487475-9487548:+	chr20	42629794	42629863	-	chr20:42629794-42629863:-	chr1	17639238	17639314	+	chr1:17639238-17639314:+	chr5	77246729	77246848	+	chr5:77246729-77246848:+	chr5	159540634	159540733	+	chr5:159540634-159540733:+	chr1	116595185	116595351	-	chr1:116595185-116595351:-	chr2	84316881	84316942	+	chr2:84316881-84316942:+	chr3	185544702	185544806	-	chr3:185544702-185544806:-	chr5	159925489	159925597	+	chr5:159925489-159925597:+	chr12	6205959	6206085	+	chr12:6205959-6206085:+	chr18	25345252	25345348	-	chr18:25345252-25345348:-	chr14	69333666	69333745	+	chr14:69333666-69333745:+	chr9	122305788	122305878	+	chr9:122305788-122305878:+	chr5	96074109	96074197	+	chr5:96074109-96074197:+	chr17	45630489	45630607	+	chr17:45630489-45630607:+	chr16	89956530	89956649	+	chr16:89956530-89956649:+	chr5	180282858	180282982	-	chr5:180282858-180282982:-	chr22	37958374	37958472	+	chr22:37958374-37958472:+	chr3	126396490	126396680	+	chr3:126396490-126396680:+	chr10	21571975	21572027	+	chr10:21571975-21572027:+	chr3	187041917	187041967	+	chr3:187041917-187041967:+	chr8	105511272	105511321	+	chr8:105511272-105511321:+	chr3	52552210	52552342	-	chr3:52552210-52552342:-	chr8	141191909	141191991	+	chr8:141191909-141191991:+	chr3	16330073	16330201	+	chr3:16330073-16330201:+	chr15	100235622	100235754	-	chr15:100235622-100235754:-	chrX	118902418	118902501	+	chrX:118902418-118902501:+	chr5	178358930	178359041	-	chr5:178358930-178359041:-	chr3	28318732	28318880	+	chr3:28318732-28318880:+	chr8	60846500	60846590	+	chr8:60846500-60846590:+	chr6	99426062	99426161	+	chr6:99426062-99426161:+	chr16	54952494	54952578	+	chr16:54952494-54952578:+	chr14	55406246	55406316	-	chr14:55406246-55406316:-	chr1	100383466	100383641	+	chr1:100383466-100383641:+	chr5	175809333	175809393	+	chr5:175809333-175809393:+	chr4	51909158	51909453	+	chr4:51909158-51909453:+	chr2	165194896	165195084	+	chr2:165194896-165195084:+	chr14	94461318	94461366	+	chr14:94461318-94461366:+	chr10	74150335	74150496	-	chr10:74150335-74150496:-	chr2	158838755	158838919	+	chr2:158838755-158838919:+	chr22	45180220	45180321	+	chr22:45180220-45180321:+	chr22	43797245	43797352	-	chr22:43797245-43797352:-	chrX	53684180	53684320	-	chrX:53684180-53684320:-	chr10	96700803	96700997	-	chr10:96700803-96700997:-	chr1	222524078	222524256	-	chr1:222524078-222524256:-	chr15	41023226	41023347	-	chr15:41023226-41023347:-	chr3	141429508	141429664	+	chr3:141429508-141429664:+	chr1	38935799	38935892	+	chr1:38935799-38935892:+	chr17	29950559	29950654	+	chr17:29950559-29950654:+	chrX	119815200	119815308	-	chrX:119815200-119815308:-	chr4	136841644	136841733	-	chr4:136841644-136841733:-	chr1	9664596	9664759	+	chr1:9664596-9664759:+	chrX	150828306	150828369	-	chrX:150828306-150828369:-	chr1	24647079	24647209	+	chr1:24647079-24647209:+	chr10	75387076	75387269	-	chr10:75387076-75387269:-	chr4	76973010	76973071	+	chr4:76973010-76973071:+	chr6	118165591	118165716	+	chr6:118165591-118165716:+	chrX	63715988	63716120	-	chrX:63715988-63716120:-	chr5	100900315	100900464	-	chr5:100900315-100900464:-	chr1	11935901	11935956	+	chr1:11935901-11935956:+	chrX	127294057	127294129	-	chrX:127294057-127294129:-	chr1	50097910	50098023	+	chr1:50097910-50098023:+	chr20	25023711	25023849	-	chr20:25023711-25023849:-	chr17	56912105	56912166	-	chr17:56912105-56912166:-	chr22	44967015	44967165	-	chr22:44967015-44967165:-	chr5	60474481	60474731	-	chr5:60474481-60474731:-	chr4	780531	780689	-	chr4:780531-780689:-	chr2	85852860	85853092	-	chr2:85852860-85853092:-	chr2	133337206	133337346	-	chr2:133337206-133337346:-	chr5	88771779	88771867	-	chr5:88771779-88771867:-	chr4	83483992	83484167	-	chr4:83483992-83484167:-	chr19	13814515	13814866	+	chr19:13814515-13814866:+	chr2	97671191	97671307	+	chr2:97671191-97671307:+	chr4	110500029	110500164	+	chr4:110500029-110500164:+	chrX	100660945	100661015	+	chrX:100660945-100661015:+	chr10	103399734	103399831	+	chr10:103399734-103399831:+	chr15	63250368	63250478	+	chr15:63250368-63250478:+	chr1	229606119	229606194	-	chr1:229606119-229606194:-	chr22	47692991	47693070	+	chr22:47692991-47693070:+	chr17	12682102	12682229	-	chr17:12682102-12682229:-	chrX	151971140	151971318	-	chrX:151971140-151971318:-	chr7	635825	635890	-	chr7:635825-635890:-	chr14	75941690	75941781	+	chr14:75941690-75941781:+	chr2	122241000	122241144	+	chr2:122241000-122241144:+	chr1	50075465	50075538	+	chr1:50075465-50075538:+	chr7	122425961	122426212	+	chr7:122425961-122426212:+	chr5	176919170	176919252	-	chr5:176919170-176919252:-	chr3	65609744	65609967	-	chr3:65609744-65609967:-	chr22	23242818	23242986	+	chr22:23242818-23242986:+	chr11	31396283	31396395	+	chr11:31396283-31396395:+	chr2	1734339	1734454	-	chr2:1734339-1734454:-	chr15	60374619	60374683	-	chr15:60374619-60374683:-	chr4	44299068	44299133	-	chr4:44299068-44299133:-	chr2	203407884	203408003	+	chr2:203407884-203408003:+	chr6	109695399	109695475	+	chr6:109695399-109695475:+	chr15	80073266	80073331	+	chr15:80073266-80073331:+	chrX	16981613	16981782	+	chrX:16981613-16981782:+	chr22	33730155	33730217	+	chr22:33730155-33730217:+	chr3	57076746	57076893	-	chr3:57076746-57076893:-	chr3	48536745	48536821	-	chr3:48536745-48536821:-	chr2	110807544	110807716	+	chr2:110807544-110807716:+	chr15	52440597	52440730	-	chr15:52440597-52440730:-	chr9	88400178	88400237	+	chr9:88400178-88400237:+	chr2	71332830	71333078	+	chr2:71332830-71333078:+	chr19	56449557	56449658	-	chr19:56449557-56449658:-	chr1	25997448	25997622	-	chr1:25997448-25997622:-	chr12	49816906	49816985	-	chr12:49816906-49816985:-	chr1	213876638	213876807	-	chr1:213876638-213876807:-	chr21	42724556	42724635	+	chr21:42724556-42724635:+	chr20	5601985	5602112	-	chr20:5601985-5602112:-	chr15	76108973	76109184	+	chr15:76108973-76109184:+	chr3	68247360	68247498	+	chr3:68247360-68247498:+	chr1	184946704	184946762	-	chr1:184946704-184946762:-	chr22	27892129	27892331	-	chr22:27892129-27892331:-	chr2	38748898	38749174	-	chr2:38748898-38749174:-	chr1	145690051	145690134	-	chr1:145690051-145690134:-	chr19	34636076	34636129	-	chr19:34636076-34636129:-	chr9	276994	277087	+	chr9:276994-277087:+	chr5	78604715	78604770	-	chr5:78604715-78604770:-	chrX	38349691	38349790	+	chrX:38349691-38349790:+	chr18	80174141	80174331	-	chr18:80174141-80174331:-	chr1	119380275	119380363	+	chr1:119380275-119380363:+	chr21	45207297	45207389	+	chr21:45207297-45207389:+	chr5	75712607	75712666	-	chr5:75712607-75712666:-	chr4	154743622	154743713	+	chr4:154743622-154743713:+	chr5	41905358	41905481	+	chr5:41905358-41905481:+	chr10	122033097	122033154	+	chr10:122033097-122033154:+	chr7	22495362	22495481	-	chr7:22495362-22495481:-	chrX	152946923	152947055	+	chrX:152946923-152947055:+	chr1	15565182	15565454	+	chr1:15565182-15565454:+	chr17	39702790	39702915	+	chr17:39702790-39702915:+	chr14	93620892	93621042	+	chr14:93620892-93621042:+	chr10	70562277	70562373	+	chr10:70562277-70562373:+	chr9	92114922	92115067	-	chr9:92114922-92115067:-	chr8	36689776	36689849	-	chr8:36689776-36689849:-	chr6	165910808	165910933	-	chr6:165910808-165910933:-	chrX	153463036	153463102	-	chrX:153463036-153463102:-	chr1	230999623	230999802	+	chr1:230999623-230999802:+	chr5	31203982	31204077	-	chr5:31203982-31204077:-	chr12	112284732	112284793	-	chr12:112284732-112284793:-	chr4	127675905	127676066	+	chr4:127675905-127676066:+	chrX	65849521	65849698	-	chrX:65849521-65849698:-	chr2	122429904	122429982	+	chr2:122429904-122429982:+	chrX	63466429	63466548	-	chrX:63466429-63466548:-	chr3	12806389	12806497	+	chr3:12806389-12806497:+	chr3	156344844	156344900	+	chr3:156344844-156344900:+	chr16	28479644	28479742	-	chr16:28479644-28479742:-	chr8	125094468	125094534	+	chr8:125094468-125094534:+	chr2	3462858	3463072	+	chr2:3462858-3463072:+	chr7	70568579	70568677	+	chr7:70568579-70568677:+	chrX	66251290	66251400	+	chrX:66251290-66251400:+	chr5	100581347	100581405	+	chr5:100581347-100581405:+	chr9	37247070	37247131	+	chr9:37247070-37247131:+	chr2	98179244	98179318	+	chr2:98179244-98179318:+	chr7	51158359	51158464	-	chr7:51158359-51158464:-	chr9	95928151	95928278	+	chr9:95928151-95928278:+	chrX	139886464	139886582	-	chrX:139886464-139886582:-	chr3	9433370	9433563	+	chr3:9433370-9433563:+	chr2	56030233	56030413	+	chr2:56030233-56030413:+	chr10	15159833	15160037	-	chr10:15159833-15160037:-	chr1	35716501	35716676	-	chr1:35716501-35716676:-	chr12	55815887	55815940	-	chr12:55815887-55815940:-	chr15	24113034	24113226	+	chr15:24113034-24113226:+	chrX	132654769	132654870	-	chrX:132654769-132654870:-	chr10	133215126	133215293	+	chr10:133215126-133215293:+	chr22	44777162	44777230	+	chr22:44777162-44777230:+	chr2	241560071	241560265	+	chr2:241560071-241560265:+	chr12	15665023	15665107	-	chr12:15665023-15665107:-	chr21	37229145	37229223	-	chr21:37229145-37229223:-	chr16	1744978	1745104	+	chr16:1744978-1745104:+	chr5	159615885	159616236	+	chr5:159615885-159616236:+	chr10	59704465	59704549	-	chr10:59704465-59704549:-	chr3	44876429	44876484	+	chr3:44876429-44876484:+	chr18	34121234	34121317	-	chr18:34121234-34121317:-	chr1	15383807	15383931	+	chr1:15383807-15383931:+	chr20	63459911	63459969	-	chr20:63459911-63459969:-	chr17	51248744	51248806	-	chr17:51248744-51248806:-	chr20	20225289	20225590	+	chr20:20225289-20225590:+	chr3	170713903	170714068	-	chr3:170713903-170714068:-	chr19	12169282	12169392	+	chr19:12169282-12169392:+	chr2	38113361	38113508	+	chr2:38113361-38113508:+	chr10	117310936	117311061	-	chr10:117310936-117311061:-	chr13	91764777	91764857	+	chr13:91764777-91764857:+	chr21	45751003	45751087	+	chr21:45751003-45751087:+	chr13	100430713	100430792	+	chr13:100430713-100430792:+	chr11	67133797	67133857	+	chr11:67133797-67133857:+	chr5	60120356	60120458	-	chr5:60120356-60120458:-	chr19	52780831	52781056	-	chr19:52780831-52781056:-	chr4	56456113	56456235	+	chr4:56456113-56456235:+	chr1	25585235	25585293	+	chr1:25585235-25585293:+	chr2	217958319	217958478	-	chr2:217958319-217958478:-	chr10	31355147	31355193	+	chr10:31355147-31355193:+	chr1	55151912	55151976	-	chr1:55151912-55151976:-	chr17	22692377	22692428	-	chr17:22692377-22692428:-	chr8	95436262	95436429	+	chr8:95436262-95436429:+	chr12	70180891	70180951	+	chr12:70180891-70180951:+	chr7	103325567	103325701	-	chr7:103325567-103325701:-	chr12	121155236	121155375	+	chr12:121155236-121155375:+	chr3	175218076	175218124	+	chr3:175218076-175218124:+	chr1	13595701	13595786	+	chr1:13595701-13595786:+	chr19	42116709	42117006	-	chr19:42116709-42117006:-	chr2	122236093	122236311	+	chr2:122236093-122236311:+	chr16	54653918	54653975	-	chr16:54653918-54653975:-	chr6	2090468	2090525	-	chr6:2090468-2090525:-	chr2	85345846	85345942	-	chr2:85345846-85345942:-	chr16	30115595	30115646	-	chr16:30115595-30115646:-	chr11	9703396	9703449	+	chr11:9703396-9703449:+	chr1	19414421	19414510	-	chr1:19414421-19414510:-	chr5	173162073	173162146	+	chr5:173162073-173162146:+	chrX	142175112	142175285	-	chrX:142175112-142175285:-	chr3	122011443	122011508	-	chr3:122011443-122011508:-	chr12	116878458	116878545	-	chr12:116878458-116878545:-	chr3	9151314	9151445	-	chr3:9151314-9151445:-	chr5	131532101	131532195	-	chr5:131532101-131532195:-	chr12	21497859	21497936	-	chr12:21497859-21497936:-	chr14	35829795	35829908	+	chr14:35829795-35829908:+	chr12	57221307	57221545	+	chr12:57221307-57221545:+	chr7	107752545	107752618	+	chr7:107752545-107752618:+	chr6	166985130	166985240	-	chr6:166985130-166985240:-	chr1	54186181	54186287	-	chr1:54186181-54186287:-	chr3	192890608	192890715	-	chr3:192890608-192890715:-	chr3	99884548	99884643	-	chr3:99884548-99884643:-	chr6	112258358	112258553	+	chr6:112258358-112258553:+	chr17	36149580	36149712	+	chr17:36149580-36149712:+	chr1	28155553	28155698	-	chr1:28155553-28155698:-	chr15	43497400	43497539	-	chr15:43497400-43497539:-	chr21	45869208	45869325	+	chr21:45869208-45869325:+	chr8	128069069	128069148	+	chr8:128069069-128069148:+	chr1	183033281	183033432	+	chr1:183033281-183033432:+	chr1	205868770	205868834	+	chr1:205868770-205868834:+	chr3	189690202	189690250	+	chr3:189690202-189690250:+	chr13	84265360	84265482	+	chr13:84265360-84265482:+	chr1	234222745	234222882	+	chr1:234222745-234222882:+	chr20	24537866	24537946	+	chr20:24537866-24537946:+	chr4	128092777	128093032	+	chr4:128092777-128093032:+	chr10	73611531	73611627	-	chr10:73611531-73611627:-	chr8	134865240	134865327	+	chr8:134865240-134865327:+	chr1	9740658	9740775	-	chr1:9740658-9740775:-	chrX	65863435	65863541	-	chrX:65863435-65863541:-	chr17	12090168	12090335	+	chr17:12090168-12090335:+	chr1	55051192	55051454	+	chr1:55051192-55051454:+	chr5	174376582	174376721	+	chr5:174376582-174376721:+	chr1	119729509	119729634	+	chr1:119729509-119729634:+	chr4	40954153	40954221	-	chr4:40954153-40954221:-	chr12	89526194	89526314	+	chr12:89526194-89526314:+	chr19	10360962	10361074	-	chr19:10360962-10361074:-	chr19	14164621	14164706	-	chr19:14164621-14164706:-	chr1	240570893	240570982	-	chr1:240570893-240570982:-	chr16	15447935	15448033	+	chr16:15447935-15448033:+	chrX	103121751	103121817	-	chrX:103121751-103121817:-	chr16	67759573	67759733	-	chr16:67759573-67759733:-	chrX	14646617	14646706	+	chrX:14646617-14646706:+	chrX	101307664	101307711	-	chrX:101307664-101307711:-	chr3	165827986	165828070	-	chr3:165827986-165828070:-	chr16	5925995	5926083	+	chr16:5925995-5926083:+	chr22	29833541	29833615	-	chr22:29833541-29833615:-	chr1	167081357	167081465	-	chr1:167081357-167081465:-	chrX	43844456	43844646	-	chrX:43844456-43844646:-	chr8	11700222	11700458	+	chr8:11700222-11700458:+	chr15	32112237	32112364	+	chr15:32112237-32112364:+	chr18	162983	163175	+	chr18:162983-163175:+	chr1	91782871	91782950	-	chr1:91782871-91782950:-	chr7	126651508	126651605	-	chr7:126651508-126651605:-	chr3	11210269	11210387	-	chr3:11210269-11210387:-	chr13	31941308	31941367	+	chr13:31941308-31941367:+	chr6	88798205	88798298	-	chr6:88798205-88798298:-	chr4	184203979	184204126	-	chr4:184203979-184204126:-	chr1	153630450	153630657	-	chr1:153630450-153630657:-	chr20	42859004	42859097	-	chr20:42859004-42859097:-	chr7	47333447	47333501	-	chr7:47333447-47333501:-	chr1	52639975	52640068	+	chr1:52639975-52640068:+	chr2	227702592	227702692	-	chr2:227702592-227702692:-	chr3	38612802	38612902	-	chr3:38612802-38612902:-	chr7	64028269	64028411	-	chr7:64028269-64028411:-	chr9	41926656	41926779	-	chr9:41926656-41926779:-	chr8	108421997	108422090	-	chr8:108421997-108422090:-	chr5	163011705	163011792	-	chr5:163011705-163011792:-	chr22	29694099	29694249	+	chr22:29694099-29694249:+	chr6	162633607	162633719	-	chr6:162633607-162633719:-	chr3	62243043	62243198	+	chr3:62243043-62243198:+	chr3	187038392	187038492	+	chr3:187038392-187038492:+	chr5	176566946	176567115	+	chr5:176566946-176567115:+	chr13	97267487	97267625	+	chr13:97267487-97267625:+	chr10	43879737	43879913	+	chr10:43879737-43879913:+	chr7	4733626	4733714	+	chr7:4733626-4733714:+	chr2	38577920	38578003	-	chr2:38577920-38578003:-	chr2	86562846	86562921	+	chr2:86562846-86562921:+	chr20	32054216	32054282	+	chr20:32054216-32054282:+	chr5	150091457	150091562	-	chr5:150091457-150091562:-	chr15	98834351	98834424	+	chr15:98834351-98834424:+	chr2	113466483	113466567	+	chr2:113466483-113466567:+	chr9	34203381	34203536	+	chr9:34203381-34203536:+	chr6	147052586	147052642	-	chr6:147052586-147052642:-	chr1	162243184	162243299	+	chr1:162243184-162243299:+	chr12	109432614	109432680	+	chr12:109432614-109432680:+	chr3	67650276	67650432	-	chr3:67650276-67650432:-	chr5	1226291	1226392	+	chr5:1226291-1226392:+	chr4	71224674	71224720	+	chr4:71224674-71224720:+	chr18	32887702	32887762	+	chr18:32887702-32887762:+	chr12	29225546	29225713	+	chr12:29225546-29225713:+	chr6	47663401	47663578	+	chr6:47663401-47663578:+	chr3	40107459	40107574	-	chr3:40107459-40107574:-	chr21	15015145	15015226	-	chr21:15015145-15015226:-	chrX	142217412	142217497	-	chrX:142217412-142217497:-	chr6	15351101	15351155	+	chr6:15351101-15351155:+	chr19	49918508	49918592	-	chr19:49918508-49918592:-	chr1	91950716	91950812	+	chr1:91950716-91950812:+	chr8	66783935	66784041	+	chr8:66783935-66784041:+	chr16	25837023	25837319	+	chr16:25837023-25837319:+	chr2	47510038	47510324	+	chr2:47510038-47510324:+	chr10	31320578	31320699	+	chr10:31320578-31320699:+	chr12	6122725	6123003	-	chr12:6122725-6123003:-	chr3	76709928	76709982	+	chr3:76709928-76709982:+	chr1	108156701	108156886	-	chr1:108156701-108156886:-	chr5	134140796	134140889	+	chr5:134140796-134140889:+	chr10	52300513	52300839	-	chr10:52300513-52300839:-	chr13	19726605	19726724	-	chr13:19726605-19726724:-	chr3	195085902	195086023	-	chr3:195085902-195086023:-	chr6	140804235	140804413	-	chr6:140804235-140804413:-	chr14	72942270	72942503	+	chr14:72942270-72942503:+	chr2	45185391	45185505	-	chr2:45185391-45185505:-	chr1	224847850	224847902	-	chr1:224847850-224847902:-	chr14	60278573	60278703	+	chr14:60278573-60278703:+	chr1	71208181	71208297	+	chr1:71208181-71208297:+	chr12	102154827	102154997	+	chr12:102154827-102154997:+	chr13	108676837	108676927	+	chr13:108676837-108676927:+	chr17	36871209	36871310	-	chr17:36871209-36871310:-	chr14	45250031	45250139	-	chr14:45250031-45250139:-	chr2	74383743	74383807	-	chr2:74383743-74383807:-	chr21	36285524	36285660	+	chr21:36285524-36285660:+	chr6	148992984	148993067	+	chr6:148992984-148993067:+	chr18	77990093	77990175	-	chr18:77990093-77990175:-	chr17	45284485	45284734	-	chr17:45284485-45284734:-	chr16	87765066	87765341	-	chr16:87765066-87765341:-	chr7	97142673	97142819	+	chr7:97142673-97142819:+	chr20	49868237	49868332	+	chr20:49868237-49868332:+	chr3	44391208	44391332	+	chr3:44391208-44391332:+	chr15	93427820	93427875	+	chr15:93427820-93427875:+	chr2	176177001	176177071	-	chr2:176177001-176177071:-	chr1	43863433	43863570	+	chr1:43863433-43863570:+	chr14	51620624	51620727	+	chr14:51620624-51620727:+	chr8	128091247	128091354	+	chr8:128091247-128091354:+	chr3	134641155	134641278	-	chr3:134641155-134641278:-	chr16	4839060	4839110	-	chr16:4839060-4839110:-	chr18	80132190	80132378	+	chr18:80132190-80132378:+	chr10	35144103	35144199	+	chr10:35144103-35144199:+	chr1	50299959	50300013	-	chr1:50299959-50300013:-	chr14	100373980	100374065	-	chr14:100373980-100374065:-	chr10	114393484	114393579	-	chr10:114393484-114393579:-	chr17	10492467	10492625	+	chr17:10492467-10492625:+	chr13	43636964	43637011	-	chr13:43636964-43637011:-	chr1	19793432	19793649	-	chr1:19793432-19793649:-	chr1	167082245	167082312	-	chr1:167082245-167082312:-	chr3	9468519	9468616	+	chr3:9468519-9468616:+	chrX	149711763	149711846	+	chrX:149711763-149711846:+	chr3	142856357	142856556	-	chr3:142856357-142856556:-	chr1	29031788	29031914	+	chr1:29031788-29031914:+	chr7	106615677	106615772	-	chr7:106615677-106615772:-	chr8	80402736	80402884	+	chr8:80402736-80402884:+	chrX	150852163	150852291	-	chrX:150852163-150852291:-	chr10	43826327	43826467	+	chr10:43826327-43826467:+	chr6	112261450	112261550	+	chr6:112261450-112261550:+	chr7	141600492	141600558	+	chr7:141600492-141600558:+	chr3	139162321	139162427	+	chr3:139162321-139162427:+	chr3	181814213	181814517	+	chr3:181814213-181814517:+	chr12	29460255	29460355	-	chr12:29460255-29460355:-	chr8	133255270	133255401	-	chr8:133255270-133255401:-	chr10	127066991	127067138	+	chr10:127066991-127067138:+	chr13	98508779	98508968	-	chr13:98508779-98508968:-	chr2	11126562	11126673	-	chr2:11126562-11126673:-	chr3	175046790	175046892	+	chr3:175046790-175046892:+	chr3	45125409	45125465	-	chr3:45125409-45125465:-	chr3	27840279	27840388	+	chr3:27840279-27840388:+	chr4	113145794	113146004	+	chr4:113145794-113146004:+	chr8	52651446	52651637	-	chr8:52651446-52651637:-	chr5	32581468	32581564	+	chr5:32581468-32581564:+	chr7	147791783	147791989	+	chr7:147791783-147791989:+	chr21	17526509	17526568	+	chr21:17526509-17526568:+	chr3	34152518	34152638	+	chr3:34152518-34152638:+	chr1	192763822	192763960	-	chr1:192763822-192763960:-	chr16	8802261	8802390	+	chr16:8802261-8802390:+	chr4	146215076	146215199	+	chr4:146215076-146215199:+	chr10	92333470	92333626	+	chr10:92333470-92333626:+	chr12	51467354	51467440	+	chr12:51467354-51467440:+	chr8	41596748	41596879	+	chr8:41596748-41596879:+	chr1	21868885	21868969	-	chr1:21868885-21868969:-	chr10	85923164	85923233	-	chr10:85923164-85923233:-	chr10	74016832	74016879	+	chr10:74016832-74016879:+	chr7	129462650	129462731	+	chr7:129462650-129462731:+	chr8	30564378	30564453	+	chr8:30564378-30564453:+	chr20	62909051	62909159	-	chr20:62909051-62909159:-	chr10	49076471	49076571	-	chr10:49076471-49076571:-	chr8	46931320	46931437	-	chr8:46931320-46931437:-	chr5	91690176	91690313	+	chr5:91690176-91690313:+	chr16	3304764	3304945	-	chr16:3304764-3304945:-	chrX	130784372	130784431	-	chrX:130784372-130784431:-	chr2	209481262	209481353	+	chr2:209481262-209481353:+	chr20	63036208	63036297	+	chr20:63036208-63036297:+	chr17	10027020	10027100	-	chr17:10027020-10027100:-	chr1	43358042	43358109	-	chr1:43358042-43358109:-	chr3	99729777	99729834	+	chr3:99729777-99729834:+	chr1	67245795	67245957	+	chr1:67245795-67245957:+	chr6	140658979	140659087	-	chr6:140658979-140659087:-	chr1	10524406	10524484	+	chr1:10524406-10524484:+	chr9	28527701	28527829	-	chr9:28527701-28527829:-	chr7	99441390	99441488	-	chr7:99441390-99441488:-	chr17	4194668	4194733	-	chr17:4194668-4194733:-	chr18	35447485	35447543	-	chr18:35447485-35447543:-	chr22	39405678	39405819	+	chr22:39405678-39405819:+	chr2	218867704	218867804	+	chr2:218867704-218867804:+	chr7	64299759	64299883	-	chr7:64299759-64299883:-	chr3	7608002	7608095	+	chr3:7608002-7608095:+	chr5	17224937	17224995	+	chr5:17224937-17224995:+	chr9	137803244	137803353	+	chr9:137803244-137803353:+	chr1	10344090	10344291	+	chr1:10344090-10344291:+	chr2	1088728	1088811	+	chr2:1088728-1088811:+	chr1	156921602	156921690	+	chr1:156921602-156921690:+	chr3	191273386	191273565	-	chr3:191273386-191273565:-	chr9	131107898	131108166	+	chr9:131107898-131108166:+	chr1	100892817	100892870	-	chr1:100892817-100892870:-	chr22	34213812	34213971	+	chr22:34213812-34213971:+	chr18	32352669	32352743	-	chr18:32352669-32352743:-	chr14	105053933	105054166	-	chr14:105053933-105054166:-	chr10	46551416	46551576	-	chr10:46551416-46551576:-	chr7	28758260	28758366	+	chr7:28758260-28758366:+	chr15	96171304	96171376	-	chr15:96171304-96171376:-	chr1	60970061	60970232	+	chr1:60970061-60970232:+	chr3	188191395	188191465	+	chr3:188191395-188191465:+	chr6	126008657	126008746	+	chr6:126008657-126008746:+	chr10	116991334	116991446	-	chr10:116991334-116991446:-	chr14	91247490	91247660	+	chr14:91247490-91247660:+	chr6	35672592	35672760	-	chr6:35672592-35672760:-	chr14	39577280	39577327	+	chr14:39577280-39577327:+	chr20	5487129	5487192	+	chr20:5487129-5487192:+	chr12	99351976	99352130	-	chr12:99351976-99352130:-	chr8	30556658	30556795	+	chr8:30556658-30556795:+	chr14	68069569	68069648	+	chr14:68069569-68069648:+	chr16	89412450	89412564	-	chr16:89412450-89412564:-	chr7	156646454	156646561	+	chr7:156646454-156646561:+	chrX	109389561	109389616	-	chrX:109389561-109389616:-	chr1	32697336	32697568	-	chr1:32697336-32697568:-	chr4	77818252	77818335	-	chr4:77818252-77818335:-	chr19	21403165	21403228	+	chr19:21403165-21403228:+	chr1	79161335	79161383	-	chr1:79161335-79161383:-	chr19	33727057	33727133	+	chr19:33727057-33727133:+	chr1	37870670	37870721	-	chr1:37870670-37870721:-	chr14	64941317	64941522	-	chr14:64941317-64941522:-	chr22	30562648	30562795	-	chr22:30562648-30562795:-	chr8	47288073	47288123	+	chr8:47288073-47288123:+	chr1	205849692	205849847	-	chr1:205849692-205849847:-	chr8	117870904	117870952	-	chr8:117870904-117870952:-	chr12	106775324	106775426	+	chr12:106775324-106775426:+	chr2	39902634	39902780	+	chr2:39902634-39902780:+	chr2	60434395	60434522	-	chr2:60434395-60434522:-	chr3	113143854	113143984	+	chr3:113143854-113143984:+	chrX	141119468	141119573	-	chrX:141119468-141119573:-	chr6	34960376	34960467	+	chr6:34960376-34960467:+	chr14	89333114	89333260	-	chr14:89333114-89333260:-	chr7	47557037	47557151	-	chr7:47557037-47557151:-	chr2	3318857	3318959	-	chr2:3318857-3318959:-	chr19	52883640	52883705	-	chr19:52883640-52883705:-	chrX	67590105	67590151	+	chrX:67590105-67590151:+	chr4	40338052	40338242	+	chr4:40338052-40338242:+	chr11	67143204	67143372	+	chr11:67143204-67143372:+	chr17	77294489	77294572	+	chr17:77294489-77294572:+	chr14	55020921	55020986	-	chr14:55020921-55020986:-	chr19	14737525	14737619	-	chr19:14737525-14737619:-	chr1	41041311	41041566	-	chr1:41041311-41041566:-	chrX	151957283	151957487	-	chrX:151957283-151957487:-	chr2	97786673	97786799	-	chr2:97786673-97786799:-	chr8	125130213	125130355	+	chr8:125130213-125130355:+	chr2	101778743	101778844	+	chr2:101778743-101778844:+	chr1	216273885	216273992	-	chr1:216273885-216273992:-	chr7	55496233	55496387	-	chr7:55496233-55496387:-	chr18	14947075	14947309	+	chr18:14947075-14947309:+	chr14	102320357	102320471	+	chr14:102320357-102320471:+	chr1	156223346	156223561	+	chr1:156223346-156223561:+	chr16	88262011	88262077	+	chr16:88262011-88262077:+	chr3	190520502	190520710	+	chr3:190520502-190520710:+	chr10	75113043	75113132	+	chr10:75113043-75113132:+	chr7	96708148	96708215	-	chr7:96708148-96708215:-	chr12	47223924	47224040	+	chr12:47223924-47224040:+	chr13	100104464	100104561	+	chr13:100104464-100104561:+	chr19	20790586	20790773	+	chr19:20790586-20790773:+	chr15	66046853	66046948	-	chr15:66046853-66046948:-	chr10	80156378	80156499	-	chr10:80156378-80156499:-	chr10	110106000	110106054	+	chr10:110106000-110106054:+	chr1	42506947	42507070	+	chr1:42506947-42507070:+	chr9	137374013	137374171	-	chr9:137374013-137374171:-	chr2	216969777	216969961	+	chr2:216969777-216969961:+	chr22	49423442	49423693	-	chr22:49423442-49423693:-	chr12	32709544	32709608	+	chr12:32709544-32709608:+	chr16	2123465	2123648	-	chr16:2123465-2123648:-	chr19	5976381	5976580	-	chr19:5976381-5976580:-	chr17	82329259	82329467	-	chr17:82329259-82329467:-	chr10	100002942	100003024	-	chr10:100002942-100003024:-	chr3	167633409	167633533	-	chr3:167633409-167633533:-	chr2	217901710	217901824	-	chr2:217901710-217901824:-	chr2	241748865	241748943	+	chr2:241748865-241748943:+	chr3	126450226	126450310	-	chr3:126450226-126450310:-	chr7	129651113	129651241	+	chr7:129651113-129651241:+	chr6	22399022	22399154	+	chr6:22399022-22399154:+	chr9	69441578	69441713	-	chr9:69441578-69441713:-	chr12	101400291	101400382	-	chr12:101400291-101400382:-	chr10	104319534	104319633	-	chr10:104319534-104319633:-	chr20	53240486	53240600	+	chr20:53240486-53240600:+	chr12	6122725	6122967	-	chr12:6122725-6122967:-	chr3	120677904	120678030	-	chr3:120677904-120678030:-	chr1	48659055	48659130	-	chr1:48659055-48659130:-	chr6	89985722	89985843	-	chr6:89985722-89985843:-	chr12	114752900	114753012	+	chr12:114752900-114753012:+	chr9	19580903	19580965	-	chr9:19580903-19580965:-	chr12	124500647	124500794	-	chr12:124500647-124500794:-	chr9	16509620	16509701	-	chr9:16509620-16509701:-	chr1	59474102	59474203	+	chr1:59474102-59474203:+	chr12	47900739	47900885	-	chr12:47900739-47900885:-	chr10	75882656	75882784	+	chr10:75882656-75882784:+	chr11	60461072	60461161	+	chr11:60461072-60461161:+	chr16	73300845	73300999	-	chr16:73300845-73300999:-	chrX	30687533	30687617	+	chrX:30687533-30687617:+	chr2	209690603	209690849	+	chr2:209690603-209690849:+	chr16	5979046	5979170	+	chr16:5979046-5979170:+	chr14	77085488	77085594	-	chr14:77085488-77085594:-	chr7	44485531	44485623	-	chr7:44485531-44485623:-	chrX	9162198	9162314	-	chrX:9162198-9162314:-	chr7	17888560	17888789	-	chr7:17888560-17888789:-	chr3	142843245	142843310	-	chr3:142843245-142843310:-	chr9	127752017	127752164	-	chr9:127752017-127752164:-	chr1	31563085	31563170	+	chr1:31563085-31563170:+	chr6	72225648	72225736	+	chr6:72225648-72225736:+	chrX	18988258	18988342	+	chrX:18988258-18988342:+	chr19	56142276	56142387	+	chr19:56142276-56142387:+	chr2	134469233	134469314	-	chr2:134469233-134469314:-	chr9	128840450	128840558	-	chr9:128840450-128840558:-	chr18	3821892	3822006	-	chr18:3821892-3822006:-	chr12	102177858	102177947	+	chr12:102177858-102177947:+	chr6	3276681	3276977	-	chr6:3276681-3276977:-	chr16	87952181	87952274	+	chr16:87952181-87952274:+	chr5	64765045	64765122	-	chr5:64765045-64765122:-	chr9	95085930	95086120	+	chr9:95085930-95086120:+	chr18	2020037	2020146	+	chr18:2020037-2020146:+	chr5	7890261	7890413	+	chr5:7890261-7890413:+	chr13	99260139	99260249	-	chr13:99260139-99260249:-	chr8	129948966	129949068	-	chr8:129948966-129949068:-	chr18	10861141	10861228	-	chr18:10861141-10861228:-	chr22	41208315	41208458	+	chr22:41208315-41208458:+	chr17	74869950	74870103	-	chr17:74869950-74870103:-	chr1	229102726	229102876	-	chr1:229102726-229102876:-	chr17	51733250	51733391	-	chr17:51733250-51733391:-	chr1	91770842	91770971	-	chr1:91770842-91770971:-	chr19	17414136	17414337	+	chr19:17414136-17414337:+	chr7	124848540	124848660	-	chr7:124848540-124848660:-	chr7	126447136	126447189	-	chr7:126447136-126447189:-	chr16	331062	331147	-	chr16:331062-331147:-	chr1	175916317	175916447	-	chr1:175916317-175916447:-	chr19	5747200	5747317	+	chr19:5747200-5747317:+	chr2	26121369	26121462	+	chr2:26121369-26121462:+	chr1	59904366	59904517	-	chr1:59904366-59904517:-	chr10	6841852	6842017	-	chr10:6841852-6842017:-	chr3	159621148	159621292	+	chr3:159621148-159621292:+	chr9	93131485	93131542	-	chr9:93131485-93131542:-	chr1	37734580	37734688	-	chr1:37734580-37734688:-	chr3	11830722	11830875	-	chr3:11830722-11830875:-	chr22	50204919	50205025	+	chr22:50204919-50205025:+	chr7	40171173	40171280	+	chr7:40171173-40171280:+	chr17	61003800	61003890	+	chr17:61003800-61003890:+	chr4	65466775	65466852	-	chr4:65466775-65466852:-	chr17	73307183	73307315	-	chr17:73307183-73307315:-	chr9	128234816	128234936	+	chr9:128234816-128234936:+	chr15	79463695	79463761	+	chr15:79463695-79463761:+	chr6	139745386	139745440	+	chr6:139745386-139745440:+	chr1	53886667	53886722	-	chr1:53886667-53886722:-	chr14	85551694	85551781	+	chr14:85551694-85551781:+	chrX	103539041	103539235	-	chrX:103539041-103539235:-	chr2	1516268	1516417	-	chr2:1516268-1516417:-	chr4	172545649	172545749	+	chr4:172545649-172545749:+	chr19	58266868	58267026	-	chr19:58266868-58267026:-	chr22	46929500	46929636	+	chr22:46929500-46929636:+	chr8	117284647	117284797	+	chr8:117284647-117284797:+	chr6	93736621	93736673	+	chr6:93736621-93736673:+	chr4	40100036	40100127	+	chr4:40100036-40100127:+	chr7	107067403	107067471	-	chr7:107067403-107067471:-	chr20	51013729	51013845	-	chr20:51013729-51013845:-	chr9	17365281	17365378	+	chr9:17365281-17365378:+	chr12	25529955	25530036	-	chr12:25529955-25530036:-	chr16	88615360	88615457	+	chr16:88615360-88615457:+	chr7	34761112	34761192	-	chr7:34761112-34761192:-	chr1	57880119	57880270	+	chr1:57880119-57880270:+	chr3	160038326	160038530	-	chr3:160038326-160038530:-	chr7	34023128	34023275	+	chr7:34023128-34023275:+	chr7	18894981	18895057	+	chr7:18894981-18895057:+	chr15	80209555	80209675	-	chr15:80209555-80209675:-	chr17	72110390	72110548	-	chr17:72110390-72110548:-	chr2	85387098	85387226	+	chr2:85387098-85387226:+	chr9	100215401	100215489	+	chr9:100215401-100215489:+	chr4	140729084	140729229	-	chr4:140729084-140729229:-	chr2	179487839	179487908	-	chr2:179487839-179487908:-	chr9	92070124	92070297	-	chr9:92070124-92070297:-	chr13	39656826	39656891	+	chr13:39656826-39656891:+	chr13	113629800	113629910	+	chr13:113629800-113629910:+	chr17	38810276	38810401	-	chr17:38810276-38810401:-	chr6	10559679	10559878	+	chr6:10559679-10559878:+	chr18	79077982	79078158	+	chr18:79077982-79078158:+	chr4	107828229	107828332	+	chr4:107828229-107828332:+	chrX	70455787	70456103	+	chrX:70455787-70456103:+	chr17	80724553	80724674	+	chr17:80724553-80724674:+	chr1	35295927	35295989	+	chr1:35295927-35295989:+	chrX	130809171	130809262	-	chrX:130809171-130809262:-	chr18	33605537	33605659	+	chr18:33605537-33605659:+	chr3	181774261	181774416	+	chr3:181774261-181774416:+	chr17	6073935	6074071	+	chr17:6073935-6074071:+	chr9	99638782	99638888	-	chr9:99638782-99638888:-	chr1	74260694	74260755	+	chr1:74260694-74260755:+	chr16	84171688	84171822	+	chr16:84171688-84171822:+	chr18	8371760	8371811	+	chr18:8371760-8371811:+	chr19	35275783	35275901	+	chr19:35275783-35275901:+	chr2	218580995	218581115	+	chr2:218580995-218581115:+	chr1	41898611	41898730	-	chr1:41898611-41898730:-	chrX	139695722	139695872	-	chrX:139695722-139695872:-	chr18	55482150	55482257	-	chr18:55482150-55482257:-	chr4	1912091	1912195	+	chr4:1912091-1912195:+	chr1	116002905	116003021	+	chr1:116002905-116003021:+	chr6	157442653	157442785	+	chr6:157442653-157442785:+	chr1	178737108	178737195	+	chr1:178737108-178737195:+	chr12	126254895	126255058	+	chr12:126254895-126255058:+	chr16	68567163	68567231	+	chr16:68567163-68567231:+	chrX	55755068	55755207	+	chrX:55755068-55755207:+	chr21	37866718	37866796	-	chr21:37866718-37866796:-	chr7	142208220	142208307	+	chr7:142208220-142208307:+	chr15	24921157	24921256	+	chr15:24921157-24921256:+	chr10	133296876	133297039	-	chr10:133296876-133297039:-	chr17	74274612	74274878	+	chr17:74274612-74274878:+	chr12	19243180	19243263	+	chr12:19243180-19243263:+	chr6	32945120	32945307	-	chr6:32945120-32945307:-	chr7	822722	823062	+	chr7:822722-823062:+	chr4	754976	755078	+	chr4:754976-755078:+	chr19	51839893	51840118	-	chr19:51839893-51840118:-	chr4	126848	126922	+	chr4:126848-126922:+	chr10	82743129	82743246	+	chr10:82743129-82743246:+	chrX	153686501	153686684	-	chrX:153686501-153686684:-	chr18	48346553	48346699	-	chr18:48346553-48346699:-	chr20	32136877	32136998	+	chr20:32136877-32136998:+	chr2	40114002	40114104	+	chr2:40114002-40114104:+	chr17	35784394	35784560	-	chr17:35784394-35784560:-	chr10	79019915	79020053	-	chr10:79019915-79020053:-	chr1	16571087	16571171	-	chr1:16571087-16571171:-	chr1	99297917	99297980	+	chr1:99297917-99297980:+	chr3	121147975	121148072	+	chr3:121147975-121148072:+	chr14	103945406	103945526	+	chr14:103945406-103945526:+	chr9	16700842	16700922	-	chr9:16700842-16700922:-	chr21	29223705	29223782	+	chr21:29223705-29223782:+	chr17	21526173	21526322	-	chr17:21526173-21526322:-	chr12	52043802	52043912	+	chr12:52043802-52043912:+	chr12	107049771	107049853	-	chr12:107049771-107049853:-	chr3	15332989	15333088	-	chr3:15332989-15333088:-	chr19	48281552	48281690	+	chr19:48281552-48281690:+	chr13	97268287	97268557	+	chr13:97268287-97268557:+	chr15	73941875	73942059	+	chr15:73941875-73942059:+	chr6	135856235	135856295	-	chr6:135856235-135856295:-	chr21	34126227	34126347	+	chr21:34126227-34126347:+	chr10	87089562	87089789	-	chr10:87089562-87089789:-	chr5	142753101	142753228	+	chr5:142753101-142753228:+	chr1	118988899	118989130	-	chr1:118988899-118989130:-	chr5	154195375	154195485	+	chr5:154195375-154195485:+	chr5	73695934	73695981	+	chr5:73695934-73695981:+	chr17	46955501	46955713	+	chr17:46955501-46955713:+	chr6	395487	395547	+	chr6:395487-395547:+	chr7	23416129	23416220	-	chr7:23416129-23416220:-	chr3	106406299	106406380	-	chr3:106406299-106406380:-	chr2	29366309	29366537	-	chr2:29366309-29366537:-	chr2	22358655	22358762	-	chr2:22358655-22358762:-	chr8	18756338	18756403	-	chr8:18756338-18756403:-	chr22	41800999	41801077	+	chr22:41800999-41801077:+	chr4	48727431	48727492	-	chr4:48727431-48727492:-	chr3	195295196	195295301	-	chr3:195295196-195295301:-	chr7	129464315	129464368	+	chr7:129464315-129464368:+	chr14	76031955	76032105	+	chr14:76031955-76032105:+	chr3	150945529	150945680	-	chr3:150945529-150945680:-	chr5	178231669	178231867	-	chr5:178231669-178231867:-	chr7	50066846	50066984	-	chr7:50066846-50066984:-	chr20	37716298	37716418	+	chr20:37716298-37716418:+	chr5	41928518	41928692	+	chr5:41928518-41928692:+	chr8	97056406	97056546	+	chr8:97056406-97056546:+	chr16	491134	491269	+	chr16:491134-491269:+	chr2	7730236	7730335	+	chr2:7730236-7730335:+	chr2	108593888	108593937	+	chr2:108593888-108593937:+	chr2	6951318	6951370	+	chr2:6951318-6951370:+	chr17	72208725	72208797	-	chr17:72208725-72208797:-	chr12	73901606	73901760	-	chr12:73901606-73901760:-	chr7	7738711	7738892	+	chr7:7738711-7738892:+	chr2	42789008	42789167	-	chr2:42789008-42789167:-	chr1	211291524	211291600	+	chr1:211291524-211291600:+	chr17	67258918	67259055	+	chr17:67258918-67259055:+	chr8	41957049	41957181	-	chr8:41957049-41957181:-	chr12	69480299	69480360	+	chr12:69480299-69480360:+	chr3	83970486	83970574	+	chr3:83970486-83970574:+	chr6	75813599	75813689	+	chr6:75813599-75813689:+	chr19	31976727	31976974	-	chr19:31976727-31976974:-	chr13	75589938	75590130	+	chr13:75589938-75590130:+	chr9	76615097	76615238	-	chr9:76615097-76615238:-	chr16	58501945	58502148	+	chr16:58501945-58502148:+	chr9	91883258	91883384	-	chr9:91883258-91883384:-	chr13	35785430	35785537	-	chr13:35785430-35785537:-	chr20	15916742	15916844	+	chr20:15916742-15916844:+	chr9	71326960	71327169	-	chr9:71326960-71327169:-	chr10	110701267	110701386	+	chr10:110701267-110701386:+	chrX	82125116	82125312	-	chrX:82125116-82125312:-	chr12	113245964	113246064	+	chr12:113245964-113246064:+	chr2	16394228	16394307	+	chr2:16394228-16394307:+	chr9	129015740	129015865	-	chr9:129015740-129015865:-	chr19	52846558	52846612	-	chr19:52846558-52846612:-	chr11	75472700	75472807	-	chr11:75472700-75472807:-	chr16	24861983	24862075	+	chr16:24861983-24862075:+	chr1	11768973	11769128	+	chr1:11768973-11769128:+	chr13	42991099	42991183	-	chr13:42991099-42991183:-	chr17	48602603	48602799	-	chr17:48602603-48602799:-	chrX	65534920	65535106	-	chrX:65534920-65535106:-	chr4	7908087	7908205	-	chr4:7908087-7908205:-	chr6	149772555	149772685	+	chr6:149772555-149772685:+	chr17	45133031	45133202	+	chr17:45133031-45133202:+	chr4	185457162	185457330	-	chr4:185457162-185457330:-	chr12	106630550	106630611	+	chr12:106630550-106630611:+	chr9	15587532	15587694	+	chr9:15587532-15587694:+	chrX	112270066	112270177	-	chrX:112270066-112270177:-	chr22	33743135	33743199	+	chr22:33743135-33743199:+	chr19	14545114	14545181	+	chr19:14545114-14545181:+	chr3	72315660	72315716	-	chr3:72315660-72315716:-	chr12	117798108	117798199	-	chr12:117798108-117798199:-	chr15	40384457	40384520	+	chr15:40384457-40384520:+	chr12	48089163	48089294	-	chr12:48089163-48089294:-	chr6	166905258	166905418	-	chr6:166905258-166905418:-	chr3	3800965	3801247	+	chr3:3800965-3801247:+	chr1	60813302	60813407	-	chr1:60813302-60813407:-	chr20	45781676	45781771	-	chr20:45781676-45781771:-	chr1	205171507	205171562	-	chr1:205171507-205171562:-	chr3	114388065	114388124	-	chr3:114388065-114388124:-	chr2	30448663	30448750	+	chr2:30448663-30448750:+	chr8	33455770	33455896	-	chr8:33455770-33455896:-	chr15	26625432	26625535	-	chr15:26625432-26625535:-	chr11	125332616	125332689	+	chr11:125332616-125332689:+	chr6	163099743	163099841	+	chr6:163099743-163099841:+	chr5	137707549	137707610	-	chr5:137707549-137707610:-	chr8	139806133	139806206	-	chr8:139806133-139806206:-	chr1	113017948	113018006	+	chr1:113017948-113018006:+	chr8	130294622	130294668	-	chr8:130294622-130294668:-	chr9	127580830	127580913	+	chr9:127580830-127580913:+	chr12	641360	641491	-	chr12:641360-641491:-	chr3	172125025	172125088	+	chr3:172125025-172125088:+	chr20	44030006	44030205	+	chr20:44030006-44030205:+	chr20	19028068	19028220	-	chr20:19028068-19028220:-	chr4	33623213	33623326	+	chr4:33623213-33623326:+	chr1	21282703	21282772	-	chr1:21282703-21282772:-	chr9	34032799	34032913	-	chr9:34032799-34032913:-	chr1	28532674	28532758	+	chr1:28532674-28532758:+	chr8	29819717	29819930	-	chr8:29819717-29819930:-	chr9	96114635	96114755	-	chr9:96114635-96114755:-	chr1	55051343	55051454	+	chr1:55051343-55051454:+	chr9	95997246	95997414	+	chr9:95997246-95997414:+	chr1	213087962	213088031	+	chr1:213087962-213088031:+	chr1	212609171	212609272	+	chr1:212609171-212609272:+	chr2	210080277	210080341	-	chr2:210080277-210080341:-	chr2	25276064	25276167	-	chr2:25276064-25276167:-	chr6	39816663	39816824	+	chr6:39816663-39816824:+	chr2	235590337	235590471	+	chr2:235590337-235590471:+	chr19	5775758	5775956	+	chr19:5775758-5775956:+	chr13	26013362	26013444	+	chr13:26013362-26013444:+	chr5	149515669	149515727	-	chr5:149515669-149515727:-	chrX	103531110	103531185	-	chrX:103531110-103531185:-	chr17	43110465	43110581	-	chr17:43110465-43110581:-	chr18	46510487	46510640	-	chr18:46510487-46510640:-	chr18	49093217	49093440	-	chr18:49093217-49093440:-	chr7	1940088	1940192	-	chr7:1940088-1940192:-	chr5	160418596	160418686	-	chr5:160418596-160418686:-	chr18	21994263	21994430	+	chr18:21994263-21994430:+	chr8	37803949	37804096	+	chr8:37803949-37804096:+	chr3	183029093	183029190	-	chr3:183029093-183029190:-	chr2	241638914	241639131	+	chr2:241638914-241639131:+	chr1	207347132	207347257	+	chr1:207347132-207347257:+	chr16	72092973	72093127	-	chr16:72092973-72093127:-	chr21	32451214	32451364	+	chr21:32451214-32451364:+	chr3	177820717	177820890	+	chr3:177820717-177820890:+	chr3	122484969	122485035	-	chr3:122484969-122485035:-	chr10	13971656	13971860	-	chr10:13971656-13971860:-	chr16	11036047	11036093	+	chr16:11036047-11036093:+	chr1	244515277	244515328	+	chr1:244515277-244515328:+	chr14	31654070	31654135	+	chr14:31654070-31654135:+	chr17	19012204	19012290	+	chr17:19012204-19012290:+	chr10	17672975	17673079	+	chr10:17672975-17673079:+	chr6	151970277	151970363	+	chr6:151970277-151970363:+	chr7	13697565	13697646	+	chr7:13697565-13697646:+	chr9	85966596	85966675	+	chr9:85966596-85966675:+	chr1	47788316	47788383	-	chr1:47788316-47788383:-	chr6	45656279	45656352	+	chr6:45656279-45656352:+	chrX	110046357	110046485	+	chrX:110046357-110046485:+	chrX	78780140	78780212	-	chrX:78780140-78780212:-	chr1	222048211	222048261	-	chr1:222048211-222048261:-	chr1	148310043	148310127	+	chr1:148310043-148310127:+	chr22	40463822	40463870	-	chr22:40463822-40463870:-	chr2	135568758	135568810	+	chr2:135568758-135568810:+	chr13	32477887	32478049	-	chr13:32477887-32478049:-	chr3	6956567	6956620	+	chr3:6956567-6956620:+	chr21	42768557	42768821	+	chr21:42768557-42768821:+	chr18	48625189	48625237	+	chr18:48625189-48625237:+	chr8	690898	691097	-	chr8:690898-691097:-	chr4	83464660	83464796	-	chr4:83464660-83464796:-	chr16	781954	782059	-	chr16:781954-782059:-	chrX	133090599	133090684	-	chrX:133090599-133090684:-	chr7	14761804	14761925	-	chr7:14761804-14761925:-	chr5	4797398	4797474	-	chr5:4797398-4797474:-	chr6	98364718	98364773	+	chr6:98364718-98364773:+	chr15	45895721	45895804	+	chr15:45895721-45895804:+	chr1	57306859	57307045	-	chr1:57306859-57307045:-	chr10	78342156	78342268	+	chr10:78342156-78342268:+	chr1	182168512	182168627	-	chr1:182168512-182168627:-	chr12	122117067	122117215	+	chr12:122117067-122117215:+	chr12	64072919	64073051	+	chr12:64072919-64073051:+	chr8	140983528	140983643	-	chr8:140983528-140983643:-	chr9	121297766	121297843	+	chr9:121297766-121297843:+	chr2	86550911	86551019	-	chr2:86550911-86551019:-	chr7	129376790	129376875	+	chr7:129376790-129376875:+	chr2	24077808	24077859	-	chr2:24077808-24077859:-	chr16	30003650	30003786	+	chr16:30003650-30003786:+	chr15	75905578	75905658	+	chr15:75905578-75905658:+	chr1	154800627	154800729	-	chr1:154800627-154800729:-	chr19	4722195	4722305	-	chr19:4722195-4722305:-	chr20	53444251	53444389	+	chr20:53444251-53444389:+	chr8	132643624	132643687	-	chr8:132643624-132643687:-	chr6	161695542	161695706	-	chr6:161695542-161695706:-	chr9	114622303	114622501	+	chr9:114622303-114622501:+	chr8	10373380	10373545	+	chr8:10373380-10373545:+	chrX	11732594	11732731	-	chrX:11732594-11732731:-	chr4	77740108	77740204	-	chr4:77740108-77740204:-	chr1	2393270	2393356	+	chr1:2393270-2393356:+	chr1	71102149	71102265	+	chr1:71102149-71102265:+	chr2	68649475	68649611	+	chr2:68649475-68649611:+	chr1	204333271	204333427	-	chr1:204333271-204333427:-	chr8	133087718	133087841	-	chr8:133087718-133087841:-	chr17	38815625	38815742	-	chr17:38815625-38815742:-	chr10	87684962	87685065	+	chr10:87684962-87685065:+	chr19	11436534	11436724	+	chr19:11436534-11436724:+	chr3	14119145	14119314	-	chr3:14119145-14119314:-	chr10	50516323	50516435	-	chr10:50516323-50516435:-	chr3	35707451	35707542	+	chr3:35707451-35707542:+	chr15	92074875	92074946	+	chr15:92074875-92074946:+	chr1	173462324	173462455	-	chr1:173462324-173462455:-	chr2	45911641	45911735	+	chr2:45911641-45911735:+	chr14	53496074	53496144	+	chr14:53496074-53496144:+	chr3	2262346	2262431	+	chr3:2262346-2262431:+	chr3	1128267	1128378	+	chr3:1128267-1128378:+	chr10	103185726	103185774	-	chr10:103185726-103185774:-	chr3	107657062	107657173	+	chr3:107657062-107657173:+	chr12	132702429	132702565	+	chr12:132702429-132702565:+	chr9	9943187	9943322	-	chr9:9943187-9943322:-	chr19	23138368	23138556	+	chr19:23138368-23138556:+	chr7	158668396	158668493	-	chr7:158668396-158668493:-	chr12	26272180	26272317	-	chr12:26272180-26272317:-	chr4	76289902	76290061	+	chr4:76289902-76290061:+	chr12	1020675	1020777	+	chr12:1020675-1020777:+	chr21	38474027	38474122	-	chr21:38474027-38474122:-	chr3	60326266	60326324	-	chr3:60326266-60326324:-	chr18	63285099	63285294	-	chr18:63285099-63285294:-	chr12	27797247	27797350	+	chr12:27797247-27797350:+	chr17	19747902	19748217	-	chr17:19747902-19748217:-	chr1	154539769	154539966	+	chr1:154539769-154539966:+	chr10	58616896	58616968	+	chr10:58616896-58616968:+	chr2	12809513	12809626	-	chr2:12809513-12809626:-	chr6	93423732	93423841	+	chr6:93423732-93423841:+	chr3	140063953	140064065	+	chr3:140063953-140064065:+	chr10	79183155	79183269	+	chr10:79183155-79183269:+	chr3	178744586	178744685	-	chr3:178744586-178744685:-	chr5	153594644	153594719	+	chr5:153594644-153594719:+	chr6	151095402	151095456	+	chr6:151095402-151095456:+	chr8	122664914	122665006	-	chr8:122664914-122665006:-	chr2	201052173	201052270	-	chr2:201052173-201052270:-	chr3	141261866	141262050	+	chr3:141261866-141262050:+	chr12	110852447	110852654	+	chr12:110852447-110852654:+	chr15	90916586	90916661	+	chr15:90916586-90916661:+	chr17	19544462	19544676	+	chr17:19544462-19544676:+	chr1	175176400	175176475	-	chr1:175176400-175176475:-	chr16	70811312	70811436	-	chr16:70811312-70811436:-	chr5	1549200	1549355	-	chr5:1549200-1549355:-	chr18	5539621	5539699	-	chr18:5539621-5539699:-	chr10	68989717	68989860	+	chr10:68989717-68989860:+	chr10	109894016	109894111	-	chr10:109894016-109894111:-	chr10	32044887	32044955	-	chr10:32044887-32044955:-	chr10	355111	355301	-	chr10:355111-355301:-	chr7	9737208	9737484	+	chr7:9737208-9737484:+	chr21	45788298	45788378	+	chr21:45788298-45788378:+	chr10	125016500	125016627	-	chr10:125016500-125016627:-	chr9	72208225	72208295	+	chr9:72208225-72208295:+	chr13	75387964	75388082	-	chr13:75387964-75388082:-	chr22	33428087	33428176	-	chr22:33428087-33428176:-	chr12	131352675	131352858	+	chr12:131352675-131352858:+	chr7	99000532	99000708	+	chr7:99000532-99000708:+	chr3	127385884	127385987	-	chr3:127385884-127385987:-	chr16	69783106	69783153	+	chr16:69783106-69783153:+	chr16	28609363	28609439	-	chr16:28609363-28609439:-	chr3	196225729	196225797	+	chr3:196225729-196225797:+	chr22	38298094	38298204	-	chr22:38298094-38298204:-	chr4	16752407	16752459	-	chr4:16752407-16752459:-	chr1	14201547	14201645	+	chr1:14201547-14201645:+	chr5	152055313	152055453	+	chr5:152055313-152055453:+	chr10	103660772	103660865	-	chr10:103660772-103660865:-	chr2	211991328	211991397	-	chr2:211991328-211991397:-	chr7	56079353	56079468	+	chr7:56079353-56079468:+	chr6	46887942	46888022	-	chr6:46887942-46888022:-	chr1	5990836	5990972	-	chr1:5990836-5990972:-	chr7	148740816	148740933	+	chr7:148740816-148740933:+	chr15	24929017	24929075	+	chr15:24929017-24929075:+	chr16	84715851	84715953	+	chr16:84715851-84715953:+	chr4	28376413	28376491	-	chr4:28376413-28376491:-	chr1	15314442	15314599	+	chr1:15314442-15314599:+	chr18	51569012	51569060	+	chr18:51569012-51569060:+	chr12	6796151	6796388	+	chr12:6796151-6796388:+	chr10	4676838	4676937	-	chr10:4676838-4676937:-	chr18	58916874	58917026	+	chr18:58916874-58917026:+	chr10	69271007	69271097	+	chr10:69271007-69271097:+	chrX	140974024	140974113	+	chrX:140974024-140974113:+	chr1	72758491	72758559	-	chr1:72758491-72758559:-	chr10	2485697	2485829	-	chr10:2485697-2485829:-	chr15	80782710	80782912	+	chr15:80782710-80782912:+	chr5	134936184	134936275	+	chr5:134936184-134936275:+	chrX	102153149	102153197	-	chrX:102153149-102153197:-	chr10	7933352	7933488	+	chr10:7933352-7933488:+	chr5	148490600	148490847	-	chr5:148490600-148490847:-	chr14	24292437	24292601	+	chr14:24292437-24292601:+	chr4	123543952	123544047	+	chr4:123543952-123544047:+	chr2	49378689	49378813	+	chr2:49378689-49378813:+	chr2	19262456	19262694	-	chr2:19262456-19262694:-	chr5	180808502	180808598	-	chr5:180808502-180808598:-	chr15	36591783	36591897	+	chr15:36591783-36591897:+	chr3	133801282	133801366	+	chr3:133801282-133801366:+	chrX	71469434	71469526	-	chrX:71469434-71469526:-	chr8	61861770	61862050	+	chr8:61861770-61862050:+	chr15	47743486	47743698	+	chr15:47743486-47743698:+	chr15	61905869	61905988	-	chr15:61905869-61905988:-	chrX	115602216	115602291	+	chrX:115602216-115602291:+	chr16	69783032	69783153	+	chr16:69783032-69783153:+	chr1	100424023	100424161	+	chr1:100424023-100424161:+	chr22	46769540	46769594	+	chr22:46769540-46769594:+	chr4	173210618	173210712	+	chr4:173210618-173210712:+	chr5	6584638	6584696	+	chr5:6584638-6584696:+	chr5	65539025	65539105	-	chr5:65539025-65539105:-	chr1	224809283	224809451	-	chr1:224809283-224809451:-	chr20	37350943	37351071	+	chr20:37350943-37351071:+	chr6	159532031	159532137	-	chr6:159532031-159532137:-	chr22	31421308	31421400	+	chr22:31421308-31421400:+	chr12	3552703	3552835	+	chr12:3552703-3552835:+	chr5	35725879	35725969	-	chr5:35725879-35725969:-	chr12	76781625	76781684	+	chr12:76781625-76781684:+	chr3	24393003	24393073	-	chr3:24393003-24393073:-	chr22	26482746	26482874	-	chr22:26482746-26482874:-	chr2	113178349	113178419	+	chr2:113178349-113178419:+	chr6	39018689	39018792	+	chr6:39018689-39018792:+	chrX	67749504	67749607	-	chrX:67749504-67749607:-	chr8	27475213	27475273	-	chr8:27475213-27475273:-	chr7	104706260	104706396	+	chr7:104706260-104706396:+	chr12	92871409	92871535	-	chr12:92871409-92871535:-	chr12	70297759	70297880	+	chr12:70297759-70297880:+	chr5	126191144	126191219	+	chr5:126191144-126191219:+	chr7	70145306	70145445	+	chr7:70145306-70145445:+	chr1	225652318	225652434	-	chr1:225652318-225652434:-	chr4	98574457	98574583	-	chr4:98574457-98574583:-	chr12	117957178	117957289	-	chr12:117957178-117957289:-	chr5	869245	869395	-	chr5:869245-869395:-	chrX	45157096	45157281	-	chrX:45157096-45157281:-	chr7	134535617	134535664	+	chr7:134535617-134535664:+	chr14	33257160	33257243	+	chr14:33257160-33257243:+	chr1	37844938	37844989	-	chr1:37844938-37844989:-	chr13	77103209	77103311	-	chr13:77103209-77103311:-	chr10	118921357	118921421	-	chr10:118921357-118921421:-	chr19	57392801	57392949	+	chr19:57392801-57392949:+	chr4	138418845	138419003	+	chr4:138418845-138419003:+	chr1	167448343	167448488	-	chr1:167448343-167448488:-	chr12	3679167	3679315	-	chr12:3679167-3679315:-	chr1	21557336	21557545	+	chr1:21557336-21557545:+	chr3	127584316	127584446	-	chr3:127584316-127584446:-	chr14	61344502	61344630	+	chr14:61344502-61344630:+	chr16	75046763	75046889	+	chr16:75046763-75046889:+	chr14	70000696	70000744	+	chr14:70000696-70000744:+	chr20	58661571	58661712	+	chr20:58661571-58661712:+	chr7	18892948	18893019	+	chr7:18892948-18893019:+	chr3	11217860	11218024	-	chr3:11217860-11218024:-	chrX	112005491	112005614	-	chrX:112005491-112005614:-	chrX	149882368	149882499	-	chrX:149882368-149882499:-	chr8	8564318	8564503	+	chr8:8564318-8564503:+	chr1	53312969	53313144	-	chr1:53312969-53313144:-	chr9	13265664	13265868	-	chr9:13265664-13265868:-	chr13	110056110	110056229	-	chr13:110056110-110056229:-	chr8	144175490	144175565	+	chr8:144175490-144175565:+	chr21	42993325	42993408	+	chr21:42993325-42993408:+	chr8	105832743	105832883	+	chr8:105832743-105832883:+	chr12	94991827	94991973	-	chr12:94991827-94991973:-	chr17	49618504	49618564	-	chr17:49618504-49618564:-	chr1	179812416	179812545	+	chr1:179812416-179812545:+	chr18	8779036	8779111	+	chr18:8779036-8779111:+	chr19	44673712	44673846	+	chr19:44673712-44673846:+	chr12	117083969	117084091	-	chr12:117083969-117084091:-	chr5	167899753	167899899	+	chr5:167899753-167899899:+	chr17	34097986	34098094	-	chr17:34097986-34098094:-	chr1	150370620	150370718	+	chr1:150370620-150370718:+	chr3	122715782	122715876	+	chr3:122715782-122715876:+	chr14	67636520	67636577	+	chr14:67636520-67636577:+	chr2	102422439	102422548	+	chr2:102422439-102422548:+	chr1	156495927	156495981	-	chr1:156495927-156495981:-	chr22	42563389	42563470	+	chr22:42563389-42563470:+	chr9	126450032	126450163	+	chr9:126450032-126450163:+	chr8	19566147	19566307	-	chr8:19566147-19566307:-	chr6	159602895	159603025	-	chr6:159602895-159603025:-	chr2	158100030	158100122	+	chr2:158100030-158100122:+	chr14	91942037	91942181	-	chr14:91942037-91942181:-	chr2	29729150	29729289	-	chr2:29729150-29729289:-	chr1	209211756	209211887	-	chr1:209211756-209211887:-	chrX	74880779	74880899	-	chrX:74880779-74880899:-	chr3	172115629	172115711	+	chr3:172115629-172115711:+	chrX	72494196	72494382	-	chrX:72494196-72494382:-	chr22	21055803	21055888	+	chr22:21055803-21055888:+	chr22	34191488	34191673	+	chr22:34191488-34191673:+	chr1	246001340	246001468	-	chr1:246001340-246001468:-	chr5	112823307	112823361	+	chr5:112823307-112823361:+	chr4	78068553	78068690	+	chr4:78068553-78068690:+	chr12	96212725	96212842	+	chr12:96212725-96212842:+	chr1	205836239	205836304	+	chr1:205836239-205836304:+	chr17	34053021	34053131	-	chr17:34053021-34053131:-	chr9	134688402	134688549	+	chr9:134688402-134688549:+	chr20	63978245	63978345	-	chr20:63978245-63978345:-	chr8	143518279	143518481	-	chr8:143518279-143518481:-	chr15	97329740	97329839	+	chr15:97329740-97329839:+	chr1	12453839	12453900	+	chr1:12453839-12453900:+	chr22	32798526	32798649	-	chr22:32798526-32798649:-	chr2	42187234	42187328	+	chr2:42187234-42187328:+	chr9	36996543	36996654	-	chr9:36996543-36996654:-	chr19	1953737	1953939	+	chr19:1953737-1953939:+	chr7	6130208	6130299	+	chr7:6130208-6130299:+	chr1	48407132	48407196	-	chr1:48407132-48407196:-	chr22	28515627	28515717	-	chr22:28515627-28515717:-	chr3	58037531	58037585	+	chr3:58037531-58037585:+	chr2	68535283	68535384	+	chr2:68535283-68535384:+	chr8	95344283	95344446	+	chr8:95344283-95344446:+	chr14	64561788	64562029	+	chr14:64561788-64562029:+	chr12	38686592	38686703	-	chr12:38686592-38686703:-	chr15	40263799	40263920	+	chr15:40263799-40263920:+	chr5	163256851	163256988	-	chr5:163256851-163256988:-	chr18	58544606	58544676	-	chr18:58544606-58544676:-	chr17	28761986	28762157	-	chr17:28761986-28762157:-	chr1	66919018	66919117	-	chr1:66919018-66919117:-	chr9	2530904	2531130	-	chr9:2530904-2531130:-	chr12	90066996	90067160	+	chr12:90066996-90067160:+	chr22	35836320	35836440	-	chr22:35836320-35836440:-	chr3	46354862	46354957	+	chr3:46354862-46354957:+	chr18	77095368	77095551	-	chr18:77095368-77095551:-	chr3	12756015	12756102	-	chr3:12756015-12756102:-	chrX	23167462	23167554	-	chrX:23167462-23167554:-	chr19	31293786	31293872	-	chr19:31293786-31293872:-	chr12	14565895	14566054	-	chr12:14565895-14566054:-	chr6	38345661	38345769	-	chr6:38345661-38345769:-	chr8	64858755	64858916	+	chr8:64858755-64858916:+	chr20	36527724	36527925	-	chr20:36527724-36527925:-	chr18	12459755	12459929	-	chr18:12459755-12459929:-	chr19	5838174	5838374	-	chr19:5838174-5838374:-	chr16	53502700	53503045	-	chr16:53502700-53503045:-	chr14	63602178	63602308	-	chr14:63602178-63602308:-	chr4	105832935	105833042	+	chr4:105832935-105833042:+	chr18	13585366	13585454	+	chr18:13585366-13585454:+	chr12	116054245	116054358	-	chr12:116054245-116054358:-	chr16	13926154	13926292	+	chr16:13926154-13926292:+	chr12	41061762	41061885	+	chr12:41061762-41061885:+	chr15	63538904	63539006	+	chr15:63538904-63539006:+	chr6	47701858	47701982	+	chr6:47701858-47701982:+	chr4	56955735	56955858	+	chr4:56955735-56955858:+	chr6	72677095	72677215	+	chr6:72677095-72677215:+	chr18	5464317	5464436	-	chr18:5464317-5464436:-	chr10	132967345	132967486	+	chr10:132967345-132967486:+	chr21	42093871	42094025	+	chr21:42093871-42094025:+	chr1	239485772	239485902	+	chr1:239485772-239485902:+	chr6	108169486	108169617	+	chr6:108169486-108169617:+	chr4	945999	946127	+	chr4:945999-946127:+	chr8	133009136	133009190	+	chr8:133009136-133009190:+	chrX	10553123	10553245	-	chrX:10553123-10553245:-	chr19	1264253	1264464	+	chr19:1264253-1264464:+	chr1	29165890	29166065	-	chr1:29165890-29166065:-	chr19	16618714	16618786	+	chr19:16618714-16618786:+	chr1	226700880	226700989	-	chr1:226700880-226700989:-	chr1	182471282	182471387	+	chr1:182471282-182471387:+	chr12	57237805	57237914	-	chr12:57237805-57237914:-	chr2	85852860	85853098	-	chr2:85852860-85853098:-	chrX	68922328	68922421	-	chrX:68922328-68922421:-	chr8	73012856	73012932	+	chr8:73012856-73012932:+	chr7	54782592	54782715	+	chr7:54782592-54782715:+	chr16	57062351	57062485	+	chr16:57062351-57062485:+	chr5	126999541	126999633	-	chr5:126999541-126999633:-	chr9	133925843	133925949	-	chr9:133925843-133925949:-	chr16	87358411	87358498	-	chr16:87358411-87358498:-	chr1	32673459	32673581	+	chr1:32673459-32673581:+	chr16	80466661	80466761	-	chr16:80466661-80466761:-	chr2	75157338	75157427	-	chr2:75157338-75157427:-	chr10	49488158	49488380	-	chr10:49488158-49488380:-	chr9	113399006	113399157	-	chr9:113399006-113399157:-	chr4	78948785	78948873	+	chr4:78948785-78948873:+	chr2	42207929	42208083	+	chr2:42207929-42208083:+	chr12	26977952	26978095	-	chr12:26977952-26978095:-	chr3	2167242	2167352	+	chr3:2167242-2167352:+	chr8	19409238	19409425	-	chr8:19409238-19409425:-	chr2	99896350	99896536	-	chr2:99896350-99896536:-	chr2	110202373	110202480	-	chr2:110202373-110202480:-	chr15	26553383	26553521	-	chr15:26553383-26553521:-	chr5	57512593	57512762	+	chr5:57512593-57512762:+	chr1	67740776	67740877	-	chr1:67740776-67740877:-	chr2	99155482	99155545	+	chr2:99155482-99155545:+	chr1	29224237	29224590	-	chr1:29224237-29224590:-	chr7	96234144	96234383	-	chr7:96234144-96234383:-	chr1	210560905	210560980	+	chr1:210560905-210560980:+	chr15	64189341	64189481	-	chr15:64189341-64189481:-	chr7	112350464	112350539	-	chr7:112350464-112350539:-	chr3	29566556	29566619	-	chr3:29566556-29566619:-	chr2	28332599	28332751	+	chr2:28332599-28332751:+	chr6	108948897	108948994	+	chr6:108948897-108948994:+	chr12	53008597	53008644	+	chr12:53008597-53008644:+	chr8	38520397	38520603	-	chr8:38520397-38520603:-	chr7	130661556	130661679	-	chr7:130661556-130661679:-	chr9	84552234	84552324	+	chr9:84552234-84552324:+	chr16	11174154	11174278	+	chr16:11174154-11174278:+	chr2	72967237	72967324	-	chr2:72967237-72967324:-	chr17	17224458	17224512	-	chr17:17224458-17224512:-	chr6	160949927	160950017	+	chr6:160949927-160950017:+	chr4	89719826	89720074	+	chr4:89719826-89720074:+	chr19	7463154	7463220	+	chr19:7463154-7463220:+	chr16	66996060	66996180	+	chr16:66996060-66996180:+	chr4	39355877	39355998	-	chr4:39355877-39355998:-	chr7	64300083	64300390	-	chr7:64300083-64300390:-	chrX	118758865	118758970	+	chrX:118758865-118758970:+	chr12	26273063	26273202	-	chr12:26273063-26273202:-	chrX	63755834	63755911	-	chrX:63755834-63755911:-	chrX	103780803	103780911	+	chrX:103780803-103780911:+	chr9	100444128	100444189	+	chr9:100444128-100444189:+	chr13	109630847	109630907	-	chr13:109630847-109630907:-	chr4	5186911	5187103	+	chr4:5186911-5187103:+	chr1	79023739	79023799	-	chr1:79023739-79023799:-	chrX	72009346	72009415	+	chrX:72009346-72009415:+	chr9	137069704	137069794	-	chr9:137069704-137069794:-	chr7	36263451	36263764	+	chr7:36263451-36263764:+	chr8	19457530	19457817	-	chr8:19457530-19457817:-	chr16	70515868	70516041	-	chr16:70515868-70516041:-	chr1	16310236	16310358	-	chr1:16310236-16310358:-	chr21	34864510	34864642	-	chr21:34864510-34864642:-	chr14	26854563	26854653	-	chr14:26854563-26854653:-	chr13	110269944	110270170	-	chr13:110269944-110270170:-	chr6	41816083	41816150	-	chr6:41816083-41816150:-	chr3	87146666	87146734	+	chr3:87146666-87146734:+	chr9	14373020	14373073	-	chr9:14373020-14373073:-	chr9	131604931	131605189	-	chr9:131604931-131605189:-	chr5	76485167	76485259	+	chr5:76485167-76485259:+	chr16	89323766	89323921	+	chr16:89323766-89323921:+	chr17	2869797	2869859	+	chr17:2869797-2869859:+	chr18	57060353	57060517	-	chr18:57060353-57060517:-	chr2	85645814	85645900	+	chr2:85645814-85645900:+	chr1	185071580	185071697	+	chr1:185071580-185071697:+	chr12	3245151	3245264	+	chr12:3245151-3245264:+	chr2	17767057	17767232	+	chr2:17767057-17767232:+	chrX	142115671	142115820	-	chrX:142115671-142115820:-	chr2	216446662	216446719	+	chr2:216446662-216446719:+	chr12	123700037	123700155	+	chr12:123700037-123700155:+	chr7	157848660	157848799	-	chr7:157848660-157848799:-	chr21	33252138	33252249	+	chr21:33252138-33252249:+	chr14	89325849	89325955	-	chr14:89325849-89325955:-	chr1	93827615	93827688	-	chr1:93827615-93827688:-	chr16	82167540	82167598	-	chr16:82167540-82167598:-	chr7	38988635	38988754	-	chr7:38988635-38988754:-	chr1	179506833	179506927	+	chr1:179506833-179506927:+	chr12	3683314	3683407	-	chr12:3683314-3683407:-	chr2	142934942	142935009	+	chr2:142934942-142935009:+	chr5	134921942	134922116	+	chr5:134921942-134922116:+	chr10	89649147	89649289	+	chr10:89649147-89649289:+	chr1	16328708	16328850	-	chr1:16328708-16328850:-	chr21	15040363	15040417	-	chr21:15040363-15040417:-	chr2	96831969	96832069	+	chr2:96831969-96832069:+	chr7	127090909	127091014	-	chr7:127090909-127091014:-	chr3	114387499	114387565	-	chr3:114387499-114387565:-	chr2	237617649	237617890	+	chr2:237617649-237617890:+	chr9	94200814	94200873	-	chr9:94200814-94200873:-	chr9	71124659	71124813	-	chr9:71124659-71124813:-	chr12	11722600	11722754	+	chr12:11722600-11722754:+	chr10	101407751	101407866	+	chr10:101407751-101407866:+	chr21	45728676	45728749	+	chr21:45728676-45728749:+	chr6	150209127	150209276	+	chr6:150209127-150209276:+	chr1	3107587	3107721	+	chr1:3107587-3107721:+	chrX	103168365	103168483	-	chrX:103168365-103168483:-	chr2	236014805	236014880	+	chr2:236014805-236014880:+	chr17	67928959	67929121	+	chr17:67928959-67929121:+	chr4	3469304	3469421	+	chr4:3469304-3469421:+	chr7	7210446	7210575	+	chr7:7210446-7210575:+	chr7	75816158	75816270	-	chr7:75816158-75816270:-	chr6	37863631	37863669	+	chr6:37863631-37863669:+	chr8	101745831	101745994	-	chr8:101745831-101745994:-	chr5	137205713	137205767	-	chr5:137205713-137205767:-	chr2	144265572	144265669	-	chr2:144265572-144265669:-	chr16	19524780	19525225	+	chr16:19524780-19525225:+	chrX	103751333	103751437	-	chrX:103751333-103751437:-	chr7	137332611	137332668	-	chr7:137332611-137332668:-	chr16	89526758	89527024	+	chr16:89526758-89527024:+	chr8	93495259	93495337	-	chr8:93495259-93495337:-	chr16	28155702	28155772	-	chr16:28155702-28155772:-	chr4	17582478	17582575	+	chr4:17582478-17582575:+	chr2	236086488	236086542	+	chr2:236086488-236086542:+	chr6	130288227	130288396	-	chr6:130288227-130288396:-	chr20	2515758	2515929	-	chr20:2515758-2515929:-	chr7	55555947	55556006	-	chr7:55555947-55556006:-	chr6	125046607	125046662	+	chr6:125046607-125046662:+	chr18	12653384	12653441	-	chr18:12653384-12653441:-	chr5	151067623	151067732	-	chr5:151067623-151067732:-	chr7	32054675	32054766	-	chr7:32054675-32054766:-	chr16	89313317	89313590	-	chr16:89313317-89313590:-	chr10	127964828	127964999	+	chr10:127964828-127964999:+	chr22	29754749	29754864	-	chr22:29754749-29754864:-	chr2	131035704	131035837	+	chr2:131035704-131035837:+	chr22	43835944	43836036	-	chr22:43835944-43836036:-	chr7	69290596	69290733	-	chr7:69290596-69290733:-	chr22	32457918	32458035	-	chr22:32457918-32458035:-	chr2	113117537	113117666	+	chr2:113117537-113117666:+	chr6	657163	657251	-	chr6:657163-657251:-	chrX	2923168	2923307	-	chrX:2923168-2923307:-	chr3	38636238	38636330	-	chr3:38636238-38636330:-	chr14	72783416	72783544	-	chr14:72783416-72783544:-	chrX	154039792	154039904	-	chrX:154039792-154039904:-	chr1	1220657	1220731	-	chr1:1220657-1220731:-	chr5	148397619	148397677	+	chr5:148397619-148397677:+	chr1	183473721	183473899	+	chr1:183473721-183473899:+	chr2	213157027	213157118	-	chr2:213157027-213157118:-	chr19	5054655	5054747	+	chr19:5054655-5054747:+	chr3	76710567	76710629	+	chr3:76710567-76710629:+	chr1	161591633	161591718	+	chr1:161591633-161591718:+	chr8	129876244	129876363	-	chr8:129876244-129876363:-	chr3	41250923	41251037	-	chr3:41250923-41251037:-	chr9	127893737	127893832	-	chr9:127893737-127893832:-	chr1	231230894	231230998	-	chr1:231230894-231230998:-	chr1	81414171	81414352	+	chr1:81414171-81414352:+	chr3	120348223	120348315	-	chr3:120348223-120348315:-	chr10	71635238	71635298	+	chr10:71635238-71635298:+	chr8	133059062	133059193	-	chr8:133059062-133059193:-	chr2	230067099	230067238	-	chr2:230067099-230067238:-	chr12	69537916	69537984	+	chr12:69537916-69537984:+	chr5	38786504	38786578	-	chr5:38786504-38786578:-	chr7	132486855	132486946	-	chr7:132486855-132486946:-	chr3	169648836	169648985	-	chr3:169648836-169648985:-	chr12	28198943	28199057	+	chr12:28198943-28199057:+	chr5	167821204	167821287	+	chr5:167821204-167821287:+	chr3	11833003	11833152	-	chr3:11833003-11833152:-	chr6	2960970	2961097	-	chr6:2960970-2961097:-	chr2	215611647	215611752	+	chr2:215611647-215611752:+	chr1	169246988	169247061	-	chr1:169246988-169247061:-	chr17	79112341	79112511	-	chr17:79112341-79112511:-	chr6	165605110	165605243	-	chr6:165605110-165605243:-	chr22	50393750	50393800	+	chr22:50393750-50393800:+	chr3	105824123	105824242	-	chr3:105824123-105824242:-	chr9	98869587	98869684	-	chr9:98869587-98869684:-	chr12	32407675	32407778	+	chr12:32407675-32407778:+	chr20	53302137	53302305	-	chr20:53302137-53302305:-	chrX	49000566	49000686	-	chrX:49000566-49000686:-	chr15	80444005	80444086	+	chr15:80444005-80444086:+	chrX	70528121	70528193	-	chrX:70528121-70528193:-	chr14	61048151	61048298	+	chr14:61048151-61048298:+	chr2	69758064	69758176	+	chr2:69758064-69758176:+	chr11	118059117	118059269	-	chr11:118059117-118059269:-	chr13	99860027	99860177	-	chr13:99860027-99860177:-	chr4	56493949	56494063	+	chr4:56493949-56494063:+	chr7	64817274	64817336	+	chr7:64817274-64817336:+	chr6	156372232	156372294	-	chr6:156372232-156372294:-	chr8	98228205	98228327	-	chr8:98228205-98228327:-	chr18	31564531	31564670	+	chr18:31564531-31564670:+	chr10	95952323	95952426	+	chr10:95952323-95952426:+	chr6	21209450	21209531	+	chr6:21209450-21209531:+	chr1	213840508	213840601	-	chr1:213840508-213840601:-	chr3	107875459	107875575	-	chr3:107875459-107875575:-	chr12	111749011	111749104	+	chr12:111749011-111749104:+	chr10	11849947	11850209	+	chr10:11849947-11850209:+	chr7	76968399	76968519	+	chr7:76968399-76968519:+	chr20	50624231	50624315	-	chr20:50624231-50624315:-	chr19	659413	659485	-	chr19:659413-659485:-	chr10	103567413	103567540	+	chr10:103567413-103567540:+	chr3	27483519	27483628	-	chr3:27483519-27483628:-	chrX	124405644	124405731	-	chrX:124405644-124405731:-	chr7	30428504	30428610	-	chr7:30428504-30428610:-	chr15	58225614	58225772	-	chr15:58225614-58225772:-	chr2	172895173	172895239	+	chr2:172895173-172895239:+	chr14	81400279	81400388	-	chr14:81400279-81400388:-	chrX	18048171	18048247	-	chrX:18048171-18048247:-	chr4	8442761	8442939	+	chr4:8442761-8442939:+	chr2	233463848	233463912	+	chr2:233463848-233463912:+	chr14	32401998	32402142	+	chr14:32401998-32402142:+	chr1	41848871	41849090	-	chr1:41848871-41849090:-	chr5	150613909	150614064	+	chr5:150613909-150614064:+	chr2	86541117	86541365	-	chr2:86541117-86541365:-	chr13	50493472	50493535	+	chr13:50493472-50493535:+	chr15	92458602	92458683	+	chr15:92458602-92458683:+	chr14	64704754	64704826	+	chr14:64704754-64704826:+	chr6	161716075	161716132	-	chr6:161716075-161716132:-	chr5	151541893	151541973	-	chr5:151541893-151541973:-	chr7	43871831	43871903	-	chr7:43871831-43871903:-	chr14	39866654	39866765	+	chr14:39866654-39866765:+	chr4	5573837	5574010	-	chr4:5573837-5574010:-	chr15	73497793	73497859	+	chr15:73497793-73497859:+	chr2	53820143	53820245	-	chr2:53820143-53820245:-	chr2	71116773	71116895	-	chr2:71116773-71116895:-	chr5	72657767	72657845	-	chr5:72657767-72657845:-	chr19	16988126	16988255	-	chr19:16988126-16988255:-	chr7	69995600	69995764	+	chr7:69995600-69995764:+	chr15	60594420	60594609	+	chr15:60594420-60594609:+	chr1	175308406	175308496	+	chr1:175308406-175308496:+	chr10	940854	940953	+	chr10:940854-940953:+	chr10	130142606	130142695	+	chr10:130142606-130142695:+	chr3	170077123	170077417	+	chr3:170077123-170077417:+	chr16	73702570	73702757	-	chr16:73702570-73702757:-	chr1	100878394	100878448	-	chr1:100878394-100878448:-	chr8	47279270	47279437	+	chr8:47279270-47279437:+	chr19	9838012	9838099	+	chr19:9838012-9838099:+	chr22	37301881	37302032	+	chr22:37301881-37302032:+	chr2	78909082	78909330	-	chr2:78909082-78909330:-	chr6	157445891	157445973	+	chr6:157445891-157445973:+	chr8	42898403	42898450	+	chr8:42898403-42898450:+	chr17	37365703	37365751	-	chr17:37365703-37365751:-	chr13	50761543	50761725	+	chr13:50761543-50761725:+	chr10	125088191	125088320	-	chr10:125088191-125088320:-	chr13	99381370	99381467	+	chr13:99381370-99381467:+	chr1	223616323	223616489	-	chr1:223616323-223616489:-	chr20	37825972	37826109	+	chr20:37825972-37826109:+	chr22	37565600	37565723	+	chr22:37565600-37565723:+	chr12	31304986	31305124	-	chr12:31304986-31305124:-	chr7	120529056	120529147	+	chr7:120529056-120529147:+	chr10	72491386	72491487	-	chr10:72491386-72491487:-	chr9	124021819	124021868	+	chr9:124021819-124021868:+	chr4	51908920	51908976	+	chr4:51908920-51908976:+	chr10	77437148	77437235	-	chr10:77437148-77437235:-	chr16	81852050	81852127	+	chr16:81852050-81852127:+	chr7	849520	849604	+	chr7:849520-849604:+	chr1	41219786	41219854	-	chr1:41219786-41219854:-	chr9	19446542	19446651	+	chr9:19446542-19446651:+	chr17	77294774	77294904	+	chr17:77294774-77294904:+	chr8	122873440	122873595	+	chr8:122873440-122873595:+	chr5	34716055	34716222	+	chr5:34716055-34716222:+	chr19	11056217	11056383	+	chr19:11056217-11056383:+	chr16	57937092	57937360	-	chr16:57937092-57937360:-	chrX	152390525	152390596	-	chrX:152390525-152390596:-	chr12	109508531	109508720	+	chr12:109508531-109508720:+	chr22	30842653	30842711	+	chr22:30842653-30842711:+	chr5	31787637	31787719	+	chr5:31787637-31787719:+	chr4	108964849	108964985	-	chr4:108964849-108964985:-	chr18	58089865	58089983	+	chr18:58089865-58089983:+	chr16	24846864	24846970	+	chr16:24846864-24846970:+	chr4	2794163	2794263	+	chr4:2794163-2794263:+	chr3	113124297	113124525	+	chr3:113124297-113124525:+	chr1	67761751	67761848	-	chr1:67761751-67761848:-	chr13	52070014	52070142	-	chr13:52070014-52070142:-	chr20	49862698	49862777	+	chr20:49862698-49862777:+	chr3	109207562	109207640	+	chr3:109207562-109207640:+	chr7	44749815	44749981	+	chr7:44749815-44749981:+	chrX	82747468	82747625	-	chrX:82747468-82747625:-	chr8	127191666	127191848	-	chr8:127191666-127191848:-	chr20	63805336	63805465	-	chr20:63805336-63805465:-	chr22	30664955	30665062	-	chr22:30664955-30665062:-	chr9	129749521	129749643	-	chr9:129749521-129749643:-	chr9	135116393	135116521	+	chr9:135116393-135116521:+	chr2	65453883	65453983	-	chr2:65453883-65453983:-	chr22	34191502	34191673	+	chr22:34191502-34191673:+	chr17	13808114	13808220	-	chr17:13808114-13808220:-	chr19	44613909	44613992	+	chr19:44613909-44613992:+	chr7	6482392	6482590	-	chr7:6482392-6482590:-	chr14	23640275	23640432	+	chr14:23640275-23640432:+	chr13	112896826	112896891	+	chr13:112896826-112896891:+	chrX	84186763	84186875	-	chrX:84186763-84186875:-	chr16	73098709	73098936	-	chr16:73098709-73098936:-	chr1	39876062	39876133	-	chr1:39876062-39876133:-	chr2	213081170	213081239	-	chr2:213081170-213081239:-	chr2	236169233	236169385	+	chr2:236169233-236169385:+	chr4	4764241	4764454	+	chr4:4764241-4764454:+	chr5	142680711	142680850	-	chr5:142680711-142680850:-	chr9	91596525	91596592	-	chr9:91596525-91596592:-	chr18	12821336	12821426	-	chr18:12821336-12821426:-	chr4	55536176	55536239	-	chr4:55536176-55536239:-	chr16	80439949	80440123	-	chr16:80439949-80440123:-	chr6	106217464	106217602	-	chr6:106217464-106217602:-	chr8	143332487	143332658	-	chr8:143332487-143332658:-	chr8	101979585	101979665	-	chr8:101979585-101979665:-	chr19	4579118	4579352	-	chr19:4579118-4579352:-	chr10	118043441	118043566	+	chr10:118043441-118043566:+	chr3	28294434	28294530	+	chr3:28294434-28294530:+	chr3	108472180	108472305	-	chr3:108472180-108472305:-	chr5	56820726	56820817	+	chr5:56820726-56820817:+	chr21	44799391	44799481	-	chr21:44799391-44799481:-	chr22	22507423	22507495	-	chr22:22507423-22507495:-	chr21	28167226	28167320	-	chr21:28167226-28167320:-	chrX	129034334	129034542	-	chrX:129034334-129034542:-	chr17	17091174	17091264	+	chr17:17091174-17091264:+	chr6	85581196	85581259	-	chr6:85581196-85581259:-	chr13	93867854	93867957	+	chr13:93867854-93867957:+	chr1	163187879	163188134	-	chr1:163187879-163188134:-	chr20	41553525	41553712	-	chr20:41553525-41553712:-	chr7	38359500	38359607	+	chr7:38359500-38359607:+	chr19	55906533	55906695	-	chr19:55906533-55906695:-	chr7	77317556	77317745	-	chr7:77317556-77317745:-	chr4	145519510	145519631	+	chr4:145519510-145519631:+	chr2	9620642	9620762	-	chr2:9620642-9620762:-	chr15	89106270	89106403	+	chr15:89106270-89106403:+	chr19	40399175	40399305	-	chr19:40399175-40399305:-	chr13	98484097	98484218	-	chr13:98484097-98484218:-	chr14	90919280	90919467	-	chr14:90919280-90919467:-	chr17	58339243	58339448	+	chr17:58339243-58339448:+	chr1	63160888	63161173	-	chr1:63160888-63161173:-	chr14	61049989	61050075	+	chr14:61049989-61050075:+	chr4	145494481	145494631	+	chr4:145494481-145494631:+	chr1	2296865	2296989	+	chr1:2296865-2296989:+	chr8	116734277	116734325	-	chr8:116734277-116734325:-	chr10	24367119	24367169	+	chr10:24367119-24367169:+	chr5	131440146	131440229	-	chr5:131440146-131440229:-	chr7	7215120	7215240	+	chr7:7215120-7215240:+	chr7	44622806	44622876	+	chr7:44622806-44622876:+	chr10	49148607	49148664	+	chr10:49148607-49148664:+	chr16	58401109	58401168	+	chr16:58401109-58401168:+	chr10	50460043	50460153	-	chr10:50460043-50460153:-	chr10	58588524	58588694	+	chr10:58588524-58588694:+	chr10	73606369	73606469	-	chr10:73606369-73606469:-	chr6	159814200	159814286	+	chr6:159814200-159814286:+	chr7	50779509	50779776	-	chr7:50779509-50779776:-	chr2	199884327	199884391	-	chr2:199884327-199884391:-	chr18	37712879	37713017	+	chr18:37712879-37713017:+	chr9	111472897	111473001	-	chr9:111472897-111473001:-	chr15	101398099	101398191	-	chr15:101398099-101398191:-	chr17	58229577	58229632	+	chr17:58229577-58229632:+	chr15	82771090	82771169	-	chr15:82771090-82771169:-	chr14	70013891	70013984	+	chr14:70013891-70013984:+	chr17	79312364	79312600	-	chr17:79312364-79312600:-	chr9	114417399	114417526	-	chr9:114417399-114417526:-	chr7	29292848	29292964	+	chr7:29292848-29292964:+	chr4	57140151	57140237	+	chr4:57140151-57140237:+	chr21	42081843	42082042	+	chr21:42081843-42082042:+	chr6	36452564	36452681	+	chr6:36452564-36452681:+	chr7	45029444	45029510	+	chr7:45029444-45029510:+	chr1	180326411	180326563	-	chr1:180326411-180326563:-	chr10	11862912	11863043	+	chr10:11862912-11863043:+	chr22	39997899	39997960	+	chr22:39997899-39997960:+	chr17	19274051	19274319	+	chr17:19274051-19274319:+	chr1	64215437	64215526	+	chr1:64215437-64215526:+	chr20	51493582	51493698	-	chr20:51493582-51493698:-	chr10	23119046	23119135	+	chr10:23119046-23119135:+	chr22	20571313	20571382	+	chr22:20571313-20571382:+	chr8	144181943	144182152	+	chr8:144181943-144182152:+	chr19	33448009	33448100	-	chr19:33448009-33448100:-	chrX	111562769	111562911	-	chrX:111562769-111562911:-	chr3	45985152	45985236	-	chr3:45985152-45985236:-	chr2	21630826	21630944	-	chr2:21630826-21630944:-	chr3	7258768	7258893	+	chr3:7258768-7258893:+	chr1	63789099	63789328	+	chr1:63789099-63789328:+	chr3	138592981	138593081	-	chr3:138592981-138593081:-	chr1	21453373	21453431	+	chr1:21453373-21453431:+	chr6	84458175	84458254	-	chr6:84458175-84458254:-	chr22	32229090	32229373	+	chr22:32229090-32229373:+	chr8	141622429	141622648	+	chr8:141622429-141622648:+	chr1	243788702	243788827	-	chr1:243788702-243788827:-	chr16	49805584	49805770	-	chr16:49805584-49805770:-	chr10	96718613	96718694	-	chr10:96718613-96718694:-	chr17	57605967	57606099	+	chr17:57605967-57606099:+	chr3	140509692	140509837	+	chr3:140509692-140509837:+	chr5	172856091	172856312	+	chr5:172856091-172856312:+	chr1	234920982	234921080	-	chr1:234920982-234921080:-	chr17	68396495	68396576	+	chr17:68396495-68396576:+	chr7	118227932	118227992	+	chr7:118227932-118227992:+	chr7	6979419	6979555	-	chr7:6979419-6979555:-	chr14	36671980	36672110	+	chr14:36671980-36672110:+	chr3	150737300	150737514	-	chr3:150737300-150737514:-	chr2	98705143	98705270	-	chr2:98705143-98705270:-	chrX	134108773	134108884	-	chrX:134108773-134108884:-	chr12	13608618	13608758	+	chr12:13608618-13608758:+	chrX	129639198	129639280	-	chrX:129639198-129639280:-	chr17	83011833	83012329	-	chr17:83011833-83012329:-	chr3	44843521	44843709	+	chr3:44843521-44843709:+	chr14	72553290	72553357	+	chr14:72553290-72553357:+	chr10	96042785	96042928	-	chr10:96042785-96042928:-	chr11	125570290	125570443	-	chr11:125570290-125570443:-	chr1	241615854	241615937	-	chr1:241615854-241615937:-	chr15	73690671	73690777	+	chr15:73690671-73690777:+	chr6	70699275	70699451	+	chr6:70699275-70699451:+	chr3	26623390	26623527	+	chr3:26623390-26623527:+	chr3	101576700	101576795	+	chr3:101576700-101576795:+	chr20	36109673	36109887	+	chr20:36109673-36109887:+	chr19	38008096	38008196	+	chr19:38008096-38008196:+	chr21	38894920	38895026	-	chr21:38894920-38895026:-	chr17	36923491	36923574	-	chr17:36923491-36923574:-	chr17	79248851	79249096	-	chr17:79248851-79249096:-	chr5	134134630	134134759	+	chr5:134134630-134134759:+	chr5	169587199	169587373	+	chr5:169587199-169587373:+	chr7	24715491	24715574	-	chr7:24715491-24715574:-	chr18	75283536	75283609	+	chr18:75283536-75283609:+	chrX	124983295	124983350	-	chrX:124983295-124983350:-	chr1	119647349	119647499	-	chr1:119647349-119647499:-	chr4	123019162	123019250	+	chr4:123019162-123019250:+	chr5	13166889	13166969	+	chr5:13166889-13166969:+	chr16	20038594	20038749	-	chr16:20038594-20038749:-	chr15	67231230	67231333	-	chr15:67231230-67231333:-	chr7	151985906	151986005	+	chr7:151985906-151986005:+	chr8	143528852	143528959	-	chr8:143528852-143528959:-	chr1	42837670	42837940	-	chr1:42837670-42837940:-	chr7	156958606	156958857	+	chr7:156958606-156958857:+	chr18	22216679	22216870	+	chr18:22216679-22216870:+	chrX	137790248	137790356	+	chrX:137790248-137790356:+	chr19	13236449	13236619	-	chr19:13236449-13236619:-	chr8	93738824	93738886	-	chr8:93738824-93738886:-	chr6	129486392	129486573	-	chr6:129486392-129486573:-	chr17	35707914	35708010	+	chr17:35707914-35708010:+	chr19	47505337	47505544	-	chr19:47505337-47505544:-	chr12	132741809	132741892	-	chr12:132741809-132741892:-	chr8	144402867	144402991	-	chr8:144402867-144402991:-	chr6	105162587	105162706	-	chr6:105162587-105162706:-	chr4	7066628	7066774	-	chr4:7066628-7066774:-	chr5	176007002	176007142	-	chr5:176007002-176007142:-	chr5	76295760	76295845	-	chr5:76295760-76295845:-	chr7	151712264	151712333	-	chr7:151712264-151712333:-	chrX	121021754	121021885	-	chrX:121021754-121021885:-	chr16	24859187	24859296	+	chr16:24859187-24859296:+	chr20	25197105	25197227	+	chr20:25197105-25197227:+	chr6	73298937	73299080	-	chr6:73298937-73299080:-	chr4	148463841	148463999	+	chr4:148463841-148463999:+	chr20	12955645	12955753	+	chr20:12955645-12955753:+	chr6	25964833	25964955	+	chr6:25964833-25964955:+	chr18	12021702	12021823	+	chr18:12021702-12021823:+	chr10	88907048	88907106	+	chr10:88907048-88907106:+	chr18	22754547	22754646	-	chr18:22754547-22754646:-	chr17	75639022	75639200	-	chr17:75639022-75639200:-	chr2	167935972	167936113	-	chr2:167935972-167936113:-	chr4	158937484	158937548	-	chr4:158937484-158937548:-	chr5	76447987	76448098	+	chr5:76447987-76448098:+	chr18	77128360	77128477	-	chr18:77128360-77128477:-	chr20	3113646	3113761	+	chr20:3113646-3113761:+	chr6	23402941	23403124	+	chr6:23402941-23403124:+	chr10	37803833	37803944	-	chr10:37803833-37803944:-	chr1	243735607	243735748	-	chr1:243735607-243735748:-	chr7	134844251	134844337	+	chr7:134844251-134844337:+	chr3	51379449	51379572	+	chr3:51379449-51379572:+	chr17	79268059	79268188	-	chr17:79268059-79268188:-	chrX	53094400	53094475	+	chrX:53094400-53094475:+	chrX	134733435	134733520	-	chrX:134733435-134733520:-	chr5	135193224	135193304	+	chr5:135193224-135193304:+	chr9	122970096	122970192	+	chr9:122970096-122970192:+	chr19	5001057	5001176	+	chr19:5001057-5001176:+	chr16	20585500	20585663	+	chr16:20585500-20585663:+	chr12	106873032	106873175	+	chr12:106873032-106873175:+	chrX	66052262	66052337	-	chrX:66052262-66052337:-	chr5	177023707	177023775	+	chr5:177023707-177023775:+	chr19	34632593	34632641	-	chr19:34632593-34632641:-	chr6	44287190	44287280	-	chr6:44287190-44287280:-	chr13	49537870	49538084	-	chr13:49537870-49538084:-	chr16	87452237	87452350	-	chr16:87452237-87452350:-	chr5	42485709	42485832	+	chr5:42485709-42485832:+	chr3	97572675	97572727	+	chr3:97572675-97572727:+	chr21	43960632	43960780	+	chr21:43960632-43960780:+	chr4	127965954	127966057	+	chr4:127965954-127966057:+	chr3	196965667	196965801	-	chr3:196965667-196965801:-	chr8	60569955	60570058	+	chr8:60569955-60570058:+	chr3	57019302	57019421	-	chr3:57019302-57019421:-	chr22	35631414	35631494	-	chr22:35631414-35631494:-	chr12	96523058	96523167	+	chr12:96523058-96523167:+	chr12	65867489	65867808	+	chr12:65867489-65867808:+	chr4	136984525	136984609	-	chr4:136984525-136984609:-	chr17	78676995	78677051	-	chr17:78676995-78677051:-	chr17	75149091	75149186	-	chr17:75149091-75149186:-	chrX	66054231	66054332	-	chrX:66054231-66054332:-	chr15	88131891	88132056	-	chr15:88131891-88132056:-	chr17	60688932	60689047	+	chr17:60688932-60689047:+	chr19	38325435	38325578	+	chr19:38325435-38325578:+	chr16	67677766	67677858	-	chr16:67677766-67677858:-	chr15	29942697	29942824	-	chr15:29942697-29942824:-	chr7	36690097	36690181	-	chr7:36690097-36690181:-	chr1	88567111	88567170	-	chr1:88567111-88567170:-	chr2	40101161	40101258	+	chr2:40101161-40101258:+	chr6	138487730	138487784	-	chr6:138487730-138487784:-	chr15	30745022	30745112	+	chr15:30745022-30745112:+	chr6	96020834	96020974	+	chr6:96020834-96020974:+	chr18	6566526	6566695	+	chr18:6566526-6566695:+	chr17	82175566	82175664	-	chr17:82175566-82175664:-	chr3	159784011	159784148	+	chr3:159784011-159784148:+	chrX	103671787	103671866	-	chrX:103671787-103671866:-	chr2	206160887	206161133	+	chr2:206160887-206161133:+	chr19	52711207	52711305	-	chr19:52711207-52711305:-	chr6	13597731	13597865	+	chr6:13597731-13597865:+	chr2	85210012	85210088	+	chr2:85210012-85210088:+	chr7	43249219	43249480	+	chr7:43249219-43249480:+	chr19	56314250	56314344	-	chr19:56314250-56314344:-	chrX	41096897	41096951	+	chrX:41096897-41096951:+	chr8	3704741	3704858	-	chr8:3704741-3704858:-	chr10	122450833	122450940	-	chr10:122450833-122450940:-	chr4	140365683	140365743	+	chr4:140365683-140365743:+	chr12	71315323	71315388	-	chr12:71315323-71315388:-	chr2	145184081	145184174	+	chr2:145184081-145184174:+	chr8	118492916	118493005	-	chr8:118492916-118493005:-	chr1	69880194	69880315	+	chr1:69880194-69880315:+	chr22	49820834	49820987	-	chr22:49820834-49820987:-	chr8	100396097	100396214	-	chr8:100396097-100396214:-	chr16	332048	332160	-	chr16:332048-332160:-	chr3	16331064	16331176	+	chr3:16331064-16331176:+	chr2	53763482	53763607	-	chr2:53763482-53763607:-	chr4	16048856	16049085	-	chr4:16048856-16049085:-	chr19	5901335	5901455	-	chr19:5901335-5901455:-	chr9	132942215	132942427	-	chr9:132942215-132942427:-	chr4	7007524	7007626	+	chr4:7007524-7007626:+	chr16	3203227	3203467	+	chr16:3203227-3203467:+	chr2	149177417	149177499	-	chr2:149177417-149177499:-	chr5	132595104	132595202	+	chr5:132595104-132595202:+	chr15	96059935	96060022	+	chr15:96059935-96060022:+	chr5	35152844	35152974	-	chr5:35152844-35152974:-	chr19	2830354	2830476	+	chr19:2830354-2830476:+	chr2	11603354	11603400	+	chr2:11603354-11603400:+	chr6	15660383	15660522	-	chr6:15660383-15660522:-	chr2	197810265	197810323	+	chr2:197810265-197810323:+	chr8	92743468	92743536	-	chr8:92743468-92743536:-	chrX	56268913	56268992	+	chrX:56268913-56268992:+	chr2	218385412	218385486	+	chr2:218385412-218385486:+	chr19	10169834	10169912	-	chr19:10169834-10169912:-	chr4	153156715	153156814	+	chr4:153156715-153156814:+	chr12	111189763	111189846	+	chr12:111189763-111189846:+	chr10	47379508	47379627	-	chr10:47379508-47379627:-	chr14	77914438	77914529	+	chr14:77914438-77914529:+	chr1	175916317	175916719	-	chr1:175916317-175916719:-	chr3	42151335	42151433	+	chr3:42151335-42151433:+	chr1	23460754	23460881	-	chr1:23460754-23460881:-	chr10	132754244	132754386	+	chr10:132754244-132754386:+	chr22	30762601	30762681	+	chr22:30762601-30762681:+	chr6	39794877	39794961	+	chr6:39794877-39794961:+	chr7	141514550	141514730	-	chr7:141514550-141514730:-	chr1	22573078	22573177	+	chr1:22573078-22573177:+	chr1	48379258	48379336	-	chr1:48379258-48379336:-	chr4	14716958	14717092	-	chr4:14716958-14717092:-	chr4	3239436	3239607	+	chr4:3239436-3239607:+	chr5	6393707	6393875	+	chr5:6393707-6393875:+	chr10	89639149	89639243	-	chr10:89639149-89639243:-	chr4	66045013	66045145	+	chr4:66045013-66045145:+	chr3	42519251	42519340	-	chr3:42519251-42519340:-	chr1	84680338	84680388	-	chr1:84680338-84680388:-	chr1	42756401	42756456	-	chr1:42756401-42756456:-	chr17	38896902	38897072	+	chr17:38896902-38897072:+	chr12	3573951	3574082	+	chr12:3573951-3574082:+	chr1	36245192	36245488	+	chr1:36245192-36245488:+	chr2	134983180	134983332	-	chr2:134983180-134983332:-	chr4	71080339	71080421	+	chr4:71080339-71080421:+	chr1	68445843	68446038	-	chr1:68445843-68446038:-	chr2	44962469	44962522	+	chr2:44962469-44962522:+	chr20	51484757	51484900	-	chr20:51484757-51484900:-	chr8	1651294	1651417	+	chr8:1651294-1651417:+	chr7	38420912	38421017	-	chr7:38420912-38421017:-	chr17	78236439	78236514	+	chr17:78236439-78236514:+	chr10	6224506	6224624	+	chr10:6224506-6224624:+	chr16	57044496	57044738	+	chr16:57044496-57044738:+	chr2	86616720	86616792	-	chr2:86616720-86616792:-	chr8	66790723	66790832	+	chr8:66790723-66790832:+	chr20	11912619	11912668	+	chr20:11912619-11912668:+	chr17	58647992	58648113	-	chr17:58647992-58648113:-	chr10	107947276	107947475	-	chr10:107947276-107947475:-	chr2	197069830	197069966	-	chr2:197069830-197069966:-	chr12	52213480	52213689	+	chr12:52213480-52213689:+	chr4	95356395	95356558	-	chr4:95356395-95356558:-	chr18	13542934	13542986	+	chr18:13542934-13542986:+	chr2	192193656	192193720	-	chr2:192193656-192193720:-	chr14	22933643	22933693	+	chr14:22933643-22933693:+	chr20	1463335	1463442	-	chr20:1463335-1463442:-	chr1	36238751	36238864	+	chr1:36238751-36238864:+	chr15	66717012	66717141	+	chr15:66717012-66717141:+	chr10	43344696	43344818	-	chr10:43344696-43344818:-	chr13	111265484	111265711	+	chr13:111265484-111265711:+	chr1	230992265	230992471	+	chr1:230992265-230992471:+	chrX	149491538	149491668	-	chrX:149491538-149491668:-	chr17	31091025	31091119	-	chr17:31091025-31091119:-	chr15	88235858	88235913	-	chr15:88235858-88235913:-	chr2	8994386	8994482	-	chr2:8994386-8994482:-	chr8	92930623	92930708	-	chr8:92930623-92930708:-	chr2	174951743	174951838	-	chr2:174951743-174951838:-	chr1	202954241	202954308	-	chr1:202954241-202954308:-	chr5	2932063	2932215	+	chr5:2932063-2932215:+	chr9	89092188	89092254	-	chr9:89092188-89092254:-	chrX	77883933	77884029	-	chrX:77883933-77884029:-	chr3	130870938	130871098	+	chr3:130870938-130871098:+	chr15	57376920	57377166	+	chr15:57376920-57377166:+	chr14	58749452	58749577	+	chr14:58749452-58749577:+	chr19	18659687	18659785	+	chr19:18659687-18659785:+	chr7	87860072	87860170	-	chr7:87860072-87860170:-	chr3	33317477	33317614	+	chr3:33317477-33317614:+	chr8	24875646	24875718	-	chr8:24875646-24875718:-	chr8	93740629	93740697	-	chr8:93740629-93740697:-	chr3	64808593	64808727	+	chr3:64808593-64808727:+	chr8	39586419	39586551	+	chr8:39586419-39586551:+	chr2	232656814	232656942	+	chr2:232656814-232656942:+	chr10	99849724	99849906	+	chr10:99849724-99849906:+	chr1	201958839	201958909	+	chr1:201958839-201958909:+	chr12	75780227	75780295	-	chr12:75780227-75780295:-	chr6	20444961	20445114	+	chr6:20444961-20445114:+	chr3	134977966	134978078	+	chr3:134977966-134978078:+	chr16	27166294	27166370	-	chr16:27166294-27166370:-	chr5	168128081	168128271	-	chr5:168128081-168128271:-	chr6	3064488	3064722	+	chr6:3064488-3064722:+	chr14	103607973	103608136	+	chr14:103607973-103608136:+	chr2	182737378	182737464	+	chr2:182737378-182737464:+	chr7	115953331	115953523	-	chr7:115953331-115953523:-	chr3	151395872	151395952	+	chr3:151395872-151395952:+	chrX	118900625	118900770	+	chrX:118900625-118900770:+	chr1	29222571	29222685	-	chr1:29222571-29222685:-	chr19	43179481	43179821	-	chr19:43179481-43179821:-	chr5	172003181	172003311	-	chr5:172003181-172003311:-	chr1	207710382	207710520	+	chr1:207710382-207710520:+	chr1	39862788	39862936	-	chr1:39862788-39862936:-	chr12	64825384	64825598	+	chr12:64825384-64825598:+	chr7	40728782	40728860	+	chr7:40728782-40728860:+	chr2	47054089	47054230	+	chr2:47054089-47054230:+	chr10	38034326	38034401	+	chr10:38034326-38034401:+	chr1	44262927	44263006	-	chr1:44262927-44263006:-	chr2	241101164	241101222	-	chr2:241101164-241101222:-	chr18	37634107	37634195	+	chr18:37634107-37634195:+	chr15	71574770	71574824	+	chr15:71574770-71574824:+	chr7	151985753	151986005	+	chr7:151985753-151986005:+	chr20	17420821	17420901	+	chr20:17420821-17420901:+	chr22	35001490	35001578	-	chr22:35001490-35001578:-	chrX	14862252	14862333	-	chrX:14862252-14862333:-	chr1	171099805	171099928	+	chr1:171099805-171099928:+	chr10	45484831	45484934	-	chr10:45484831-45484934:-	chr12	75644373	75644463	-	chr12:75644373-75644463:-	chr8	124043580	124043799	+	chr8:124043580-124043799:+	chr21	44774721	44774821	-	chr21:44774721-44774821:-	chr7	2980520	2980581	-	chr7:2980520-2980581:-	chr16	14495879	14495960	-	chr16:14495879-14495960:-	chr16	29260117	29260268	+	chr16:29260117-29260268:+	chr10	106637313	106637409	-	chr10:106637313-106637409:-	chr3	178914387	178914563	-	chr3:178914387-178914563:-	chr10	82931733	82931826	+	chr10:82931733-82931826:+	chr20	36465265	36465368	+	chr20:36465265-36465368:+	chr18	44848577	44848650	+	chr18:44848577-44848650:+	chr5	868607	868805	-	chr5:868607-868805:-	chr12	27300554	27300602	+	chr12:27300554-27300602:+	chr2	144127998	144128045	-	chr2:144127998-144128045:-	chr14	30986765	30986827	-	chr14:30986765-30986827:-	chr15	87422735	87422837	-	chr15:87422735-87422837:-	chr2	151922736	151922858	-	chr2:151922736-151922858:-	chr20	43518607	43518704	+	chr20:43518607-43518704:+	chr8	104423949	104424057	-	chr8:104423949-104424057:-	chr4	6785406	6785562	+	chr4:6785406-6785562:+	chr4	2648502	2648580	+	chr4:2648502-2648580:+	chrX	71459150	71459252	+	chrX:71459150-71459252:+	chr10	29731803	29732050	-	chr10:29731803-29732050:-	chr1	53313573	53313744	-	chr1:53313573-53313744:-	chr5	162083501	162083622	+	chr5:162083501-162083622:+	chr1	233661856	233661937	+	chr1:233661856-233661937:+	chr2	241189416	241189511	+	chr2:241189416-241189511:+	chr13	84229609	84229761	+	chr13:84229609-84229761:+	chr1	24410703	24410818	-	chr1:24410703-24410818:-	chr7	38541558	38541647	-	chr7:38541558-38541647:-	chr7	43651750	43651830	-	chr7:43651750-43651830:-	chr22	36709002	36709151	+	chr22:36709002-36709151:+	chr9	37717085	37717220	+	chr9:37717085-37717220:+	chr6	47940351	47940408	-	chr6:47940351-47940408:-	chr10	396730	396814	-	chr10:396730-396814:-	chr6	116337904	116338029	+	chr6:116337904-116338029:+	chrX	86833638	86833787	-	chrX:86833638-86833787:-	chr3	142853939	142854005	-	chr3:142853939-142854005:-	chr2	74390583	74390729	-	chr2:74390583-74390729:-	chr8	28637337	28637430	+	chr8:28637337-28637430:+	chr6	116572858	116572986	+	chr6:116572858-116572986:+	chr1	59331843	59332033	+	chr1:59331843-59332033:+	chr11	126717160	126717219	-	chr11:126717160-126717219:-	chr1	203304520	203304706	-	chr1:203304520-203304706:-	chr4	121136585	121136686	-	chr4:121136585-121136686:-	chr3	141396259	141396504	+	chr3:141396259-141396504:+	chr15	77312819	77312869	-	chr15:77312819-77312869:-	chr1	179504792	179504859	+	chr1:179504792-179504859:+	chr17	45129192	45129287	-	chr17:45129192-45129287:-	chr20	61884342	61884468	+	chr20:61884342-61884468:+	chr7	137806097	137806151	-	chr7:137806097-137806151:-	chr15	96361142	96361290	+	chr15:96361142-96361290:+	chr15	69610955	69611076	+	chr15:69610955-69611076:+	chr6	689139	689213	-	chr6:689139-689213:-	chr19	17302183	17302233	-	chr19:17302183-17302233:-	chr1	113933140	113933235	+	chr1:113933140-113933235:+	chr3	130854186	130854270	+	chr3:130854186-130854270:+	chr6	75935565	75935627	-	chr6:75935565-75935627:-	chr7	140095618	140095712	-	chr7:140095618-140095712:-	chr5	43240260	43240391	+	chr5:43240260-43240391:+	chr17	31866655	31866716	-	chr17:31866655-31866716:-	chr9	96363218	96363388	-	chr9:96363218-96363388:-	chr12	100852368	100852454	+	chr12:100852368-100852454:+	chr12	106094648	106094784	-	chr12:106094648-106094784:-	chr3	58794180	58794331	-	chr3:58794180-58794331:-	chr22	38736029	38736257	+	chr22:38736029-38736257:+	chr6	168571336	168571537	+	chr6:168571336-168571537:+	chr5	17228230	17228333	+	chr5:17228230-17228333:+	chr22	40776190	40776309	-	chr22:40776190-40776309:-	chr8	627003	627239	-	chr8:627003-627239:-	chrX	153936004	153936106	-	chrX:153936004-153936106:-	chr21	37090542	37090590	+	chr21:37090542-37090590:+	chr8	6817265	6817456	-	chr8:6817265-6817456:-	chr2	159215166	159215297	+	chr2:159215166-159215297:+	chr2	143358010	143358167	+	chr2:143358010-143358167:+	chr7	6693657	6693710	-	chr7:6693657-6693710:-	chr6	112279121	112279239	+	chr6:112279121-112279239:+	chr7	47935465	47935552	-	chr7:47935465-47935552:-	chr10	1293890	1294004	-	chr10:1293890-1294004:-	chr10	75048765	75048850	-	chr10:75048765-75048850:-	chr3	197913400	197913496	-	chr3:197913400-197913496:-	chr2	211994710	211994787	-	chr2:211994710-211994787:-	chr5	154717743	154717843	+	chr5:154717743-154717843:+	chr2	111110332	111110509	+	chr2:111110332-111110509:+	chr1	175576216	175576288	-	chr1:175576216-175576288:-	chr14	24292198	24292601	+	chr14:24292198-24292601:+	chr8	48733137	48733260	-	chr8:48733137-48733260:-	chr9	76293172	76293250	+	chr9:76293172-76293250:+	chr12	120495284	120495438	+	chr12:120495284-120495438:+	chr19	12892317	12892435	+	chr19:12892317-12892435:+	chr2	102834409	102834519	+	chr2:102834409-102834519:+	chr15	39860820	39860923	-	chr15:39860820-39860923:-	chr3	136252303	136252390	+	chr3:136252303-136252390:+	chr7	90666340	90666412	+	chr7:90666340-90666412:+	chr17	80417781	80417946	+	chr17:80417781-80417946:+	chr9	133627757	133627855	-	chr9:133627757-133627855:-	chr3	98745581	98745658	+	chr3:98745581-98745658:+	chr2	45190883	45191085	-	chr2:45190883-45191085:-	chr13	26620566	26620702	-	chr13:26620566-26620702:-	chr1	245331374	245331508	+	chr1:245331374-245331508:+	chr5	61525016	61525148	+	chr5:61525016-61525148:+	chr3	119435755	119435936	-	chr3:119435755-119435936:-	chr2	159049593	159049672	+	chr2:159049593-159049672:+	chr5	78801296	78801389	-	chr5:78801296-78801389:-	chr2	130339560	130339763	-	chr2:130339560-130339763:-	chr17	58537379	58537456	-	chr17:58537379-58537456:-	chrX	40283297	40283385	+	chrX:40283297-40283385:+	chr17	55284012	55284058	+	chr17:55284012-55284058:+	chr16	69235748	69235834	+	chr16:69235748-69235834:+	chr5	76318815	76318955	+	chr5:76318815-76318955:+	chr19	31590356	31590453	+	chr19:31590356-31590453:+	chr7	117190133	117190269	+	chr7:117190133-117190269:+	chr4	40596733	40596801	-	chr4:40596733-40596801:-	chr6	111754434	111754678	-	chr6:111754434-111754678:-	chrX	150015951	150016141	+	chrX:150015951-150016141:+	chr22	41533522	41533688	-	chr22:41533522-41533688:-	chrX	100949108	100949327	-	chrX:100949108-100949327:-	chrX	49976703	49976836	+	chrX:49976703-49976836:+	chr9	68898413	68898594	+	chr9:68898413-68898594:+	chr12	30972138	30972222	+	chr12:30972138-30972222:+	chrX	115019850	115019978	-	chrX:115019850-115019978:-	chr7	50539396	50539519	-	chr7:50539396-50539519:-	chr17	77471570	77471723	+	chr17:77471570-77471723:+	chr22	38973817	38973921	+	chr22:38973817-38973921:+	chr1	231258222	231258310	+	chr1:231258222-231258310:+	chr1	167638390	167638443	+	chr1:167638390-167638443:+	chr12	51466405	51466513	+	chr12:51466405-51466513:+	chr8	4095310	4095376	-	chr8:4095310-4095376:-	chrX	133834500	133834571	-	chrX:133834500-133834571:-	chr7	56043148	56043262	-	chr7:56043148-56043262:-	chr18	36774206	36774253	+	chr18:36774206-36774253:+	chr1	53620260	53620345	-	chr1:53620260-53620345:-	chr9	124660462	124660639	-	chr9:124660462-124660639:-	chr1	10517028	10517132	+	chr1:10517028-10517132:+	chr2	67259950	67260028	+	chr2:67259950-67260028:+	chr1	5888460	5888611	-	chr1:5888460-5888611:-	chr7	22141917	22142026	-	chr7:22141917-22142026:-	chr2	215961109	215961259	-	chr2:215961109-215961259:-	chr10	49471902	49472012	+	chr10:49471902-49472012:+	chr10	4082684	4082820	+	chr10:4082684-4082820:+	chr14	77183474	77183574	+	chr14:77183474-77183574:+	chr2	203383243	203383322	+	chr2:203383243-203383322:+	chr14	51658005	51658081	+	chr14:51658005-51658081:+	chr17	48603715	48603969	-	chr17:48603715-48603969:-	chr10	63137961	63138013	+	chr10:63137961-63138013:+	chr2	241000866	241000962	+	chr2:241000866-241000962:+	chr10	26787128	26787235	-	chr10:26787128-26787235:-	chr17	8623424	8623498	-	chr17:8623424-8623498:-	chr8	28824578	28824754	-	chr8:28824578-28824754:-	chr12	127896586	127896666	+	chr12:127896586-127896666:+	chr7	122079149	122079328	-	chr7:122079149-122079328:-	chr9	83988329	83988405	+	chr9:83988329-83988405:+	chr19	32479702	32479884	+	chr19:32479702-32479884:+	chr20	62938724	62938825	+	chr20:62938724-62938825:+	chr7	130083412	130083459	+	chr7:130083412-130083459:+	chr5	81651808	81651969	-	chr5:81651808-81651969:-	chr6	14886840	14886997	-	chr6:14886840-14886997:-	chr2	86673525	86673636	-	chr2:86673525-86673636:-	chr7	122197950	122198052	+	chr7:122197950-122198052:+	chr6	20577046	20577158	+	chr6:20577046-20577158:+	chr4	183017983	183018038	+	chr4:183017983-183018038:+	chr1	111736346	111736479	-	chr1:111736346-111736479:-	chr14	58494455	58494525	+	chr14:58494455-58494525:+	chrX	13923204	13923322	-	chrX:13923204-13923322:-	chr9	72197462	72197548	+	chr9:72197462-72197548:+	chr17	44019238	44019341	-	chr17:44019238-44019341:-	chr12	13610459	13610601	+	chr12:13610459-13610601:+	chr12	122224645	122224749	-	chr12:122224645-122224749:-	chr6	114047891	114047993	+	chr6:114047891-114047993:+	chr10	119660247	119660364	+	chr10:119660247-119660364:+	chrX	11148630	11148720	-	chrX:11148630-11148720:-	chrX	153763363	153763474	-	chrX:153763363-153763474:-	chr4	176683958	176684107	+	chr4:176683958-176684107:+	chr1	112540779	112540873	-	chr1:112540779-112540873:-	chr7	7564237	7564325	-	chr7:7564237-7564325:-	chrX	37898849	37898963	+	chrX:37898849-37898963:+	chr8	22539732	22539937	+	chr8:22539732-22539937:+	chr2	24510969	24511081	+	chr2:24510969-24511081:+	chr3	60730726	60730788	-	chr3:60730726-60730788:-	chr5	159042176	159042234	-	chr5:159042176-159042234:-	chr3	37266842	37266941	+	chr3:37266842-37266941:+	chr4	152469941	152469989	-	chr4:152469941-152469989:-	chr18	54187714	54187838	-	chr18:54187714-54187838:-	chr12	81535422	81535512	-	chr12:81535422-81535512:-	chr12	50148472	50148589	-	chr12:50148472-50148589:-	chr1	8423167	8423248	-	chr1:8423167-8423248:-	chr16	22854664	22854782	+	chr16:22854664-22854782:+	chr5	10766331	10766419	+	chr5:10766331-10766419:+	chr5	139905433	139905679	-	chr5:139905433-139905679:-	chr1	3771276	3771355	+	chr1:3771276-3771355:+	chr17	32454752	32454878	+	chr17:32454752-32454878:+	chr6	148393665	148393773	+	chr6:148393665-148393773:+	chr3	114583039	114583103	-	chr3:114583039-114583103:-	chr1	50780857	50781045	-	chr1:50780857-50781045:-	chr12	49454225	49454386	+	chr12:49454225-49454386:+	chr1	230936158	230936265	-	chr1:230936158-230936265:-	chr20	10237973	10238027	+	chr20:10237973-10238027:+	chr3	129144068	129144190	-	chr3:129144068-129144190:-	chr10	37252248	37252397	+	chr10:37252248-37252397:+	chr3	43298312	43298409	+	chr3:43298312-43298409:+	chr7	130895829	130895976	+	chr7:130895829-130895976:+	chr6	162537452	162537637	-	chr6:162537452-162537637:-	chr12	2215706	2215791	+	chr12:2215706-2215791:+	chr1	69243529	69243597	-	chr1:69243529-69243597:-	chr20	13256614	13256738	+	chr20:13256614-13256738:+	chr8	56544079	56544179	-	chr8:56544079-56544179:-	chr12	133100987	133101054	+	chr12:133100987-133101054:+	chr8	91018018	91018074	+	chr8:91018018-91018074:+	chr5	151452343	151452492	+	chr5:151452343-151452492:+	chr1	59203095	59203307	-	chr1:59203095-59203307:-	chr1	41045713	41045947	-	chr1:41045713-41045947:-	chrX	153518432	153518552	+	chrX:153518432-153518552:+	chr10	102724936	102724997	+	chr10:102724936-102724997:+	chr17	72583044	72583139	-	chr17:72583044-72583139:-	chr4	3062476	3062693	+	chr4:3062476-3062693:+	chr5	68240804	68240855	+	chr5:68240804-68240855:+	chr10	6695565	6695673	+	chr10:6695565-6695673:+	chr1	116497275	116497368	+	chr1:116497275-116497368:+	chr7	108156387	108156449	-	chr7:108156387-108156449:-	chr1	61439451	61439519	+	chr1:61439451-61439519:+	chr10	20818704	20818835	-	chr10:20818704-20818835:-	chr9	79601415	79601510	+	chr9:79601415-79601510:+	chr2	217295904	217295988	+	chr2:217295904-217295988:+	chr1	29168503	29168639	-	chr1:29168503-29168639:-	chr17	6084783	6085012	+	chr17:6084783-6085012:+	chr10	117750127	117750249	+	chr10:117750127-117750249:+	chr10	76078340	76078458	+	chr10:76078340-76078458:+	chr17	67362776	67362893	-	chr17:67362776-67362893:-	chr9	98360747	98360876	-	chr9:98360747-98360876:-	chr15	65282547	65282633	-	chr15:65282547-65282633:-	chrX	135638385	135638526	-	chrX:135638385-135638526:-	chr22	29261200	29261426	-	chr22:29261200-29261426:-	chr1	36479987	36480081	-	chr1:36479987-36480081:-	chr8	106060135	106060235	-	chr8:106060135-106060235:-	chr2	235578350	235578398	+	chr2:235578350-235578398:+	chr8	54002892	54002941	-	chr8:54002892-54002941:-	chr4	168995242	168995321	-	chr4:168995242-168995321:-	chr4	501101	501171	+	chr4:501101-501171:+	chr3	194671883	194672023	-	chr3:194671883-194672023:-	chr8	118239715	118239976	-	chr8:118239715-118239976:-	chr7	147282340	147282475	+	chr7:147282340-147282475:+	chr1	145959007	145959105	+	chr1:145959007-145959105:+	chr6	149772045	149772248	+	chr6:149772045-149772248:+	chr14	99424919	99425025	-	chr14:99424919-99425025:-	chr2	63862841	63862929	+	chr2:63862841-63862929:+	chr21	26561595	26561693	-	chr21:26561595-26561693:-	chr2	231309099	231309245	+	chr2:231309099-231309245:+	chr10	6862241	6862424	-	chr10:6862241-6862424:-	chr20	19028068	19028240	-	chr20:19028068-19028240:-	chr9	22946902	22947051	-	chr9:22946902-22947051:-	chr21	42083946	42084037	+	chr21:42083946-42084037:+	chr18	57467160	57467221	+	chr18:57467160-57467221:+	chr2	241269206	241269296	-	chr2:241269206-241269296:-	chr5	102294717	102294800	-	chr5:102294717-102294800:-	chr13	99621479	99621576	+	chr13:99621479-99621576:+	chr12	105715162	105715220	+	chr12:105715162-105715220:+	chr20	49231023	49231116	+	chr20:49231023-49231116:+	chr22	38093891	38093962	-	chr22:38093891-38093962:-	chr18	54163725	54163805	-	chr18:54163725-54163805:-	chr8	72572907	72573071	+	chr8:72572907-72573071:+	chr2	142966012	142966100	+	chr2:142966012-142966100:+	chr1	111699487	111699608	+	chr1:111699487-111699608:+	chr5	160089506	160089611	-	chr5:160089506-160089611:-	chr5	11139468	11139534	-	chr5:11139468-11139534:-	chr21	39426799	39426853	+	chr21:39426799-39426853:+	chr1	62172511	62172673	+	chr1:62172511-62172673:+	chr2	106070790	106071006	+	chr2:106070790-106071006:+	chr3	1128209	1128378	+	chr3:1128209-1128378:+	chr6	37359183	37359343	+	chr6:37359183-37359343:+	chr1	94983519	94983634	-	chr1:94983519-94983634:-	chr7	95377533	95377677	-	chr7:95377533-95377677:-	chr12	110616748	110616905	+	chr12:110616748-110616905:+	chr5	159567072	159567194	+	chr5:159567072-159567194:+	chr8	11114021	11114093	-	chr8:11114021-11114093:-	chr2	46024327	46024464	+	chr2:46024327-46024464:+	chr20	5605250	5605331	-	chr20:5605250-5605331:-	chr8	33722328	33722569	+	chr8:33722328-33722569:+	chr15	74813420	74813480	+	chr15:74813420-74813480:+	chr12	124862380	124862498	-	chr12:124862380-124862498:-	chr4	26414049	26414156	+	chr4:26414049-26414156:+	chr10	133382852	133382940	+	chr10:133382852-133382940:+	chr3	165555655	165555742	+	chr3:165555655-165555742:+	chr1	36362559	36362657	-	chr1:36362559-36362657:-	chr6	16270768	16270819	+	chr6:16270768-16270819:+	chr1	9746889	9747013	-	chr1:9746889-9747013:-	chr14	103794577	103794664	-	chr14:103794577-103794664:-	chr1	25709210	25709292	+	chr1:25709210-25709292:+	chr4	5114675	5114799	+	chr4:5114675-5114799:+	chr3	31986323	31986410	+	chr3:31986323-31986410:+	chr5	93994446	93994505	-	chr5:93994446-93994505:-	chr1	29201374	29201519	-	chr1:29201374-29201519:-	chr11	78364016	78364104	-	chr11:78364016-78364104:-	chr3	69089812	69089961	+	chr3:69089812-69089961:+	chr19	23068897	23068946	-	chr19:23068897-23068946:-	chr15	69349278	69349348	+	chr15:69349278-69349348:+	chr9	111020894	111020991	-	chr9:111020894-111020991:-	chr8	143344916	143344982	-	chr8:143344916-143344982:-	chr12	117571505	117571584	-	chr12:117571505-117571584:-	chr15	88623445	88623569	+	chr15:88623445-88623569:+	chrX	10580809	10580930	-	chrX:10580809-10580930:-	chr2	19246812	19246931	-	chr2:19246812-19246931:-	chr5	119081574	119081698	+	chr5:119081574-119081698:+	chr12	111420409	111420489	+	chr12:111420409-111420489:+	chr12	122478664	122478797	-	chr12:122478664-122478797:-	chr19	5950717	5950873	-	chr19:5950717-5950873:-	chr18	9723558	9723714	+	chr18:9723558-9723714:+	chr13	46195823	46196011	-	chr13:46195823-46196011:-	chr2	181916838	181917006	+	chr2:181916838-181917006:+	chr20	63948225	63948476	-	chr20:63948225-63948476:-	chr20	63029372	63029525	+	chr20:63029372-63029525:+	chr22	32446731	32446817	-	chr22:32446731-32446817:-	chr9	129039788	129039887	+	chr9:129039788-129039887:+	chr2	106105689	106105848	-	chr2:106105689-106105848:-	chr5	56156946	56156996	-	chr5:56156946-56156996:-	chrX	150258385	150258515	-	chrX:150258385-150258515:-	chr17	35719854	35719998	+	chr17:35719854-35719998:+	chr10	80173224	80173402	-	chr10:80173224-80173402:-	chr5	124952890	124952957	+	chr5:124952890-124952957:+	chr18	79927124	79927195	-	chr18:79927124-79927195:-	chr2	104829969	104830094	-	chr2:104829969-104830094:-	chr12	79668275	79668409	-	chr12:79668275-79668409:-	chr12	24771460	24771563	+	chr12:24771460-24771563:+	chr6	8853049	8853126	+	chr6:8853049-8853126:+	chrX	142174103	142174210	-	chrX:142174103-142174210:-	chr5	17370232	17370422	-	chr5:17370232-17370422:-	chr3	46965984	46966130	-	chr3:46965984-46966130:-	chr6	154361605	154361665	-	chr6:154361605-154361665:-	chr9	137488068	137488260	-	chr9:137488068-137488260:-	chr14	91939850	91939951	-	chr14:91939850-91939951:-	chr13	46194024	46194106	-	chr13:46194024-46194106:-	chr7	92906091	92906378	+	chr7:92906091-92906378:+	chr1	28172457	28172528	-	chr1:28172457-28172528:-	chr20	57396907	57397043	+	chr20:57396907-57397043:+	chr8	934967	935078	+	chr8:934967-935078:+	chr14	37290321	37290369	+	chr14:37290321-37290369:+	chr9	133926216	133926328	-	chr9:133926216-133926328:-	chr16	70721109	70721219	-	chr16:70721109-70721219:-	chr8	122807721	122807839	+	chr8:122807721-122807839:+	chr2	24838847	24838913	-	chr2:24838847-24838913:-	chr12	51407803	51407898	+	chr12:51407803-51407898:+	chr22	19002867	19002926	+	chr22:19002867-19002926:+	chr2	122040191	122040307	+	chr2:122040191-122040307:+	chr5	123514408	123514549	+	chr5:123514408-123514549:+	chr3	58341123	58341236	+	chr3:58341123-58341236:+	chr6	33710695	33710852	-	chr6:33710695-33710852:-	chr12	126735185	126735250	+	chr12:126735185-126735250:+	chr3	57150535	57150672	-	chr3:57150535-57150672:-	chr16	53082798	53082869	+	chr16:53082798-53082869:+	chr7	30128758	30128880	+	chr7:30128758-30128880:+	chr2	69968399	69968517	-	chr2:69968399-69968517:-	chr2	71334501	71334597	+	chr2:71334501-71334597:+	chr22	20019181	20019300	+	chr22:20019181-20019300:+	chr1	44689109	44689225	+	chr1:44689109-44689225:+	chr15	86296282	86296565	+	chr15:86296282-86296565:+	chr2	177064707	177064775	-	chr2:177064707-177064775:-	chr17	29131383	29131443	-	chr17:29131383-29131443:-	chr2	141501297	141501399	-	chr2:141501297-141501399:-	chr1	201787653	201787769	+	chr1:201787653-201787769:+	chr6	101805774	101805910	+	chr6:101805774-101805910:+	chr1	2181832	2181915	+	chr1:2181832-2181915:+	chr17	5111076	5111220	-	chr17:5111076-5111220:-	chr7	134821985	134822062	+	chr7:134821985-134822062:+	chr6	90096931	90097146	-	chr6:90096931-90097146:-	chr16	49805306	49805374	-	chr16:49805306-49805374:-	chr9	136651070	136651204	-	chr9:136651070-136651204:-	chr10	45062262	45062585	-	chr10:45062262-45062585:-	chr7	96637240	96637307	-	chr7:96637240-96637307:-	chr2	196877573	196877637	-	chr2:196877573-196877637:-	chr17	83202299	83202360	+	chr17:83202299-83202360:+	chrX	88566955	88567120	-	chrX:88566955-88567120:-	chr17	55288881	55288984	+	chr17:55288881-55288984:+	chr8	17610182	17610289	+	chr8:17610182-17610289:+	chr12	72303165	72303241	+	chr12:72303165-72303241:+	chr3	133303204	133303338	+	chr3:133303204-133303338:+	chr2	36452746	36452858	+	chr2:36452746-36452858:+	chr6	32586488	32586612	-	chr6:32586488-32586612:-	chr7	129191898	129192098	+	chr7:129191898-129192098:+	chr4	473691	473774	-	chr4:473691-473774:-	chr3	58058257	58058368	+	chr3:58058257-58058368:+	chr11	45212469	45212606	+	chr11:45212469-45212606:+	chr4	3012589	3012706	+	chr4:3012589-3012706:+	chr3	71609022	71609079	+	chr3:71609022-71609079:+	chr10	818602	818675	-	chr10:818602-818675:-	chr1	179805628	179805774	+	chr1:179805628-179805774:+	chr19	36203447	36203543	-	chr19:36203447-36203543:-	chr7	4742741	4742850	+	chr7:4742741-4742850:+	chr2	214947825	214947948	+	chr2:214947825-214947948:+	chr2	79626247	79626351	+	chr2:79626247-79626351:+	chr10	99944070	99944183	-	chr10:99944070-99944183:-	chr20	14849904	14850004	+	chr20:14849904-14850004:+	chr19	4539088	4539185	-	chr19:4539088-4539185:-	chr2	203351555	203351679	+	chr2:203351555-203351679:+	chr14	31695691	31695755	+	chr14:31695691-31695755:+	chr4	6826936	6827038	+	chr4:6826936-6827038:+	chr6	89832264	89832321	+	chr6:89832264-89832321:+	chr3	12562838	12562895	+	chr3:12562838-12562895:+	chr10	77493798	77493930	-	chr10:77493798-77493930:-	chr10	119657460	119657569	+	chr10:119657460-119657569:+	chr4	1295374	1295511	+	chr4:1295374-1295511:+	chr4	76637534	76637659	+	chr4:76637534-76637659:+	chr2	28727037	28727131	-	chr2:28727037-28727131:-	chr9	124974175	124974277	-	chr9:124974175-124974277:-	chr16	82052293	82052459	-	chr16:82052293-82052459:-	chr14	61079736	61079803	+	chr14:61079736-61079803:+	chr10	119515383	119515456	-	chr10:119515383-119515456:-	chr8	98217039	98217263	-	chr8:98217039-98217263:-	chr6	73157479	73157618	+	chr6:73157479-73157618:+	chr1	36477605	36477678	-	chr1:36477605-36477678:-	chr1	229875337	229875436	-	chr1:229875337-229875436:-	chr2	201719986	201720129	-	chr2:201719986-201720129:-	chr19	31908196	31908295	-	chr19:31908196-31908295:-	chr4	56196344	56196428	+	chr4:56196344-56196428:+	chr2	208168382	208168496	-	chr2:208168382-208168496:-	chr5	88839379	88839624	-	chr5:88839379-88839624:-	chr4	168507360	168507699	+	chr4:168507360-168507699:+	chrX	107507112	107507326	-	chrX:107507112-107507326:-	chr20	59164861	59164940	+	chr20:59164861-59164940:+	chr1	50451793	50452194	-	chr1:50451793-50452194:-	chr10	14195670	14195801	-	chr10:14195670-14195801:-	chr10	87104843	87104963	+	chr10:87104843-87104963:+	chr20	25356129	25356176	-	chr20:25356129-25356176:-	chr4	103097636	103097755	-	chr4:103097636-103097755:-	chrX	44332392	44332488	-	chrX:44332392-44332488:-	chr12	128299791	128299845	+	chr12:128299791-128299845:+	chr1	148428829	148428913	-	chr1:148428829-148428913:-	chr4	108598538	108598696	-	chr4:108598538-108598696:-	chr10	52297800	52297914	-	chr10:52297800-52297914:-	chr3	99691399	99691569	+	chr3:99691399-99691569:+	chr1	19785406	19785480	-	chr1:19785406-19785480:-	chr2	99630916	99631016	-	chr2:99630916-99631016:-	chr2	198001952	198002009	+	chr2:198001952-198002009:+	chr6	45553700	45553806	+	chr6:45553700-45553806:+	chr1	147271805	147271944	-	chr1:147271805-147271944:-	chr16	77918442	77918687	+	chr16:77918442-77918687:+	chr8	41767342	41767481	-	chr8:41767342-41767481:-	chr17	18091918	18092075	+	chr17:18091918-18092075:+	chr22	19257805	19257868	-	chr22:19257805-19257868:-	chr5	42483237	42483330	+	chr5:42483237-42483330:+	chr19	49911105	49911367	-	chr19:49911105-49911367:-	chr9	98812114	98812197	+	chr9:98812114-98812197:+	chr20	21577030	21577135	+	chr20:21577030-21577135:+	chr1	54314325	54314385	-	chr1:54314325-54314385:-	chr7	55379647	55379834	+	chr7:55379647-55379834:+	chr5	140984066	140984150	+	chr5:140984066-140984150:+	chr12	24331277	24331397	-	chr12:24331277-24331397:-	chr2	176743881	176744053	+	chr2:176743881-176744053:+	chr1	179788389	179788496	+	chr1:179788389-179788496:+	chr3	33070551	33070677	-	chr3:33070551-33070677:-	chr21	32470039	32470253	+	chr21:32470039-32470253:+	chr9	109150702	109150861	-	chr9:109150702-109150861:-	chr19	19003496	19003609	-	chr19:19003496-19003609:-	chr5	77128213	77128324	+	chr5:77128213-77128324:+	chr13	40337248	40337411	-	chr13:40337248-40337411:-	chr13	51479009	51479065	+	chr13:51479009-51479065:+	chr15	98416475	98416662	-	chr15:98416475-98416662:-	chr14	49796233	49796329	-	chr14:49796233-49796329:-	chr8	4453435	4453524	-	chr8:4453435-4453524:-	chr20	2255103	2255376	+	chr20:2255103-2255376:+	chr16	61723344	61723522	-	chr16:61723344-61723522:-	chr18	14947663	14947960	+	chr18:14947663-14947960:+	chr4	48650766	48650872	-	chr4:48650766-48650872:-	chr7	132173702	132173870	-	chr7:132173702-132173870:-	chr7	155072193	155072442	+	chr7:155072193-155072442:+	chr6	107189692	107189890	-	chr6:107189692-107189890:-	chr9	107446480	107446569	-	chr9:107446480-107446569:-	chr19	32467474	32467627	+	chr19:32467474-32467627:+	chr18	5931828	5931886	+	chr18:5931828-5931886:+	chr20	17712358	17712541	+	chr20:17712358-17712541:+	chr15	24291182	24291280	+	chr15:24291182-24291280:+	chrX	138853448	138853561	-	chrX:138853448-138853561:-	chr20	31548380	31548609	+	chr20:31548380-31548609:+	chr12	103468494	103468715	-	chr12:103468494-103468715:-	chr5	150601949	150601995	+	chr5:150601949-150601995:+	chr10	88594825	88594989	+	chr10:88594825-88594989:+	chr20	49910452	49910573	-	chr20:49910452-49910573:-	chr6	44772519	44772620	+	chr6:44772519-44772620:+	chr1	70865689	70865834	-	chr1:70865689-70865834:-	chr17	64087786	64087931	-	chr17:64087786-64087931:-	chr1	158073807	158074004	+	chr1:158073807-158074004:+	chr10	43570174	43570283	-	chr10:43570174-43570283:-	chr15	26615778	26616061	-	chr15:26615778-26616061:-	chr19	52723871	52723990	-	chr19:52723871-52723990:-	chr6	87518046	87518153	-	chr6:87518046-87518153:-	chrX	114730622	114730777	-	chrX:114730622-114730777:-	chr16	23487985	23488125	-	chr16:23487985-23488125:-	chr5	14741980	14742100	-	chr5:14741980-14742100:-	chr6	89628247	89628342	+	chr6:89628247-89628342:+	chr21	36707297	36707386	+	chr21:36707297-36707386:+	chr10	85962434	85962517	-	chr10:85962434-85962517:-	chr15	40266923	40266998	+	chr15:40266923-40266998:+	chr7	139363176	139363260	+	chr7:139363176-139363260:+	chr2	73870143	73870353	+	chr2:73870143-73870353:+	chr10	7278699	7278789	-	chr10:7278699-7278789:-	chr3	58577905	58578055	-	chr3:58577905-58578055:-	chr8	22192235	22192336	+	chr8:22192235-22192336:+	chr11	8927503	8927709	-	chr11:8927503-8927709:-	chr16	10994252	10994346	+	chr16:10994252-10994346:+	chr16	11213117	11213276	+	chr16:11213117-11213276:+	chr22	41956038	41956153	+	chr22:41956038-41956153:+	chr4	17960265	17960312	-	chr4:17960265-17960312:-	chr16	89430843	89430914	-	chr16:89430843-89430914:-	chr22	38147350	38147476	-	chr22:38147350-38147476:-	chr2	26574612	26574792	+	chr2:26574612-26574792:+	chr2	58728358	58728476	+	chr2:58728358-58728476:+	chr6	160375078	160375159	-	chr6:160375078-160375159:-	chr16	71772960	71773054	-	chr16:71772960-71773054:-	chr19	52572565	52572679	+	chr19:52572565-52572679:+	chr12	12940469	12940573	+	chr12:12940469-12940573:+	chrX	105176533	105176680	-	chrX:105176533-105176680:-	chr3	99965339	99965463	-	chr3:99965339-99965463:-	chr1	206513236	206513366	+	chr1:206513236-206513366:+	chr3	124857232	124857314	-	chr3:124857232-124857314:-	chr2	1210457	1210680	+	chr2:1210457-1210680:+	chr8	6489653	6489788	+	chr8:6489653-6489788:+	chr12	22497579	22497628	-	chr12:22497579-22497628:-	chr1	100200643	100200802	-	chr1:100200643-100200802:-	chr7	29966327	29966416	-	chr7:29966327-29966416:-	chr3	126935096	126935187	+	chr3:126935096-126935187:+	chr4	37986246	37986330	+	chr4:37986246-37986330:+	chrX	22877807	22877885	-	chrX:22877807-22877885:-	chr17	78382664	78382786	+	chr17:78382664-78382786:+	chr14	92576247	92576382	+	chr14:92576247-92576382:+	chr12	2618111	2618236	+	chr12:2618111-2618236:+	chr3	193689069	193689171	+	chr3:193689069-193689171:+	chr6	35039570	35039683	+	chr6:35039570-35039683:+	chr12	97019063	97019120	+	chr12:97019063-97019120:+	chr18	36414285	36414415	+	chr18:36414285-36414415:+	chr2	16402204	16402340	+	chr2:16402204-16402340:+	chr21	42689802	42690078	+	chr21:42689802-42690078:+	chr14	51575757	51575855	+	chr14:51575757-51575855:+	chr4	184813913	184813978	-	chr4:184813913-184813978:-	chr14	49820343	49820457	-	chr14:49820343-49820457:-	chr18	64887992	64888066	-	chr18:64887992-64888066:-	chr15	27098816	27098953	-	chr15:27098816-27098953:-	chr1	203349524	203349669	-	chr1:203349524-203349669:-	chr13	112917114	112917525	+	chr13:112917114-112917525:+	chr22	21614557	21614666	+	chr22:21614557-21614666:+	chr16	4843404	4843603	-	chr16:4843404-4843603:-	chr1	74579404	74579515	-	chr1:74579404-74579515:-	chr2	158036284	158036418	+	chr2:158036284-158036418:+	chr5	148469484	148469581	-	chr5:148469484-148469581:-	chr20	36497447	36497603	+	chr20:36497447-36497603:+	chr20	37832248	37832346	+	chr20:37832248-37832346:+	chr7	30475848	30475989	-	chr7:30475848-30475989:-	chr12	66630225	66630337	-	chr12:66630225-66630337:-	chr4	74143393	74143468	+	chr4:74143393-74143468:+	chr2	151522737	151522836	-	chr2:151522737-151522836:-	chr1	78532213	78532354	+	chr1:78532213-78532354:+	chr5	26986838	26986903	-	chr5:26986838-26986903:-	chr7	136986991	136987103	+	chr7:136986991-136987103:+	chr22	34102623	34102817	+	chr22:34102623-34102817:+	chr7	37829255	37829473	+	chr7:37829255-37829473:+	chr3	121668314	121668509	-	chr3:121668314-121668509:-	chr1	89572474	89572613	+	chr1:89572474-89572613:+	chr7	40052819	40052909	+	chr7:40052819-40052909:+	chr4	173531182	173531330	+	chr4:173531182-173531330:+	chr15	99626822	99626881	+	chr15:99626822-99626881:+	chr7	112006726	112006812	-	chr7:112006726-112006812:-	chr21	33294012	33294128	+	chr21:33294012-33294128:+	chr8	4193659	4193799	-	chr8:4193659-4193799:-	chr8	144458434	144458620	-	chr8:144458434-144458620:-	chr10	125898920	125899038	+	chr10:125898920-125899038:+	chr8	28862040	28862213	-	chr8:28862040-28862213:-	chr1	168109842	168109963	-	chr1:168109842-168109963:-	chr16	35218367	35218437	+	chr16:35218367-35218437:+	chr22	28517156	28517280	-	chr22:28517156-28517280:-	chr1	22140194	22140352	-	chr1:22140194-22140352:-	chr15	57599619	57599704	+	chr15:57599619-57599704:+	chr1	215087622	215087671	+	chr1:215087622-215087671:+	chr14	51916563	51916701	+	chr14:51916563-51916701:+	chr12	15845359	15845441	-	chr12:15845359-15845441:-	chr2	119480689	119480814	-	chr2:119480689-119480814:-	chr7	151032844	151033062	+	chr7:151032844-151033062:+	chr3	39499867	39500068	+	chr3:39499867-39500068:+	chr7	71184434	71184496	+	chr7:71184434-71184496:+	chr8	9009032	9009211	+	chr8:9009032-9009211:+	chr2	196165583	196165735	-	chr2:196165583-196165735:-	chr10	126007114	126007183	+	chr10:126007114-126007183:+	chr15	99248188	99248311	-	chr15:99248188-99248311:-	chr15	81295332	81295521	+	chr15:81295332-81295521:+	chr17	81888876	81888990	-	chr17:81888876-81888990:-	chr12	75487739	75487810	+	chr12:75487739-75487810:+	chr21	37910501	37910616	-	chr21:37910501-37910616:-	chr15	40256843	40257087	+	chr15:40256843-40257087:+	chr3	125014713	125015013	-	chr3:125014713-125015013:-	chr3	6919850	6919898	+	chr3:6919850-6919898:+	chr7	151140719	151140877	+	chr7:151140719-151140877:+	chr16	88618509	88618587	+	chr16:88618509-88618587:+	chr22	38346529	38346772	-	chr22:38346529-38346772:-	chr1	23879504	23879605	-	chr1:23879504-23879605:-	chr4	120731618	120731791	-	chr4:120731618-120731791:-	chr21	45856332	45856458	+	chr21:45856332-45856458:+	chr7	67036217	67036280	+	chr7:67036217-67036280:+	chr5	115813898	115813955	-	chr5:115813898-115813955:-	chr1	151710696	151710882	-	chr1:151710696-151710882:-	chr3	14604675	14604880	+	chr3:14604675-14604880:+	chr8	17346014	17346160	-	chr8:17346014-17346160:-	chrX	97668603	97668693	-	chrX:97668603-97668693:-	chr16	87495519	87495714	+	chr16:87495519-87495714:+	chr15	99146015	99146138	-	chr15:99146015-99146138:-	chr1	228141633	228141830	+	chr1:228141633-228141830:+	chr1	58663450	58663523	-	chr1:58663450-58663523:-	chr9	89355113	89355195	+	chr9:89355113-89355195:+	chr12	106307282	106307371	+	chr12:106307282-106307371:+	chr4	186416231	186416337	-	chr4:186416231-186416337:-	chr12	120523885	120524003	-	chr12:120523885-120524003:-	chr1	144999128	144999235	-	chr1:144999128-144999235:-	chr4	7897219	7897296	-	chr4:7897219-7897296:-	chr13	21418207	21418287	-	chr13:21418207-21418287:-	chr1	65300191	65300337	-	chr1:65300191-65300337:-	chr8	28368449	28368566	-	chr8:28368449-28368566:-	chr22	40817203	40817378	-	chr22:40817203-40817378:-	chr5	14833430	14833557	-	chr5:14833430-14833557:-	chr1	119417368	119417499	+	chr1:119417368-119417499:+	chr1	28851436	28851535	+	chr1:28851436-28851535:+	chr4	2542611	2542678	+	chr4:2542611-2542678:+	chr18	41984880	41985108	+	chr18:41984880-41985108:+	chr5	169997974	169998025	+	chr5:169997974-169998025:+	chr1	225535507	225535564	-	chr1:225535507-225535564:-	chr12	111446107	111446217	+	chr12:111446107-111446217:+	chr16	15699729	15699855	+	chr16:15699729-15699855:+	chr1	19125603	19125700	-	chr1:19125603-19125700:-	chr12	54554217	54554378	+	chr12:54554217-54554378:+	chr8	63747561	63747631	-	chr8:63747561-63747631:-	chr9	125599835	125599928	-	chr9:125599835-125599928:-	chr6	52593727	52593845	+	chr6:52593727-52593845:+	chr9	284375	284568	+	chr9:284375-284568:+	chr16	35241809	35241927	+	chr16:35241809-35241927:+	chr4	109451629	109451774	+	chr4:109451629-109451774:+	chr10	98411175	98411287	-	chr10:98411175-98411287:-	chr17	82447851	82447928	-	chr17:82447851-82447928:-	chr10	46551416	46551538	-	chr10:46551416-46551538:-	chr16	24927684	24927733	-	chr16:24927684-24927733:-	chr2	30965316	30965411	-	chr2:30965316-30965411:-	chr2	112554524	112554579	+	chr2:112554524-112554579:+	chr19	39355817	39355901	+	chr19:39355817-39355901:+	chr12	71660289	71660428	-	chr12:71660289-71660428:-	chr1	115350533	115350658	+	chr1:115350533-115350658:+	chr6	135966968	135967064	+	chr6:135966968-135967064:+	chr7	150964521	150964647	-	chr7:150964521-150964647:-	chr10	103111745	103111806	-	chr10:103111745-103111806:-	chr5	58130806	58130910	+	chr5:58130806-58130910:+	chr10	124526150	124526265	+	chr10:124526150-124526265:+	chr19	40282217	40282445	-	chr19:40282217-40282445:-	chr6	96836265	96836378	-	chr6:96836265-96836378:-	chr10	89512083	89512144	-	chr10:89512083-89512144:-	chr6	64166600	64166675	-	chr6:64166600-64166675:-	chr18	57650266	57650326	-	chr18:57650266-57650326:-	chr2	12486620	12486753	+	chr2:12486620-12486753:+	chr3	54756224	54756410	+	chr3:54756224-54756410:+	chr12	23582159	23582288	-	chr12:23582159-23582288:-	chr2	120943536	120943811	+	chr2:120943536-120943811:+	chr12	26179370	26179501	+	chr12:26179370-26179501:+	chr7	132853093	132853189	-	chr7:132853093-132853189:-	chr5	124986619	124986699	+	chr5:124986619-124986699:+	chr7	139741649	139741846	-	chr7:139741649-139741846:-	chr18	14123114	14123208	-	chr18:14123114-14123208:-	chr8	11694448	11694555	+	chr8:11694448-11694555:+	chr6	149697092	149697187	-	chr6:149697092-149697187:-	chr12	43739632	43739745	-	chr12:43739632-43739745:-	chr10	98403040	98403169	-	chr10:98403040-98403169:-	chr1	25896855	25896935	-	chr1:25896855-25896935:-	chr20	19870844	19870916	+	chr20:19870844-19870916:+	chr8	73074519	73074586	-	chr8:73074519-73074586:-	chr8	11445420	11445571	-	chr8:11445420-11445571:-	chr12	28412754	28412939	+	chr12:28412754-28412939:+	chr1	59316146	59316330	+	chr1:59316146-59316330:+	chr1	196997104	196997223	+	chr1:196997104-196997223:+	chr6	149678682	149678746	-	chr6:149678682-149678746:-	chr4	158610633	158610686	+	chr4:158610633-158610686:+	chr10	5940692	5940811	-	chr10:5940692-5940811:-	chr6	44287190	44287242	-	chr6:44287190-44287242:-	chr21	34688367	34688569	+	chr21:34688367-34688569:+	chr17	50536029	50536200	+	chr17:50536029-50536200:+	chr1	22654008	22654161	+	chr1:22654008-22654161:+	chr10	49878019	49878138	-	chr10:49878019-49878138:-	chr2	55654454	55654501	-	chr2:55654454-55654501:-	chr1	70293504	70293621	-	chr1:70293504-70293621:-	chr3	12626327	12626420	-	chr3:12626327-12626420:-	chr20	24488436	24488652	+	chr20:24488436-24488652:+	chr2	241967576	241967718	+	chr2:241967576-241967718:+	chr4	152811004	152811083	+	chr4:152811004-152811083:+	chr3	197558210	197558303	-	chr3:197558210-197558303:-	chr3	71467251	71467316	-	chr3:71467251-71467316:-	chr9	27150855	27150993	+	chr9:27150855-27150993:+	chr14	49646994	49647093	-	chr14:49646994-49647093:-	chr6	33185701	33185779	-	chr6:33185701-33185779:-	chr3	131620448	131620552	-	chr3:131620448-131620552:-	chr14	31123516	31123625	-	chr14:31123516-31123625:-	chr8	1998801	1998947	+	chr8:1998801-1998947:+	chr10	64091209	64091331	+	chr10:64091209-64091331:+	chr8	116779483	116779587	+	chr8:116779483-116779587:+	chrX	105725358	105725504	-	chrX:105725358-105725504:-	chr15	96323042	96323231	-	chr15:96323042-96323231:-	chr3	50207336	50207478	+	chr3:50207336-50207478:+	chr4	185665733	185666207	-	chr4:185665733-185666207:-	chr18	26934709	26934878	-	chr18:26934709-26934878:-	chr8	141407977	141408162	+	chr8:141407977-141408162:+	chr2	205145527	205145611	+	chr2:205145527-205145611:+	chr20	33381984	33382180	-	chr20:33381984-33382180:-	chr3	185047154	185047238	+	chr3:185047154-185047238:+	chr2	80375389	80375454	+	chr2:80375389-80375454:+	chr8	133002980	133003044	+	chr8:133002980-133003044:+	chr7	44244895	44245016	-	chr7:44244895-44245016:-	chr10	116156013	116156122	-	chr10:116156013-116156122:-	chr19	5675222	5675340	+	chr19:5675222-5675340:+	chr13	29459941	29460020	+	chr13:29459941-29460020:+	chr2	242016850	242016981	+	chr2:242016850-242016981:+	chrX	109863078	109863205	-	chrX:109863078-109863205:-	chr9	91611648	91611912	-	chr9:91611648-91611912:-	chr1	82925265	82925333	+	chr1:82925265-82925333:+	chr16	80277587	80277651	-	chr16:80277587-80277651:-	chr1	72520307	72520437	+	chr1:72520307-72520437:+	chr8	66770514	66770564	+	chr8:66770514-66770564:+	chr2	39474527	39474628	+	chr2:39474527-39474628:+	chr3	11282193	11282439	+	chr3:11282193-11282439:+	chrX	17858619	17858681	-	chrX:17858619-17858681:-	chr8	74207359	74207494	+	chr8:74207359-74207494:+	chr8	9004074	9004297	+	chr8:9004074-9004297:+	chr16	67005136	67005217	+	chr16:67005136-67005217:+	chr7	137932904	137933009	-	chr7:137932904-137933009:-	chr17	45159330	45159493	-	chr17:45159330-45159493:-	chrX	152906284	152906430	-	chrX:152906284-152906430:-	chr9	18904872	18904958	-	chr9:18904872-18904958:-	chr20	35720514	35720603	-	chr20:35720514-35720603:-	chr2	58279550	58279599	+	chr2:58279550-58279599:+	chr2	60513168	60513288	-	chr2:60513168-60513288:-	chr15	82896520	82896710	-	chr15:82896520-82896710:-	chr3	42580443	42580506	-	chr3:42580443-42580506:-	chr10	112605470	112605616	+	chr10:112605470-112605616:+	chr17	47009887	47010042	-	chr17:47009887-47010042:-	chr17	18021422	18021664	-	chr17:18021422-18021664:-	chr5	91092620	91092674	+	chr5:91092620-91092674:+	chr3	136863312	136863434	+	chr3:136863312-136863434:+	chr15	69394919	69395061	+	chr15:69394919-69395061:+	chr5	64694087	64694200	+	chr5:64694087-64694200:+	chr8	50568882	50569020	+	chr8:50568882-50569020:+	chr10	101815765	101815829	-	chr10:101815765-101815829:-	chr16	87998172	87998247	+	chr16:87998172-87998247:+	chr8	27942626	27942754	-	chr8:27942626-27942754:-	chrX	18705378	18705533	+	chrX:18705378-18705533:+	chr18	54854618	54854775	+	chr18:54854618-54854775:+	chr4	15429312	15429416	+	chr4:15429312-15429416:+	chr1	201145109	201145336	-	chr1:201145109-201145336:-	chr9	21017809	21017911	-	chr9:21017809-21017911:-	chr12	106878987	106879126	+	chr12:106878987-106879126:+	chr14	85552634	85552737	+	chr14:85552634-85552737:+	chr7	87159639	87159822	+	chr7:87159639-87159822:+	chr20	14051922	14052021	+	chr20:14051922-14052021:+	chr17	4071339	4071447	-	chr17:4071339-4071447:-	chr12	51960056	51960188	+	chr12:51960056-51960188:+	chr1	203017756	203017920	+	chr1:203017756-203017920:+	chr12	104224816	104224902	+	chr12:104224816-104224902:+	chr18	59564614	59564714	-	chr18:59564614-59564714:-	chr1	182795730	182795841	+	chr1:182795730-182795841:+	chr4	174948168	174948222	+	chr4:174948168-174948222:+	chr4	186982738	186982900	-	chr4:186982738-186982900:-	chr12	100842186	100842238	+	chr12:100842186-100842238:+	chr22	23059863	23060013	-	chr22:23059863-23060013:-	chrX	12121716	12121893	+	chrX:12121716-12121893:+	chr1	15633798	15633880	+	chr1:15633798-15633880:+	chr3	60573577	60573742	-	chr3:60573577-60573742:-	chr10	102625811	102625937	+	chr10:102625811-102625937:+	chr10	97424801	97424894	-	chr10:97424801-97424894:-	chr14	23542159	23542256	+	chr14:23542159-23542256:+	chr2	73277687	73277831	-	chr2:73277687-73277831:-	chr7	157689212	157689391	-	chr7:157689212-157689391:-	chr8	137940419	137940650	-	chr8:137940419-137940650:-	chr16	14984543	14984659	+	chr16:14984543-14984659:+	chr1	19526128	19526389	+	chr1:19526128-19526389:+	chr2	54222997	54223084	+	chr2:54222997-54223084:+	chr7	50645574	50645653	-	chr7:50645574-50645653:-	chr5	160294728	160294964	-	chr5:160294728-160294964:-	chr8	118284514	118284587	+	chr8:118284514-118284587:+	chr5	132352489	132352632	-	chr5:132352489-132352632:-	chrX	74781133	74781245	-	chrX:74781133-74781245:-	chr17	77725402	77725526	-	chr17:77725402-77725526:-	chr2	86806284	86806368	-	chr2:86806284-86806368:-	chr18	37397965	37398137	-	chr18:37397965-37398137:-	chr3	44974638	44974700	-	chr3:44974638-44974700:-	chr1	54645301	54645423	+	chr1:54645301-54645423:+	chr2	233414565	233414715	+	chr2:233414565-233414715:+	chr16	68934998	68935077	+	chr16:68934998-68935077:+	chr19	16095776	16095894	+	chr19:16095776-16095894:+	chr1	204608051	204608224	+	chr1:204608051-204608224:+	chr21	43950575	43950710	+	chr21:43950575-43950710:+	chrX	23257140	23257278	-	chrX:23257140-23257278:-	chr18	23298907	23299001	-	chr18:23298907-23299001:-	chr4	113973712	113973805	-	chr4:113973712-113973805:-	chr10	101904371	101904451	-	chr10:101904371-101904451:-	chr12	113294106	113294229	+	chr12:113294106-113294229:+	chr7	146680728	146680830	+	chr7:146680728-146680830:+	chr4	177638973	177639092	+	chr4:177638973-177639092:+	chrX	110011967	110012091	+	chrX:110011967-110012091:+	chr7	6010634	6010772	+	chr7:6010634-6010772:+	chr8	96680443	96680548	+	chr8:96680443-96680548:+	chr2	216509445	216509496	+	chr2:216509445-216509496:+	chr21	34299569	34299622	+	chr21:34299569-34299622:+	chr16	57790930	57791067	-	chr16:57790930-57791067:-	chr3	99677751	99677889	+	chr3:99677751-99677889:+	chrX	137212301	137212454	-	chrX:137212301-137212454:-	chr8	132994716	132994805	+	chr8:132994716-132994805:+	chr4	55351097	55351215	+	chr4:55351097-55351215:+	chr19	37678622	37678774	-	chr19:37678622-37678774:-	chr2	855340	855417	-	chr2:855340-855417:-	chr14	73870675	73870757	+	chr14:73870675-73870757:+	chr1	26552818	26552897	+	chr1:26552818-26552897:+	chr12	7212772	7212872	+	chr12:7212772-7212872:+	chr10	94607910	94608027	+	chr10:94607910-94608027:+	chr5	96545216	96545321	+	chr5:96545216-96545321:+	chr7	18290441	18290516	+	chr7:18290441-18290516:+	chr9	124367652	124367801	-	chr9:124367652-124367801:-	chr17	809036	809101	-	chr17:809036-809101:-	chr3	128655595	128655729	-	chr3:128655595-128655729:-	chr2	182337932	182338030	-	chr2:182337932-182338030:-	chr8	42325287	42325362	+	chr8:42325287-42325362:+	chr2	219393611	219393749	-	chr2:219393611-219393749:-	chr8	3449948	3450049	-	chr8:3449948-3450049:-	chr6	132753418	132753492	-	chr6:132753418-132753492:-	chrX	44318072	44318255	-	chrX:44318072-44318255:-	chr7	2549066	2549125	-	chr7:2549066-2549125:-	chr5	126946295	126946365	-	chr5:126946295-126946365:-	chr20	9720021	9720076	-	chr20:9720021-9720076:-	chr1	160550611	160550847	-	chr1:160550611-160550847:-	chr1	164674490	164674817	+	chr1:164674490-164674817:+	chr1	35052169	35052436	+	chr1:35052169-35052436:+	chrX	101738162	101738258	-	chrX:101738162-101738258:-	chr5	150902409	150902567	-	chr5:150902409-150902567:-	chr9	84290356	84290420	-	chr9:84290356-84290420:-	chr8	66776050	66776177	+	chr8:66776050-66776177:+	chr22	24025700	24025817	+	chr22:24025700-24025817:+	chr12	116876691	116876801	-	chr12:116876691-116876801:-	chr22	35263982	35264097	+	chr22:35263982-35264097:+	chr10	73762098	73762167	+	chr10:73762098-73762167:+	chr18	39285462	39285611	-	chr18:39285462-39285611:-	chr1	42396440	42396501	+	chr1:42396440-42396501:+	chrX	149378933	149379034	-	chrX:149378933-149379034:-	chr16	51503062	51503259	-	chr16:51503062-51503259:-	chr1	9874034	9874158	-	chr1:9874034-9874158:-	chr12	30747600	30747675	-	chr12:30747600-30747675:-	chr3	16440508	16440584	-	chr3:16440508-16440584:-	chr2	144248617	144248698	-	chr2:144248617-144248698:-	chr2	115400802	115400954	+	chr2:115400802-115400954:+	chrX	104131848	104131946	-	chrX:104131848-104131946:-	chr2	241020335	241020487	+	chr2:241020335-241020487:+	chr16	8929369	8929544	-	chr16:8929369-8929544:-	chr19	36872551	36872641	+	chr19:36872551-36872641:+	chr1	908101	908213	+	chr1:908101-908213:+	chr9	135734530	135734628	+	chr9:135734530-135734628:+	chr13	45810931	45810987	-	chr13:45810931-45810987:-	chr1	4587298	4587349	+	chr1:4587298-4587349:+	chr14	91185470	91185576	+	chr14:91185470-91185576:+	chr18	33616679	33616727	+	chr18:33616679-33616727:+	chr2	1482103	1482313	+	chr2:1482103-1482313:+	chr3	177160871	177160989	-	chr3:177160871-177160989:-	chr7	44225763	44225892	-	chr7:44225763-44225892:-	chr22	19052481	19052606	-	chr22:19052481-19052606:-	chr9	70408336	70408430	-	chr9:70408336-70408430:-	chr16	9100925	9101030	+	chr16:9100925-9101030:+	chr3	65401530	65401720	-	chr3:65401530-65401720:-	chr14	67353699	67353960	-	chr14:67353699-67353960:-	chr11	41356458	41356630	-	chr11:41356458-41356630:-	chr4	173125153	173125222	-	chr4:173125153-173125222:-	chr5	127233750	127233841	-	chr5:127233750-127233841:-	chr5	135339428	135339576	-	chr5:135339428-135339576:-	chr1	32540682	32540741	+	chr1:32540682-32540741:+	chr19	1216268	1216399	+	chr19:1216268-1216399:+	chr9	137382423	137382490	-	chr9:137382423-137382490:-	chr8	27904900	27905009	-	chr8:27904900-27905009:-	chr3	13347090	13347369	-	chr3:13347090-13347369:-	chr12	13763987	13764089	-	chr12:13763987-13764089:-	chr16	5228195	5228362	+	chr16:5228195-5228362:+	chr2	111544203	111544288	+	chr2:111544203-111544288:+	chr9	14908764	14909062	-	chr9:14908764-14909062:-	chr1	227576234	227576349	+	chr1:227576234-227576349:+	chr16	84733053	84733106	+	chr16:84733053-84733106:+	chr1	6234405	6234512	-	chr1:6234405-6234512:-	chr8	20148415	20148517	-	chr8:20148415-20148517:-	chr6	116532675	116532826	+	chr6:116532675-116532826:+	chr15	25557985	25558096	-	chr15:25557985-25558096:-	chr2	28310199	28310370	+	chr2:28310199-28310370:+	chr17	13842630	13842706	-	chr17:13842630-13842706:-	chr12	132604860	132605019	-	chr12:132604860-132605019:-	chr9	105570751	105570898	+	chr9:105570751-105570898:+	chr18	58916505	58916727	+	chr18:58916505-58916727:+	chr15	72683205	72683305	-	chr15:72683205-72683305:-	chr12	120574468	120574538	+	chr12:120574468-120574538:+	chr5	138881042	138881138	+	chr5:138881042-138881138:+	chr9	4627753	4627857	-	chr9:4627753-4627857:-	chr20	31934322	31934409	+	chr20:31934322-31934409:+	chr9	84557913	84558055	+	chr9:84557913-84558055:+	chr19	4716053	4716153	-	chr19:4716053-4716153:-	chr16	70400696	70401095	-	chr16:70400696-70401095:-	chr5	41431869	41431995	-	chr5:41431869-41431995:-	chr2	73272187	73272303	-	chr2:73272187-73272303:-	chr2	40213169	40213219	+	chr2:40213169-40213219:+	chr14	56927569	56927719	+	chr14:56927569-56927719:+	chr5	151142353	151142475	-	chr5:151142353-151142475:-	chr2	45700539	45700646	+	chr2:45700539-45700646:+	chr8	42354417	42354522	+	chr8:42354417-42354522:+	chr17	34048332	34048405	-	chr17:34048332-34048405:-	chr1	70886278	70886329	-	chr1:70886278-70886329:-	chr12	96198026	96198143	+	chr12:96198026-96198143:+	chr1	24329196	24329288	+	chr1:24329196-24329288:+	chr2	67283389	67283520	+	chr2:67283389-67283520:+	chr17	82956186	82956402	-	chr17:82956186-82956402:-	chr18	39879231	39879306	-	chr18:39879231-39879306:-	chr10	2186512	2186599	-	chr10:2186512-2186599:-	chr19	45892170	45892280	-	chr19:45892170-45892280:-	chr2	168783234	168783376	-	chr2:168783234-168783376:-	chr4	90911255	90911358	+	chr4:90911255-90911358:+	chrX	78065167	78065273	+	chrX:78065167-78065273:+	chr16	69230383	69230463	+	chr16:69230383-69230463:+	chr3	9742352	9742542	+	chr3:9742352-9742542:+	chr5	142750120	142750229	+	chr5:142750120-142750229:+	chr18	612765	612912	+	chr18:612765-612912:+	chrX	21733656	21733758	-	chrX:21733656-21733758:-	chr2	96688268	96688397	+	chr2:96688268-96688397:+	chr5	128115530	128115626	+	chr5:128115530-128115626:+	chr22	24589156	24589394	-	chr22:24589156-24589394:-	chr2	107768367	107768472	+	chr2:107768367-107768472:+	chr17	40181299	40181456	+	chr17:40181299-40181456:+	chr12	99095399	99095525	-	chr12:99095399-99095525:-	chr7	132565465	132565648	-	chr7:132565465-132565648:-	chr15	55324780	55324835	+	chr15:55324780-55324835:+	chr9	72607817	72607926	+	chr9:72607817-72607926:+	chr13	48239226	48239333	+	chr13:48239226-48239333:+	chr15	93386750	93386799	+	chr15:93386750-93386799:+	chr18	5957443	5957564	-	chr18:5957443-5957564:-	chr12	115811239	115811346	-	chr12:115811239-115811346:-	chr6	128491732	128491850	-	chr6:128491732-128491850:-	chr6	39718422	39718578	-	chr6:39718422-39718578:-	chr6	111685171	111685322	-	chr6:111685171-111685322:-	chr14	29724470	29724546	-	chr14:29724470-29724546:-	chr1	210041017	210041205	+	chr1:210041017-210041205:+	chr2	50547470	50547524	-	chr2:50547470-50547524:-	chr16	82549566	82549670	-	chr16:82549566-82549670:-	chr19	28453844	28453936	-	chr19:28453844-28453936:-	chr10	33247709	33247809	-	chr10:33247709-33247809:-	chr6	166276210	166276325	-	chr6:166276210-166276325:-	chr15	64041400	64041524	-	chr15:64041400-64041524:-	chr1	231900617	231900752	+	chr1:231900617-231900752:+	chr15	88098529	88098662	-	chr15:88098529-88098662:-	chr3	188198742	188198862	+	chr3:188198742-188198862:+	chr2	40213109	40213219	+	chr2:40213109-40213219:+	chr15	65073299	65073366	-	chr15:65073299-65073366:-	chr2	28152476	28152554	+	chr2:28152476-28152554:+	chr1	86619101	86619172	-	chr1:86619101-86619172:-	chr9	36930888	36930945	-	chr9:36930888-36930945:-	chr1	167268428	167268597	+	chr1:167268428-167268597:+	chr16	89141067	89141277	+	chr16:89141067-89141277:+	chr6	56241647	56241727	-	chr6:56241647-56241727:-	chr22	24220492	24220585	-	chr22:24220492-24220585:-	chr19	37096031	37096116	+	chr19:37096031-37096116:+	chr18	34595812	34595919	+	chr18:34595812-34595919:+	chr13	51257085	51257146	+	chr13:51257085-51257146:+	chr9	16867949	16868170	-	chr9:16867949-16868170:-	chr10	114112975	114113051	-	chr10:114112975-114113051:-	chr10	124981225	124981329	+	chr10:124981225-124981329:+	chr8	42471067	42471202	-	chr8:42471067-42471202:-	chr21	41372934	41373000	+	chr21:41372934-41373000:+	chr5	123550228	123550303	+	chr5:123550228-123550303:+	chr9	136084327	136084417	-	chr9:136084327-136084417:-	chr16	53859166	53859400	+	chr16:53859166-53859400:+	chr16	19882132	19882302	-	chr16:19882132-19882302:-	chrX	108950987	108951099	-	chrX:108950987-108951099:-	chrX	154431520	154431658	+	chrX:154431520-154431658:+	chr4	83681336	83681425	-	chr4:83681336-83681425:-	chr16	8802290	8802390	+	chr16:8802290-8802390:+	chr14	55938304	55938436	+	chr14:55938304-55938436:+	chr14	76397187	76397446	+	chr14:76397187-76397446:+	chr19	19585937	19585988	-	chr19:19585937-19585988:-	chr4	88150192	88150386	-	chr4:88150192-88150386:-	chr1	55927740	55927804	+	chr1:55927740-55927804:+	chr15	49631001	49631059	+	chr15:49631001-49631059:+	chr2	241269361	241269562	-	chr2:241269361-241269562:-	chr14	90699158	90699224	-	chr14:90699158-90699224:-	chr6	13079536	13079607	+	chr6:13079536-13079607:+	chr10	107812806	107812907	-	chr10:107812806-107812907:-	chrX	119417548	119417641	+	chrX:119417548-119417641:+	chr4	168479286	168479562	-	chr4:168479286-168479562:-	chr22	19107761	19107903	-	chr22:19107761-19107903:-	chr15	99695990	99696137	+	chr15:99695990-99696137:+	chr5	55702739	55702895	-	chr5:55702739-55702895:-	chr7	47559733	47559800	-	chr7:47559733-47559800:-	chr14	22428925	22429097	-	chr14:22428925-22429097:-	chr1	22573678	22573845	+	chr1:22573678-22573845:+	chr6	14709426	14709537	-	chr6:14709426-14709537:-	chr1	33101833	33101903	+	chr1:33101833-33101903:+	chr5	869245	869405	-	chr5:869245-869405:-	chr1	236207133	236207281	+	chr1:236207133-236207281:+	chr1	181036997	181037113	+	chr1:181036997-181037113:+	chr7	30892841	30892898	+	chr7:30892841-30892898:+	chr2	55320829	55320929	+	chr2:55320829-55320929:+	chr6	83986894	83987052	+	chr6:83986894-83987052:+	chr2	60437640	60437715	-	chr2:60437640-60437715:-	chr18	32895228	32895423	+	chr18:32895228-32895423:+	chr14	47499735	47499924	-	chr14:47499735-47499924:-	chr12	12072225	12072500	+	chr12:12072225-12072500:+	chr2	33493054	33493173	+	chr2:33493054-33493173:+	chrX	119831652	119831760	-	chrX:119831652-119831760:-	chr1	183841825	183841928	+	chr1:183841825-183841928:+	chr8	40161621	40161753	+	chr8:40161621-40161753:+	chr1	53947862	53947982	+	chr1:53947862-53947982:+	chr10	35455357	35455464	+	chr10:35455357-35455464:+	chr19	10706710	10706826	+	chr19:10706710-10706826:+	chrX	153220589	153220736	-	chrX:153220589-153220736:-	chr3	10918752	10918822	-	chr3:10918752-10918822:-	chr6	13239836	13239970	+	chr6:13239836-13239970:+	chr20	62280009	62280123	+	chr20:62280009-62280123:+	chrX	12341541	12341638	+	chrX:12341541-12341638:+	chr10	97153379	97153487	-	chr10:97153379-97153487:-	chr6	45892145	45892233	-	chr6:45892145-45892233:-	chr9	37575522	37575662	-	chr9:37575522-37575662:-	chr17	43983396	43983499	-	chr17:43983396-43983499:-	chr5	38305432	38305618	+	chr5:38305432-38305618:+	chr8	23247987	23248198	+	chr8:23247987-23248198:+	chr9	121927923	121928145	-	chr9:121927923-121928145:-	chr3	66356031	66356085	+	chr3:66356031-66356085:+	chr12	51251465	51251584	-	chr12:51251465-51251584:-	chr15	79155392	79155583	-	chr15:79155392-79155583:-	chr2	109227694	109227770	+	chr2:109227694-109227770:+	chr10	74146055	74146152	-	chr10:74146055-74146152:-	chr21	45116933	45117039	+	chr21:45116933-45117039:+	chr9	70857210	70857296	-	chr9:70857210-70857296:-	chr12	100499853	100500025	+	chr12:100499853-100500025:+	chr16	15672690	15672772	+	chr16:15672690-15672772:+	chr19	37919195	37919295	+	chr19:37919195-37919295:+	chr7	132363928	132364055	-	chr7:132363928-132364055:-	chr9	70848531	70848580	-	chr9:70848531-70848580:-	chr5	152087279	152087389	+	chr5:152087279-152087389:+	chr6	131534840	131534908	+	chr6:131534840-131534908:+	chr7	80794854	80794958	-	chr7:80794854-80794958:-	chr1	152007604	152007668	+	chr1:152007604-152007668:+	chrX	13720428	13720498	-	chrX:13720428-13720498:-	chr15	59445149	59445263	+	chr15:59445149-59445263:+	chr16	52629188	52629297	+	chr16:52629188-52629297:+	chr1	145936391	145936589	+	chr1:145936391-145936589:+	chr13	114057233	114057475	-	chr13:114057233-114057475:-	chr17	36156951	36157002	+	chr17:36156951-36157002:+	chr10	31387124	31387267	+	chr10:31387124-31387267:+	chrX	43810923	43811027	-	chrX:43810923-43811027:-	chr9	106588828	106589014	+	chr9:106588828-106589014:+	chr1	183942863	183943057	-	chr1:183942863-183943057:-	chr2	60439272	60439438	-	chr2:60439272-60439438:-	chr15	30033434	30033563	-	chr15:30033434-30033563:-	chr17	45858119	45858219	-	chr17:45858119-45858219:-	chr21	44336824	44336921	-	chr21:44336824-44336921:-	chr6	90127176	90127293	-	chr6:90127176-90127293:-	chr3	122475858	122475922	-	chr3:122475858-122475922:-	chr7	74381582	74381631	+	chr7:74381582-74381631:+	chr13	33889127	33889222	+	chr13:33889127-33889222:+	chr1	171270577	171270746	+	chr1:171270577-171270746:+	chrX	38220227	38220346	-	chrX:38220227-38220346:-	chr2	85883928	85884016	-	chr2:85883928-85884016:-	chr1	154532787	154533014	+	chr1:154532787-154533014:+	chr9	98075570	98075733	+	chr9:98075570-98075733:+	chr2	207148982	207149201	-	chr2:207148982-207149201:-	chr14	63882080	63882245	+	chr14:63882080-63882245:+	chr2	216695416	216695643	+	chr2:216695416-216695643:+	chr12	6655638	6655914	-	chr12:6655638-6655914:-	chr18	49114508	49114616	-	chr18:49114508-49114616:-	chr3	170702071	170702177	-	chr3:170702071-170702177:-	chrX	139732435	139732526	-	chrX:139732435-139732526:-	chrX	75377879	75377947	-	chrX:75377879-75377947:-	chr1	40403684	40403747	+	chr1:40403684-40403747:+	chr18	21434947	21435076	+	chr18:21434947-21435076:+	chr8	42536355	42536472	-	chr8:42536355-42536472:-	chr15	55991926	55992006	-	chr15:55991926-55992006:-	chr15	49318972	49319117	+	chr15:49318972-49319117:+	chr19	33477080	33477300	-	chr19:33477080-33477300:-	chr1	92218790	92218909	+	chr1:92218790-92218909:+	chr5	59426395	59426473	-	chr5:59426395-59426473:-	chr6	96601053	96601153	+	chr6:96601053-96601153:+	chr3	172122597	172122653	+	chr3:172122597-172122653:+	chr13	60468351	60468404	+	chr13:60468351-60468404:+	chr5	138880681	138880734	+	chr5:138880681-138880734:+	chr17	15232369	15232614	-	chr17:15232369-15232614:-	chr10	45459740	45459878	-	chr10:45459740-45459878:-	chr9	132827307	132827436	-	chr9:132827307-132827436:-	chr10	122492044	122492205	+	chr10:122492044-122492205:+	chr3	196950334	196950559	-	chr3:196950334-196950559:-	chr7	95139575	95139621	+	chr7:95139575-95139621:+	chr4	113149090	113149206	+	chr4:113149090-113149206:+	chr9	93009380	93009434	+	chr9:93009380-93009434:+	chr1	20071489	20071636	+	chr1:20071489-20071636:+	chr1	153753701	153753819	+	chr1:153753701-153753819:+	chr3	68474306	68474423	+	chr3:68474306-68474423:+	chr2	290985	291217	+	chr2:290985-291217:+	chr1	230269635	230269726	-	chr1:230269635-230269726:-	chr18	63705261	63705347	+	chr18:63705261-63705347:+	chrX	147917726	147917828	+	chrX:147917726-147917828:+	chr4	152040233	152040357	+	chr4:152040233-152040357:+	chrX	153674632	153674855	-	chrX:153674632-153674855:-	chr16	87452237	87452428	-	chr16:87452237-87452428:-	chr3	58118722	58118844	+	chr3:58118722-58118844:+	chr8	6131835	6131890	-	chr8:6131835-6131890:-	chrX	107547081	107547243	+	chrX:107547081-107547243:+	chr5	16518660	16518785	-	chr5:16518660-16518785:-	chr9	27438926	27439003	-	chr9:27438926-27439003:-	chr5	72494223	72494294	-	chr5:72494223-72494294:-	chr7	44618824	44618935	+	chr7:44618824-44618935:+	chr22	36149259	36149372	-	chr22:36149259-36149372:-	chr2	55205605	55205729	-	chr2:55205605-55205729:-	chr5	143166027	143166098	+	chr5:143166027-143166098:+	chr5	94745234	94745394	-	chr5:94745234-94745394:-	chr13	110547507	110547579	-	chr13:110547507-110547579:-	chr10	125122657	125122869	-	chr10:125122657-125122869:-	chr14	36397159	36397279	+	chr14:36397159-36397279:+	chr7	152079565	152079670	+	chr7:152079565-152079670:+	chr15	78937686	78937824	-	chr15:78937686-78937824:-	chr2	134706305	134706439	-	chr2:134706305-134706439:-	chr15	92644652	92644721	-	chr15:92644652-92644721:-	chr22	37985052	37985223	+	chr22:37985052-37985223:+	chr15	90355351	90355417	+	chr15:90355351-90355417:+	chr15	36790208	36790359	+	chr15:36790208-36790359:+	chr4	7250348	7250459	+	chr4:7250348-7250459:+	chr7	102270084	102270247	+	chr7:102270084-102270247:+	chr9	129891200	129891295	-	chr9:129891200-129891295:-	chr5	132884119	132884189	-	chr5:132884119-132884189:-	chr8	93919096	93919144	+	chr8:93919096-93919144:+	chr3	33416006	33416101	-	chr3:33416006-33416101:-	chr19	2188197	2188290	+	chr19:2188197-2188290:+	chr5	1939770	1939942	+	chr5:1939770-1939942:+	chr3	151261387	151261439	-	chr3:151261387-151261439:-	chr17	34100018	34100088	-	chr17:34100018-34100088:-	chr1	160575672	160575734	-	chr1:160575672-160575734:-	chr8	6709481	6709543	+	chr8:6709481-6709543:+	chr4	157805251	157805343	-	chr4:157805251-157805343:-	chr19	7349881	7350044	+	chr19:7349881-7350044:+	chr2	29328385	29328510	+	chr2:29328385-29328510:+	chr1	201834954	201835065	+	chr1:201834954-201835065:+	chr1	59457999	59458054	+	chr1:59457999-59458054:+	chr17	61378951	61379141	+	chr17:61378951-61379141:+	chr21	14152860	14152971	-	chr21:14152860-14152971:-	chr16	84732468	84732590	+	chr16:84732468-84732590:+	chr21	26191749	26191822	+	chr21:26191749-26191822:+	chr3	18568107	18568155	+	chr3:18568107-18568155:+	chr7	33365564	33365679	+	chr7:33365564-33365679:+	chr17	11993502	11993655	-	chr17:11993502-11993655:-	chr1	144458847	144459037	-	chr1:144458847-144459037:-	chr4	54226074	54226186	+	chr4:54226074-54226186:+	chr17	43861134	43861254	+	chr17:43861134-43861254:+	chrX	135328478	135328592	+	chrX:135328478-135328592:+	chr5	126584363	126584496	-	chr5:126584363-126584496:-	chr15	74890979	74891036	+	chr15:74890979-74891036:+	chr10	86851478	86851770	+	chr10:86851478-86851770:+	chr2	170527095	170527203	+	chr2:170527095-170527203:+	chr7	39665226	39665291	+	chr7:39665226-39665291:+	chr12	48816873	48816996	+	chr12:48816873-48816996:+	chr1	94910911	94911053	-	chr1:94910911-94911053:-	chr12	7040940	7041052	+	chr12:7040940-7041052:+	chr22	46789312	46789472	+	chr22:46789312-46789472:+	chr8	74175052	74175220	+	chr8:74175052-74175220:+	chr7	1907901	1908012	-	chr7:1907901-1908012:-	chrX	65847537	65847755	-	chrX:65847537-65847755:-	chr4	122949473	122949595	+	chr4:122949473-122949595:+	chr15	52098661	52098807	-	chr15:52098661-52098807:-	chr2	166321439	166321516	-	chr2:166321439-166321516:-	chr14	73888273	73888365	+	chr14:73888273-73888365:+	chr10	102715223	102715329	+	chr10:102715223-102715329:+	chr22	49584679	49584775	-	chr22:49584679-49584775:-	chr12	108636395	108636456	+	chr12:108636395-108636456:+	chr2	230172570	230172803	+	chr2:230172570-230172803:+	chr10	78048981	78049226	+	chr10:78048981-78049226:+	chr2	227700913	227701109	-	chr2:227700913-227701109:-	chr14	64872322	64872439	-	chr14:64872322-64872439:-	chr3	177078632	177078779	-	chr3:177078632-177078779:-	chr9	14243315	14243393	-	chr9:14243315-14243393:-	chr6	169663563	169663650	-	chr6:169663563-169663650:-	chr5	142915542	142915685	+	chr5:142915542-142915685:+	chr1	110390168	110390298	-	chr1:110390168-110390298:-	chr3	76742421	76742529	+	chr3:76742421-76742529:+	chr10	124473129	124473280	+	chr10:124473129-124473280:+	chr15	78260637	78260753	-	chr15:78260637-78260753:-	chr19	9330115	9330219	+	chr19:9330115-9330219:+	chr7	158538035	158538186	+	chr7:158538035-158538186:+	chr16	31875152	31875303	+	chr16:31875152-31875303:+	chr6	97540732	97540848	+	chr6:97540732-97540848:+	chr8	101785855	101786053	-	chr8:101785855-101786053:-	chr3	143771796	143771981	-	chr3:143771796-143771981:-	chr4	144499447	144499521	-	chr4:144499447-144499521:-	chr7	26430205	26430411	+	chr7:26430205-26430411:+	chr4	38064469	38064597	+	chr4:38064469-38064597:+	chr21	29305204	29305323	+	chr21:29305204-29305323:+	chr3	185546877	185546973	-	chr3:185546877-185546973:-	chr17	5418015	5418142	-	chr17:5418015-5418142:-	chr9	13278412	13278503	-	chr9:13278412-13278503:-	chr4	142660777	142660897	-	chr4:142660777-142660897:-	chr20	46954659	46954754	+	chr20:46954659-46954754:+	chr19	58245787	58245870	+	chr19:58245787-58245870:+	chr17	9437797	9437888	-	chr17:9437797-9437888:-	chr1	110429791	110430067	+	chr1:110429791-110430067:+	chr5	134177766	134177915	-	chr5:134177766-134177915:-	chr6	108543519	108543600	-	chr6:108543519-108543600:-	chr22	19060566	19060956	-	chr22:19060566-19060956:-	chr2	3476046	3476138	+	chr2:3476046-3476138:+	chr2	65040700	65040816	+	chr2:65040700-65040816:+	chr14	65645960	65646118	+	chr14:65645960-65646118:+	chr10	32481671	32481783	+	chr10:32481671-32481783:+	chr18	33626862	33627071	+	chr18:33626862-33627071:+	chr5	14147953	14148001	+	chr5:14147953-14148001:+	chr10	11073984	11074085	-	chr10:11073984-11074085:-	chr1	158180214	158180324	+	chr1:158180214-158180324:+	chrX	132835470	132835600	-	chrX:132835470-132835600:-	chr12	50185390	50185449	-	chr12:50185390-50185449:-	chr17	60073962	60074160	-	chr17:60073962-60074160:-	chr16	75261093	75261163	-	chr16:75261093-75261163:-	chr10	126058227	126058355	-	chr10:126058227-126058355:-	chrX	30674302	30674467	+	chrX:30674302-30674467:+	chr4	184453780	184453856	-	chr4:184453780-184453856:-	chr18	34988593	34988687	+	chr18:34988593-34988687:+	chr2	29350164	29350294	+	chr2:29350164-29350294:+	chr12	26818444	26818506	-	chr12:26818444-26818506:-	chr1	74541537	74541611	+	chr1:74541537-74541611:+	chrX	125101986	125102138	-	chrX:125101986-125102138:-	chr5	139871044	139871149	-	chr5:139871044-139871149:-	chr12	111444739	111444859	+	chr12:111444739-111444859:+	chr18	47561734	47561852	+	chr18:47561734-47561852:+	chr8	89612792	89612847	-	chr8:89612792-89612847:-	chr8	100621815	100621954	-	chr8:100621815-100621954:-	chr7	76033636	76033707	-	chr7:76033636-76033707:-	chr10	60898674	60898731	-	chr10:60898674-60898731:-	chr1	162562473	162562585	+	chr1:162562473-162562585:+	chr22	26466051	26466105	-	chr22:26466051-26466105:-	chr19	32823475	32823575	+	chr19:32823475-32823575:+	chr2	175127156	175127232	-	chr2:175127156-175127232:-	chr5	76162791	76162861	+	chr5:76162791-76162861:+	chr1	90822072	90822156	-	chr1:90822072-90822156:-	chr14	104049865	104049938	+	chr14:104049865-104049938:+	chr4	90403924	90404020	+	chr4:90403924-90404020:+	chrX	51884982	51885056	+	chrX:51884982-51885056:+	chr4	140302426	140302674	-	chr4:140302426-140302674:-	chr1	167640571	167640713	+	chr1:167640571-167640713:+	chr21	40383506	40383585	+	chr21:40383506-40383585:+	chr13	39537771	39537888	-	chr13:39537771-39537888:-	chr17	56270222	56270476	+	chr17:56270222-56270476:+	chr8	118585834	118585993	-	chr8:118585834-118585993:-	chr1	54338986	54339154	-	chr1:54338986-54339154:-	chr10	60044265	60044349	-	chr10:60044265-60044349:-	chrX	40715118	40715221	-	chrX:40715118-40715221:-	chr13	113637620	113637760	+	chr13:113637620-113637760:+	chr9	114410880	114410982	-	chr9:114410880-114410982:-	chr6	29664650	29664768	+	chr6:29664650-29664768:+	chr21	28482957	28483070	-	chr21:28482957-28483070:-	chr21	42766977	42767155	+	chr21:42766977-42767155:+	chr3	123551019	123551088	-	chr3:123551019-123551088:-	chr16	87924202	87924337	-	chr16:87924202-87924337:-	chr1	116033758	116033872	+	chr1:116033758-116033872:+	chr2	2781496	2781646	-	chr2:2781496-2781646:-	chr9	124506171	124506318	-	chr9:124506171-124506318:-	chr4	187633079	187633147	+	chr4:187633079-187633147:+	chr3	28577033	28577150	+	chr3:28577033-28577150:+	chr8	88333117	88333176	+	chr8:88333117-88333176:+	chr20	35481133	35481252	-	chr20:35481133-35481252:-	chr2	38926122	38926266	+	chr2:38926122-38926266:+	chr3	61885967	61886223	+	chr3:61885967-61886223:+	chr2	241809782	241809926	+	chr2:241809782-241809926:+	chr2	188491436	188491595	+	chr2:188491436-188491595:+	chr16	80978242	80978416	-	chr16:80978242-80978416:-	chr9	72624715	72624839	+	chr9:72624715-72624839:+	chr15	99694076	99694200	+	chr15:99694076-99694200:+	chr10	132757403	132757564	+	chr10:132757403-132757564:+	chr1	231563465	231563630	+	chr1:231563465-231563630:+	chr17	19265991	19266128	+	chr17:19265991-19266128:+	chr8	86505300	86505380	-	chr8:86505300-86505380:-	chr8	25328713	25328767	+	chr8:25328713-25328767:+	chr1	85036710	85036869	-	chr1:85036710-85036869:-	chr18	74147035	74147120	-	chr18:74147035-74147120:-	chr8	116734277	116734355	-	chr8:116734277-116734355:-	chr17	58705878	58706023	+	chr17:58705878-58706023:+	chr10	89626537	89626633	-	chr10:89626537-89626633:-	chrX	91313861	91313965	-	chrX:91313861-91313965:-	chr2	168092909	168093132	-	chr2:168092909-168093132:-	chr16	81651564	81651687	+	chr16:81651564-81651687:+	chr1	17047417	17047513	-	chr1:17047417-17047513:-	chr5	173078580	173078693	+	chr5:173078580-173078693:+	chr10	32623719	32623818	+	chr10:32623719-32623818:+	chr7	137291936	137292010	-	chr7:137291936-137292010:-	chr3	101227794	101227862	-	chr3:101227794-101227862:-	chr3	136785277	136785414	+	chr3:136785277-136785414:+	chr7	7209427	7209567	+	chr7:7209427-7209567:+	chr16	66883015	66883103	+	chr16:66883015-66883103:+	chr14	97205726	97206003	+	chr14:97205726-97206003:+	chr22	35542433	35542621	+	chr22:35542433-35542621:+	chr3	34282503	34282622	+	chr3:34282503-34282622:+	chr1	83912444	83912504	-	chr1:83912444-83912504:-	chr8	15056979	15057145	-	chr8:15056979-15057145:-	chr17	2087075	2087180	-	chr17:2087075-2087180:-	chr10	103577602	103577789	+	chr10:103577602-103577789:+	chr16	931642	931794	-	chr16:931642-931794:-	chr18	13687743	13687883	-	chr18:13687743-13687883:-	chr17	72297428	72297535	-	chr17:72297428-72297535:-	chr7	44281108	44281226	-	chr7:44281108-44281226:-	chr15	77361315	77361432	-	chr15:77361315-77361432:-	chr1	184542040	184542213	+	chr1:184542040-184542213:+	chr14	103971775	103971859	+	chr14:103971775-103971859:+	chr7	29189869	29190061	-	chr7:29189869-29190061:-	chr12	81146302	81146353	+	chr12:81146302-81146353:+	chr7	105535572	105535692	+	chr7:105535572-105535692:+	chr7	78711636	78711691	-	chr7:78711636-78711691:-	chr15	29028277	29028365	+	chr15:29028277-29028365:+	chr7	74188319	74188406	+	chr7:74188319-74188406:+	chr3	56598190	56598301	+	chr3:56598190-56598301:+	chr12	130469020	130469170	-	chr12:130469020-130469170:-	chr6	135525192	135525313	+	chr6:135525192-135525313:+	chr18	54882140	54882222	+	chr18:54882140-54882222:+	chr9	96725390	96725492	+	chr9:96725390-96725492:+	chr8	124999900	125000072	+	chr8:124999900-125000072:+	chr19	36075840	36075991	+	chr19:36075840-36075991:+	chr7	5775005	5775180	-	chr7:5775005-5775180:-	chr19	314523	314741	-	chr19:314523-314741:-	chr18	47591882	47592116	+	chr18:47591882-47592116:+	chr19	10187610	10187703	-	chr19:10187610-10187703:-	chr17	18859340	18859476	+	chr17:18859340-18859476:+	chr16	82162212	82162314	-	chr16:82162212-82162314:-	chr3	142173076	142173198	-	chr3:142173076-142173198:-	chr7	93855087	93855165	+	chr7:93855087-93855165:+	chr2	99424773	99424900	-	chr2:99424773-99424900:-	chr6	110410510	110410578	-	chr6:110410510-110410578:-	chr17	71846262	71846477	-	chr17:71846262-71846477:-	chr6	10922691	10922791	+	chr6:10922691-10922791:+	chr1	233249504	233249600	-	chr1:233249504-233249600:-	chr1	52807837	52807926	+	chr1:52807837-52807926:+	chr6	111173438	111173526	+	chr6:111173438-111173526:+	chr22	43533371	43533529	-	chr22:43533371-43533529:-	chr12	127882556	127882708	+	chr12:127882556-127882708:+	chr17	10034111	10034238	-	chr17:10034111-10034238:-	chr14	74020340	74020391	+	chr14:74020340-74020391:+	chr19	16624169	16624261	+	chr19:16624169-16624261:+	chr1	209793134	209793184	-	chr1:209793134-209793184:-	chr9	84622613	84622744	+	chr9:84622613-84622744:+	chr2	102635130	102635221	+	chr2:102635130-102635221:+	chr7	78902497	78902613	-	chr7:78902497-78902613:-	chr7	132377644	132377813	-	chr7:132377644-132377813:-	chr9	128099275	128099386	+	chr9:128099275-128099386:+	chr20	38890947	38891193	+	chr20:38890947-38891193:+	chr14	74771692	74771747	+	chr14:74771692-74771747:+	chr17	2071923	2072108	-	chr17:2071923-2072108:-	chr19	1915432	1915545	+	chr19:1915432-1915545:+	chr10	79020561	79020640	-	chr10:79020561-79020640:-	chr4	23836365	23836432	-	chr4:23836365-23836432:-	chr7	30595824	30595934	+	chr7:30595824-30595934:+	chr8	144377393	144377491	+	chr8:144377393-144377491:+	chr3	17045424	17045506	+	chr3:17045424-17045506:+	chr2	97911621	97911672	-	chr2:97911621-97911672:-	chr7	49580451	49580575	+	chr7:49580451-49580575:+	chr6	21496129	21496263	-	chr6:21496129-21496263:-	chr12	95998331	95998428	+	chr12:95998331-95998428:+	chr7	71198479	71198552	+	chr7:71198479-71198552:+	chr5	41203578	41203735	-	chr5:41203578-41203735:-	chr1	111962335	111962437	-	chr1:111962335-111962437:-	chr10	98145639	98145804	+	chr10:98145639-98145804:+	chr16	6630285	6630419	+	chr16:6630285-6630419:+	chr7	24850379	24850574	-	chr7:24850379-24850574:-	chr7	150452134	150452210	+	chr7:150452134-150452210:+	chr5	137671770	137671953	-	chr5:137671770-137671953:-	chr8	627003	627107	-	chr8:627003-627107:-	chr15	80328285	80328406	-	chr15:80328285-80328406:-	chrX	74415403	74415562	-	chrX:74415403-74415562:-	chr4	56291240	56291334	+	chr4:56291240-56291334:+	chr10	79110438	79110761	+	chr10:79110438-79110761:+	chr10	97102031	97102085	-	chr10:97102031-97102085:-	chr2	24877922	24878017	-	chr2:24877922-24878017:-	chr17	62507381	62507450	+	chr17:62507381-62507450:+	chr13	73579188	73579313	-	chr13:73579188-73579313:-	chr7	151260720	151260779	-	chr7:151260720-151260779:-	chr7	137637578	137637625	-	chr7:137637578-137637625:-	chr4	63494221	63494333	-	chr4:63494221-63494333:-	chr18	45034060	45034228	+	chr18:45034060-45034228:+	chr10	31358145	31358334	+	chr10:31358145-31358334:+	chr4	24910772	24910827	-	chr4:24910772-24910827:-	chr3	142634228	142634452	+	chr3:142634228-142634452:+	chr21	26939812	26939956	-	chr21:26939812-26939956:-	chr1	43801282	43801546	+	chr1:43801282-43801546:+	chr12	1991121	1991247	-	chr12:1991121-1991247:-	chr10	112583313	112583416	+	chr10:112583313-112583416:+	chr14	68567760	68567838	+	chr14:68567760-68567838:+	chr2	70301522	70301604	-	chr2:70301522-70301604:-	chr2	46460075	46460159	+	chr2:46460075-46460159:+	chr20	35800094	35800174	+	chr20:35800094-35800174:+	chr5	107482504	107482653	-	chr5:107482504-107482653:-	chr20	34645275	34645335	-	chr20:34645275-34645335:-	chr4	98387436	98387504	+	chr4:98387436-98387504:+	chr3	78755349	78755467	-	chr3:78755349-78755467:-	chr5	146919684	146919843	-	chr5:146919684-146919843:-	chr9	94951164	94951266	+	chr9:94951164-94951266:+	chr8	51760214	51760283	-	chr8:51760214-51760283:-	chr5	137441159	137441267	-	chr5:137441159-137441267:-	chr6	144151309	144151406	+	chr6:144151309-144151406:+	chr16	71487080	71487411	-	chr16:71487080-71487411:-	chr1	3545425	3545527	-	chr1:3545425-3545527:-	chr7	151087819	151087895	+	chr7:151087819-151087895:+	chr2	19941612	19941726	-	chr2:19941612-19941726:-	chr8	4714167	4714240	-	chr8:4714167-4714240:-	chr22	45322047	45322216	+	chr22:45322047-45322216:+	chr1	212387613	212387733	-	chr1:212387613-212387733:-	chrX	115906754	115906914	-	chrX:115906754-115906914:-	chr18	10474106	10474248	+	chr18:10474106-10474248:+	chrX	154804697	154804828	-	chrX:154804697-154804828:-	chr20	6026171	6026239	+	chr20:6026171-6026239:+	chr21	46490138	46490264	+	chr21:46490138-46490264:+	chr3	196267280	196267366	-	chr3:196267280-196267366:-	chr6	109100192	109100287	+	chr6:109100192-109100287:+	chr4	84901248	84901380	-	chr4:84901248-84901380:-	chr13	39582710	39582816	-	chr13:39582710-39582816:-	chr6	111507769	111507852	-	chr6:111507769-111507852:-	chr7	154627706	154627796	+	chr7:154627706-154627796:+	chr8	10827499	10827573	-	chr8:10827499-10827573:-	chr4	8010430	8010550	-	chr4:8010430-8010550:-	chr19	41578959	41579073	+	chr19:41578959-41579073:+	chrX	129554394	129554447	+	chrX:129554394-129554447:+	chr13	100355382	100355461	-	chr13:100355382-100355461:-	chr15	63908690	63908824	-	chr15:63908690-63908824:-	chr1	31618756	31618817	+	chr1:31618756-31618817:+	chr7	149856267	149856362	+	chr7:149856267-149856362:+	chr13	73978746	73978831	-	chr13:73978746-73978831:-	chr1	64962584	64962693	-	chr1:64962584-64962693:-	chr9	137358327	137358607	-	chr9:137358327-137358607:-	chr12	63937885	63937999	+	chr12:63937885-63937999:+	chr2	65663946	65664002	+	chr2:65663946-65664002:+	chr17	44997540	44997648	+	chr17:44997540-44997648:+	chr1	11016123	11016255	+	chr1:11016123-11016255:+	chr7	28576681	28576846	+	chr7:28576681-28576846:+	chr12	70507895	70508002	+	chr12:70507895-70508002:+	chr2	215701048	215701220	-	chr2:215701048-215701220:-	chrX	129589237	129589365	+	chrX:129589237-129589365:+	chr3	124680931	124681079	+	chr3:124680931-124681079:+	chr7	122885394	122885446	-	chr7:122885394-122885446:-	chr7	6529025	6529105	-	chr7:6529025-6529105:-	chr6	3739058	3739162	-	chr6:3739058-3739162:-	chr17	75248840	75249009	-	chr17:75248840-75249009:-	chr2	190359646	190359699	+	chr2:190359646-190359699:+	chr17	13777965	13778028	-	chr17:13777965-13778028:-	chr3	43512905	43513009	-	chr3:43512905-43513009:-	chr1	35839169	35839280	+	chr1:35839169-35839280:+	chr3	16417602	16417737	-	chr3:16417602-16417737:-	chr10	80079594	80079693	+	chr10:80079594-80079693:+	chr4	76057979	76058071	+	chr4:76057979-76058071:+	chr7	158077299	158077413	-	chr7:158077299-158077413:-	chr14	52463280	52463404	-	chr14:52463280-52463404:-	chr2	55329568	55329714	+	chr2:55329568-55329714:+	chr19	57390722	57390846	+	chr19:57390722-57390846:+	chr7	136907848	136907974	-	chr7:136907848-136907974:-	chr4	102734383	102734572	-	chr4:102734383-102734572:-	chr5	95670528	95670887	-	chr5:95670528-95670887:-	chr9	28259407	28259512	-	chr9:28259407-28259512:-	chr7	154557057	154557274	+	chr7:154557057-154557274:+	chr19	54772281	54772390	+	chr19:54772281-54772390:+	chr5	177547168	177547229	-	chr5:177547168-177547229:-	chr1	147470995	147471129	-	chr1:147470995-147471129:-	chr9	72817085	72817289	+	chr9:72817085-72817289:+	chr16	31718913	31719054	+	chr16:31718913-31719054:+	chr15	60547042	60547188	-	chr15:60547042-60547188:-	chr18	34023440	34023652	-	chr18:34023440-34023652:-	chr12	104282882	104282977	+	chr12:104282882-104282977:+	chr2	60516427	60516519	-	chr2:60516427-60516519:-	chrX	65703586	65703692	+	chrX:65703586-65703692:+	chr16	85264714	85264793	+	chr16:85264714-85264793:+	chr2	60433453	60433562	-	chr2:60433453-60433562:-	chr5	57501101	57501215	+	chr5:57501101-57501215:+	chr8	42704349	42704482	+	chr8:42704349-42704482:+	chr6	88147664	88147807	-	chr6:88147664-88147807:-	chr12	67273500	67273627	+	chr12:67273500-67273627:+	chr17	39102750	39102835	-	chr17:39102750-39102835:-	chr4	151553927	151553976	+	chr4:151553927-151553976:+	chr5	31747488	31747556	+	chr5:31747488-31747556:+	chr4	74293489	74293563	+	chr4:74293489-74293563:+	chr17	59163599	59163665	+	chr17:59163599-59163665:+	chr4	158560001	158560102	+	chr4:158560001-158560102:+	chr7	99120643	99120768	-	chr7:99120643-99120768:-	chr15	42871445	42871618	-	chr15:42871445-42871618:-	chr7	116695750	116695800	+	chr7:116695750-116695800:+	chr2	60402956	60403041	-	chr2:60402956-60403041:-	chr2	102757413	102757540	+	chr2:102757413-102757540:+	chr1	202425329	202425386	+	chr1:202425329-202425386:+	chr22	24011758	24011914	+	chr22:24011758-24011914:+	chrX	150263250	150263363	-	chrX:150263250-150263363:-	chr9	71068055	71068137	-	chr9:71068055-71068137:-	chr10	82618182	82618276	+	chr10:82618182-82618276:+	chr20	39035984	39036082	+	chr20:39035984-39036082:+	chrX	127256420	127256505	-	chrX:127256420-127256505:-	chr19	57192411	57192548	+	chr19:57192411-57192548:+	chr3	94063812	94063976	+	chr3:94063812-94063976:+	chr2	162197570	162197741	-	chr2:162197570-162197741:-	chr12	61890342	61890424	-	chr12:61890342-61890424:-	chr1	20413636	20413770	-	chr1:20413636-20413770:-	chr5	31239761	31239888	-	chr5:31239761-31239888:-	chr1	229122726	229123114	-	chr1:229122726-229123114:-	chrX	148863674	148863843	-	chrX:148863674-148863843:-	chr5	119464618	119464694	+	chr5:119464618-119464694:+	chr20	13616857	13617124	-	chr20:13616857-13617124:-	chr8	29249985	29250085	-	chr8:29249985-29250085:-	chr14	89284428	89284523	-	chr14:89284428-89284523:-	chr15	27454660	27454744	+	chr15:27454660-27454744:+	chr9	130893899	130893989	-	chr9:130893899-130893989:-	chr7	253373	253460	+	chr7:253373-253460:+	chr2	149020176	149020383	+	chr2:149020176-149020383:+	chr7	29335708	29336119	+	chr7:29335708-29336119:+	chr16	67762439	67762585	-	chr16:67762439-67762585:-	chr1	156499432	156499561	-	chr1:156499432-156499561:-	chr7	47558902	47558973	-	chr7:47558902-47558973:-	chr5	151756938	151757072	+	chr5:151756938-151757072:+	chr2	126682564	126682875	+	chr2:126682564-126682875:+	chr5	149034391	149034521	-	chr5:149034391-149034521:-	chr7	43928014	43928112	+	chr7:43928014-43928112:+	chr14	99645689	99645856	+	chr14:99645689-99645856:+	chr9	38419099	38419181	-	chr9:38419099-38419181:-	chr4	174713589	174713891	-	chr4:174713589-174713891:-	chr13	21582874	21582924	-	chr13:21582874-21582924:-	chr15	75448053	75448174	-	chr15:75448053-75448174:-	chr14	71879050	71879140	+	chr14:71879050-71879140:+	chr8	134564987	134565153	-	chr8:134564987-134565153:-	chr15	68248354	68248482	-	chr15:68248354-68248482:-	chr19	16095264	16095358	+	chr19:16095264-16095358:+	chr2	160401968	160402103	-	chr2:160401968-160402103:-	chrX	153762942	153763096	-	chrX:153762942-153763096:-	chr12	132321145	132321262	-	chr12:132321145-132321262:-	chr5	95424050	95424191	+	chr5:95424050-95424191:+	chr12	10720791	10720933	-	chr12:10720791-10720933:-	chr9	28568148	28568208	-	chr9:28568148-28568208:-	chr3	107320330	107320423	-	chr3:107320330-107320423:-	chr15	29391258	29391384	-	chr15:29391258-29391384:-	chr3	185656248	185656312	-	chr3:185656248-185656312:-	chr15	74626989	74627067	+	chr15:74626989-74627067:+	chr4	165919834	165919940	+	chr4:165919834-165919940:+	chr19	9620916	9621050	-	chr19:9620916-9621050:-	chr8	20267167	20267311	-	chr8:20267167-20267311:-	chr9	138101104	138101201	+	chr9:138101104-138101201:+	chr5	50757119	50757216	+	chr5:50757119-50757216:+	chr3	38498926	38498990	+	chr3:38498926-38498990:+	chr21	33411445	33411576	+	chr21:33411445-33411576:+	chr3	197529883	197530102	-	chr3:197529883-197530102:-	chr3	14153879	14154034	-	chr3:14153879-14154034:-	chr6	28587462	28587597	-	chr6:28587462-28587597:-	chr2	46999823	46999894	+	chr2:46999823-46999894:+	chr9	95710775	95710844	+	chr9:95710775-95710844:+	chr12	11716587	11716744	+	chr12:11716587-11716744:+	chr9	19409774	19409910	+	chr9:19409774-19409910:+	chr6	55563819	55563915	-	chr6:55563819-55563915:-	chr17	66491874	66491960	+	chr17:66491874-66491960:+	chr5	79614472	79614561	+	chr5:79614472-79614561:+	chr18	22778119	22778254	-	chr18:22778119-22778254:-	chr9	132266127	132266250	-	chr9:132266127-132266250:-	chr11	44070783	44070917	+	chr11:44070783-44070917:+	chr3	191294560	191294727	-	chr3:191294560-191294727:-	chr5	173439428	173439531	+	chr5:173439428-173439531:+	chr19	4897962	4898086	-	chr19:4897962-4898086:-	chr18	61543968	61544039	+	chr18:61543968-61544039:+	chr8	144293462	144293581	+	chr8:144293462-144293581:+	chr7	152344187	152344256	-	chr7:152344187-152344256:-	chr17	39081250	39081450	-	chr17:39081250-39081450:-	chr22	46990015	46990111	+	chr22:46990015-46990111:+	chr10	30532313	30532397	+	chr10:30532313-30532397:+	chr1	225123527	225123615	+	chr1:225123527-225123615:+	chr2	2656496	2656642	-	chr2:2656496-2656642:-	chr14	24977168	24977244	-	chr14:24977168-24977244:-	chr12	106304093	106304232	+	chr12:106304093-106304232:+	chr13	101067510	101067699	-	chr13:101067510-101067699:-	chr19	46733816	46733876	-	chr19:46733816-46733876:-	chr5	54282271	54282328	-	chr5:54282271-54282328:-	chr7	55031360	55031436	+	chr7:55031360-55031436:+	chr20	4503458	4503517	+	chr20:4503458-4503517:+	chr12	93473282	93473389	+	chr12:93473282-93473389:+	chr10	97140974	97141080	-	chr10:97140974-97141080:-	chr17	67355341	67355423	-	chr17:67355341-67355423:-	chr2	166133822	166133909	+	chr2:166133822-166133909:+	chr18	8747076	8747166	+	chr18:8747076-8747166:+	chr10	47351818	47351908	+	chr10:47351818-47351908:+	chr5	15601419	15601523	+	chr5:15601419-15601523:+	chr17	49732280	49732378	-	chr17:49732280-49732378:-	chr17	61884571	61884663	-	chr17:61884571-61884663:-	chr2	232198527	232198777	+	chr2:232198527-232198777:+	chr1	210150500	210150589	+	chr1:210150500-210150589:+	chr9	113270807	113270938	-	chr9:113270807-113270938:-	chr2	120820441	120820563	+	chr2:120820441-120820563:+	chr10	70321765	70321923	-	chr10:70321765-70321923:-	chr7	91980873	91980959	+	chr7:91980873-91980959:+	chr19	40524544	40524630	+	chr19:40524544-40524630:+	chr16	62011232	62011374	-	chr16:62011232-62011374:-	chr7	114538326	114538384	+	chr7:114538326-114538384:+	chr2	115065548	115065613	+	chr2:115065548-115065613:+	chr17	78741740	78741919	-	chr17:78741740-78741919:-	chr20	34562436	34562566	-	chr20:34562436-34562566:-	chr2	17644281	17644347	+	chr2:17644281-17644347:+	chr2	98159138	98159203	+	chr2:98159138-98159203:+	chr15	90061678	90061780	+	chr15:90061678-90061780:+	chr17	79421534	79421788	-	chr17:79421534-79421788:-	chr8	20146466	20146541	-	chr8:20146466-20146541:-	chr9	84653419	84653575	+	chr9:84653419-84653575:+	chr3	69336505	69336587	-	chr3:69336505-69336587:-	chr7	96672900	96672953	-	chr7:96672900-96672953:-	chr22	29718577	29718799	-	chr22:29718577-29718799:-	chr15	75443593	75443708	-	chr15:75443593-75443708:-	chr1	36447813	36447888	-	chr1:36447813-36447888:-	chr19	8214366	8214482	+	chr19:8214366-8214482:+	chrX	153674632	153674838	-	chrX:153674632-153674838:-	chr10	35171193	35171315	+	chr10:35171193-35171315:+	chr9	471212	471327	+	chr9:471212-471327:+	chr16	49109944	49110064	-	chr16:49109944-49110064:-	chr3	36929315	36929416	-	chr3:36929315-36929416:-	chr18	35376127	35376271	-	chr18:35376127-35376271:-	chr10	22646219	22646273	-	chr10:22646219-22646273:-	chr10	24714297	24714379	-	chr10:24714297-24714379:-	chr6	87213331	87213436	+	chr6:87213331-87213436:+	chrX	78314935	78315018	-	chrX:78314935-78315018:-	chr16	73408589	73408766	-	chr16:73408589-73408766:-	chr5	138760548	138760707	+	chr5:138760548-138760707:+	chr18	44788026	44788074	+	chr18:44788026-44788074:+	chr3	122457726	122457849	-	chr3:122457726-122457849:-	chr2	50116653	50116720	-	chr2:50116653-50116720:-	chr3	56560862	56561013	+	chr3:56560862-56561013:+	chr22	46203575	46203753	+	chr22:46203575-46203753:+	chr9	129109179	129109278	-	chr9:129109179-129109278:-	chr13	21564946	21565061	-	chr13:21564946-21565061:-	chr3	40508813	40508948	+	chr3:40508813-40508948:+	chr5	60695239	60695306	-	chr5:60695239-60695306:-	chr5	110503495	110503663	-	chr5:110503495-110503663:-	chr8	69584454	69584570	+	chr8:69584454-69584570:+	chr9	18993357	18993587	-	chr9:18993357-18993587:-	chr14	89624063	89624190	-	chr14:89624063-89624190:-	chr2	172280737	172280881	+	chr2:172280737-172280881:+	chr8	90045032	90045087	+	chr8:90045032-90045087:+	chr10	101793686	101793745	-	chr10:101793686-101793745:-	chr12	111882790	111882854	+	chr12:111882790-111882854:+	chr3	38234565	38234761	+	chr3:38234565-38234761:+	chr7	11240537	11240732	+	chr7:11240537-11240732:+	chr1	169483636	169483698	-	chr1:169483636-169483698:-	chr17	66554519	66554580	+	chr17:66554519-66554580:+	chr9	96361827	96361969	-	chr9:96361827-96361969:-	chr2	220651686	220651994	+	chr2:220651686-220651994:+	chr1	188708429	188708587	-	chr1:188708429-188708587:-	chr7	101818884	101818980	+	chr7:101818884-101818980:+	chr8	141172308	141172358	+	chr8:141172308-141172358:+	chr17	45401580	45401669	-	chr17:45401580-45401669:-	chr2	171414603	171414727	-	chr2:171414603-171414727:-	chr17	10033578	10033664	-	chr17:10033578-10033664:-	chr8	100554579	100554718	-	chr8:100554579-100554718:-	chr2	102222489	102222609	+	chr2:102222489-102222609:+	chr14	52472886	52472988	-	chr14:52472886-52472988:-	chr15	83511744	83512075	+	chr15:83511744-83512075:+	chr16	2068558	2068777	+	chr16:2068558-2068777:+	chr1	222218379	222218490	-	chr1:222218379-222218490:-	chrX	27676946	27677046	+	chrX:27676946-27677046:+	chr8	6085277	6085356	-	chr8:6085277-6085356:-	chr2	134470557	134470664	-	chr2:134470557-134470664:-	chr5	112892450	112892818	-	chr5:112892450-112892818:-	chr19	20106948	20107086	+	chr19:20106948-20107086:+	chr8	57204022	57204151	+	chr8:57204022-57204151:+	chr20	54006052	54006154	-	chr20:54006052-54006154:-	chrX	108221865	108221914	-	chrX:108221865-108221914:-	chr2	233936173	233936283	+	chr2:233936173-233936283:+	chr2	239383156	239383372	-	chr2:239383156-239383372:-	chr16	1537272	1537557	+	chr16:1537272-1537557:+	chr17	8381998	8382091	-	chr17:8381998-8382091:-	chr6	5498332	5498464	+	chr6:5498332-5498464:+	chr12	112813322	112813386	+	chr12:112813322-112813386:+	chr2	86563977	86564141	+	chr2:86563977-86564141:+	chr3	171230179	171230266	-	chr3:171230179-171230266:-	chr10	84473032	84473147	+	chr10:84473032-84473147:+	chr6	151853611	151853677	+	chr6:151853611-151853677:+	chr12	31325836	31325905	-	chr12:31325836-31325905:-	chr10	102590811	102591045	+	chr10:102590811-102591045:+	chr18	48096672	48096745	-	chr18:48096672-48096745:-	chr4	105635600	105635674	+	chr4:105635600-105635674:+	chr5	137647624	137647740	-	chr5:137647624-137647740:-	chr2	237973649	237973748	+	chr2:237973649-237973748:+	chr19	43618833	43618999	-	chr19:43618833-43618999:-	chr17	38431494	38431596	+	chr17:38431494-38431596:+	chr1	222643869	222644088	+	chr1:222643869-222644088:+	chr1	241707592	241707762	+	chr1:241707592-241707762:+	chr16	4471314	4471450	-	chr16:4471314-4471450:-	chr17	32930900	32930972	+	chr17:32930900-32930972:+	chr6	42700613	42700766	-	chr6:42700613-42700766:-	chr17	50125091	50125326	-	chr17:50125091-50125326:-	chr10	126498062	126498195	-	chr10:126498062-126498195:-	chr6	75454025	75454148	-	chr6:75454025-75454148:-	chr12	13629174	13629239	-	chr12:13629174-13629239:-	chr22	20493148	20493218	-	chr22:20493148-20493218:-	chr10	113572660	113572732	+	chr10:113572660-113572732:+	chr1	203303547	203303791	-	chr1:203303547-203303791:-	chrX	63934223	63934394	-	chrX:63934223-63934394:-	chr9	32565397	32565629	+	chr9:32565397-32565629:+	chrX	112840242	112840316	-	chrX:112840242-112840316:-	chr14	75941424	75941495	+	chr14:75941424-75941495:+	chr15	72780197	72780323	-	chr15:72780197-72780323:-	chr8	17350654	17350783	-	chr8:17350654-17350783:-	chr13	111257567	111257626	+	chr13:111257567-111257626:+	chr1	46059555	46059625	-	chr1:46059555-46059625:-	chr4	145503852	145503980	+	chr4:145503852-145503980:+	chr7	132442077	132442172	-	chr7:132442077-132442172:-	chr6	139526363	139526587	+	chr6:139526363-139526587:+	chr10	13007031	13007106	-	chr10:13007031-13007106:-	chr4	80184650	80184754	+	chr4:80184650-80184754:+	chrX	107497996	107498243	-	chrX:107497996-107498243:-	chr7	76968313	76968519	+	chr7:76968313-76968519:+	chr1	109065797	109065919	-	chr1:109065797-109065919:-	chr10	114398851	114398905	-	chr10:114398851-114398905:-	chr10	130142358	130142420	+	chr10:130142358-130142420:+	chr6	80281472	80281540	+	chr6:80281472-80281540:+	chr1	45748827	45748945	-	chr1:45748827-45748945:-	chr18	34858636	34858707	+	chr18:34858636-34858707:+	chr5	66822769	66822899	+	chr5:66822769-66822899:+	chr7	12538408	12538457	+	chr7:12538408-12538457:+	chr2	174183229	174183395	-	chr2:174183229-174183395:-	chr17	16446880	16447032	-	chr17:16446880-16447032:-	chr2	25934033	25934157	-	chr2:25934033-25934157:-	chr15	59445209	59445263	+	chr15:59445209-59445263:+	chr10	60053677	60053728	-	chr10:60053677-60053728:-	chr3	113959521	113959601	+	chr3:113959521-113959601:+	chr1	26544075	26544179	+	chr1:26544075-26544179:+	chr6	11305066	11305160	-	chr6:11305066-11305160:-	chr8	91206693	91206832	+	chr8:91206693-91206832:+	chr1	241663954	241664099	+	chr1:241663954-241664099:+	chr22	17550243	17550410	+	chr22:17550243-17550410:+	chr1	243564285	243564388	-	chr1:243564285-243564388:-	chr14	39642713	39642766	+	chr14:39642713-39642766:+	chr9	37005769	37006014	+	chr9:37005769-37006014:+	chr2	25386027	25386113	-	chr2:25386027-25386113:-	chr5	88884328	88884427	-	chr5:88884328-88884427:-	chr8	18015701	18015832	+	chr8:18015701-18015832:+	chr6	137042785	137042959	-	chr6:137042785-137042959:-	chr14	73762409	73762460	-	chr14:73762409-73762460:-	chr7	75922102	75922201	+	chr7:75922102-75922201:+	chr3	167252126	167252212	-	chr3:167252126-167252212:-	chr16	208601	208665	-	chr16:208601-208665:-	chr1	228314814	228315081	+	chr1:228314814-228315081:+	chr20	46484575	46484719	-	chr20:46484575-46484719:-	chr4	142767591	142767662	-	chr4:142767591-142767662:-	chr2	153926288	153926340	+	chr2:153926288-153926340:+	chr6	36160684	36160785	-	chr6:36160684-36160785:-	chr17	82266725	82266895	-	chr17:82266725-82266895:-	chr2	213097877	213097961	-	chr2:213097877-213097961:-	chr17	65109192	65109253	+	chr17:65109192-65109253:+	chr8	92049057	92049133	-	chr8:92049057-92049133:-	chr3	122365336	122365467	-	chr3:122365336-122365467:-	chr5	19855138	19855217	-	chr5:19855138-19855217:-	chrX	122421576	122421709	-	chrX:122421576-122421709:-	chr1	231482886	231483007	-	chr1:231482886-231483007:-	chr1	44937257	44937349	-	chr1:44937257-44937349:-	chr13	93500860	93500951	+	chr13:93500860-93500951:+	chrX	103834046	103834111	-	chrX:103834046-103834111:-	chr17	76301443	76301541	-	chr17:76301443-76301541:-	chr18	3249562	3249724	+	chr18:3249562-3249724:+	chr3	71515751	71515829	-	chr3:71515751-71515829:-	chr19	3516501	3516586	+	chr19:3516501-3516586:+	chr6	3438484	3438556	-	chr6:3438484-3438556:-	chr1	226392917	226392981	-	chr1:226392917-226392981:-	chr5	147213683	147213923	-	chr5:147213683-147213923:-	chr4	16214440	16214533	-	chr4:16214440-16214533:-	chr8	81874267	81874377	+	chr8:81874267-81874377:+	chr19	13610407	13610564	-	chr19:13610407-13610564:-	chr17	69196286	69196484	-	chr17:69196286-69196484:-	chr6	125803603	125803710	+	chr6:125803603-125803710:+	chr14	62070355	62070426	+	chr14:62070355-62070426:+	chr3	142643418	142643540	+	chr3:142643418-142643540:+	chr8	70256438	70256558	-	chr8:70256438-70256558:-	chr3	21441686	21441743	-	chr3:21441686-21441743:-	chr12	48956098	48956230	-	chr12:48956098-48956230:-	chrX	107150856	107150968	-	chrX:107150856-107150968:-	chr15	47975263	47975390	-	chr15:47975263-47975390:-	chr14	23067830	23067966	-	chr14:23067830-23067966:-	chr14	33119404	33119466	+	chr14:33119404-33119466:+	chr15	67080736	67080821	+	chr15:67080736-67080821:+	chrX	105702289	105702461	+	chrX:105702289-105702461:+	chr1	235181071	235181185	-	chr1:235181071-235181185:-	chr19	53488208	53488301	+	chr19:53488208-53488301:+	chrX	132441399	132441568	-	chrX:132441399-132441568:-	chr8	103413423	103413532	-	chr8:103413423-103413532:-	chr15	24446426	24446571	+	chr15:24446426-24446571:+	chrX	22431567	22431631	+	chrX:22431567-22431631:+	chr11	122930445	122930590	+	chr11:122930445-122930590:+	chr2	29329289	29329460	+	chr2:29329289-29329460:+	chr8	23370643	23370763	-	chr8:23370643-23370763:-	chr3	124971043	124971149	-	chr3:124971043-124971149:-	chr2	207534602	207534684	+	chr2:207534602-207534684:+	chr8	26350599	26350682	+	chr8:26350599-26350682:+	chr8	132000769	132000999	+	chr8:132000769-132000999:+	chr1	229597293	229597425	-	chr1:229597293-229597425:-	chr15	62769215	62769325	+	chr15:62769215-62769325:+	chr7	90451996	90452094	+	chr7:90451996-90452094:+	chr22	31629776	31629885	-	chr22:31629776-31629885:-	chr4	3587637	3587750	+	chr4:3587637-3587750:+	chr5	154195398	154195485	+	chr5:154195398-154195485:+	chr10	102925598	102925686	+	chr10:102925598-102925686:+	chr16	1537226	1537557	+	chr16:1537226-1537557:+	chr22	38422441	38422506	-	chr22:38422441-38422506:-	chr6	161215456	161215531	-	chr6:161215456-161215531:-	chr7	107616261	107616390	+	chr7:107616261-107616390:+	chr7	132403791	132403916	-	chr7:132403791-132403916:-	chr3	60743670	60743743	-	chr3:60743670-60743743:-	chr17	29133798	29133859	-	chr17:29133798-29133859:-	chr10	72715111	72715227	+	chr10:72715111-72715227:+	chr16	67046152	67046270	+	chr16:67046152-67046270:+	chr3	184813745	184813829	+	chr3:184813745-184813829:+	chr13	95266112	95266265	-	chr13:95266112-95266265:-	chr10	67988043	67988145	-	chr10:67988043-67988145:-	chr5	80116138	80116324	-	chr5:80116138-80116324:-	chr10	77613613	77613793	-	chr10:77613613-77613793:-	chr6	7119990	7120051	+	chr6:7119990-7120051:+	chr5	105085470	105085568	-	chr5:105085470-105085568:-	chr3	125192586	125192693	-	chr3:125192586-125192693:-	chr8	134208517	134208603	-	chr8:134208517-134208603:-	chr22	45337834	45337969	+	chr22:45337834-45337969:+	chr2	37470054	37470150	+	chr2:37470054-37470150:+	chr22	19010526	19010620	+	chr22:19010526-19010620:+	chr13	25303102	25303156	+	chr13:25303102-25303156:+	chr12	57815257	57815353	-	chr12:57815257-57815353:-	chr15	74813337	74813480	+	chr15:74813337-74813480:+	chrX	123470953	123471044	+	chrX:123470953-123471044:+	chr4	22477624	22477677	-	chr4:22477624-22477677:-	chrX	143240837	143240999	-	chrX:143240837-143240999:-	chr1	165207482	165207615	-	chr1:165207482-165207615:-	chr3	151277993	151278058	-	chr3:151277993-151278058:-	chr3	138542691	138542790	-	chr3:138542691-138542790:-	chr15	55237316	55237443	-	chr15:55237316-55237443:-	chr15	80112776	80112855	+	chr15:80112776-80112855:+	chr14	102221557	102221659	+	chr14:102221557-102221659:+	chr21	39391227	39391477	+	chr21:39391227-39391477:+	chr18	71193816	71193912	+	chr18:71193816-71193912:+	chr22	42909427	42909566	-	chr22:42909427-42909566:-	chr5	14848776	14848864	-	chr5:14848776-14848864:-	chr19	5834307	5834487	-	chr19:5834307-5834487:-	chr20	38838113	38838199	+	chr20:38838113-38838199:+	chr6	61707330	61707404	-	chr6:61707330-61707404:-	chr18	46631098	46631223	-	chr18:46631098-46631223:-	chr18	3986120	3986217	-	chr18:3986120-3986217:-	chr2	10880822	10880974	+	chr2:10880822-10880974:+	chr2	3261715	3261828	-	chr2:3261715-3261828:-	chr12	114697109	114697276	+	chr12:114697109-114697276:+	chr6	8323531	8323637	+	chr6:8323531-8323637:+	chr1	226890656	226890966	+	chr1:226890656-226890966:+	chr1	243683197	243683311	-	chr1:243683197-243683311:-	chr7	78585439	78585529	-	chr7:78585439-78585529:-	chr9	99916049	99916169	+	chr9:99916049-99916169:+	chr17	15037149	15037224	+	chr17:15037149-15037224:+	chr2	174875788	174875866	-	chr2:174875788-174875866:-	chr10	89338195	89338336	-	chr10:89338195-89338336:-	chr2	174937814	174937915	-	chr2:174937814-174937915:-	chr7	56039018	56039142	-	chr7:56039018-56039142:-	chr16	89357313	89357439	-	chr16:89357313-89357439:-	chr16	54067999	54068183	+	chr16:54067999-54068183:+	chr8	1680548	1680687	+	chr8:1680548-1680687:+	chr17	56212598	56212680	+	chr17:56212598-56212680:+	chr2	211771224	211771324	-	chr2:211771224-211771324:-	chr14	73357474	73357596	-	chr14:73357474-73357596:-	chr15	33646156	33646328	+	chr15:33646156-33646328:+	chr2	97646517	97646667	+	chr2:97646517-97646667:+	chr8	65780844	65780948	-	chr8:65780844-65780948:-	chrX	18457483	18457535	+	chrX:18457483-18457535:+	chr10	132827516	132827622	-	chr10:132827516-132827622:-	chr15	69350855	69351015	+	chr15:69350855-69351015:+	chr4	112324499	112324620	+	chr4:112324499-112324620:+	chr9	33752063	33752183	+	chr9:33752063-33752183:+	chr19	9620916	9620964	-	chr19:9620916-9620964:-	chr8	57202919	57203169	+	chr8:57202919-57203169:+	chr1	154218716	154218786	-	chr1:154218716-154218786:-	chr3	85840301	85840407	+	chr3:85840301-85840407:+	chr7	37430701	37430803	-	chr7:37430701-37430803:-	chr6	97105443	97105522	+	chr6:97105443-97105522:+	chr17	60468439	60468511	-	chr17:60468439-60468511:-	chr12	89662989	89663092	-	chr12:89662989-89663092:-	chr12	114240477	114240626	-	chr12:114240477-114240626:-	chr22	29580099	29580156	-	chr22:29580099-29580156:-	chr20	1152369	1152501	+	chr20:1152369-1152501:+	chr1	97991250	97991444	-	chr1:97991250-97991444:-	chr4	185463822	185464006	-	chr4:185463822-185464006:-	chr15	49334218	49334293	-	chr15:49334218-49334293:-	chr7	148836822	148836959	-	chr7:148836822-148836959:-	chr9	16431403	16431488	-	chr9:16431403-16431488:-	chr20	38221574	38221678	-	chr20:38221574-38221678:-	chr13	96349715	96349800	+	chr13:96349715-96349800:+	chr10	43945994	43946151	+	chr10:43945994-43946151:+	chr5	177308955	177309026	-	chr5:177308955-177309026:-	chr12	73966053	73966143	-	chr12:73966053-73966143:-	chr2	199764586	199764727	-	chr2:199764586-199764727:-	chr4	114955859	114955971	-	chr4:114955859-114955971:-	chr18	36431271	36431377	+	chr18:36431271-36431377:+	chr20	62197453	62197519	+	chr20:62197453-62197519:+	chr5	68527030	68527145	-	chr5:68527030-68527145:-	chrX	51819352	51819409	+	chrX:51819352-51819409:+	chr9	123168189	123168259	-	chr9:123168189-123168259:-	chr10	3169938	3170057	-	chr10:3169938-3170057:-	chr2	227128706	227128879	-	chr2:227128706-227128879:-	chr17	37639454	37639569	-	chr17:37639454-37639569:-	chr16	596317	596449	+	chr16:596317-596449:+	chr6	142901664	142901738	-	chr6:142901664-142901738:-	chr12	117735608	117735754	-	chr12:117735608-117735754:-	chr3	42566744	42566837	-	chr3:42566744-42566837:-	chr1	24499653	24499712	-	chr1:24499653-24499712:-	chr3	308950	309354	+	chr3:308950-309354:+	chrX	65841505	65841625	-	chrX:65841505-65841625:-	chrX	50050283	50050414	+	chrX:50050283-50050414:+	chr5	113158440	113158502	-	chr5:113158440-113158502:-	chr5	78895314	78895378	-	chr5:78895314-78895378:-	chr15	47574275	47574390	+	chr15:47574275-47574390:+	chr1	32697654	32697728	-	chr1:32697654-32697728:-	chr7	130045316	130045489	-	chr7:130045316-130045489:-	chr7	35838564	35838658	+	chr7:35838564-35838658:+	chr11	126534773	126534881	-	chr11:126534773-126534881:-	chrX	51394987	51395083	-	chrX:51394987-51395083:-	chr3	149750257	149750383	-	chr3:149750257-149750383:-	chr6	17487335	17487449	+	chr6:17487335-17487449:+	chr12	123028247	123028382	-	chr12:123028247-123028382:-	chr4	2123502	2123618	-	chr4:2123502-2123618:-	chr16	11211652	11211804	+	chr16:11211652-11211804:+	chr20	35330977	35331049	-	chr20:35330977-35331049:-	chr12	2352109	2352160	+	chr12:2352109-2352160:+	chr10	12180395	12180490	-	chr10:12180395-12180490:-	chr3	3073770	3073827	-	chr3:3073770-3073827:-	chr7	47495958	47496081	-	chr7:47495958-47496081:-	chr14	21482552	21482612	+	chr14:21482552-21482612:+	chrX	108242780	108242887	-	chrX:108242780-108242887:-	chr3	68246047	68246126	+	chr3:68246047-68246126:+	chr3	8629268	8629378	-	chr3:8629268-8629378:-	chr17	65774297	65774427	-	chr17:65774297-65774427:-	chrX	21988100	21988176	+	chrX:21988100-21988176:+	chr2	100934860	100935132	+	chr2:100934860-100935132:+	chr14	101030845	101030966	+	chr14:101030845-101030966:+	chr20	5487098	5487192	+	chr20:5487098-5487192:+	chr6	122429993	122430149	+	chr6:122429993-122430149:+	chr3	133998648	133998787	-	chr3:133998648-133998787:-	chr2	55229330	55229473	-	chr2:55229330-55229473:-	chr2	108973488	108973664	-	chr2:108973488-108973664:-	chr16	4463420	4463513	-	chr16:4463420-4463513:-	chr7	29851542	29851682	+	chr7:29851542-29851682:+	chr12	119634224	119634289	+	chr12:119634224-119634289:+	chr1	31369070	31369137	-	chr1:31369070-31369137:-	chr3	195183476	195183630	-	chr3:195183476-195183630:-	chr3	17479278	17479376	-	chr3:17479278-17479376:-	chr16	69774694	69774789	+	chr16:69774694-69774789:+	chr12	124289592	124289713	+	chr12:124289592-124289713:+	chrX	38153948	38154033	-	chrX:38153948-38154033:-	chr12	1266234	1266288	+	chr12:1266234-1266288:+	chr6	37436309	37436383	+	chr6:37436309-37436383:+	chr15	59004002	59004175	+	chr15:59004002-59004175:+	chr18	67780164	67780346	+	chr18:67780164-67780346:+	chr7	17434948	17435106	-	chr7:17434948-17435106:-	chr1	10166244	10166343	+	chr1:10166244-10166343:+	chr20	50851942	50852121	+	chr20:50851942-50852121:+	chr10	48536154	48536278	-	chr10:48536154-48536278:-	chr15	87430690	87430795	-	chr15:87430690-87430795:-	chr19	23138494	23138556	+	chr19:23138494-23138556:+	chr17	48815334	48815399	-	chr17:48815334-48815399:-	chr9	131603961	131604054	-	chr9:131603961-131604054:-	chr8	28183194	28183265	+	chr8:28183194-28183265:+	chr1	235288187	235288282	-	chr1:235288187-235288282:-	chr14	39654845	39654941	+	chr14:39654845-39654941:+	chr2	148921476	148921619	-	chr2:148921476-148921619:-	chr16	58475612	58475658	+	chr16:58475612-58475658:+	chr18	56936181	56936230	+	chr18:56936181-56936230:+	chr10	3125097	3125250	+	chr10:3125097-3125250:+	chr3	97863936	97864077	-	chr3:97863936-97864077:-	chr13	113305629	113305749	+	chr13:113305629-113305749:+	chr17	2766165	2766227	+	chr17:2766165-2766227:+	chr13	42153750	42153916	+	chr13:42153750-42153916:+	chr3	98890392	98890457	-	chr3:98890392-98890457:-	chr3	48711367	48711460	-	chr3:48711367-48711460:-	chr14	77825876	77826029	+	chr14:77825876-77826029:+	chr10	44937292	44937408	-	chr10:44937292-44937408:-	chr9	95186501	95186596	-	chr9:95186501-95186596:-	chr10	66980572	66980650	-	chr10:66980572-66980650:-	chr9	131619051	131619207	-	chr9:131619051-131619207:-	chrX	143604116	143604239	-	chrX:143604116-143604239:-	chr10	100192459	100192694	-	chr10:100192459-100192694:-	chr9	93540485	93540656	+	chr9:93540485-93540656:+	chr3	171608301	171608367	-	chr3:171608301-171608367:-	chr1	59315592	59315737	+	chr1:59315592-59315737:+	chr1	47176481	47176682	-	chr1:47176481-47176682:-	chr9	106579989	106580035	+	chr9:106579989-106580035:+	chr9	109302668	109302812	-	chr9:109302668-109302812:-	chr8	144543893	144543971	-	chr8:144543893-144543971:-	chr8	47285633	47285792	+	chr8:47285633-47285792:+	chr9	98090382	98090483	-	chr9:98090382-98090483:-	chr2	32210897	32210962	+	chr2:32210897-32210962:+	chr1	208031980	208032175	-	chr1:208031980-208032175:-	chrX	81195118	81195298	-	chrX:81195118-81195298:-	chr16	11211677	11211804	+	chr16:11211677-11211804:+	chr8	121086333	121086384	+	chr8:121086333-121086384:+	chr19	42777734	42777929	-	chr19:42777734-42777929:-	chr16	3650758	3650924	+	chr16:3650758-3650924:+	chr13	53558247	53558383	+	chr13:53558247-53558383:+	chr16	89139918	89139999	+	chr16:89139918-89139999:+	chr4	78781799	78781895	+	chr4:78781799-78781895:+	chr14	91873497	91873676	-	chr14:91873497-91873676:-	chr7	37393822	37393918	-	chr7:37393822-37393918:-	chr2	237553097	237553232	+	chr2:237553097-237553232:+	chr7	23692183	23692254	+	chr7:23692183-23692254:+	chr13	36313968	36314083	-	chr13:36313968-36314083:-	chr5	112267210	112267285	-	chr5:112267210-112267285:-	chr16	1608059	1608196	-	chr16:1608059-1608196:-	chr9	97675771	97675960	-	chr9:97675771-97675960:-	chr10	77350329	77350427	-	chr10:77350329-77350427:-	chr12	56011554	56011738	+	chr12:56011554-56011738:+	chr11	36192426	36192562	+	chr11:36192426-36192562:+	chr16	65371036	65371205	-	chr16:65371036-65371205:-	chr6	53905449	53905511	+	chr6:53905449-53905511:+	chr2	151288891	151289078	-	chr2:151288891-151289078:-	chr8	118264911	118265008	-	chr8:118264911-118265008:-	chr3	9828309	9828380	+	chr3:9828309-9828380:+	chr13	94333269	94333382	+	chr13:94333269-94333382:+	chr2	101484204	101484260	+	chr2:101484204-101484260:+	chr9	16735245	16735355	-	chr9:16735245-16735355:-	chr16	253833	253930	+	chr16:253833-253930:+	chr12	50416346	50416435	+	chr12:50416346-50416435:+	chr18	56626162	56626267	-	chr18:56626162-56626267:-	chr17	66796448	66796496	+	chr17:66796448-66796496:+	chr12	111690452	111690554	+	chr12:111690452-111690554:+	chr18	5989817	5989905	-	chr18:5989817-5989905:-	chr5	175805444	175805622	+	chr5:175805444-175805622:+	chr16	29824927	29825041	+	chr16:29824927-29825041:+	chr13	40562689	40562763	-	chr13:40562689-40562763:-	chr17	45955391	45955521	+	chr17:45955391-45955521:+	chr4	13837344	13837402	+	chr4:13837344-13837402:+	chr2	10373606	10373854	+	chr2:10373606-10373854:+	chr2	232023077	232023129	+	chr2:232023077-232023129:+	chr12	15474280	15474434	+	chr12:15474280-15474434:+	chr10	43391313	43391449	-	chr10:43391313-43391449:-	chr3	126159383	126159567	-	chr3:126159383-126159567:-	chr13	25591254	25591374	+	chr13:25591254-25591374:+	chr9	3955009	3955072	-	chr9:3955009-3955072:-	chr10	13101777	13101886	+	chr10:13101777-13101886:+	chr5	139477745	139477909	-	chr5:139477745-139477909:-	chr4	8096499	8096598	-	chr4:8096499-8096598:-	chr3	35671132	35671235	+	chr3:35671132-35671235:+	chr1	151145024	151145199	-	chr1:151145024-151145199:-	chr16	53154447	53154544	+	chr16:53154447-53154544:+	chr13	41014159	41014222	-	chr13:41014159-41014222:-	chr19	24107971	24108044	+	chr19:24107971-24108044:+	chr21	29808415	29808537	-	chr21:29808415-29808537:-	chr19	2516942	2517083	-	chr19:2516942-2517083:-	chr16	57636736	57636839	+	chr16:57636736-57636839:+	chr13	77129156	77129231	-	chr13:77129156-77129231:-	chr9	89382604	89382781	-	chr9:89382604-89382781:-	chr4	184092180	184092272	-	chr4:184092180-184092272:-	chr5	14591552	14591625	+	chr5:14591552-14591625:+	chr2	33284103	33284156	+	chr2:33284103-33284156:+	chr3	126346518	126346589	-	chr3:126346518-126346589:-	chr20	44349443	44349541	-	chr20:44349443-44349541:-	chr4	75824346	75824430	+	chr4:75824346-75824430:+	chr12	118387888	118388098	+	chr12:118387888-118388098:+	chr1	32610097	32610149	-	chr1:32610097-32610149:-	chr7	119816498	119816581	-	chr7:119816498-119816581:-	chr1	86636365	86636463	-	chr1:86636365-86636463:-	chr9	3420788	3420871	-	chr9:3420788-3420871:-	chr19	19007347	19007448	-	chr19:19007347-19007448:-	chr11	134183013	134183154	-	chr11:134183013-134183154:-	chr2	1227316	1227433	+	chr2:1227316-1227433:+	chr10	110079240	110079298	+	chr10:110079240-110079298:+	chr2	45840380	45840552	+	chr2:45840380-45840552:+	chr2	210389288	210389352	+	chr2:210389288-210389352:+	chr2	178322291	178322367	+	chr2:178322291-178322367:+	chr6	44950043	44950184	-	chr6:44950043-44950184:-	chr17	28925114	28925260	-	chr17:28925114-28925260:-	chr18	9766588	9766697	+	chr18:9766588-9766697:+	chr14	77196071	77196231	+	chr14:77196071-77196231:+	chr20	44400451	44400510	+	chr20:44400451-44400510:+	chrX	155086098	155086233	-	chrX:155086098-155086233:-	chr3	128784714	128784760	+	chr3:128784714-128784760:+	chr5	73903836	73903916	+	chr5:73903836-73903916:+	chr18	9924996	9925099	+	chr18:9924996-9925099:+	chr12	119570267	119570328	-	chr12:119570267-119570328:-	chr1	6282724	6282797	-	chr1:6282724-6282797:-	chr2	70081784	70081893	-	chr2:70081784-70081893:-	chr3	50816046	50816185	+	chr3:50816046-50816185:+	chr19	55638097	55638169	+	chr19:55638097-55638169:+	chr8	105795756	105795898	+	chr8:105795756-105795898:+	chr10	12488137	12488237	+	chr10:12488137-12488237:+	chr1	176931526	176931685	-	chr1:176931526-176931685:-	chr7	95434259	95434334	-	chr7:95434259-95434334:-	chr6	26539901	26540027	+	chr6:26539901-26540027:+	chr1	111966042	111966118	-	chr1:111966042-111966118:-	chr8	69469254	69469386	+	chr8:69469254-69469386:+	chr5	38283222	38283325	+	chr5:38283222-38283325:+	chr1	154540991	154541109	+	chr1:154540991-154541109:+	chr22	26891650	26891780	+	chr22:26891650-26891780:+	chr3	14444738	14444867	+	chr3:14444738-14444867:+	chr5	138880214	138880289	+	chr5:138880214-138880289:+	chr5	80443794	80443921	+	chr5:80443794-80443921:+	chr6	134601447	134601656	-	chr6:134601447-134601656:-	chr12	121981611	121981753	+	chr12:121981611-121981753:+	chr5	38370605	38370705	+	chr5:38370605-38370705:+	chr9	133927796	133927893	-	chr9:133927796-133927893:-	chr3	188299257	188299355	+	chr3:188299257-188299355:+	chr1	205230086	205230170	+	chr1:205230086-205230170:+	chr10	86710197	86710245	+	chr10:86710197-86710245:+	chr4	48198121	48198259	-	chr4:48198121-48198259:-	chr18	6161415	6161520	-	chr18:6161415-6161520:-	chr20	34365460	34365577	+	chr20:34365460-34365577:+	chr2	171922922	171923118	+	chr2:171922922-171923118:+	chr2	240983426	240983579	+	chr2:240983426-240983579:+	chr12	67937992	67938093	+	chr12:67937992-67938093:+	chr20	57376179	57376267	+	chr20:57376179-57376267:+	chr6	116257216	116257338	+	chr6:116257216-116257338:+	chr3	45634957	45635025	+	chr3:45634957-45635025:+	chr17	57876151	57876200	-	chr17:57876151-57876200:-	chr5	163210796	163210848	-	chr5:163210796-163210848:-	chr6	166368745	166368936	-	chr6:166368745-166368936:-	chrX	115608655	115608757	+	chrX:115608655-115608757:+	chr6	123945685	123945814	+	chr6:123945685-123945814:+	chr16	7015157	7015254	+	chr16:7015157-7015254:+	chr10	122403717	122403835	+	chr10:122403717-122403835:+	chrX	22225868	22226024	-	chrX:22225868-22226024:-	chr6	155016241	155016362	+	chr6:155016241-155016362:+	chr4	16076428	16076654	-	chr4:16076428-16076654:-	chr12	59733745	59733832	+	chr12:59733745-59733832:+	chr14	30580864	30580948	+	chr14:30580864-30580948:+	chr15	22814387	22814506	+	chr15:22814387-22814506:+	chr6	125750260	125750384	+	chr6:125750260-125750384:+	chr1	89929808	89929879	+	chr1:89929808-89929879:+	chr9	137576309	137576403	-	chr9:137576309-137576403:-	chr7	128008034	128008145	+	chr7:128008034-128008145:+	chr6	134497411	134497472	+	chr6:134497411-134497472:+	chr17	34098551	34098681	-	chr17:34098551-34098681:-	chr7	39126059	39126180	+	chr7:39126059-39126180:+	chr6	104859379	104859437	-	chr6:104859379-104859437:-	chr2	205477650	205477786	+	chr2:205477650-205477786:+	chr3	189099953	189100205	+	chr3:189099953-189100205:+	chr2	32590806	32590979	+	chr2:32590806-32590979:+	chr5	77165361	77165501	+	chr5:77165361-77165501:+	chr3	120112543	120112634	+	chr3:120112543-120112634:+	chr18	13491232	13491470	+	chr18:13491232-13491470:+	chr1	6958028	6958133	+	chr1:6958028-6958133:+	chr1	41848871	41849036	-	chr1:41848871-41849036:-	chr14	49601542	49601650	+	chr14:49601542-49601650:+	chr20	51792759	51792985	-	chr20:51792759-51792985:-	chr2	60400433	60400526	-	chr2:60400433-60400526:-	chr2	144320563	144320703	-	chr2:144320563-144320703:-	chr12	11764577	11764653	+	chr12:11764577-11764653:+	chr2	100407447	100407707	-	chr2:100407447-100407707:-	chr7	31641074	31641159	+	chr7:31641074-31641159:+	chr15	54577458	54577622	+	chr15:54577458-54577622:+	chr5	42436364	42436417	+	chr5:42436364-42436417:+	chr11	14887630	14887830	-	chr11:14887630-14887830:-	chrX	72349692	72349927	-	chrX:72349692-72349927:-	chr10	116437221	116437352	+	chr10:116437221-116437352:+	chr2	64400513	64400585	-	chr2:64400513-64400585:-	chr2	170706819	170706978	-	chr2:170706819-170706978:-	chr1	204633144	204633247	-	chr1:204633144-204633247:-	chr2	26210695	26210815	-	chr2:26210695-26210815:-	chr2	19469858	19469919	+	chr2:19469858-19469919:+	chrX	120120435	120120681	+	chrX:120120435-120120681:+	chr12	88573488	88573653	-	chr12:88573488-88573653:-	chr10	67030668	67030775	+	chr10:67030668-67030775:+	chr6	52437562	52437679	+	chr6:52437562-52437679:+	chr6	89624489	89624603	-	chr6:89624489-89624603:-	chr13	23957297	23957361	+	chr13:23957297-23957361:+	chr1	149100741	149100931	-	chr1:149100741-149100931:-	chr3	67668213	67668278	+	chr3:67668213-67668278:+	chr13	28278122	28278193	+	chr13:28278122-28278193:+	chr22	42120036	42120129	+	chr22:42120036-42120129:+	chr16	21150290	21150535	-	chr16:21150290-21150535:-	chrX	102832777	102832899	-	chrX:102832777-102832899:-	chr8	124668585	124668644	-	chr8:124668585-124668644:-	chr6	155174276	155174318	+	chr6:155174276-155174318:+	chr17	81913207	81913294	-	chr17:81913207-81913294:-	chr1	233941018	233941140	+	chr1:233941018-233941140:+	chr10	95898887	95899019	-	chr10:95898887-95899019:-	chr4	17723750	17723967	-	chr4:17723750-17723967:-	chr15	75009891	75009941	+	chr15:75009891-75009941:+	chr9	128278634	128278682	+	chr9:128278634-128278682:+	chr17	13976859	13976978	-	chr17:13976859-13976978:-	chr15	57421136	57421251	+	chr15:57421136-57421251:+	chr6	136433689	136433917	-	chr6:136433689-136433917:-	chrX	31314409	31314455	-	chrX:31314409-31314455:-	chr17	36531668	36531870	-	chr17:36531668-36531870:-	chr4	164234833	164234917	-	chr4:164234833-164234917:-	chr7	55554042	55554091	-	chr7:55554042-55554091:-	chr3	97559591	97559662	+	chr3:97559591-97559662:+	chr3	120441268	120441405	-	chr3:120441268-120441405:-	chr4	38778971	38779052	-	chr4:38778971-38779052:-	chr14	64879279	64879448	-	chr14:64879279-64879448:-	chr5	80848448	80848613	+	chr5:80848448-80848613:+	chr3	28736009	28736164	+	chr3:28736009-28736164:+	chr20	5756712	5756849	+	chr20:5756712-5756849:+	chr2	200717558	200717675	-	chr2:200717558-200717675:-	chr17	39193648	39193798	-	chr17:39193648-39193798:-	chr12	70525360	70525427	+	chr12:70525360-70525427:+	chr15	66038754	66038850	-	chr15:66038754-66038850:-	chr3	170067496	170067584	+	chr3:170067496-170067584:+	chr8	22902850	22902928	-	chr8:22902850-22902928:-	chr12	8291768	8291888	+	chr12:8291768-8291888:+	chr18	58954234	58954335	+	chr18:58954234-58954335:+	chrX	111395981	111396114	-	chrX:111395981-111396114:-	chr4	7518852	7518960	+	chr4:7518852-7518960:+	chr7	28685414	28685558	+	chr7:28685414-28685558:+	chr17	63151270	63151381	+	chr17:63151270-63151381:+	chr19	6072005	6072148	-	chr19:6072005-6072148:-	chr14	85561190	85561290	+	chr14:85561190-85561290:+	chr18	36781799	36781923	-	chr18:36781799-36781923:-	chr2	114640638	114640802	+	chr2:114640638-114640802:+	chr22	42612542	42612659	-	chr22:42612542-42612659:-	chr10	97101351	97101442	-	chr10:97101351-97101442:-	chr2	73599244	73599368	+	chr2:73599244-73599368:+	chr9	125297429	125297521	+	chr9:125297429-125297521:+	chr1	245367600	245367707	+	chr1:245367600-245367707:+	chr18	8197845	8197963	+	chr18:8197845-8197963:+	chr1	110039824	110039938	+	chr1:110039824-110039938:+	chr2	168736770	168736903	+	chr2:168736770-168736903:+	chr1	26934249	26934420	+	chr1:26934249-26934420:+	chr2	66094105	66094177	+	chr2:66094105-66094177:+	chr8	35632508	35632588	+	chr8:35632508-35632588:+	chr17	79264690	79264894	-	chr17:79264690-79264894:-	chr8	128080303	128080431	+	chr8:128080303-128080431:+	chr3	9436068	9436141	+	chr3:9436068-9436141:+	chr3	66011136	66011301	-	chr3:66011136-66011301:-	chr3	131777953	131778138	-	chr3:131777953-131778138:-	chr1	50606847	50606931	-	chr1:50606847-50606931:-	chr22	23199211	23199353	+	chr22:23199211-23199353:+	chr8	145060259	145060310	+	chr8:145060259-145060310:+	chr17	72684069	72684226	-	chr17:72684069-72684226:-	chr6	12079470	12079528	+	chr6:12079470-12079528:+	chr9	89474539	89474624	-	chr9:89474539-89474624:-	chr3	143655494	143655592	-	chr3:143655494-143655592:-	chr1	2192845	2192976	-	chr1:2192845-2192976:-	chr8	118097904	118098049	-	chr8:118097904-118098049:-	chr15	91975162	91975250	+	chr15:91975162-91975250:+	chr8	1061527	1061684	+	chr8:1061527-1061684:+	chr18	46731681	46731844	-	chr18:46731681-46731844:-	chr22	44989452	44989532	-	chr22:44989452-44989532:-	chr10	100394498	100394623	+	chr10:100394498-100394623:+	chr2	223602142	223602218	-	chr2:223602142-223602218:-	chr14	100287728	100287848	-	chr14:100287728-100287848:-	chr4	16755978	16756069	-	chr4:16755978-16756069:-	chr10	7365224	7365516	-	chr10:7365224-7365516:-	chr2	217865302	217865518	-	chr2:217865302-217865518:-	chrX	103779849	103779991	+	chrX:103779849-103779991:+	chr10	103136249	103136373	-	chr10:103136249-103136373:-	chr20	48041679	48041787	+	chr20:48041679-48041787:+	chr8	132196431	132196518	-	chr8:132196431-132196518:-	chrX	110573042	110573139	-	chrX:110573042-110573139:-	chr17	64451168	64451285	+	chr17:64451168-64451285:+	chr2	71117519	71117588	-	chr2:71117519-71117588:-	chr1	915319	915472	+	chr1:915319-915472:+	chr3	101479481	101479600	-	chr3:101479481-101479600:-	chr1	19500190	19500364	+	chr1:19500190-19500364:+	chr4	84615537	84615601	+	chr4:84615537-84615601:+	chr17	78900969	78901258	-	chr17:78900969-78901258:-	chr3	42521314	42521373	-	chr3:42521314-42521373:-	chr7	27244088	27244150	+	chr7:27244088-27244150:+	chr3	120109385	120109585	+	chr3:120109385-120109585:+	chr3	10083544	10083718	-	chr3:10083544-10083718:-	chr17	70060905	70061014	-	chr17:70060905-70061014:-	chrX	53221688	53221794	-	chrX:53221688-53221794:-	chr17	45078083	45078150	+	chr17:45078083-45078150:+	chr3	81508621	81508693	-	chr3:81508621-81508693:-	chr17	40231955	40232002	+	chr17:40231955-40232002:+	chr8	144375466	144375638	+	chr8:144375466-144375638:+	chr16	29792466	29792515	+	chr16:29792466-29792515:+	chr6	45579691	45579803	+	chr6:45579691-45579803:+	chr22	29029916	29030064	+	chr22:29029916-29030064:+	chr1	174193598	174193685	+	chr1:174193598-174193685:+	chr7	147798954	147799145	+	chr7:147798954-147799145:+	chr1	210331753	210331833	+	chr1:210331753-210331833:+	chr6	1895782	1895846	-	chr6:1895782-1895846:-	chr8	54565565	54565659	+	chr8:54565565-54565659:+	chr12	19239725	19239798	+	chr12:19239725-19239798:+	chr7	77538765	77538846	+	chr7:77538765-77538846:+	chr9	34669298	34669491	+	chr9:34669298-34669491:+	chr2	161160949	161161105	+	chr2:161160949-161161105:+	chr2	218226996	218227098	+	chr2:218226996-218227098:+	chr2	200877497	200877605	-	chr2:200877497-200877605:-	chr19	20027075	20027138	-	chr19:20027075-20027138:-	chr13	30370472	30370526	-	chr13:30370472-30370526:-	chr19	3226934	3227065	+	chr19:3226934-3227065:+	chr20	34893569	34893623	+	chr20:34893569-34893623:+	chr1	220770381	220770557	+	chr1:220770381-220770557:+	chr8	10792368	10792557	-	chr8:10792368-10792557:-	chr10	46551962	46552161	-	chr10:46551962-46552161:-	chr3	54299990	54300058	+	chr3:54299990-54300058:+	chr18	13208359	13208475	-	chr18:13208359-13208475:-	chr8	21807550	21807757	-	chr8:21807550-21807757:-	chr6	156367624	156367750	+	chr6:156367624-156367750:+	chr1	176376259	176376335	+	chr1:176376259-176376335:+	chr8	22734066	22734161	+	chr8:22734066-22734161:+	chr10	87546573	87546696	+	chr10:87546573-87546696:+	chr22	31272845	31272917	+	chr22:31272845-31272917:+	chr7	12530387	12530503	+	chr7:12530387-12530503:+	chr21	36184562	36184759	+	chr21:36184562-36184759:+	chr20	37347118	37347237	+	chr20:37347118-37347237:+	chr16	56103230	56103416	-	chr16:56103230-56103416:-	chr7	138729620	138729726	-	chr7:138729620-138729726:-	chr9	112052155	112052350	-	chr9:112052155-112052350:-	chr9	132947061	132947247	+	chr9:132947061-132947247:+	chr10	42690576	42690693	-	chr10:42690576-42690693:-	chr8	50457022	50457081	+	chr8:50457022-50457081:+	chr21	45285146	45285230	-	chr21:45285146-45285230:-	chr10	110245743	110245819	+	chr10:110245743-110245819:+	chr12	75692903	75692993	-	chr12:75692903-75692993:-	chr1	44609290	44609467	+	chr1:44609290-44609467:+	chr16	4523900	4524053	-	chr16:4523900-4524053:-	chr19	5676721	5676895	+	chr19:5676721-5676895:+	chr17	78420214	78420324	+	chr17:78420214-78420324:+	chr8	17663980	17664082	-	chr8:17663980-17664082:-	chr16	4522417	4522651	-	chr16:4522417-4522651:-	chr4	98615841	98615931	-	chr4:98615841-98615931:-	chr14	72421588	72421725	+	chr14:72421588-72421725:+	chr14	52462812	52462971	-	chr14:52462812-52462971:-	chr4	80268484	80268569	+	chr4:80268484-80268569:+	chr6	108222234	108222321	-	chr6:108222234-108222321:-	chr14	54773259	54773422	+	chr14:54773259-54773422:+	chrX	110703162	110703317	-	chrX:110703162-110703317:-	chr17	82676139	82676218	-	chr17:82676139-82676218:-	chr6	26127698	26127762	+	chr6:26127698-26127762:+	chr10	121973523	121973600	-	chr10:121973523-121973600:-	chr5	35727257	35727408	-	chr5:35727257-35727408:-	chr1	204518416	204518496	+	chr1:204518416-204518496:+	chr4	108072003	108072134	-	chr4:108072003-108072134:-	chr4	79600728	79600778	+	chr4:79600728-79600778:+	chr3	85313166	85313267	+	chr3:85313166-85313267:+	chr18	11518659	11518784	+	chr18:11518659-11518784:+	chr20	35740525	35740598	-	chr20:35740525-35740598:-	chr12	16367325	16367466	+	chr12:16367325-16367466:+	chr1	66590470	66590607	+	chr1:66590470-66590607:+	chr16	87750237	87750403	-	chr16:87750237-87750403:-	chr1	31935589	31935660	-	chr1:31935589-31935660:-	chr2	11742015	11742152	+	chr2:11742015-11742152:+	chr6	49631912	49632160	-	chr6:49631912-49632160:-	chr6	149728379	149728479	-	chr6:149728379-149728479:-	chr20	60467153	60467223	+	chr20:60467153-60467223:+	chr12	48489749	48489865	+	chr12:48489749-48489865:+	chr6	12020248	12020419	+	chr6:12020248-12020419:+	chr17	19273134	19273276	+	chr17:19273134-19273276:+	chr12	63782541	63782705	+	chr12:63782541-63782705:+	chr19	49912899	49913160	-	chr19:49912899-49913160:-	chr1	226940802	226940908	+	chr1:226940802-226940908:+	chr13	41553035	41553150	+	chr13:41553035-41553150:+	chr7	99349248	99349364	+	chr7:99349248-99349364:+	chr16	53814670	53814849	+	chr16:53814670-53814849:+	chr12	111950388	111950467	-	chr12:111950388-111950467:-	chr4	142423696	142423818	-	chr4:142423696-142423818:-	chr13	50977063	50977184	+	chr13:50977063-50977184:+	chrX	39371792	39371851	-	chrX:39371792-39371851:-	chr2	63600329	63600429	+	chr2:63600329-63600429:+	chr1	86618443	86618563	-	chr1:86618443-86618563:-	chr2	23827798	23827861	-	chr2:23827798-23827861:-	chr1	70183332	70183391	-	chr1:70183332-70183391:-	chr6	160647112	160647247	-	chr6:160647112-160647247:-	chr15	66710395	66710474	+	chr15:66710395-66710474:+	chr20	49941107	49941221	+	chr20:49941107-49941221:+	chr3	6884220	6884307	+	chr3:6884220-6884307:+	chr6	3363531	3363726	-	chr6:3363531-3363726:-	chr2	196154968	196155044	-	chr2:196154968-196155044:-	chr8	117274345	117274427	+	chr8:117274345-117274427:+	chr20	34033164	34033240	+	chr20:34033164-34033240:+	chr14	100930447	100930510	+	chr14:100930447-100930510:+	chr15	77254873	77254929	-	chr15:77254873-77254929:-	chr17	9360547	9360635	-	chr17:9360547-9360635:-	chr4	140992705	140992811	-	chr4:140992705-140992811:-	chr6	165390886	165390983	-	chr6:165390886-165390983:-	chr1	179887829	179887960	+	chr1:179887829-179887960:+	chr13	51462266	51462420	+	chr13:51462266-51462420:+	chr6	15311639	15311729	+	chr6:15311639-15311729:+	chr19	35343843	35343967	+	chr19:35343843-35343967:+	chr1	184545920	184546033	+	chr1:184545920-184546033:+	chr15	69194436	69194526	+	chr15:69194436-69194526:+	chr13	24897318	24897539	-	chr13:24897318-24897539:-	chr10	90598081	90598135	-	chr10:90598081-90598135:-	chr10	60936213	60936285	-	chr10:60936213-60936285:-	chr7	141399175	141399342	+	chr7:141399175-141399342:+	chr17	2172007	2172087	-	chr17:2172007-2172087:-	chr14	68900862	68900947	-	chr14:68900862-68900947:-	chr4	173224310	173224420	+	chr4:173224310-173224420:+	chr12	132733996	132734072	-	chr12:132733996-132734072:-	chr6	165052632	165052773	+	chr6:165052632-165052773:+	chr19	3362088	3362162	+	chr19:3362088-3362162:+	chr4	10448703	10448803	-	chr4:10448703-10448803:-	chr15	80487734	80487875	+	chr15:80487734-80487875:+	chr12	131660062	131660156	-	chr12:131660062-131660156:-	chr12	117302016	117302072	-	chr12:117302016-117302072:-	chr20	43198849	43198958	+	chr20:43198849-43198958:+	chr14	71320175	71320365	-	chr14:71320175-71320365:-	chr22	42900028	42900144	-	chr22:42900028-42900144:-	chr6	108884781	108885002	+	chr6:108884781-108885002:+	chr16	79749640	79749782	-	chr16:79749640-79749782:-	chr1	16450125	16450242	+	chr1:16450125-16450242:+	chr7	66761126	66761255	+	chr7:66761126-66761255:+	chr6	34593952	34594060	-	chr6:34593952-34594060:-	chr3	129007426	129007608	+	chr3:129007426-129007608:+	chr6	69797380	69797477	-	chr6:69797380-69797477:-	chr10	31136513	31136689	+	chr10:31136513-31136689:+	chr21	44779144	44779217	-	chr21:44779144-44779217:-	chr15	76938726	76938816	+	chr15:76938726-76938816:+	chr1	32076564	32076647	+	chr1:32076564-32076647:+	chr19	33100173	33100275	+	chr19:33100173-33100275:+	chr2	60527655	60527795	-	chr2:60527655-60527795:-	chr17	42065416	42065489	-	chr17:42065416-42065489:-	chrX	150268132	150268287	-	chrX:150268132-150268287:-	chr7	51053722	51053800	-	chr7:51053722-51053800:-	chr12	54135161	54135250	+	chr12:54135161-54135250:+	chr2	135702973	135703082	+	chr2:135702973-135703082:+	chr12	27578853	27578910	+	chr12:27578853-27578910:+	chr9	3420788	3420902	-	chr9:3420788-3420902:-	chr4	99085414	99085634	-	chr4:99085414-99085634:-	chr5	115898649	115898790	+	chr5:115898649-115898790:+	chr5	171158334	171158495	+	chr5:171158334-171158495:+	chr12	6676787	6676852	-	chr12:6676787-6676852:-	chr6	165576412	165576540	-	chr6:165576412-165576540:-	chr10	11838090	11838139	+	chr10:11838090-11838139:+	chr1	183316036	183316221	-	chr1:183316036-183316221:-	chrX	54085023	54085077	-	chrX:54085023-54085077:-	chr10	92559034	92559216	-	chr10:92559034-92559216:-	chr4	77810901	77811098	-	chr4:77810901-77811098:-	chr5	111289895	111290005	-	chr5:111289895-111290005:-	chr8	99055926	99056041	+	chr8:99055926-99056041:+	chr15	38268174	38268238	+	chr15:38268174-38268238:+	chr7	50555670	50555871	-	chr7:50555670-50555871:-	chr16	246957	247070	+	chr16:246957-247070:+	chr1	43177121	43177212	+	chr1:43177121-43177212:+	chr8	38429247	38429391	-	chr8:38429247-38429391:-	chrX	55752246	55752402	+	chrX:55752246-55752402:+	chr17	28929741	28929794	-	chr17:28929741-28929794:-	chr8	60358191	60358296	-	chr8:60358191-60358296:-	chr9	132237421	132237523	+	chr9:132237421-132237523:+	chr9	133602201	133602249	-	chr9:133602201-133602249:-	chr3	53762551	53762635	+	chr3:53762551-53762635:+	chr7	29380731	29380808	+	chr7:29380731-29380808:+	chr3	3801042	3801247	+	chr3:3801042-3801247:+	chr17	45033935	45034043	-	chr17:45033935-45034043:-	chr9	33785885	33786111	-	chr9:33785885-33786111:-	chr6	138464119	138464389	-	chr6:138464119-138464389:-	chr18	46730206	46730362	-	chr18:46730206-46730362:-	chr10	29507737	29507815	-	chr10:29507737-29507815:-	chr10	61708006	61708057	+	chr10:61708006-61708057:+	chr2	204579394	204579486	+	chr2:204579394-204579486:+	chr9	27387751	27387816	-	chr9:27387751-27387816:-	chr9	68728765	68728935	+	chr9:68728765-68728935:+	chr15	31649679	31649830	-	chr15:31649679-31649830:-	chr9	137377074	137377282	-	chr9:137377074-137377282:-	chr7	120226362	120226490	-	chr7:120226362-120226490:-	chr14	56635122	56635277	+	chr14:56635122-56635277:+	chr6	25783917	25783968	-	chr6:25783917-25783968:-	chr19	5088224	5088334	+	chr19:5088224-5088334:+	chr1	118890867	118890966	-	chr1:118890867-118890966:-	chr3	63561400	63561512	+	chr3:63561400-63561512:+	chr14	74698764	74698857	-	chr14:74698764-74698857:-	chr22	35653604	35653721	+	chr22:35653604-35653721:+	chr21	42086530	42086627	+	chr21:42086530-42086627:+	chr19	43608505	43608604	-	chr19:43608505-43608604:-	chr2	164907955	164908091	-	chr2:164907955-164908091:-	chr3	30661532	30661640	+	chr3:30661532-30661640:+	chr2	20223203	20223279	-	chr2:20223203-20223279:-	chr15	73911832	73911914	-	chr15:73911832-73911914:-	chr10	870013	870084	-	chr10:870013-870084:-	chr7	30885835	30885956	+	chr7:30885835-30885956:+	chr1	52898580	52898755	-	chr1:52898580-52898755:-	chr2	198622363	198622451	-	chr2:198622363-198622451:-	chr4	149514525	149514743	-	chr4:149514525-149514743:-	chr10	103199408	103199506	-	chr10:103199408-103199506:-	chr12	132756634	132756762	-	chr12:132756634-132756762:-	chr22	38656956	38657144	+	chr22:38656956-38657144:+	chr8	58639968	58640103	-	chr8:58639968-58640103:-	chr6	18244508	18244604	-	chr6:18244508-18244604:-	chr16	75077912	75077989	+	chr16:75077912-75077989:+	chr12	6224264	6224370	+	chr12:6224264-6224370:+	chr8	30706990	30707105	-	chr8:30706990-30707105:-	chr3	63873749	63873847	+	chr3:63873749-63873847:+	chr5	74686211	74686259	+	chr5:74686211-74686259:+	chr4	90951114	90951161	+	chr4:90951114-90951161:+	chr7	6617585	6617663	+	chr7:6617585-6617663:+	chr2	200531776	200531902	+	chr2:200531776-200531902:+	chr10	76069021	76069115	+	chr10:76069021-76069115:+	chr19	44618115	44618417	+	chr19:44618115-44618417:+	chr7	136906908	136906966	-	chr7:136906908-136906966:-	chr8	37935300	37935455	-	chr8:37935300-37935455:-	chr14	50794436	50794526	-	chr14:50794436-50794526:-	chr9	132851917	132852009	-	chr9:132851917-132852009:-	chr7	114366505	114366641	+	chr7:114366505-114366641:+	chr1	246186743	246186943	-	chr1:246186743-246186943:-	chr1	905802	905988	+	chr1:905802-905988:+	chr3	3059215	3059381	-	chr3:3059215-3059381:-	chr7	73336759	73337046	+	chr7:73336759-73337046:+	chr15	99151293	99151387	-	chr15:99151293-99151387:-	chr14	98092855	98093002	-	chr14:98092855-98093002:-	chr4	15063738	15063884	+	chr4:15063738-15063884:+	chr1	53560374	53560544	-	chr1:53560374-53560544:-	chr6	11717309	11717415	-	chr6:11717309-11717415:-	chr18	77097251	77097475	-	chr18:77097251-77097475:-	chrX	41452677	41452824	+	chrX:41452677-41452824:+	chr22	19005836	19005943	+	chr22:19005836-19005943:+	chrX	137290668	137290718	-	chrX:137290668-137290718:-	chr12	92288484	92288608	-	chr12:92288484-92288608:-	chr19	55164087	55164172	+	chr19:55164087-55164172:+	chr5	163412319	163412384	-	chr5:163412319-163412384:-	chr1	182855577	182855714	+	chr1:182855577-182855714:+	chr2	59190362	59190506	+	chr2:59190362-59190506:+	chr12	125327407	125327508	+	chr12:125327407-125327508:+	chr17	78234061	78234145	+	chr17:78234061-78234145:+	chr14	66551041	66551182	+	chr14:66551041-66551182:+	chr5	58493711	58493839	+	chr5:58493711-58493839:+	chr6	82175904	82176027	-	chr6:82175904-82176027:-	chr8	104435218	104435358	-	chr8:104435218-104435358:-	chr20	48835579	48835680	-	chr20:48835579-48835680:-	chr15	90930953	90931053	+	chr15:90930953-90931053:+	chr20	10261231	10261316	+	chr20:10261231-10261316:+	chr2	25028549	25028641	+	chr2:25028549-25028641:+	chr1	29166729	29166867	-	chr1:29166729-29166867:-	chr2	177899505	177899591	-	chr2:177899505-177899591:-	chr2	134171741	134171791	+	chr2:134171741-134171791:+	chr4	81635798	81635898	-	chr4:81635798-81635898:-	chr1	1266098	1266291	-	chr1:1266098-1266291:-	chr1	112539159	112539276	-	chr1:112539159-112539276:-	chr15	78034690	78034740	-	chr15:78034690-78034740:-	chr1	248821147	248821262	-	chr1:248821147-248821262:-	chr3	175101291	175101468	+	chr3:175101291-175101468:+	chr9	69155349	69155516	+	chr9:69155349-69155516:+	chr12	6387798	6387911	+	chr12:6387798-6387911:+	chr11	42025987	42026063	-	chr11:42025987-42026063:-	chr1	23627781	23627999	+	chr1:23627781-23627999:+	chr2	173364000	173364162	+	chr2:173364000-173364162:+	chr12	83075936	83076002	+	chr12:83075936-83076002:+	chr4	105689131	105689281	-	chr4:105689131-105689281:-	chr6	46900673	46900733	-	chr6:46900673-46900733:-	chr3	34592645	34592735	+	chr3:34592645-34592735:+	chr4	186700388	186700475	-	chr4:186700388-186700475:-	chr1	113864198	113864383	-	chr1:113864198-113864383:-	chr3	44263676	44263730	+	chr3:44263676-44263730:+	chr10	98408455	98408585	-	chr10:98408455-98408585:-	chr3	42492328	42492531	+	chr3:42492328-42492531:+	chr21	43887168	43887406	+	chr21:43887168-43887406:+	chr9	127542179	127542349	-	chr9:127542179-127542349:-	chr10	124813318	124813565	+	chr10:124813318-124813565:+	chr1	224402004	224402110	-	chr1:224402004-224402110:-	chr16	48336393	48336499	+	chr16:48336393-48336499:+	chr5	80510714	80511087	+	chr5:80510714-80511087:+	chrX	38598627	38598679	+	chrX:38598627-38598679:+	chr7	156461384	156461476	-	chr7:156461384-156461476:-	chr2	100112386	100112525	-	chr2:100112386-100112525:-	chr8	141173440	141173742	+	chr8:141173440-141173742:+	chr7	1886107	1886176	-	chr7:1886107-1886176:-	chr14	50311291	50311434	-	chr14:50311291-50311434:-	chr13	95557535	95557625	+	chr13:95557535-95557625:+	chr5	171996890	171997052	-	chr5:171996890-171997052:-	chr17	37365443	37365529	-	chr17:37365443-37365529:-	chr16	67336641	67336731	+	chr16:67336641-67336731:+	chr6	47817863	47817994	+	chr6:47817863-47817994:+	chr8	95394054	95394175	+	chr8:95394054-95394175:+	chr12	111978736	111978788	-	chr12:111978736-111978788:-	chr17	32221066	32221187	+	chr17:32221066-32221187:+	chr3	113227923	113228031	+	chr3:113227923-113228031:+	chr17	75690671	75690773	+	chr17:75690671-75690773:+	chr5	132594562	132594678	+	chr5:132594562-132594678:+	chr6	133788994	133789112	-	chr6:133788994-133789112:-	chr10	95669047	95669158	-	chr10:95669047-95669158:-	chr18	11700082	11700214	+	chr18:11700082-11700214:+	chrX	70455984	70456103	+	chrX:70455984-70456103:+	chr4	123149305	123149370	+	chr4:123149305-123149370:+	chr2	230224104	230224283	-	chr2:230224104-230224283:-	chr6	140610620	140610680	-	chr6:140610620-140610680:-	chr4	1099716	1099928	-	chr4:1099716-1099928:-	chr17	80187502	80187660	+	chr17:80187502-80187660:+	chr20	58513817	58513988	-	chr20:58513817-58513988:-	chr6	124964725	124964894	+	chr6:124964725-124964894:+	chr10	70166727	70166823	-	chr10:70166727-70166823:-	chr18	36954431	36954505	+	chr18:36954431-36954505:+	chr21	32184254	32184329	-	chr21:32184254-32184329:-	chr8	81026653	81026799	-	chr8:81026653-81026799:-	chr10	91931452	91931521	+	chr10:91931452-91931521:+	chr7	45163698	45163867	+	chr7:45163698-45163867:+	chr17	45627376	45627683	+	chr17:45627376-45627683:+	chr15	80952937	80953037	-	chr15:80952937-80953037:-	chrX	141319170	141319251	-	chrX:141319170-141319251:-	chr1	3789517	3789622	-	chr1:3789517-3789622:-	chrX	153704821	153705102	-	chrX:153704821-153705102:-	chr8	134297372	134297524	-	chr8:134297372-134297524:-	chr8	78558343	78558557	+	chr8:78558343-78558557:+	chr14	22975707	22975845	-	chr14:22975707-22975845:-	chr17	65872957	65873122	-	chr17:65872957-65873122:-	chr6	111113823	111113869	+	chr6:111113823-111113869:+	chr15	27066280	27066415	-	chr15:27066280-27066415:-	chr3	12305854	12305960	+	chr3:12305854-12305960:+	chrX	131237536	131237618	-	chrX:131237536-131237618:-	chr5	178619838	178619897	-	chr5:178619838-178619897:-	chr1	28494874	28494940	+	chr1:28494874-28494940:+	chr2	201800784	201800902	+	chr2:201800784-201800902:+	chr10	28904386	28904489	+	chr10:28904386-28904489:+	chr9	89660904	89661031	+	chr9:89660904-89661031:+	chr21	40131749	40131848	-	chr21:40131749-40131848:-	chr14	57817327	57817600	-	chr14:57817327-57817600:-	chr3	161035834	161036121	+	chr3:161035834-161036121:+	chr5	128728454	128728576	+	chr5:128728454-128728576:+	chr1	244362546	244362767	+	chr1:244362546-244362767:+	chr17	62707432	62707608	+	chr17:62707432-62707608:+	chr15	69304603	69304682	+	chr15:69304603-69304682:+	chr4	52996181	52996389	-	chr4:52996181-52996389:-	chr7	72105267	72105353	-	chr7:72105267-72105353:-	chr19	24034523	24034713	+	chr19:24034523-24034713:+	chr4	163555849	163555974	-	chr4:163555849-163555974:-	chr1	110106136	110106333	+	chr1:110106136-110106333:+	chr6	35128283	35128420	-	chr6:35128283-35128420:-	chr3	131622756	131622882	-	chr3:131622756-131622882:-	chr8	71527549	71527679	-	chr8:71527549-71527679:-	chr7	51081325	51081489	-	chr7:51081325-51081489:-	chr4	170278364	170278469	+	chr4:170278364-170278469:+	chr7	1044157	1044260	-	chr7:1044157-1044260:-	chr5	73291928	73292011	+	chr5:73291928-73292011:+	chr1	16316437	16316572	-	chr1:16316437-16316572:-	chr19	10266690	10266795	-	chr19:10266690-10266795:-	chr3	45612892	45612982	+	chr3:45612892-45612982:+	chr22	44765865	44766190	+	chr22:44765865-44766190:+	chr12	78935150	78935288	+	chr12:78935150-78935288:+	chr6	30561328	30561509	+	chr6:30561328-30561509:+	chr14	47306077	47306143	-	chr14:47306077-47306143:-	chr13	34454339	34454409	+	chr13:34454339-34454409:+	chr4	150746862	150746963	-	chr4:150746862-150746963:-	chr20	10696068	10696193	+	chr20:10696068-10696193:+	chr5	139389327	139389421	-	chr5:139389327-139389421:-	chr10	119142253	119142374	-	chr10:119142253-119142374:-	chr3	10762832	10762923	-	chr3:10762832-10762923:-	chr8	62305579	62305739	+	chr8:62305579-62305739:+	chr19	47205062	47205130	+	chr19:47205062-47205130:+	chr15	66056191	66056248	-	chr15:66056191-66056248:-	chr10	7600529	7600566	-	chr10:7600529-7600566:-	chr9	116332744	116332847	+	chr9:116332744-116332847:+	chr2	122392963	122393042	+	chr2:122392963-122393042:+	chr1	27138396	27138698	-	chr1:27138396-27138698:-	chr14	99528218	99528257	-	chr14:99528218-99528257:-	chr1	45932223	45932274	+	chr1:45932223-45932274:+	chr15	100269586	100269649	-	chr15:100269586-100269649:-	chr16	28126618	28126761	-	chr16:28126618-28126761:-	chr4	40098592	40098697	+	chr4:40098592-40098697:+	chr2	187520542	187520619	-	chr2:187520542-187520619:-	chr6	150985050	150985209	+	chr6:150985050-150985209:+	chr6	104823309	104823425	-	chr6:104823309-104823425:-	chr13	93642852	93643039	+	chr13:93642852-93643039:+	chr12	12208674	12208755	-	chr12:12208674-12208755:-	chr10	102717703	102717781	+	chr10:102717703-102717781:+	chr8	6053682	6053760	-	chr8:6053682-6053760:-	chr10	97092639	97092730	-	chr10:97092639-97092730:-	chr1	44230317	44230471	-	chr1:44230317-44230471:-	chr6	75622751	75622859	+	chr6:75622751-75622859:+	chr15	78634622	78634740	-	chr15:78634622-78634740:-	chr22	45226152	45226384	-	chr22:45226152-45226384:-	chr9	86974394	86974509	+	chr9:86974394-86974509:+	chr4	41453565	41453687	+	chr4:41453565-41453687:+	chr3	122459439	122459682	-	chr3:122459439-122459682:-	chr4	102324928	102324999	-	chr4:102324928-102324999:-	chr16	50272113	50272216	+	chr16:50272113-50272216:+	chr17	46997061	46997187	-	chr17:46997061-46997187:-	chr16	23324213	23324331	+	chr16:23324213-23324331:+	chr5	142655732	142655900	+	chr5:142655732-142655900:+	chr21	18241504	18241708	+	chr21:18241504-18241708:+	chr5	170677766	170677821	-	chr5:170677766-170677821:-	chr12	27788039	27788209	+	chr12:27788039-27788209:+	chr3	50471723	50471858	-	chr3:50471723-50471858:-	chr22	45811698	45811794	+	chr22:45811698-45811794:+	chr6	35904879	35904975	-	chr6:35904879-35904975:-	chr7	18543169	18543286	+	chr7:18543169-18543286:+	chr8	120715095	120715223	-	chr8:120715095-120715223:-	chr15	94446397	94446483	+	chr15:94446397-94446483:+	chr16	25763296	25763442	+	chr16:25763296-25763442:+	chr1	160017611	160017730	-	chr1:160017611-160017730:-	chr8	60337201	60337366	-	chr8:60337201-60337366:-	chr15	61094356	61094612	-	chr15:61094356-61094612:-	chr7	18395115	18395184	+	chr7:18395115-18395184:+	chr7	158292116	158292245	-	chr7:158292116-158292245:-	chr3	66304453	66304538	+	chr3:66304453-66304538:+	chr16	29339443	29339523	+	chr16:29339443-29339523:+	chr10	77459235	77459338	-	chr10:77459235-77459338:-	chr1	20930179	20930249	-	chr1:20930179-20930249:-	chr1	72667939	72668057	+	chr1:72667939-72668057:+	chr1	29166729	29166913	-	chr1:29166729-29166913:-	chr3	192668471	192668583	-	chr3:192668471-192668583:-	chr4	102882792	102882874	+	chr4:102882792-102882874:+	chr4	6830045	6830171	+	chr4:6830045-6830171:+	chrX	108301432	108301533	-	chrX:108301432-108301533:-	chr7	32887977	32888096	-	chr7:32887977-32888096:-	chr1	95316882	95316938	-	chr1:95316882-95316938:-	chr2	162319282	162319396	+	chr2:162319282-162319396:+	chr17	40142054	40142101	+	chr17:40142054-40142101:+	chr2	30256702	30256804	+	chr2:30256702-30256804:+	chr10	114319562	114319646	-	chr10:114319562-114319646:-	chr14	39991060	39991205	+	chr14:39991060-39991205:+	chr10	43853737	43853788	+	chr10:43853737-43853788:+	chr10	75338593	75338693	-	chr10:75338593-75338693:-	chrX	103845295	103845365	-	chrX:103845295-103845365:-	chr9	116626545	116626692	-	chr9:116626545-116626692:-	chr4	174526812	174526909	+	chr4:174526812-174526909:+	chr9	91923765	91923929	-	chr9:91923765-91923929:-	chr1	183697403	183697513	+	chr1:183697403-183697513:+	chr3	15384481	15384574	-	chr3:15384481-15384574:-	chr17	66691540	66691908	+	chr17:66691540-66691908:+	chr3	38519262	38519378	+	chr3:38519262-38519378:+	chr1	75790152	75790275	+	chr1:75790152-75790275:+	chr6	35396977	35397092	+	chr6:35396977-35397092:+	chr14	26842565	26842709	-	chr14:26842565-26842709:-	chr7	2791564	2791626	-	chr7:2791564-2791626:-	chr12	6681972	6682126	-	chr12:6681972-6682126:-	chr10	62371933	62372025	-	chr10:62371933-62372025:-	chr6	108917116	108917217	+	chr6:108917116-108917217:+	chr4	26714840	26714887	+	chr4:26714840-26714887:+	chr3	183821892	183821970	-	chr3:183821892-183821970:-	chr22	39432516	39432664	+	chr22:39432516-39432664:+	chr8	102250115	102250237	+	chr8:102250115-102250237:+	chr17	21208392	21208540	-	chr17:21208392-21208540:-	chr3	57230714	57230768	+	chr3:57230714-57230768:+	chr15	70852227	70852333	-	chr15:70852227-70852333:-	chr10	110901026	110901123	-	chr10:110901026-110901123:-	chr10	35332339	35332438	+	chr10:35332339-35332438:+	chr17	55477055	55477173	-	chr17:55477055-55477173:-	chr9	113565518	113565731	+	chr9:113565518-113565731:+	chr18	48374222	48374314	-	chr18:48374222-48374314:-	chr3	133367565	133367762	+	chr3:133367565-133367762:+	chr7	53769916	53770066	-	chr7:53769916-53770066:-	chr20	36607890	36608001	+	chr20:36607890-36608001:+	chr5	90520364	90520462	-	chr5:90520364-90520462:-	chr10	13888303	13888478	-	chr10:13888303-13888478:-	chr15	74350166	74350255	-	chr15:74350166-74350255:-	chr18	25286466	25286558	-	chr18:25286466-25286558:-	chrX	55752227	55752354	+	chrX:55752227-55752354:+	chr4	82531630	82531748	-	chr4:82531630-82531748:-	chr18	24893846	24893998	+	chr18:24893846-24893998:+	chr4	10108218	10108396	-	chr4:10108218-10108396:-	chr1	155014015	155014094	+	chr1:155014015-155014094:+	chr17	72471929	72471986	-	chr17:72471929-72471986:-	chr7	100030851	100031101	+	chr7:100030851-100031101:+	chr5	124404954	124405086	-	chr5:124404954-124405086:-	chr6	89508846	89508959	+	chr6:89508846-89508959:+	chr6	42883858	42883942	+	chr6:42883858-42883942:+	chr20	35474794	35474853	+	chr20:35474794-35474853:+	chr8	54080253	54080330	-	chr8:54080253-54080330:-	chr7	44750972	44751092	+	chr7:44750972-44751092:+	chr8	22523643	22523757	+	chr8:22523643-22523757:+	chr5	108820350	108820525	+	chr5:108820350-108820525:+	chr2	175418123	175418297	+	chr2:175418123-175418297:+	chr17	65797161	65797289	-	chr17:65797161-65797289:-	chr12	27297030	27297159	+	chr12:27297030-27297159:+	chr1	37869925	37870015	-	chr1:37869925-37870015:-	chr6	73722289	73722386	+	chr6:73722289-73722386:+	chrX	111217501	111217676	+	chrX:111217501-111217676:+	chr1	6282724	6282889	-	chr1:6282724-6282889:-	chr20	25072536	25072644	-	chr20:25072536-25072644:-	chr18	1197510	1197611	+	chr18:1197510-1197611:+	chr2	204668378	204668603	+	chr2:204668378-204668603:+	chr19	53398076	53398133	+	chr19:53398076-53398133:+	chr5	76298103	76298186	-	chr5:76298103-76298186:-	chr6	111818615	111818741	-	chr6:111818615-111818741:-	chr3	124100328	124100537	+	chr3:124100328-124100537:+	chr2	72956980	72957104	-	chr2:72956980-72957104:-	chr1	28447417	28447491	+	chr1:28447417-28447491:+	chr2	127612250	127612328	+	chr2:127612250-127612328:+	chr3	192119129	192119247	-	chr3:192119129-192119247:-	chr4	88031085	88031141	+	chr4:88031085-88031141:+	chr1	243394387	243394496	+	chr1:243394387-243394496:+	chr13	98504915	98505054	-	chr13:98504915-98505054:-	chr6	133363169	133363410	+	chr6:133363169-133363410:+	chr1	50606847	50606943	-	chr1:50606847-50606943:-	chr10	29551587	29551710	-	chr10:29551587-29551710:-	chr10	3485341	3485441	-	chr10:3485341-3485441:-	chr19	34636829	34636937	-	chr19:34636829-34636937:-	chr15	26624765	26624986	-	chr15:26624765-26624986:-	chr3	195583067	195583203	-	chr3:195583067-195583203:-	chrX	154058399	154058567	-	chrX:154058399-154058567:-	chr1	242491188	242491282	-	chr1:242491188-242491282:-	chrX	154094378	154094490	-	chrX:154094378-154094490:-	chr6	134532890	134532970	-	chr6:134532890-134532970:-	chr17	82206281	82206471	-	chr17:82206281-82206471:-	chr2	222243959	222244104	-	chr2:222243959-222244104:-	chr6	10416921	10417029	-	chr6:10416921-10417029:-	chrX	148834599	148834696	+	chrX:148834599-148834696:+	chr9	111564999	111565097	-	chr9:111564999-111565097:-	chr18	5751335	5751595	+	chr18:5751335-5751595:+	chr16	5097280	5097354	-	chr16:5097280-5097354:-	chr2	232111197	232111256	+	chr2:232111197-232111256:+	chr22	48506925	48507089	+	chr22:48506925-48507089:+	chr5	153805883	153805966	+	chr5:153805883-153805966:+	chr17	50125091	50125361	-	chr17:50125091-50125361:-	chr13	94444363	94444437	-	chr13:94444363-94444437:-	chr17	42962175	42962296	-	chr17:42962175-42962296:-	chr9	138017139	138017202	+	chr9:138017139-138017202:+	chr19	38692444	38692550	+	chr19:38692444-38692550:+	chr12	106592412	106592511	+	chr12:106592412-106592511:+	chr19	18110652	18110742	+	chr19:18110652-18110742:+	chr18	33194669	33194754	-	chr18:33194669-33194754:-	chr9	17634725	17634875	+	chr9:17634725-17634875:+	chr12	109105096	109105216	+	chr12:109105096-109105216:+	chr16	27268163	27268375	-	chr16:27268163-27268375:-	chr16	70668999	70669047	-	chr16:70668999-70669047:-	chr16	15952308	15952398	+	chr16:15952308-15952398:+	chr2	128273702	128273777	-	chr2:128273702-128273777:-	chr20	34555672	34555795	+	chr20:34555672-34555795:+	chr7	64102783	64102929	+	chr7:64102783-64102929:+	chr6	161108951	161109042	+	chr6:161108951-161109042:+	chr15	39805220	39805405	-	chr15:39805220-39805405:-	chr14	74046761	74046879	+	chr14:74046761-74046879:+	chr10	91830034	91830095	+	chr10:91830034-91830095:+	chr10	19096450	19096522	+	chr10:19096450-19096522:+	chr7	23722320	23722481	+	chr7:23722320-23722481:+	chr14	74004605	74004726	-	chr14:74004605-74004726:-	chr2	149056791	149056868	+	chr2:149056791-149056868:+	chr9	21011344	21011439	-	chr9:21011344-21011439:-	chr5	71038429	71038482	-	chr5:71038429-71038482:-	chr5	1521347	1521481	-	chr5:1521347-1521481:-	chr17	16483761	16483879	-	chr17:16483761-16483879:-	chr3	51496734	51496781	-	chr3:51496734-51496781:-	chr20	44370845	44370976	+	chr20:44370845-44370976:+	chr10	102716234	102716330	+	chr10:102716234-102716330:+	chr4	148775624	148775746	+	chr4:148775624-148775746:+	chr22	26232861	26232918	+	chr22:26232861-26232918:+	chr3	66482053	66482187	-	chr3:66482053-66482187:-	chr2	159241685	159241877	-	chr2:159241685-159241877:-	chr1	183332803	183332928	-	chr1:183332803-183332928:-	chr7	117191635	117191762	+	chr7:117191635-117191762:+	chr4	44714596	44714660	-	chr4:44714596-44714660:-	chr3	195898225	195898373	-	chr3:195898225-195898373:-	chr17	49014658	49014957	+	chr17:49014658-49014957:+	chr1	145788612	145788803	-	chr1:145788612-145788803:-	chr22	31182787	31182895	+	chr22:31182787-31182895:+	chr18	12665065	12665140	+	chr18:12665065-12665140:+	chr13	44808714	44808799	-	chr13:44808714-44808799:-	chr5	78647438	78647575	-	chr5:78647438-78647575:-	chr2	21266390	21266486	+	chr2:21266390-21266486:+	chr2	10075552	10075662	-	chr2:10075552-10075662:-	chr1	156371182	156371255	+	chr1:156371182-156371255:+	chr1	43879335	43879508	+	chr1:43879335-43879508:+	chr9	84640177	84640280	+	chr9:84640177-84640280:+	chr12	65962145	65962266	+	chr12:65962145-65962266:+	chr9	137646336	137646439	+	chr9:137646336-137646439:+	chr15	93331929	93332082	+	chr15:93331929-93332082:+	chr20	64159596	64159709	+	chr20:64159596-64159709:+	chr15	31103905	31104092	-	chr15:31103905-31104092:-	chr16	87389762	87389916	+	chr16:87389762-87389916:+	chr8	85473389	85473469	+	chr8:85473389-85473469:+	chr1	214533317	214533408	-	chr1:214533317-214533408:-	chr15	58251399	58251596	-	chr15:58251399-58251596:-	chrX	75223466	75223626	+	chrX:75223466-75223626:+	chr15	75971166	75971249	-	chr15:75971166-75971249:-	chr10	23251334	23251429	-	chr10:23251334-23251429:-	chr7	50366296	50366408	+	chr7:50366296-50366408:+	chr1	57400155	57400273	-	chr1:57400155-57400273:-	chr18	48408358	48408656	-	chr18:48408358-48408656:-	chr1	28681086	28681229	+	chr1:28681086-28681229:+	chr6	149233339	149233463	+	chr6:149233339-149233463:+	chr16	75098756	75098961	+	chr16:75098756-75098961:+	chr8	78909008	78909186	+	chr8:78909008-78909186:+	chr6	22568686	22568797	+	chr6:22568686-22568797:+	chr22	31628853	31628982	-	chr22:31628853-31628982:-	chr10	1548081	1548176	+	chr10:1548081-1548176:+	chr5	19622125	19622214	-	chr5:19622125-19622214:-	chr13	110623481	110623611	+	chr13:110623481-110623611:+	chr3	148409046	148409220	-	chr3:148409046-148409220:-	chr10	19158238	19158291	+	chr10:19158238-19158291:+	chr16	19717351	19717486	-	chr16:19717351-19717486:-	chr2	73932598	73932684	+	chr2:73932598-73932684:+	chr2	1707771	1707831	-	chr2:1707771-1707831:-	chrX	139811754	139811801	-	chrX:139811754-139811801:-	chr18	48553284	48553445	+	chr18:48553284-48553445:+	chr4	146944097	146944334	-	chr4:146944097-146944334:-	chr1	54572986	54573264	+	chr1:54572986-54573264:+	chr17	43774035	43774110	-	chr17:43774035-43774110:-	chr12	105722223	105722282	+	chr12:105722223-105722282:+	chr3	9650328	9650530	+	chr3:9650328-9650530:+	chr7	112091611	112091666	-	chr7:112091611-112091666:-	chr19	8932449	8932515	-	chr19:8932449-8932515:-	chr22	40519464	40519613	-	chr22:40519464-40519613:-	chr3	115318358	115318508	+	chr3:115318358-115318508:+	chr3	152338468	152338674	+	chr3:152338468-152338674:+	chr16	53900640	53900703	+	chr16:53900640-53900703:+	chr17	50738137	50738200	+	chr17:50738137-50738200:+	chr16	24876991	24877134	+	chr16:24876991-24877134:+	chr22	44729791	44729957	+	chr22:44729791-44729957:+	chr17	15516419	15516660	-	chr17:15516419-15516660:-	chr6	42759841	42759935	+	chr6:42759841-42759935:+	chr12	62470701	62470779	+	chr12:62470701-62470779:+	chr16	53115144	53115274	+	chr16:53115144-53115274:+	chrX	70162346	70162465	+	chrX:70162346-70162465:+	chr15	78288843	78288918	-	chr15:78288843-78288918:-	chr3	138947925	138948008	+	chr3:138947925-138948008:+	chr12	129456481	129456828	-	chr12:129456481-129456828:-	chr7	43685583	43685698	-	chr7:43685583-43685698:-	chr8	27475213	27475364	-	chr8:27475213-27475364:-	chr15	95823083	95823377	+	chr15:95823083-95823377:+	chr16	25911291	25911406	+	chr16:25911291-25911406:+	chr19	15398630	15398704	-	chr19:15398630-15398704:-	chr6	89605850	89605932	-	chr6:89605850-89605932:-	chr19	14533933	14534047	+	chr19:14533933-14534047:+	chr10	115931528	115931654	+	chr10:115931528-115931654:+	chrX	107546155	107546277	+	chrX:107546155-107546277:+	chr10	59206754	59206845	+	chr10:59206754-59206845:+	chr1	32147044	32147160	+	chr1:32147044-32147160:+	chr16	19831921	19831997	+	chr16:19831921-19831997:+	chr2	238360217	238360303	+	chr2:238360217-238360303:+	chr17	29150351	29150564	-	chr17:29150351-29150564:-	chr7	128811284	128811353	+	chr7:128811284-128811353:+	chr2	46958495	46958553	+	chr2:46958495-46958553:+	chr4	185282804	185282903	+	chr4:185282804-185282903:+	chr2	38698366	38698437	+	chr2:38698366-38698437:+	chr15	65554296	65554500	+	chr15:65554296-65554500:+	chr3	48461361	48461446	+	chr3:48461361-48461446:+	chr3	35697862	35698012	+	chr3:35697862-35698012:+	chr7	95303324	95303511	-	chr7:95303324-95303511:-	chr19	47177736	47177818	+	chr19:47177736-47177818:+	chr5	72493587	72493661	-	chr5:72493587-72493661:-	chr10	71667045	71667173	+	chr10:71667045-71667173:+	chr21	36173966	36174200	+	chr21:36173966-36174200:+	chr2	43370120	43370198	-	chr2:43370120-43370198:-	chr21	44038176	44038294	+	chr21:44038176-44038294:+	chr17	68296449	68296536	+	chr17:68296449-68296536:+	chr22	46448355	46448412	-	chr22:46448355-46448412:-	chr8	106594540	106594645	-	chr8:106594540-106594645:-	chr7	130900903	130901030	-	chr7:130900903-130901030:-	chr1	18172449	18172564	-	chr1:18172449-18172564:-	chr4	122154931	122155004	+	chr4:122154931-122155004:+	chr6	41639777	41639921	+	chr6:41639777-41639921:+	chr12	73205946	73206004	+	chr12:73205946-73206004:+	chr14	71906245	71906298	+	chr14:71906245-71906298:+	chr2	50841061	50841145	-	chr2:50841061-50841145:-	chr4	122177474	122177520	+	chr4:122177474-122177520:+	chr8	144895143	144895233	-	chr8:144895143-144895233:-	chr3	4808707	4808821	+	chr3:4808707-4808821:+	chr2	9389763	9389895	+	chr2:9389763-9389895:+	chr4	184407179	184407284	-	chr4:184407179-184407284:-	chr22	44808672	44808733	+	chr22:44808672-44808733:+	chr1	213876638	213876733	-	chr1:213876638-213876733:-	chr10	73613945	73614038	-	chr10:73613945-73614038:-	chr6	73726095	73726152	+	chr6:73726095-73726152:+	chrX	39262881	39263003	-	chrX:39262881-39263003:-	chr6	118567996	118568072	+	chr6:118567996-118568072:+	chr8	53861903	53862029	+	chr8:53861903-53862029:+	chr3	169161372	169161459	-	chr3:169161372-169161459:-	chr9	126452181	126452326	+	chr9:126452181-126452326:+	chr4	26881513	26881610	+	chr4:26881513-26881610:+	chr12	51382313	51382510	-	chr12:51382313-51382510:-	chr15	65349581	65349644	-	chr15:65349581-65349644:-	chr2	172329626	172329851	-	chr2:172329626-172329851:-	chr21	45858681	45858811	+	chr21:45858681-45858811:+	chr4	1371923	1372019	+	chr4:1371923-1372019:+	chr9	83275127	83275214	+	chr9:83275127-83275214:+	chr1	52913895	52914096	-	chr1:52913895-52914096:-	chr21	32573284	32573369	-	chr21:32573284-32573369:-	chr8	81092547	81092620	-	chr8:81092547-81092620:-	chr3	42841538	42841771	+	chr3:42841538-42841771:+	chr12	43948072	43948161	+	chr12:43948072-43948161:+	chr20	41486236	41486340	-	chr20:41486236-41486340:-	chr2	38100924	38101067	+	chr2:38100924-38101067:+	chrX	116732832	116732884	-	chrX:116732832-116732884:-	chr8	22634413	22634526	-	chr8:22634413-22634526:-	chr10	107760823	107760876	-	chr10:107760823-107760876:-	chr6	135194960	135195082	+	chr6:135194960-135195082:+	chr4	76628866	76628984	+	chr4:76628866-76628984:+	chr20	62193198	62193266	+	chr20:62193198-62193266:+	chr19	45996245	45996402	+	chr19:45996245-45996402:+	chr10	86973113	86973258	+	chr10:86973113-86973258:+	chr10	129765894	129766076	+	chr10:129765894-129766076:+	chr21	32128219	32128400	-	chr21:32128219-32128400:-	chr5	179851243	179851338	-	chr5:179851243-179851338:-	chr4	183730103	183730292	+	chr4:183730103-183730292:+	chr14	92457498	92457577	+	chr14:92457498-92457577:+	chr5	64601405	64601490	+	chr5:64601405-64601490:+	chrX	24175389	24175444	+	chrX:24175389-24175444:+	chr3	129867010	129867099	-	chr3:129867010-129867099:-	chr19	51971096	51971167	+	chr19:51971096-51971167:+	chr20	21640674	21640791	+	chr20:21640674-21640791:+	chr18	50723385	50723521	+	chr18:50723385-50723521:+	chr12	13005158	13005276	+	chr12:13005158-13005276:+	chr7	39103695	39103788	+	chr7:39103695-39103788:+	chr21	43595137	43595255	-	chr21:43595137-43595255:-	chrX	103523975	103524139	-	chrX:103523975-103524139:-	chr9	96239823	96239961	-	chr9:96239823-96239961:-	chr1	9611015	9611074	+	chr1:9611015-9611074:+	chr8	100139490	100139619	-	chr8:100139490-100139619:-	chr2	204710913	204710963	+	chr2:204710913-204710963:+	chr1	21888668	21888719	-	chr1:21888668-21888719:-	chr10	13446485	13446542	-	chr10:13446485-13446542:-	chr14	32596505	32596628	+	chr14:32596505-32596628:+	chr19	57634818	57634939	+	chr19:57634818-57634939:+	chr17	9329580	9329702	-	chr17:9329580-9329702:-	chr19	46997497	46997759	+	chr19:46997497-46997759:+	chr1	155834282	155834405	-	chr1:155834282-155834405:-	chr3	43618020	43618087	-	chr3:43618020-43618087:-	chr20	60066318	60066453	+	chr20:60066318-60066453:+	chr4	149172367	149172436	+	chr4:149172367-149172436:+	chr6	104824814	104824908	-	chr6:104824814-104824908:-	chr7	80633197	80633363	+	chr7:80633197-80633363:+	chr1	62203447	62203558	+	chr1:62203447-62203558:+	chr14	102895073	102895200	+	chr14:102895073-102895200:+	chr8	18983751	18983832	-	chr8:18983751-18983832:-	chr7	90276021	90276153	+	chr7:90276021-90276153:+	chr22	28721518	28721632	-	chr22:28721518-28721632:-	chr17	72661699	72661828	-	chr17:72661699-72661828:-	chr3	42749818	42749959	-	chr3:42749818-42749959:-	chr2	34926766	34927012	+	chr2:34926766-34927012:+	chr12	55985600	55985724	+	chr12:55985600-55985724:+	chr5	36696316	36696418	-	chr5:36696316-36696418:-	chrX	63701490	63701643	-	chrX:63701490-63701643:-	chr18	2024514	2024595	+	chr18:2024514-2024595:+	chr3	190517854	190518032	+	chr3:190517854-190518032:+	chr18	68823366	68823417	+	chr18:68823366-68823417:+	chr18	48085118	48085257	-	chr18:48085118-48085257:-	chr2	209869105	209869235	+	chr2:209869105-209869235:+	chr16	67860461	67860551	+	chr16:67860461-67860551:+	chr18	64002571	64002679	+	chr18:64002571-64002679:+	chr7	123132125	123132258	-	chr7:123132125-123132258:-	chr4	732400	732499	+	chr4:732400-732499:+	chr7	73576541	73576702	-	chr7:73576541-73576702:-	chr22	43827514	43827641	-	chr22:43827514-43827641:-	chr1	119950080	119950139	-	chr1:119950080-119950139:-	chr3	71718077	71718157	-	chr3:71718077-71718157:-	chrX	103530748	103530898	-	chrX:103530748-103530898:-	chr1	167493964	167494057	-	chr1:167493964-167494057:-	chr3	123550183	123550251	-	chr3:123550183-123550251:-	chr4	40551322	40551450	-	chr4:40551322-40551450:-	chr5	141936854	141937015	+	chr5:141936854-141937015:+	chr6	4733159	4733249	+	chr6:4733159-4733249:+	chr10	30968890	30968957	-	chr10:30968890-30968957:-	chr8	35730407	35730543	+	chr8:35730407-35730543:+	chr8	89759322	89759447	+	chr8:89759322-89759447:+	chr17	49322385	49322509	-	chr17:49322385-49322509:-	chr21	44305188	44305418	+	chr21:44305188-44305418:+	chr17	4150944	4151023	+	chr17:4150944-4151023:+	chr2	2792193	2792296	-	chr2:2792193-2792296:-	chr17	81560562	81560630	-	chr17:81560562-81560630:-	chr2	85852860	85853059	-	chr2:85852860-85853059:-	chr11	125254620	125254696	+	chr11:125254620-125254696:+	chr6	39548286	39548347	-	chr6:39548286-39548347:-	chr2	135238764	135239013	-	chr2:135238764-135239013:-	chr5	36690540	36690625	-	chr5:36690540-36690625:-	chr15	92153497	92153622	+	chr15:92153497-92153622:+	chr5	170106917	170107062	+	chr5:170106917-170107062:+	chr4	142055919	142055977	-	chr4:142055919-142055977:-	chr10	18236259	18236374	-	chr10:18236259-18236374:-	chr19	33686681	33686815	+	chr19:33686681-33686815:+	chr10	103669356	103669501	-	chr10:103669356-103669501:-	chr3	143396779	143396867	-	chr3:143396779-143396867:-	chr13	43761729	43761838	-	chr13:43761729-43761838:-	chr3	113780732	113780784	+	chr3:113780732-113780784:+	chr5	59390237	59390325	-	chr5:59390237-59390325:-	chr1	226949483	226949636	+	chr1:226949483-226949636:+	chr16	89668171	89668383	+	chr16:89668171-89668383:+	chr2	98897377	98897482	-	chr2:98897377-98897482:-	chr2	132606101	132606191	+	chr2:132606101-132606191:+	chr3	182902481	182902567	+	chr3:182902481-182902567:+	chr8	91979777	91979932	-	chr8:91979777-91979932:-	chr18	79735359	79735547	+	chr18:79735359-79735547:+	chr7	89130277	89130377	+	chr7:89130277-89130377:+	chr5	147872177	147872322	+	chr5:147872177-147872322:+	chr2	23018625	23018755	-	chr2:23018625-23018755:-	chr1	153299640	153299738	-	chr1:153299640-153299738:-	chr2	187529364	187529486	-	chr2:187529364-187529486:-	chr1	119724785	119724876	+	chr1:119724785-119724876:+	chr4	189199994	189200175	+	chr4:189199994-189200175:+	chr5	172879392	172879514	+	chr5:172879392-172879514:+	chrX	111557138	111557256	-	chrX:111557138-111557256:-	chr5	88422895	88422976	-	chr5:88422895-88422976:-	chr1	176904218	176904493	-	chr1:176904218-176904493:-	chr5	94610687	94610761	-	chr5:94610687-94610761:-	chr2	34327856	34327938	+	chr2:34327856-34327938:+	chr7	66770323	66770468	+	chr7:66770323-66770468:+	chr18	80168947	80169062	-	chr18:80168947-80169062:-	chr2	1331967	1332131	+	chr2:1331967-1332131:+	chr1	111167106	111167191	+	chr1:111167106-111167191:+	chr2	98464576	98464679	+	chr2:98464576-98464679:+	chr2	177381034	177381112	-	chr2:177381034-177381112:-	chr15	81750337	81750505	+	chr15:81750337-81750505:+	chr1	92007938	92008080	+	chr1:92007938-92008080:+	chr22	37948147	37948281	-	chr22:37948147-37948281:-	chr3	101441808	101441874	-	chr3:101441808-101441874:-	chr10	60119112	60119183	-	chr10:60119112-60119183:-	chr2	229664819	229664893	-	chr2:229664819-229664893:-	chr12	12348179	12348249	-	chr12:12348179-12348249:-	chr13	105982623	105982902	-	chr13:105982623-105982902:-	chr5	106969884	106969952	-	chr5:106969884-106969952:-	chr11	69127429	69127559	+	chr11:69127429-69127559:+	chr17	78361766	78361822	+	chr17:78361766-78361822:+	chr13	51486603	51486894	+	chr13:51486603-51486894:+	chr2	164797969	164798051	-	chr2:164797969-164798051:-	chr15	53756667	53756818	-	chr15:53756667-53756818:-	chr15	24017601	24017765	+	chr15:24017601-24017765:+	chr10	14221235	14221380	-	chr10:14221235-14221380:-	chr5	107465192	107465255	-	chr5:107465192-107465255:-	chr7	127111041	127111169	-	chr7:127111041-127111169:-	chr2	37358821	37358889	+	chr2:37358821-37358889:+	chr20	37141162	37141315	-	chr20:37141162-37141315:-	chr5	39250671	39250798	-	chr5:39250671-39250798:-	chrX	138985018	138985092	-	chrX:138985018-138985092:-	chr9	128892067	128892159	+	chr9:128892067-128892159:+	chr21	38541244	38541355	+	chr21:38541244-38541355:+	chr7	43302682	43302773	+	chr7:43302682-43302773:+	chr16	50564221	50564353	+	chr16:50564221-50564353:+	chr7	132527810	132527893	-	chr7:132527810-132527893:-	chr6	143186670	143186816	+	chr6:143186670-143186816:+	chr3	3139589	3139711	+	chr3:3139589-3139711:+	chr3	136591445	136591550	-	chr3:136591445-136591550:-	chr17	2344523	2344661	+	chr17:2344523-2344661:+	chr2	22520174	22520244	-	chr2:22520174-22520244:-	chr14	77498224	77498329	-	chr14:77498224-77498329:-	chr3	118981791	118981941	-	chr3:118981791-118981941:-	chr3	5128460	5128585	+	chr3:5128460-5128585:+	chr16	5871555	5871612	+	chr16:5871555-5871612:+	chr16	3311649	3311715	+	chr16:3311649-3311715:+	chr3	194349569	194349639	-	chr3:194349569-194349639:-	chr11	115377307	115377361	-	chr11:115377307-115377361:-	chr7	99602577	99602681	+	chr7:99602577-99602681:+	chr3	112347349	112347424	+	chr3:112347349-112347424:+	chr17	19279862	19279981	+	chr17:19279862-19279981:+	chr4	2853624	2853699	+	chr4:2853624-2853699:+	chr15	98998111	98998164	-	chr15:98998111-98998164:-	chr4	6866192	6866264	+	chr4:6866192-6866264:+	chr10	49036130	49036290	-	chr10:49036130-49036290:-	chr1	169925787	169925856	-	chr1:169925787-169925856:-	chr18	37727162	37727376	+	chr18:37727162-37727376:+	chr5	139127944	139128053	-	chr5:139127944-139128053:-	chr10	1187848	1187920	-	chr10:1187848-1187920:-	chr10	103451879	103452037	-	chr10:103451879-103452037:-	chr19	32666444	32666605	-	chr19:32666444-32666605:-	chr17	70037682	70037789	-	chr17:70037682-70037789:-	chr3	47297562	47297673	+	chr3:47297562-47297673:+	chr10	76113622	76113752	+	chr10:76113622-76113752:+	chr7	117300845	117301157	-	chr7:117300845-117301157:-	chr4	140263296	140263345	+	chr4:140263296-140263345:+	chr16	78946717	78946902	+	chr16:78946717-78946902:+	chr4	56937566	56937685	+	chr4:56937566-56937685:+	chr13	20881654	20881719	-	chr13:20881654-20881719:-	chr1	3217511	3217606	+	chr1:3217511-3217606:+	chr6	31175689	31175956	-	chr6:31175689-31175956:-	chr5	178136029	178136249	+	chr5:178136029-178136249:+	chrX	101401233	101401348	-	chrX:101401233-101401348:-	chr17	12570113	12570325	+	chr17:12570113-12570325:+	chr1	32697336	32697436	-	chr1:32697336-32697436:-	chr2	105341597	105341702	+	chr2:105341597-105341702:+	chr1	206942793	206942961	-	chr1:206942793-206942961:-	chr9	99827348	99827467	+	chr9:99827348-99827467:+	chr15	39777850	39777911	-	chr15:39777850-39777911:-	chr2	108936312	108936453	-	chr2:108936312-108936453:-	chr2	65055530	65055621	-	chr2:65055530-65055621:-	chr1	44689091	44689225	+	chr1:44689091-44689225:+	chr8	1356583	1356674	+	chr8:1356583-1356674:+	chr22	28221066	28221160	-	chr22:28221066-28221160:-	chr17	82797122	82797268	+	chr17:82797122-82797268:+	chr17	28360151	28360239	+	chr17:28360151-28360239:+	chr9	128884129	128884340	+	chr9:128884129-128884340:+	chr3	58510979	58511055	-	chr3:58510979-58511055:-	chr4	153281465	153281566	+	chr4:153281465-153281566:+	chr3	53710395	53710479	+	chr3:53710395-53710479:+	chr7	35847915	35848005	+	chr7:35847915-35848005:+	chr17	64239157	64239265	-	chr17:64239157-64239265:-	chr19	16738226	16738293	+	chr19:16738226-16738293:+	chr16	80991754	80991958	-	chr16:80991754-80991958:-	chr6	84050475	84050719	+	chr6:84050475-84050719:+	chr8	118052519	118052595	-	chr8:118052519-118052595:-	chr14	30643880	30644019	+	chr14:30643880-30644019:+	chr7	130914872	130914920	+	chr7:130914872-130914920:+	chr10	132366615	132366678	+	chr10:132366615-132366678:+	chr8	28375262	28375383	-	chr8:28375262-28375383:-	chr12	51840122	51840296	-	chr12:51840122-51840296:-	chr1	230267901	230268063	-	chr1:230267901-230268063:-	chr3	58617155	58617281	+	chr3:58617155-58617281:+	chr5	43631097	43631162	+	chr5:43631097-43631162:+	chr9	126810019	126810147	+	chr9:126810019-126810147:+	chr5	159561261	159561364	+	chr5:159561261-159561364:+	chr4	108602713	108602846	-	chr4:108602713-108602846:-	chr1	10528251	10528360	+	chr1:10528251-10528360:+	chr9	125471083	125471238	-	chr9:125471083-125471238:-	chr9	100214925	100215041	+	chr9:100214925-100215041:+	chr19	40268584	40268686	-	chr19:40268584-40268686:-	chr17	28790711	28790810	-	chr17:28790711-28790810:-	chr8	54801544	54801794	+	chr8:54801544-54801794:+	chr4	123911406	123911519	+	chr4:123911406-123911519:+	chrX	107113397	107113469	-	chrX:107113397-107113469:-	chr2	103126686	103126813	-	chr2:103126686-103126813:-	chr18	56638962	56639040	-	chr18:56638962-56639040:-	chr1	222711379	222711546	-	chr1:222711379-222711546:-	chr8	127982360	127982480	+	chr8:127982360-127982480:+	chr3	23914973	23915056	-	chr3:23914973-23915056:-	chr6	83025758	83025880	-	chr6:83025758-83025880:-	chr5	94558678	94558835	-	chr5:94558678-94558835:-	chr7	128943059	128943135	+	chr7:128943059-128943135:+	chr3	183231134	183231213	-	chr3:183231134-183231213:-	chr12	49016607	49016840	-	chr12:49016607-49016840:-	chr2	46537376	46537577	-	chr2:46537376-46537577:-	chr1	222662888	222663032	+	chr1:222662888-222663032:+	chr5	160108545	160108615	-	chr5:160108545-160108615:-	chr15	39804495	39804611	-	chr15:39804495-39804611:-	chr1	224641427	224641634	+	chr1:224641427-224641634:+	chr1	9887111	9887235	-	chr1:9887111-9887235:-	chr3	140490949	140491029	+	chr3:140490949-140491029:+	chr2	156470384	156470477	+	chr2:156470384-156470477:+	chr10	11177745	11177799	+	chr10:11177745-11177799:+	chr9	105147606	105147658	-	chr9:105147606-105147658:-	chr5	152863248	152863302	-	chr5:152863248-152863302:-	chr22	39432817	39432867	+	chr22:39432817-39432867:+	chr17	65101207	65101297	+	chr17:65101207-65101297:+	chr9	111005465	111005540	-	chr9:111005465-111005540:-	chr3	68913601	68913694	-	chr3:68913601-68913694:-	chr2	85780965	85781167	+	chr2:85780965-85781167:+	chr12	39432324	39432447	-	chr12:39432324-39432447:-	chr1	216636288	216636375	-	chr1:216636288-216636375:-	chr13	26610519	26610647	+	chr13:26610519-26610647:+	chr15	88209966	88210084	-	chr15:88209966-88210084:-	chr17	53973683	53973796	-	chr17:53973683-53973796:-	chr3	141232333	141232436	+	chr3:141232333-141232436:+	chr4	177638932	177639092	+	chr4:177638932-177639092:+	chr7	153928599	153928729	+	chr7:153928599-153928729:+	chr6	89148525	89148575	+	chr6:89148525-89148575:+	chr22	25015892	25015945	+	chr22:25015892-25015945:+	chr16	57621691	57621846	+	chr16:57621691-57621846:+	chr2	222646801	222646997	-	chr2:222646801-222646997:-	chrX	65841192	65841358	-	chrX:65841192-65841358:-	chr16	89116993	89117087	+	chr16:89116993-89117087:+	chr10	72379464	72379584	-	chr10:72379464-72379584:-	chr1	244449990	244450172	-	chr1:244449990-244450172:-	chr8	30415494	30415561	+	chr8:30415494-30415561:+	chr19	14318999	14319276	-	chr19:14318999-14319276:-	chr6	115969481	115969575	-	chr6:115969481-115969575:-	chr12	24735562	24735669	+	chr12:24735562-24735669:+	chr10	114384782	114384963	-	chr10:114384782-114384963:-	chr5	14415254	14415389	+	chr5:14415254-14415389:+	chr1	246522278	246522361	-	chr1:246522278-246522361:-	chr2	237729780	237729843	+	chr2:237729780-237729843:+	chr5	35195551	35195714	-	chr5:35195551-35195714:-	chr9	123411776	123411830	-	chr9:123411776-123411830:-	chr17	46162477	46162526	-	chr17:46162477-46162526:-	chr1	216985758	216985818	-	chr1:216985758-216985818:-	chr10	128059336	128059441	+	chr10:128059336-128059441:+	chr17	47897815	47897928	+	chr17:47897815-47897928:+	chr4	184455967	184456049	-	chr4:184455967-184456049:-	chr4	153745669	153745728	-	chr4:153745669-153745728:-	chr6	118965669	118965737	+	chr6:118965669-118965737:+	chr6	107189975	107190083	-	chr6:107189975-107190083:-	chr17	81626702	81626771	-	chr17:81626702-81626771:-	chr1	176897944	176898161	-	chr1:176897944-176898161:-	chr14	98715001	98715133	+	chr14:98715001-98715133:+	chr5	121205008	121205131	+	chr5:121205008-121205131:+	chr10	12782014	12782263	+	chr10:12782014-12782263:+	chr7	108618178	108618281	+	chr7:108618178-108618281:+	chr8	64307611	64307704	-	chr8:64307611-64307704:-	chr12	24361857	24362001	-	chr12:24361857-24362001:-	chr19	14833151	14833312	-	chr19:14833151-14833312:-	chr10	44927921	44927988	+	chr10:44927921-44927988:+	chr2	236243360	236243515	-	chr2:236243360-236243515:-	chr5	34716789	34716879	+	chr5:34716789-34716879:+	chr14	32628037	32628099	+	chr14:32628037-32628099:+	chr8	36076205	36076379	-	chr8:36076205-36076379:-	chr7	24832570	24832636	-	chr7:24832570-24832636:-	chr18	48180330	48180478	-	chr18:48180330-48180478:-	chr5	125466821	125466880	+	chr5:125466821-125466880:+	chr11	35391540	35391609	-	chr11:35391540-35391609:-	chr6	8268695	8268770	+	chr6:8268695-8268770:+	chr12	112651767	112651828	+	chr12:112651767-112651828:+	chr5	149817613	149817779	+	chr5:149817613-149817779:+	chr2	218867243	218867375	+	chr2:218867243-218867375:+	chr17	4859213	4859329	+	chr17:4859213-4859329:+	chr19	11500678	11500816	-	chr19:11500678-11500816:-	chr9	68804617	68804761	+	chr9:68804617-68804761:+	chr5	1430942	1431111	-	chr5:1430942-1431111:-	chr13	71748105	71748172	-	chr13:71748105-71748172:-	chr5	132600062	132600139	+	chr5:132600062-132600139:+	chr6	69755473	69755586	-	chr6:69755473-69755586:-	chr6	124744396	124744473	-	chr6:124744396-124744473:-	chr21	36551788	36551940	-	chr21:36551788-36551940:-	chr14	88271327	88271486	-	chr14:88271327-88271486:-	chr2	207589163	207589249	+	chr2:207589163-207589249:+	chr3	102190351	102190511	+	chr3:102190351-102190511:+	chr17	20994090	20994342	+	chr17:20994090-20994342:+	chr7	51565118	51565306	+	chr7:51565118-51565306:+	chr10	6596846	6596895	+	chr10:6596846-6596895:+	chr1	176516297	176516430	+	chr1:176516297-176516430:+	chr1	174242982	174243180	+	chr1:174242982-174243180:+	chr1	167633649	167633807	+	chr1:167633649-167633807:+	chr8	33424425	33424563	-	chr8:33424425-33424563:-	chr14	52596917	52596983	+	chr14:52596917-52596983:+	chr1	222989356	222989525	+	chr1:222989356-222989525:+	chr9	99224092	99224171	+	chr9:99224092-99224171:+	chr20	18428620	18428720	-	chr20:18428620-18428720:-	chr3	148441315	148441471	-	chr3:148441315-148441471:-	chr17	10000428	10000530	-	chr17:10000428-10000530:-	chr17	28177926	28178114	+	chr17:28177926-28178114:+	chr21	46337413	46337494	+	chr21:46337413-46337494:+	chr4	151012316	151012393	-	chr4:151012316-151012393:-	chr18	49449087	49449345	-	chr18:49449087-49449345:-	chr6	166683017	166683096	-	chr6:166683017-166683096:-	chr2	86563688	86563783	+	chr2:86563688-86563783:+	chr17	6179635	6179770	-	chr17:6179635-6179770:-	chr6	41912985	41913101	-	chr6:41912985-41913101:-	chr5	14978465	14978565	+	chr5:14978465-14978565:+	chr12	123021681	123021849	-	chr12:123021681-123021849:-	chr2	188582341	188582414	+	chr2:188582341-188582414:+	chr15	42278025	42278089	+	chr15:42278025-42278089:+	chr8	25282946	25283043	+	chr8:25282946-25283043:+	chr3	62567117	62567377	-	chr3:62567117-62567377:-	chr9	109487136	109487235	-	chr9:109487136-109487235:-	chr12	54131739	54131840	+	chr12:54131739-54131840:+	chr14	78251030	78251162	+	chr14:78251030-78251162:+	chr8	60576234	60576298	+	chr8:60576234-60576298:+	chr19	11411253	11411445	-	chr19:11411253-11411445:-	chr5	2094677	2094801	+	chr5:2094677-2094801:+	chr5	119579888	119580085	+	chr5:119579888-119580085:+	chr3	124096593	124096677	+	chr3:124096593-124096677:+	chr5	140544821	140544937	+	chr5:140544821-140544937:+	chr13	29591531	29591636	-	chr13:29591531-29591636:-	chr7	5669200	5669307	-	chr7:5669200-5669307:-	chr19	44484650	44484777	-	chr19:44484650-44484777:-	chr13	46051932	46051990	-	chr13:46051932-46051990:-	chr16	53321163	53321218	+	chr16:53321163-53321218:+	chr1	44113235	44113392	+	chr1:44113235-44113392:+	chr8	143374135	143374294	+	chr8:143374135-143374294:+	chr2	200424364	200424482	-	chr2:200424364-200424482:-	chr9	122254274	122254368	-	chr9:122254274-122254368:-	chr8	62484283	62484342	+	chr8:62484283-62484342:+	chr21	39427759	39427906	-	chr21:39427759-39427906:-	chr3	57896247	57896372	+	chr3:57896247-57896372:+	chr5	102987518	102987572	+	chr5:102987518-102987572:+	chr3	16322397	16322535	+	chr3:16322397-16322535:+	chr2	75550574	75550757	-	chr2:75550574-75550757:-	chr4	165456923	165457017	+	chr4:165456923-165457017:+	chr4	66129731	66129825	+	chr4:66129731-66129825:+	chr2	229409533	229409776	-	chr2:229409533-229409776:-	chr6	34597813	34597980	-	chr6:34597813-34597980:-	chr1	161840371	161840469	+	chr1:161840371-161840469:+	chr14	76810089	76810255	-	chr14:76810089-76810255:-	chr16	89095195	89095304	+	chr16:89095195-89095304:+	chr1	183709939	183710059	+	chr1:183709939-183710059:+	chr12	75049885	75049989	-	chr12:75049885-75049989:-	chr3	58377909	58378065	+	chr3:58377909-58378065:+	chr13	108342801	108342860	+	chr13:108342801-108342860:+	chr1	156196013	156196174	+	chr1:156196013-156196174:+	chr6	127915494	127915555	-	chr6:127915494-127915555:-	chr2	67271695	67271802	+	chr2:67271695-67271802:+	chr7	116013781	116013952	-	chr7:116013781-116013952:-	chr1	41368194	41368320	+	chr1:41368194-41368320:+	chr15	81266654	81266802	+	chr15:81266654-81266802:+	chr22	44779978	44780044	+	chr22:44779978-44780044:+	chr9	133948396	133948487	-	chr9:133948396-133948487:-	chr17	40326475	40326552	+	chr17:40326475-40326552:+	chr7	157589818	157589940	-	chr7:157589818-157589940:-	chr5	162461018	162461095	-	chr5:162461018-162461095:-	chr20	31707972	31708100	+	chr20:31707972-31708100:+	chr4	2814811	2814918	+	chr4:2814811-2814918:+	chr3	43042774	43042932	+	chr3:43042774-43042932:+	chr12	105231369	105231645	-	chr12:105231369-105231645:-	chr3	141080290	141080409	+	chr3:141080290-141080409:+	chr20	9151577	9151632	+	chr20:9151577-9151632:+	chr22	18032120	18032222	+	chr22:18032120-18032222:+	chr5	4776204	4776493	-	chr5:4776204-4776493:-	chr17	46985802	46985962	-	chr17:46985802-46985962:-	chr17	72309013	72309114	-	chr17:72309013-72309114:-	chr7	51172456	51172531	-	chr7:51172456-51172531:-	chr8	118075283	118075382	-	chr8:118075283-118075382:-	chr1	46582814	46582906	-	chr1:46582814-46582906:-	chr1	14508085	14508202	+	chr1:14508085-14508202:+	chr2	47699272	47699372	+	chr2:47699272-47699372:+	chr1	155323402	155323728	+	chr1:155323402-155323728:+	chr22	17875211	17875327	-	chr22:17875211-17875327:-	chr2	159591322	159591430	-	chr2:159591322-159591430:-	chr7	66796618	66796734	+	chr7:66796618-66796734:+	chrX	119822942	119823044	-	chrX:119822942-119823044:-	chr2	108194666	108194756	-	chr2:108194666-108194756:-	chrX	119793576	119793737	+	chrX:119793576-119793737:+	chr13	50589475	50589577	+	chr13:50589475-50589577:+	chr8	138040339	138040423	-	chr8:138040339-138040423:-	chr4	144204902	144204974	+	chr4:144204902-144204974:+	chr20	1377430	1377512	-	chr20:1377430-1377512:-	chr5	178350977	178351194	-	chr5:178350977-178351194:-	chr3	69947373	69947466	+	chr3:69947373-69947466:+	chrX	112846917	112847164	-	chrX:112846917-112847164:-	chr1	10098592	10098669	+	chr1:10098592-10098669:+	chr7	137829799	137829914	-	chr7:137829799-137829914:-	chr1	53305586	53305690	-	chr1:53305586-53305690:-	chr20	60258213	60258285	+	chr20:60258213-60258285:+	chr10	35385265	35385414	+	chr10:35385265-35385414:+	chr1	204938053	204938309	+	chr1:204938053-204938309:+	chr17	45640389	45640456	+	chr17:45640389-45640456:+	chr4	88173739	88173832	-	chr4:88173739-88173832:-	chrX	134922712	134922762	-	chrX:134922712-134922762:-	chr16	78499949	78500038	-	chr16:78499949-78500038:-	chr7	33191493	33191564	+	chr7:33191493-33191564:+	chr6	24898401	24898567	-	chr6:24898401-24898567:-	chr17	45740126	45740229	+	chr17:45740126-45740229:+	chr6	106765018	106765220	-	chr6:106765018-106765220:-	chr3	96978269	96978342	+	chr3:96978269-96978342:+	chr2	208020469	208020689	-	chr2:208020469-208020689:-	chr18	34984397	34984473	+	chr18:34984397-34984473:+	chr10	97991004	97991096	-	chr10:97991004-97991096:-	chr18	58898504	58898636	+	chr18:58898504-58898636:+	chr5	160269463	160269545	-	chr5:160269463-160269545:-	chr15	85383612	85383670	+	chr15:85383612-85383670:+	chr2	26536426	26536588	-	chr2:26536426-26536588:-	chr9	83920106	83920213	-	chr9:83920106-83920213:-	chr1	75397974	75398065	-	chr1:75397974-75398065:-	chr10	101880223	101880285	-	chr10:101880223-101880285:-	chr1	228313614	228313887	+	chr1:228313614-228313887:+	chr14	73743682	73743792	-	chr14:73743682-73743792:-	chr2	60477157	60477268	-	chr2:60477157-60477268:-	chr12	50402675	50402814	+	chr12:50402675-50402814:+	chr7	96653745	96653839	-	chr7:96653745-96653839:-	chr9	95186501	95186646	-	chr9:95186501-95186646:-	chr6	127341569	127341639	-	chr6:127341569-127341639:-	chr2	204795578	204795647	+	chr2:204795578-204795647:+	chr19	7513880	7514006	+	chr19:7513880-7514006:+	chr6	114052517	114052642	+	chr6:114052517-114052642:+	chr1	167504054	167504182	-	chr1:167504054-167504182:-	chr16	56235013	56235385	+	chr16:56235013-56235385:+	chr13	112577267	112577395	-	chr13:112577267-112577395:-	chr21	45598031	45598107	-	chr21:45598031-45598107:-	chr2	134184150	134184237	+	chr2:134184150-134184237:+	chr1	59697648	59697741	+	chr1:59697648-59697741:+	chr20	19935608	19935781	+	chr20:19935608-19935781:+	chr2	170936624	170936728	+	chr2:170936624-170936728:+	chr3	122958213	122958321	-	chr3:122958213-122958321:-	chr7	47037959	47038056	-	chr7:47037959-47038056:-	chr9	97704290	97704401	-	chr9:97704290-97704401:-	chr17	61354362	61354503	+	chr17:61354362-61354503:+	chr3	195896053	195896298	-	chr3:195896053-195896298:-	chr15	41829104	41829198	+	chr15:41829104-41829198:+	chr12	82844507	82844652	+	chr12:82844507-82844652:+	chr22	44730610	44731005	+	chr22:44730610-44731005:+	chr12	81199660	81199712	+	chr12:81199660-81199712:+	chr19	44149771	44149977	+	chr19:44149771-44149977:+	chr13	45183401	45183479	+	chr13:45183401-45183479:+	chr22	20864363	20864488	+	chr22:20864363-20864488:+	chr3	42851296	42851455	+	chr3:42851296-42851455:+	chr8	1835168	1835255	+	chr8:1835168-1835255:+	chr17	4904944	4905020	-	chr17:4904944-4905020:-	chr14	75431681	75431902	+	chr14:75431681-75431902:+	chr2	78025327	78025425	-	chr2:78025327-78025425:-	chr10	21100318	21100465	-	chr10:21100318-21100465:-	chr5	20488347	20488450	-	chr5:20488347-20488450:-	chr10	125731865	125731926	+	chr10:125731865-125731926:+	chr8	116786503	116786650	+	chr8:116786503-116786650:+	chr6	13584987	13585128	+	chr6:13584987-13585128:+	chr22	41206007	41206126	+	chr22:41206007-41206126:+	chr10	76433716	76433763	+	chr10:76433716-76433763:+	chr1	72699014	72699177	-	chr1:72699014-72699177:-	chr5	151920024	151920134	-	chr5:151920024-151920134:-	chr7	150395879	150396075	+	chr7:150395879-150396075:+	chr5	133292431	133292547	-	chr5:133292431-133292547:-	chr2	64004560	64004660	-	chr2:64004560-64004660:-	chr20	41341180	41341310	+	chr20:41341180-41341310:+	chr3	49748869	49748927	-	chr3:49748869-49748927:-	chr6	142405343	142405392	+	chr6:142405343-142405392:+	chr1	71304359	71304416	+	chr1:71304359-71304416:+	chr17	65703984	65704195	-	chr17:65703984-65704195:-	chr2	119916623	119916691	+	chr2:119916623-119916691:+	chr20	4987386	4987437	-	chr20:4987386-4987437:-	chrX	16653206	16653390	-	chrX:16653206-16653390:-	chr9	137489137	137489341	-	chr9:137489137-137489341:-	chr1	156495153	156495267	-	chr1:156495153-156495267:-	chr12	70294071	70294295	+	chr12:70294071-70294295:+	chr3	24348558	24348615	-	chr3:24348558-24348615:-	chr5	113181848	113182006	-	chr5:113181848-113182006:-	chr8	61834316	61834408	+	chr8:61834316-61834408:+	chr12	123998397	123998460	+	chr12:123998397-123998460:+	chr2	1672039	1672234	-	chr2:1672039-1672234:-	chr14	102322233	102322335	+	chr14:102322233-102322335:+	chr1	19518121	19518225	+	chr1:19518121-19518225:+	chr5	112245747	112245829	-	chr5:112245747-112245829:-	chr6	140846381	140846568	-	chr6:140846381-140846568:-	chr3	114599251	114599347	-	chr3:114599251-114599347:-	chr22	21685638	21685727	+	chr22:21685638-21685727:+	chr3	14480120	14480239	+	chr3:14480120-14480239:+	chr22	17999930	18000147	-	chr22:17999930-18000147:-	chrX	81211741	81211852	+	chrX:81211741-81211852:+	chr15	75969129	75969225	-	chr15:75969129-75969225:-	chr12	55943297	55943419	+	chr12:55943297-55943419:+	chr5	177001417	177001502	-	chr5:177001417-177001502:-	chr10	68907911	68907971	+	chr10:68907911-68907971:+	chrX	71945363	71945435	+	chrX:71945363-71945435:+	chr1	190475780	190475986	-	chr1:190475780-190475986:-	chr16	89762638	89762794	-	chr16:89762638-89762794:-	chrX	101399744	101399801	-	chrX:101399744-101399801:-	chr17	72185454	72185562	-	chr17:72185454-72185562:-	chr14	85531167	85531223	+	chr14:85531167-85531223:+	chr20	17712161	17712541	+	chr20:17712161-17712541:+	chr3	56898550	56898639	-	chr3:56898550-56898639:-	chr12	125422436	125422504	+	chr12:125422436-125422504:+	chr22	44729314	44729473	+	chr22:44729314-44729473:+	chr19	14701584	14701885	+	chr19:14701584-14701885:+	chr9	132879629	132879682	+	chr9:132879629-132879682:+	chr14	58231080	58231154	+	chr14:58231080-58231154:+	chr15	61025484	61025548	-	chr15:61025484-61025548:-	chr22	36811475	36811525	-	chr22:36811475-36811525:-	chr20	60559688	60559865	+	chr20:60559688-60559865:+	chr9	105299743	105299938	+	chr9:105299743-105299938:+	chr5	177553168	177553351	-	chr5:177553168-177553351:-	chr5	40266970	40267045	+	chr5:40266970-40267045:+	chr8	124077827	124077979	+	chr8:124077827-124077979:+	chr10	105058069	105058206	+	chr10:105058069-105058206:+	chr6	134537292	134537479	-	chr6:134537292-134537479:-	chr18	58737768	58737927	+	chr18:58737768-58737927:+	chr2	60412034	60412183	-	chr2:60412034-60412183:-	chr15	80153359	80153511	+	chr15:80153359-80153511:+	chr4	5928411	5928570	-	chr4:5928411-5928570:-	chr12	122490935	122491054	-	chr12:122490935-122491054:-	chr21	45160101	45160224	+	chr21:45160101-45160224:+	chr18	6778946	6779037	+	chr18:6778946-6779037:+	chr6	163310219	163310335	+	chr6:163310219-163310335:+	chr6	147073244	147073358	-	chr6:147073244-147073358:-	chr4	74181686	74181792	+	chr4:74181686-74181792:+	chr2	96628572	96628649	-	chr2:96628572-96628649:-	chr20	62154281	62154466	+	chr20:62154281-62154466:+	chr2	149148742	149148971	+	chr2:149148742-149148971:+	chr3	2629526	2629580	+	chr3:2629526-2629580:+	chr9	4517381	4517639	+	chr9:4517381-4517639:+	chr1	116032647	116032801	+	chr1:116032647-116032801:+	chr16	31425411	31425569	+	chr16:31425411-31425569:+	chr1	227219263	227219421	-	chr1:227219263-227219421:-	chr4	21649083	21649192	-	chr4:21649083-21649192:-	chr3	36409502	36409722	+	chr3:36409502-36409722:+	chr9	87511219	87511270	+	chr9:87511219-87511270:+	chr22	33322485	33322583	-	chr22:33322485-33322583:-	chr5	109691795	109691903	+	chr5:109691795-109691903:+	chr8	138367333	138367411	-	chr8:138367333-138367411:-	chr2	178473029	178473143	-	chr2:178473029-178473143:-	chr3	188758632	188758769	+	chr3:188758632-188758769:+	chr8	1835521	1835712	+	chr8:1835521-1835712:+	chr17	945866	946020	-	chr17:945866-946020:-	chrX	84187364	84187460	-	chrX:84187364-84187460:-	chr20	25419684	25419806	+	chr20:25419684-25419806:+	chr6	7778912	7779007	+	chr6:7778912-7779007:+	chr2	97694447	97694600	+	chr2:97694447-97694600:+	chr10	70266702	70266771	-	chr10:70266702-70266771:-	chr8	80109828	80109936	-	chr8:80109828-80109936:-	chr19	6175291	6175430	+	chr19:6175291-6175430:+	chr3	107202914	107202982	-	chr3:107202914-107202982:-	chrX	86184233	86184351	+	chrX:86184233-86184351:+	chr4	516339	516477	+	chr4:516339-516477:+	chr14	72341927	72342010	+	chr14:72341927-72342010:+	chr1	209756634	209756816	+	chr1:209756634-209756816:+	chr18	46097730	46097809	-	chr18:46097730-46097809:-	chr3	577592	577709	+	chr3:577592-577709:+	chr19	50387660	50387805	+	chr19:50387660-50387805:+	chr8	80327145	80327208	+	chr8:80327145-80327208:+	chr13	73704118	73704203	-	chr13:73704118-73704203:-	chr9	71328922	71329046	-	chr9:71328922-71329046:-	chr1	171589369	171589606	+	chr1:171589369-171589606:+	chr10	88309387	88309477	-	chr10:88309387-88309477:-	chr4	158833801	158833891	+	chr4:158833801-158833891:+	chr17	16342573	16342721	+	chr17:16342573-16342721:+	chr10	48469601	48469817	-	chr10:48469601-48469817:-	chr1	14221188	14221261	+	chr1:14221188-14221261:+	chr3	126926332	126926393	+	chr3:126926332-126926393:+	chr18	34689412	34689571	+	chr18:34689412-34689571:+	chr12	27377441	27377565	+	chr12:27377441-27377565:+	chr6	169663563	169663707	-	chr6:169663563-169663707:-	chr1	63938553	63938649	+	chr1:63938553-63938649:+	chr12	39830281	39830481	-	chr12:39830281-39830481:-	chr7	78567949	78568005	-	chr7:78567949-78568005:-	chr15	45866231	45866337	+	chr15:45866231-45866337:+	chr16	74676301	74676426	-	chr16:74676301-74676426:-	chr1	24134882	24134937	-	chr1:24134882-24134937:-	chr2	37292922	37292977	-	chr2:37292922-37292977:-	chr17	7573400	7573548	+	chr17:7573400-7573548:+	chr12	48956098	48956536	-	chr12:48956098-48956536:-	chr19	19458854	19458945	+	chr19:19458854-19458945:+	chr1	244015961	244016040	+	chr1:244015961-244016040:+	chr9	122165718	122165819	+	chr9:122165718-122165819:+	chr1	3313189	3313317	+	chr1:3313189-3313317:+	chr1	14935075	14935222	+	chr1:14935075-14935222:+	chr5	168412005	168412130	+	chr5:168412005-168412130:+	chr12	11666819	11666875	+	chr12:11666819-11666875:+	chr15	91994850	91994929	+	chr15:91994850-91994929:+	chr9	107427281	107427336	-	chr9:107427281-107427336:-	chr4	8005642	8005765	-	chr4:8005642-8005765:-	chr20	3034901	3035087	+	chr20:3034901-3035087:+	chr22	26028341	26028596	+	chr22:26028341-26028596:+	chr2	2159076	2159211	-	chr2:2159076-2159211:-	chrX	152450599	152450684	-	chrX:152450599-152450684:-	chr1	100126652	100126765	-	chr1:100126652-100126765:-	chr12	50767031	50767154	+	chr12:50767031-50767154:+	chr1	230003900	230003967	+	chr1:230003900-230003967:+	chr19	36825380	36825523	+	chr19:36825380-36825523:+	chr17	17683546	17683704	+	chr17:17683546-17683704:+	chr12	53025227	53025346	+	chr12:53025227-53025346:+	chr4	52963353	52963493	-	chr4:52963353-52963493:-	chr18	37533730	37533994	-	chr18:37533730-37533994:-	chr6	117536567	117536628	+	chr6:117536567-117536628:+	chr7	105068475	105068546	+	chr7:105068475-105068546:+	chr1	65278992	65279123	+	chr1:65278992-65279123:+	chr4	7518833	7518960	+	chr4:7518833-7518960:+	chr19	2238342	2238391	+	chr19:2238342-2238391:+	chr2	127487985	127488147	+	chr2:127487985-127488147:+	chr10	87103648	87103714	+	chr10:87103648-87103714:+	chr19	35401059	35401118	+	chr19:35401059-35401118:+	chr1	168229602	168229713	+	chr1:168229602-168229713:+	chr21	25711367	25711569	+	chr21:25711367-25711569:+	chr2	242058454	242058570	+	chr2:242058454-242058570:+	chr17	19364436	19364602	-	chr17:19364436-19364602:-	chr2	57914578	57914628	+	chr2:57914578-57914628:+	chr2	69761641	69761740	+	chr2:69761641-69761740:+	chr2	241549931	241550062	-	chr2:241549931-241550062:-	chr17	79144909	79145098	-	chr17:79144909-79145098:-	chr18	5779945	5780025	+	chr18:5779945-5780025:+	chr10	79941437	79941536	+	chr10:79941437-79941536:+	chr2	110390760	110390845	-	chr2:110390760-110390845:-	chr5	69239456	69239549	+	chr5:69239456-69239549:+	chr2	195847555	195847638	-	chr2:195847555-195847638:-	chr22	38025869	38026148	+	chr22:38025869-38026148:+	chr3	41854082	41854177	-	chr3:41854082-41854177:-	chr4	13572702	13572843	-	chr4:13572702-13572843:-	chr12	980992	981164	-	chr12:980992-981164:-	chr8	92003302	92003381	-	chr8:92003302-92003381:-	chr20	24652351	24652525	+	chr20:24652351-24652525:+	chr18	11902585	11902857	-	chr18:11902585-11902857:-	chr10	29579655	29579763	-	chr10:29579655-29579763:-	chr19	19457007	19457230	+	chr19:19457007-19457230:+	chr18	48084439	48084559	-	chr18:48084439-48084559:-	chr22	31632183	31632292	-	chr22:31632183-31632292:-	chr16	57207593	57207686	+	chr16:57207593-57207686:+	chr3	128759611	128759669	+	chr3:128759611-128759669:+	chr10	110075618	110075710	+	chr10:110075618-110075710:+	chr15	91008904	91008977	-	chr15:91008904-91008977:-	chr15	78212549	78212727	-	chr15:78212549-78212727:-	chr15	75570230	75570347	-	chr15:75570230-75570347:-	chr12	100128580	100128726	-	chr12:100128580-100128726:-	chr7	102874241	102874347	-	chr7:102874241-102874347:-	chr19	48313759	48313876	-	chr19:48313759-48313876:-	chr7	6058148	6058243	-	chr7:6058148-6058243:-	chr6	125913626	125913694	+	chr6:125913626-125913694:+	chr15	89486271	89486530	-	chr15:89486271-89486530:-	chr6	118928588	118928679	-	chr6:118928588-118928679:-	chr1	118146196	118146334	-	chr1:118146196-118146334:-	chr15	44172873	44172982	-	chr15:44172873-44172982:-	chr12	46824306	46824386	-	chr12:46824306-46824386:-	chr2	48004822	48004951	-	chr2:48004822-48004951:-	chrX	130886083	130886239	-	chrX:130886083-130886239:-	chr14	68563550	68563619	+	chr14:68563550-68563619:+	chr7	44425900	44426280	-	chr7:44425900-44426280:-	chr19	53085163	53085219	-	chr19:53085163-53085219:-	chr1	113749506	113749590	-	chr1:113749506-113749590:-	chr1	32627777	32627866	-	chr1:32627777-32627866:-	chr1	57173150	57173219	-	chr1:57173150-57173219:-	chrX	20055734	20055833	-	chrX:20055734-20055833:-	chr20	51792759	51792927	-	chr20:51792759-51792927:-	chr3	160944520	160944603	+	chr3:160944520-160944603:+	chr3	122989732	122989808	-	chr3:122989732-122989808:-	chr18	13278577	13278634	+	chr18:13278577-13278634:+	chr5	175863008	175863145	+	chr5:175863008-175863145:+	chr6	147064510	147064647	-	chr6:147064510-147064647:-	chr7	158585376	158585495	-	chr7:158585376-158585495:-	chr4	116907129	116907284	-	chr4:116907129-116907284:-	chr3	126953025	126953185	+	chr3:126953025-126953185:+	chr14	23530884	23531020	-	chr14:23530884-23531020:-	chr4	87266250	87266333	-	chr4:87266250-87266333:-	chr21	37226122	37226186	-	chr21:37226122-37226186:-	chrX	129325037	129325100	-	chrX:129325037-129325100:-	chr6	35352883	35353051	+	chr6:35352883-35353051:+	chr12	57597958	57598063	+	chr12:57597958-57598063:+	chr1	243942723	243942994	+	chr1:243942723-243942994:+	chr20	417220	417343	+	chr20:417220-417343:+	chr7	149276352	149276488	+	chr7:149276352-149276488:+	chr12	48943209	48943307	-	chr12:48943209-48943307:-	chrX	78318610	78318670	-	chrX:78318610-78318670:-	chr7	23197173	23197248	+	chr7:23197173-23197248:+	chr10	94116951	94117232	+	chr10:94116951-94117232:+	chr14	102260594	102260673	-	chr14:102260594-102260673:-	chr9	34839523	34839657	+	chr9:34839523-34839657:+	chr2	46770819	46770920	+	chr2:46770819-46770920:+	chr18	58726270	58726334	+	chr18:58726270-58726334:+	chrX	125100269	125100383	-	chrX:125100269-125100383:-	chr6	118700561	118700672	-	chr6:118700561-118700672:-	chr10	26233407	26233490	+	chr10:26233407-26233490:+	chr3	15210802	15210923	+	chr3:15210802-15210923:+	chr14	64280500	64280687	-	chr14:64280500-64280687:-	chr16	83023013	83023095	+	chr16:83023013-83023095:+	chr7	157391332	157391439	+	chr7:157391332-157391439:+	chr14	79708350	79708489	+	chr14:79708350-79708489:+	chr10	102505283	102505420	+	chr10:102505283-102505420:+	chr1	234913803	234913857	-	chr1:234913803-234913857:-	chr4	174968334	174968492	+	chr4:174968334-174968492:+	chr21	37121237	37121343	+	chr21:37121237-37121343:+	chr21	37891078	37891191	-	chr21:37891078-37891191:-	chr1	176537264	176537350	+	chr1:176537264-176537350:+	chr12	102404113	102404232	+	chr12:102404113-102404232:+	chr16	57106047	57106175	+	chr16:57106047-57106175:+	chr18	11905738	11905954	-	chr18:11905738-11905954:-	chr10	7174677	7174770	-	chr10:7174677-7174770:-	chr4	98484399	98484599	-	chr4:98484399-98484599:-	chr20	45853923	45853985	-	chr20:45853923-45853985:-	chr5	125034458	125034613	+	chr5:125034458-125034613:+	chr22	38295387	38295448	-	chr22:38295387-38295448:-	chr2	109239829	109239892	+	chr2:109239829-109239892:+	chr19	48698305	48698373	+	chr19:48698305-48698373:+	chr20	64160152	64160241	+	chr20:64160152-64160241:+	chr13	48504226	48504311	-	chr13:48504226-48504311:-	chr17	81238002	81238160	-	chr17:81238002-81238160:-	chr10	7967408	7967544	+	chr10:7967408-7967544:+	chr1	160140647	160140775	+	chr1:160140647-160140775:+	chr8	20358258	20358436	+	chr8:20358258-20358436:+	chr12	44083589	44083682	+	chr12:44083589-44083682:+	chr17	21211067	21211228	-	chr17:21211067-21211228:-	chr17	11525069	11525119	+	chr17:11525069-11525119:+	chr20	36122679	36122748	+	chr20:36122679-36122748:+	chr18	68897578	68897683	+	chr18:68897578-68897683:+	chr9	70999068	70999127	-	chr9:70999068-70999127:-	chr15	60701601	60701796	-	chr15:60701601-60701796:-	chr16	84497419	84497648	-	chr16:84497419-84497648:-	chrX	94544720	94544812	-	chrX:94544720-94544812:-	chr13	41552732	41552807	+	chr13:41552732-41552807:+	chr22	19286759	19286859	-	chr22:19286759-19286859:-	chr7	96972695	96972766	-	chr7:96972695-96972766:-	chr2	138554439	138554536	+	chr2:138554439-138554536:+	chr1	16387055	16387126	+	chr1:16387055-16387126:+	chr14	61380520	61380600	+	chr14:61380520-61380600:+	chr1	175329424	175329511	+	chr1:175329424-175329511:+	chr16	84502721	84502863	-	chr16:84502721-84502863:-	chr4	150214665	150214731	+	chr4:150214665-150214731:+	chr10	99615453	99615514	-	chr10:99615453-99615514:-	chr3	149605784	149605846	-	chr3:149605784-149605846:-	chr19	58093228	58093399	-	chr19:58093228-58093399:-	chr22	17826454	17826517	-	chr22:17826454-17826517:-	chr13	95557499	95557625	+	chr13:95557499-95557625:+	chr1	33327348	33327428	-	chr1:33327348-33327428:-	chrX	18443819	18443960	+	chrX:18443819-18443960:+	chr2	111900067	111900173	+	chr2:111900067-111900173:+	chr12	57836196	57836256	-	chr12:57836196-57836256:-	chr6	515475	515578	-	chr6:515475-515578:-	chr15	28080070	28080223	-	chr15:28080070-28080223:-	chr5	173609578	173609671	-	chr5:173609578-173609671:-	chr7	151498089	151498181	-	chr7:151498089-151498181:-	chr12	30685800	30685896	-	chr12:30685800-30685896:-	chr8	40795166	40795316	-	chr8:40795166-40795316:-	chr2	74539793	74539850	-	chr2:74539793-74539850:-	chr9	114967583	114967756	+	chr9:114967583-114967756:+	chr6	14448891	14449029	+	chr6:14448891-14449029:+	chr10	125004279	125004540	-	chr10:125004279-125004540:-	chr7	96622953	96623105	-	chr7:96622953-96623105:-	chr21	34361859	34362077	-	chr21:34361859-34362077:-	chr22	31521235	31521321	+	chr22:31521235-31521321:+	chr9	27386925	27387027	-	chr9:27386925-27387027:-	chr2	48479484	48479557	+	chr2:48479484-48479557:+	chr15	28893874	28894045	+	chr15:28893874-28894045:+	chrX	95416867	95417004	-	chrX:95416867-95417004:-	chr9	127587666	127587738	+	chr9:127587666-127587738:+	chrX	131269857	131269965	-	chrX:131269857-131269965:-	chr10	128008287	128008350	+	chr10:128008287-128008350:+	chr1	114756777	114756889	-	chr1:114756777-114756889:-	chr12	122973043	122973159	-	chr12:122973043-122973159:-	chr10	95745819	95745924	-	chr10:95745819-95745924:-	chr1	152226941	152227052	+	chr1:152226941-152227052:+	chr9	70092700	70092746	-	chr9:70092700-70092746:-	chr15	75447653	75447744	-	chr15:75447653-75447744:-	chr3	113541945	113542067	+	chr3:113541945-113542067:+	chr14	100566925	100567084	-	chr14:100566925-100567084:-	chr20	25210003	25210194	+	chr20:25210003-25210194:+	chr14	79281742	79281906	+	chr14:79281742-79281906:+	chrX	137544327	137544465	-	chrX:137544327-137544465:-	chr18	5508165	5508279	-	chr18:5508165-5508279:-	chr1	176802937	176803022	+	chr1:176802937-176803022:+	chr3	141132189	141132311	+	chr3:141132189-141132311:+	chr22	50515720	50515775	+	chr22:50515720-50515775:+	chr12	71854785	71854854	+	chr12:71854785-71854854:+	chr6	156168336	156168495	-	chr6:156168336-156168495:-	chr1	59199979	59200069	-	chr1:59199979-59200069:-	chr15	75945758	75945846	-	chr15:75945758-75945846:-	chr3	113298301	113298398	-	chr3:113298301-113298398:-	chr1	235592792	235592940	-	chr1:235592792-235592940:-	chr12	70672720	70672977	-	chr12:70672720-70672977:-	chr5	154357873	154357927	-	chr5:154357873-154357927:-	chr6	16595552	16595643	-	chr6:16595552-16595643:-	chr15	68061398	68061450	+	chr15:68061398-68061450:+	chr19	47110895	47110957	-	chr19:47110895-47110957:-	chr21	29218861	29218927	+	chr21:29218861-29218927:+	chr5	7793804	7794046	+	chr5:7793804-7794046:+	chr21	33828968	33829051	+	chr21:33828968-33829051:+	chrX	102710504	102710553	-	chrX:102710504-102710553:-	chr10	74077702	74077749	+	chr10:74077702-74077749:+	chr12	48956098	48956198	-	chr12:48956098-48956198:-	chr11	126512310	126512493	-	chr11:126512310-126512493:-	chr10	20945338	20945426	-	chr10:20945338-20945426:-	chr3	29581670	29581747	-	chr3:29581670-29581747:-	chr4	54681094	54681157	+	chr4:54681094-54681157:+	chr20	35410055	35410167	-	chr20:35410055-35410167:-	chr10	72790883	72790932	+	chr10:72790883-72790932:+	chr7	100354564	100354618	+	chr7:100354564-100354618:+	chr6	138412083	138412257	+	chr6:138412083-138412257:+	chr19	42204462	42204560	-	chr19:42204462-42204560:-	chr3	13667917	13667980	+	chr3:13667917-13667980:+	chrX	105724851	105725016	+	chrX:105724851-105725016:+	chr20	60150027	60150215	+	chr20:60150027-60150215:+	chr10	47374461	47374540	-	chr10:47374461-47374540:-	chr2	212388493	212388598	-	chr2:212388493-212388598:-	chr12	113067030	113067236	+	chr12:113067030-113067236:+	chr1	200029452	200029729	+	chr1:200029452-200029729:+	chr18	52892408	52892533	+	chr18:52892408-52892533:+	chr8	61412580	61412669	+	chr8:61412580-61412669:+	chr17	82674731	82674828	-	chr17:82674731-82674828:-	chr1	50959015	50959112	-	chr1:50959015-50959112:-	chr22	17662899	17663014	+	chr22:17662899-17663014:+	chr12	10078929	10079010	-	chr12:10078929-10079010:-	chr12	113878436	113878534	-	chr12:113878436-113878534:-	chr10	114662539	114662679	-	chr10:114662539-114662679:-	chr3	12399348	12399491	+	chr3:12399348-12399491:+	chr1	172789794	172789890	+	chr1:172789794-172789890:+	chr10	16727031	16727158	-	chr10:16727031-16727158:-	chr8	19104500	19104664	-	chr8:19104500-19104664:-	chr1	161774262	161774352	+	chr1:161774262-161774352:+	chr9	95265596	95265755	-	chr9:95265596-95265755:-	chr6	159107749	159108154	+	chr6:159107749-159108154:+	chr3	183257328	183257441	+	chr3:183257328-183257441:+	chrX	155293000	155293338	-	chrX:155293000-155293338:-	chr12	79307940	79308148	+	chr12:79307940-79308148:+	chr1	168019545	168019668	+	chr1:168019545-168019668:+	chr4	54108917	54109068	+	chr4:54108917-54109068:+	chr8	142500807	142501010	+	chr8:142500807-142501010:+	chr19	13998118	13998318	-	chr19:13998118-13998318:-	chr2	60508606	60508825	-	chr2:60508606-60508825:-	chr4	102912008	102912130	-	chr4:102912008-102912130:-	chr22	23302341	23302632	+	chr22:23302341-23302632:+	chr20	46667566	46667714	-	chr20:46667566-46667714:-	chr8	30561551	30561727	+	chr8:30561551-30561727:+	chr8	131027413	131027528	-	chr8:131027413-131027528:-	chr10	84389401	84389507	+	chr10:84389401-84389507:+	chr18	8765917	8766100	+	chr18:8765917-8766100:+	chr3	143978462	143978523	+	chr3:143978462-143978523:+	chr9	89475485	89475551	-	chr9:89475485-89475551:-	chr17	45758279	45758426	+	chr17:45758279-45758426:+	chr10	48692272	48692356	+	chr10:48692272-48692356:+	chr8	13253631	13253735	-	chr8:13253631-13253735:-	chr20	20598679	20598820	-	chr20:20598679-20598820:-	chr2	46813436	46813503	+	chr2:46813436-46813503:+	chr3	128217868	128217924	+	chr3:128217868-128217924:+	chr5	42484540	42484680	+	chr5:42484540-42484680:+	chr14	72469586	72469802	+	chr14:72469586-72469802:+	chr1	243495292	243495405	-	chr1:243495292-243495405:-	chr6	166619218	166619302	-	chr6:166619218-166619302:-	chr2	142936586	142936739	+	chr2:142936586-142936739:+	chr18	5789018	5789221	+	chr18:5789018-5789221:+	chr12	89528111	89528183	+	chr12:89528111-89528183:+	chr8	21800033	21800109	-	chr8:21800033-21800109:-	chr6	73275767	73275917	+	chr6:73275767-73275917:+	chr7	140748932	140749053	-	chr7:140748932-140749053:-	chr15	87421953	87422037	-	chr15:87421953-87422037:-	chr19	53439828	53439934	+	chr19:53439828-53439934:+	chr6	132484231	132484350	-	chr6:132484231-132484350:-	chr4	21607795	21607954	+	chr4:21607795-21607954:+	chr19	5675889	5675982	+	chr19:5675889-5675982:+	chr17	79159856	79159981	-	chr17:79159856-79159981:-	chr1	15947157	15947348	-	chr1:15947157-15947348:-	chr18	53605241	53605452	+	chr18:53605241-53605452:+	chr2	85217020	85217207	+	chr2:85217020-85217207:+	chr7	140038239	140038312	-	chr7:140038239-140038312:-	chr2	61157862	61158013	+	chr2:61157862-61158013:+	chr1	62073021	62073096	+	chr1:62073021-62073096:+	chr1	156420426	156420499	-	chr1:156420426-156420499:-	chr2	70741341	70741407	-	chr2:70741341-70741407:-	chr22	50348193	50348300	+	chr22:50348193-50348300:+	chr19	13939897	13940016	-	chr19:13939897-13940016:-	chr2	127649488	127649667	-	chr2:127649488-127649667:-	chr8	58077127	58077215	+	chr8:58077127-58077215:+	chr15	67132297	67132462	+	chr15:67132297-67132462:+	chr14	52688734	52688833	-	chr14:52688734-52688833:-	chrX	50088413	50088485	+	chrX:50088413-50088485:+	chr7	129377542	129377624	+	chr7:129377542-129377624:+	chr9	34577085	34577329	-	chr9:34577085-34577329:-	chr16	14531054	14531175	-	chr16:14531054-14531175:-	chr16	70457913	70457976	+	chr16:70457913-70457976:+	chr19	52853879	52854127	-	chr19:52853879-52854127:-	chrX	102712993	102713163	-	chrX:102712993-102713163:-	chr19	57392788	57392949	+	chr19:57392788-57392949:+	chr1	53531257	53531410	-	chr1:53531257-53531410:-	chr1	206727053	206727150	+	chr1:206727053-206727150:+	chr1	113939370	113939484	+	chr1:113939370-113939484:+	chr13	102824034	102824095	+	chr13:102824034-102824095:+	chr10	99368618	99368681	+	chr10:99368618-99368681:+	chr6	96925415	96925462	+	chr6:96925415-96925462:+	chr10	49943235	49943359	+	chr10:49943235-49943359:+	chr8	50296075	50296143	+	chr8:50296075-50296143:+	chr5	122443571	122443686	+	chr5:122443571-122443686:+	chr9	5931544	5931685	-	chr9:5931544-5931685:-	chr10	100500110	100500160	-	chr10:100500110-100500160:-	chr1	159807021	159807215	+	chr1:159807021-159807215:+	chr15	29071029	29071100	+	chr15:29071029-29071100:+	chr8	132169485	132169575	-	chr8:132169485-132169575:-	chr6	24653362	24653474	-	chr6:24653362-24653474:-	chr3	152325379	152325518	+	chr3:152325379-152325518:+	chr10	11594631	11594722	-	chr10:11594631-11594722:-	chr5	136297199	136297366	-	chr5:136297199-136297366:-	chrX	9684739	9684884	+	chrX:9684739-9684884:+	chr2	53913871	53913932	-	chr2:53913871-53913932:-	chr2	134876528	134876639	-	chr2:134876528-134876639:-	chr5	71562775	71562896	+	chr5:71562775-71562896:+	chr18	34763158	34763259	+	chr18:34763158-34763259:+	chrX	23866644	23866782	-	chrX:23866644-23866782:-	chr18	76935980	76936062	+	chr18:76935980-76936062:+	chr3	138112550	138112627	-	chr3:138112550-138112627:-	chr4	108574437	108574554	-	chr4:108574437-108574554:-	chr16	75391380	75391509	-	chr16:75391380-75391509:-	chr16	89836215	89836434	+	chr16:89836215-89836434:+	chr8	106650167	106650271	-	chr8:106650167-106650271:-	chr9	36160469	36160604	+	chr9:36160469-36160604:+	chr5	6406796	6406943	+	chr5:6406796-6406943:+	chrX	133384502	133384692	-	chrX:133384502-133384692:-	chr1	233630508	233630804	+	chr1:233630508-233630804:+	chr13	51423030	51423091	-	chr13:51423030-51423091:-	chr17	74448823	74448916	+	chr17:74448823-74448916:+	chr7	47535267	47535340	-	chr7:47535267-47535340:-	chr8	61351032	61351083	+	chr8:61351032-61351083:+	chr1	227057793	227057878	-	chr1:227057793-227057878:-	chr8	22379427	22379515	+	chr8:22379427-22379515:+	chr3	167721818	167721918	-	chr3:167721818-167721918:-	chrX	18032802	18032892	-	chrX:18032802-18032892:-	chr5	55673304	55673449	-	chr5:55673304-55673449:-	chr19	19037552	19037708	+	chr19:19037552-19037708:+	chr6	36821735	36822013	-	chr6:36821735-36822013:-	chr10	8441364	8441425	+	chr10:8441364-8441425:+	chr12	113245912	113246064	+	chr12:113245912-113246064:+	chr12	2886978	2887112	+	chr12:2886978-2887112:+	chr1	11293467	11293627	+	chr1:11293467-11293627:+	chrX	132862974	132863082	-	chrX:132862974-132863082:-	chr1	247519175	247519408	+	chr1:247519175-247519408:+	chrX	69062206	69062295	-	chrX:69062206-69062295:-	chr7	17390218	17390359	+	chr7:17390218-17390359:+	chr3	183139698	183139804	-	chr3:183139698-183139804:-	chr4	183826380	183826488	+	chr4:183826380-183826488:+	chr2	1105698	1105904	+	chr2:1105698-1105904:+	chr4	16683824	16683897	-	chr4:16683824-16683897:-	chr4	86308662	86308755	-	chr4:86308662-86308755:-	chr15	80718716	80718847	+	chr15:80718716-80718847:+	chr4	24912020	24912140	-	chr4:24912020-24912140:-	chr4	145033042	145033372	-	chr4:145033042-145033372:-	chr8	82696863	82696959	+	chr8:82696863-82696959:+	chr22	17199163	17199280	-	chr22:17199163-17199280:-	chr2	119496088	119496172	-	chr2:119496088-119496172:-	chr1	155831535	155831621	-	chr1:155831535-155831621:-	chr1	1852570	1852681	-	chr1:1852570-1852681:-	chr17	48231827	48231903	-	chr17:48231827-48231903:-	chr4	81972276	81972360	-	chr4:81972276-81972360:-	chr12	133035062	133035144	-	chr12:133035062-133035144:-	chrX	69084101	69084281	-	chrX:69084101-69084281:-	chr17	45825486	45825596	+	chr17:45825486-45825596:+	chr3	29658524	29658608	+	chr3:29658524-29658608:+	chr12	100261730	100261769	-	chr12:100261730-100261769:-	chr21	44774567	44774742	-	chr21:44774567-44774742:-	chr5	19848051	19848212	-	chr5:19848051-19848212:-	chr1	110002230	110002318	+	chr1:110002230-110002318:+	chr3	1173204	1173319	+	chr3:1173204-1173319:+	chr12	111461139	111461306	-	chr12:111461139-111461306:-	chr7	39998044	39998135	+	chr7:39998044-39998135:+	chr12	116748662	116748745	+	chr12:116748662-116748745:+	chr8	40829062	40829155	-	chr8:40829062-40829155:-	chr5	177602032	177602194	+	chr5:177602032-177602194:+	chr15	91889101	91889206	+	chr15:91889101-91889206:+	chr10	71794536	71794629	+	chr10:71794536-71794629:+	chr2	65417333	65417397	-	chr2:65417333-65417397:-	chr15	97751117	97751230	-	chr15:97751117-97751230:-	chr9	8859956	8860038	+	chr9:8859956-8860038:+	chr3	113219984	113220139	+	chr3:113219984-113220139:+	chr20	45853923	45853980	-	chr20:45853923-45853980:-	chr17	7863993	7864167	-	chr17:7863993-7864167:-	chr2	43269431	43269572	-	chr2:43269431-43269572:-	chr2	70939418	70939493	+	chr2:70939418-70939493:+	chr8	140243238	140243297	-	chr8:140243238-140243297:-	chr6	32975021	32975113	+	chr6:32975021-32975113:+	chr16	11584190	11584333	-	chr16:11584190-11584333:-	chr14	92462138	92462227	+	chr14:92462138-92462227:+	chr6	45986979	45987082	-	chr6:45986979-45987082:-	chr6	7243021	7243215	+	chr6:7243021-7243215:+	chr16	8829193	8829263	+	chr16:8829193-8829263:+	chr8	3571521	3571615	-	chr8:3571521-3571615:-	chr7	137509535	137509607	-	chr7:137509535-137509607:-	chr16	51599585	51599656	+	chr16:51599585-51599656:+	chr13	96367587	96367763	+	chr13:96367587-96367763:+	chr7	143323819	143323898	+	chr7:143323819-143323898:+	chr22	45322042	45322216	+	chr22:45322042-45322216:+	chr19	52139455	52139627	-	chr19:52139455-52139627:-	chr19	41751643	41751749	+	chr19:41751643-41751749:+	chr1	27998284	27998352	-	chr1:27998284-27998352:-	chr4	14680776	14680957	-	chr4:14680776-14680957:-	chr12	109738415	109738491	+	chr12:109738415-109738491:+	chr5	135131202	135131334	+	chr5:135131202-135131334:+	chr2	158393228	158393311	-	chr2:158393228-158393311:-	chr2	24958547	24958602	-	chr2:24958547-24958602:-	chr1	20070845	20070945	+	chr1:20070845-20070945:+	chr1	43916201	43916403	+	chr1:43916201-43916403:+	chr4	87218094	87218188	-	chr4:87218094-87218188:-	chr1	176829941	176830028	+	chr1:176829941-176830028:+	chr16	74959350	74959593	-	chr16:74959350-74959593:-	chrX	98651285	98651380	-	chrX:98651285-98651380:-	chrX	75225421	75225566	-	chrX:75225421-75225566:-	chr8	143355965	143356036	-	chr8:143355965-143356036:-	chr2	137379856	137379948	+	chr2:137379856-137379948:+	chr1	18638845	18638915	+	chr1:18638845-18638915:+	chr7	105125782	105125875	-	chr7:105125782-105125875:-	chr17	15646013	15646151	-	chr17:15646013-15646151:-	chr5	159576104	159576168	+	chr5:159576104-159576168:+	chr19	15509590	15509794	+	chr19:15509590-15509794:+	chr7	129166401	129166554	+	chr7:129166401-129166554:+	chr20	45471153	45471282	+	chr20:45471153-45471282:+	chr15	89877306	89877425	-	chr15:89877306-89877425:-	chr4	8272646	8272809	+	chr4:8272646-8272809:+	chr4	140475238	140475308	-	chr4:140475238-140475308:-	chr4	102882771	102882874	+	chr4:102882771-102882874:+	chr8	25450380	25450482	-	chr8:25450380-25450482:-	chr22	38569313	38569391	-	chr22:38569313-38569391:-	chr10	24858755	24858896	-	chr10:24858755-24858896:-	chr7	33564780	33564859	+	chr7:33564780-33564859:+	chr9	110047986	110048206	+	chr9:110047986-110048206:+	chr17	69504179	69504264	+	chr17:69504179-69504264:+	chr12	100885449	100885545	+	chr12:100885449-100885545:+	chr7	50527669	50527850	-	chr7:50527669-50527850:-	chr6	39830279	39830370	+	chr6:39830279-39830370:+	chr8	10833488	10833782	-	chr8:10833488-10833782:-	chr1	226701643	226701768	-	chr1:226701643-226701768:-	chr1	223642683	223642834	-	chr1:223642683-223642834:-	chr14	92324060	92324201	+	chr14:92324060-92324201:+	chr13	87649472	87649628	-	chr13:87649472-87649628:-	chr19	42412365	42412525	-	chr19:42412365-42412525:-	chr3	53018086	53018229	-	chr3:53018086-53018229:-	chr10	129597052	129597141	+	chr10:129597052-129597141:+	chr1	89556699	89556784	+	chr1:89556699-89556784:+	chr20	19871082	19871296	+	chr20:19871082-19871296:+	chr18	6079270	6079395	-	chr18:6079270-6079395:-	chr22	42603596	42603687	-	chr22:42603596-42603687:-	chr14	68562723	68562814	+	chr14:68562723-68562814:+	chr18	32893285	32893333	+	chr18:32893285-32893333:+	chr3	63878462	63878550	+	chr3:63878462-63878550:+	chr21	45205660	45205753	+	chr21:45205660-45205753:+	chr2	239378989	239379054	-	chr2:239378989-239379054:-	chr10	119759857	119760069	+	chr10:119759857-119760069:+	chr13	32420371	32420577	-	chr13:32420371-32420577:-	chr6	41075267	41075350	-	chr6:41075267-41075350:-	chr4	1201269	1201463	-	chr4:1201269-1201463:-	chr1	112618247	112618370	-	chr1:112618247-112618370:-	chr4	123122237	123122284	+	chr4:123122237-123122284:+	chr16	83717463	83717537	+	chr16:83717463-83717537:+	chr10	21054977	21055034	-	chr10:21054977-21055034:-	chr10	98267631	98267823	-	chr10:98267631-98267823:-	chr17	749814	749910	-	chr17:749814-749910:-	chr1	47854303	47854376	-	chr1:47854303-47854376:-	chr19	19157216	19157284	-	chr19:19157216-19157284:-	chr2	9217528	9217603	+	chr2:9217528-9217603:+	chr7	141088001	141088056	+	chr7:141088001-141088056:+	chr16	75301757	75301906	-	chr16:75301757-75301906:-	chr17	3676179	3676327	-	chr17:3676179-3676327:-	chr3	71486674	71486787	-	chr3:71486674-71486787:-	chr9	18993357	18993653	-	chr9:18993357-18993653:-	chr13	76752916	76753022	-	chr13:76752916-76753022:-	chr4	169994197	169994329	-	chr4:169994197-169994329:-	chr12	48736109	48736173	+	chr12:48736109-48736173:+	chr22	37304172	37304287	+	chr22:37304172-37304287:+	chr14	70773212	70773261	-	chr14:70773212-70773261:-	chr21	33716431	33716556	+	chr21:33716431-33716556:+	chr19	37199400	37199498	-	chr19:37199400-37199498:-	chr2	170014815	170014866	+	chr2:170014815-170014866:+	chr17	5975192	5975246	+	chr17:5975192-5975246:+	chr2	144317479	144317589	-	chr2:144317479-144317589:-	chr8	13194560	13194623	-	chr8:13194560-13194623:-	chr10	78461739	78461846	+	chr10:78461739-78461846:+	chr2	85413143	85413245	-	chr2:85413143-85413245:-	chr5	360858	360923	+	chr5:360858-360923:+	chr4	76111907	76111995	+	chr4:76111907-76111995:+	chr8	27244590	27244726	-	chr8:27244590-27244726:-	chr15	80970462	80970660	-	chr15:80970462-80970660:-	chr16	89175836	89175920	+	chr16:89175836-89175920:+	chr14	81000916	81001033	+	chr14:81000916-81001033:+	chr9	121267407	121267526	+	chr9:121267407-121267526:+	chr15	80704980	80705113	+	chr15:80704980-80705113:+	chr18	635403	635489	-	chr18:635403-635489:-	chr6	15528081	15528176	-	chr6:15528081-15528176:-	chr1	227819649	227819710	+	chr1:227819649-227819710:+	chr1	79025167	79025325	-	chr1:79025167-79025325:-	chr1	67217470	67217580	+	chr1:67217470-67217580:+	chr5	132320865	132321149	+	chr5:132320865-132321149:+	chr6	158151039	158151130	-	chr6:158151039-158151130:-	chr6	4464668	4464901	+	chr6:4464668-4464901:+	chr5	139665580	139665804	+	chr5:139665580-139665804:+	chr5	40685731	40685789	+	chr5:40685731-40685789:+	chr9	92033840	92034067	-	chr9:92033840-92034067:-	chr1	9249270	9249390	+	chr1:9249270-9249390:+	chr7	116025617	116025787	-	chr7:116025617-116025787:-	chr6	151983448	151983561	+	chr6:151983448-151983561:+	chr14	100074503	100074616	+	chr14:100074503-100074616:+	chr7	141400245	141400423	+	chr7:141400245-141400423:+	chr5	32100862	32100964	+	chr5:32100862-32100964:+	chr1	19438071	19438217	-	chr1:19438071-19438217:-	chrX	103537907	103537957	-	chrX:103537907-103537957:-	chr8	22393054	22393233	+	chr8:22393054-22393233:+	chr7	94330893	94330975	+	chr7:94330893-94330975:+	chr9	18911258	18911340	-	chr9:18911258-18911340:-	chr7	136189705	136189824	+	chr7:136189705-136189824:+	chr7	126701757	126701828	-	chr7:126701757-126701828:-	chr4	151938903	151938991	+	chr4:151938903-151938991:+	chr15	77197298	77197353	-	chr15:77197298-77197353:-	chr4	175961237	175961342	-	chr4:175961237-175961342:-	chr13	49918093	49918222	-	chr13:49918093-49918222:-	chr13	97317229	97317287	+	chr13:97317229-97317287:+	chr7	33279777	33279851	+	chr7:33279777-33279851:+	chr14	64941317	64941527	-	chr14:64941317-64941527:-	chr3	5192270	5192358	+	chr3:5192270-5192358:+	chr22	33739629	33739711	-	chr22:33739629-33739711:-	chr21	29696706	29696845	-	chr21:29696706-29696845:-	chr7	130894085	130894156	+	chr7:130894085-130894156:+	chr3	143573270	143573345	-	chr3:143573270-143573345:-	chr1	156090999	156091098	+	chr1:156090999-156091098:+	chr22	46188723	46188823	+	chr22:46188723-46188823:+	chr15	91128723	91128811	+	chr15:91128723-91128811:+	chr3	195897167	195897307	-	chr3:195897167-195897307:-	chr15	81930008	81930126	-	chr15:81930008-81930126:-	chr9	132669570	132669674	-	chr9:132669570-132669674:-	chr5	134170951	134171039	-	chr5:134170951-134171039:-	chr7	151995204	151995342	+	chr7:151995204-151995342:+	chr2	85847382	85847563	-	chr2:85847382-85847563:-	chr17	79442837	79443106	-	chr17:79442837-79443106:-	chr2	47757689	47757794	+	chr2:47757689-47757794:+	chr3	112841247	112841345	-	chr3:112841247-112841345:-	chr3	9035503	9035590	-	chr3:9035503-9035590:-	chr8	126617389	126617501	+	chr8:126617389-126617501:+	chr1	211650738	211650816	+	chr1:211650738-211650816:+	chr10	93782743	93783044	+	chr10:93782743-93783044:+	chr15	72362376	72362467	-	chr15:72362376-72362467:-	chr7	8024715	8024815	+	chr7:8024715-8024815:+	chr4	74180687	74180867	+	chr4:74180687-74180867:+	chr3	172184245	172184384	+	chr3:172184245-172184384:+	chr16	89778341	89778463	-	chr16:89778341-89778463:-	chr20	41201286	41201385	-	chr20:41201286-41201385:-	chr1	232990651	232990724	-	chr1:232990651-232990724:-	chrX	10252889	10253007	+	chrX:10252889-10253007:+	chr9	132235651	132235720	+	chr9:132235651-132235720:+	chr10	37977741	37977896	+	chr10:37977741-37977896:+	chr20	46901835	46901988	+	chr20:46901835-46901988:+	chr12	126636566	126636690	-	chr12:126636566-126636690:-	chr5	80505943	80506077	+	chr5:80505943-80506077:+	chr6	22036831	22036942	+	chr6:22036831-22036942:+	chr17	32264746	32265138	-	chr17:32264746-32265138:-	chr15	83346001	83346252	+	chr15:83346001-83346252:+	chr1	43314383	43314479	+	chr1:43314383-43314479:+	chr10	89338195	89338289	-	chr10:89338195-89338289:-	chr3	118772243	118772323	-	chr3:118772243-118772323:-	chr5	39208864	39208965	-	chr5:39208864-39208965:-	chr9	121710503	121710587	+	chr9:121710503-121710587:+	chr10	71274458	71274516	+	chr10:71274458-71274516:+	chr16	53607921	53607995	-	chr16:53607921-53607995:-	chr15	100920031	100920256	+	chr15:100920031-100920256:+	chr1	50178174	50178403	+	chr1:50178174-50178403:+	chr12	127505186	127505296	+	chr12:127505186-127505296:+	chr22	42901808	42902042	-	chr22:42901808-42902042:-	chr13	38980914	38981013	-	chr13:38980914-38981013:-	chr8	9389705	9389828	+	chr8:9389705-9389828:+	chr12	42318649	42318728	+	chr12:42318649-42318728:+	chr2	171447687	171447738	+	chr2:171447687-171447738:+	chr2	122397277	122397405	+	chr2:122397277-122397405:+	chr3	114741556	114741709	-	chr3:114741556-114741709:-	chr7	1021361	1021592	-	chr7:1021361-1021592:-	chr17	78727658	78727829	-	chr17:78727658-78727829:-	chr19	42282777	42282839	+	chr19:42282777-42282839:+	chr10	103770584	103770636	-	chr10:103770584-103770636:-	chr7	29400241	29400352	+	chr7:29400241-29400352:+	chr19	15280906	15281042	-	chr19:15280906-15281042:-	chr17	79127240	79127370	-	chr17:79127240-79127370:-	chr8	10687080	10687272	+	chr8:10687080-10687272:+	chr15	34165930	34166116	-	chr15:34165930-34166116:-	chr9	117147465	117147596	-	chr9:117147465-117147596:-	chr14	61048248	61048298	+	chr14:61048248-61048298:+	chr3	112047408	112047521	+	chr3:112047408-112047521:+	chr2	54331573	54331747	+	chr2:54331573-54331747:+	chr7	157368737	157368943	+	chr7:157368737-157368943:+	chr1	58896998	58897091	-	chr1:58896998-58897091:-	chr8	82161937	82161998	+	chr8:82161937-82161998:+	chr9	137740349	137740618	+	chr9:137740349-137740618:+	chr1	54879749	54879806	-	chr1:54879749-54879806:-	chr1	176981415	176981774	-	chr1:176981415-176981774:-	chr12	112718006	112718088	+	chr12:112718006-112718088:+	chr20	6023292	6023423	+	chr20:6023292-6023423:+	chr9	93064487	93064610	+	chr9:93064487-93064610:+	chr12	47154963	47155023	+	chr12:47154963-47155023:+	chr3	160412530	160412850	+	chr3:160412530-160412850:+	chr5	128713499	128713615	+	chr5:128713499-128713615:+	chr12	98691835	98691930	+	chr12:98691835-98691930:+	chr14	24985548	24985655	-	chr14:24985548-24985655:-	chr2	219533263	219533409	+	chr2:219533263-219533409:+	chr14	58351545	58351677	+	chr14:58351545-58351677:+	chr19	53190256	53190321	-	chr19:53190256-53190321:-	chr19	36862917	36863012	+	chr19:36862917-36863012:+	chr16	17434190	17434458	-	chr16:17434190-17434458:-	chr17	34092177	34092377	-	chr17:34092177-34092377:-	chr22	49169223	49169306	-	chr22:49169223-49169306:-	chr20	17344088	17344182	+	chr20:17344088-17344182:+	chr1	44598249	44598343	+	chr1:44598249-44598343:+	chr17	42687463	42687647	+	chr17:42687463-42687647:+	chr1	77051318	77051380	+	chr1:77051318-77051380:+	chr1	175573646	175573822	-	chr1:175573646-175573822:-	chr15	69228184	69228245	+	chr15:69228184-69228245:+	chr3	114488123	114488269	-	chr3:114488123-114488269:-	chr5	32594571	32594873	+	chr5:32594571-32594873:+	chr7	17907249	17907341	-	chr7:17907249-17907341:-	chr3	10118906	10118971	+	chr3:10118906-10118971:+	chr12	48956098	48956351	-	chr12:48956098-48956351:-	chrX	115730979	115731167	-	chrX:115730979-115731167:-	chr4	141316672	141316737	-	chr4:141316672-141316737:-	chr8	6624346	6624504	+	chr8:6624346-6624504:+	chr18	47486301	47486415	+	chr18:47486301-47486415:+	chr15	45407062	45407224	+	chr15:45407062-45407224:+	chrX	19120105	19120172	-	chrX:19120105-19120172:-	chr8	46846404	46846680	+	chr8:46846404-46846680:+	chr5	97096381	97096474	+	chr5:97096381-97096474:+	chr9	86298767	86298831	-	chr9:86298767-86298831:-	chr17	13826498	13826598	-	chr17:13826498-13826598:-	chr20	35812623	35812720	+	chr20:35812623-35812720:+	chr9	100026206	100026360	-	chr9:100026206-100026360:-	chr10	64043281	64043408	+	chr10:64043281-64043408:+	chr1	89706302	89706401	+	chr1:89706302-89706401:+	chr9	84538994	84539084	+	chr9:84538994-84539084:+	chr2	144328529	144328664	-	chr2:144328529-144328664:-	chr13	43983282	43983373	+	chr13:43983282-43983373:+	chr1	66048825	66048891	+	chr1:66048825-66048891:+	chr8	67523753	67523812	-	chr8:67523753-67523812:-	chr10	7450340	7450423	-	chr10:7450340-7450423:-	chr2	197508139	197508232	+	chr2:197508139-197508232:+	chr8	141300031	141300146	-	chr8:141300031-141300146:-	chr5	34658996	34659073	+	chr5:34658996-34659073:+	chr16	12515509	12515620	+	chr16:12515509-12515620:+	chr21	32083474	32083618	-	chr21:32083474-32083618:-	chr5	170483060	170483196	+	chr5:170483060-170483196:+	chrX	153763710	153763850	-	chrX:153763710-153763850:-	chr5	170435786	170435832	+	chr5:170435786-170435832:+	chr5	137139332	137139389	-	chr5:137139332-137139389:-	chr1	113103609	113103736	+	chr1:113103609-113103736:+	chr13	94062045	94062114	+	chr13:94062045-94062114:+	chr15	72496791	72496859	+	chr15:72496791-72496859:+	chr3	101507924	101508045	-	chr3:101507924-101508045:-	chrX	150816279	150816456	-	chrX:150816279-150816456:-	chr1	181779443	181779540	+	chr1:181779443-181779540:+	chr1	11523366	11523443	+	chr1:11523366-11523443:+	chr7	155611365	155611418	-	chr7:155611365-155611418:-	chr2	176808880	176808938	+	chr2:176808880-176808938:+	chr9	111915759	111915837	+	chr9:111915759-111915837:+	chr3	181967323	181967553	+	chr3:181967323-181967553:+	chr13	19494733	19494787	-	chr13:19494733-19494787:-	chr3	119013130	119013299	-	chr3:119013130-119013299:-	chr22	39465085	39465283	+	chr22:39465085-39465283:+	chr1	172816791	172816871	+	chr1:172816791-172816871:+	chr12	42172140	42172210	-	chr12:42172140-42172210:-	chr12	56630776	56630866	-	chr12:56630776-56630866:-	chr18	36955815	36955894	+	chr18:36955815-36955894:+	chr3	42980187	42980393	+	chr3:42980187-42980393:+	chr1	155440503	155440594	-	chr1:155440503-155440594:-	chr17	7858249	7858497	-	chr17:7858249-7858497:-	chr1	111737451	111737575	-	chr1:111737451-111737575:-	chr19	43929918	43930001	-	chr19:43929918-43930001:-	chr19	2377070	2377124	+	chr19:2377070-2377124:+	chr2	162346582	162346666	+	chr2:162346582-162346666:+	chr17	599945	600095	-	chr17:599945-600095:-	chr13	20636137	20636235	+	chr13:20636137-20636235:+	chr5	67190935	67191092	-	chr5:67190935-67191092:-	chr4	117603543	117603659	+	chr4:117603543-117603659:+	chr8	47697873	47697934	+	chr8:47697873-47697934:+	chr4	141109874	141109958	-	chr4:141109874-141109958:-	chr17	13982339	13982429	-	chr17:13982339-13982429:-	chr2	85233798	85233889	+	chr2:85233798-85233889:+	chr14	29579965	29580091	-	chr14:29579965-29580091:-	chr10	11140260	11140445	+	chr10:11140260-11140445:+	chr9	69121484	69121726	+	chr9:69121484-69121726:+	chr14	99570714	99570795	-	chr14:99570714-99570795:-	chr16	10455097	10455192	+	chr16:10455097-10455192:+	chr21	29768806	29768898	-	chr21:29768806-29768898:-	chr20	5488942	5489043	-	chr20:5488942-5489043:-	chr7	78709433	78709595	-	chr7:78709433-78709595:-	chr19	36081794	36081936	+	chr19:36081794-36081936:+	chr9	112173091	112173197	-	chr9:112173091-112173197:-	chr19	50015732	50015794	-	chr19:50015732-50015794:-	chr6	136097998	136098073	-	chr6:136097998-136098073:-	chr4	46814622	46814742	-	chr4:46814622-46814742:-	chr15	74679802	74679926	-	chr15:74679802-74679926:-	chr21	39230241	39230309	-	chr21:39230241-39230309:-	chr3	58386103	58386230	+	chr3:58386103-58386230:+	chr2	98912748	98912986	-	chr2:98912748-98912986:-	chr7	92325928	92326009	+	chr7:92325928-92326009:+	chr15	29558100	29558172	-	chr15:29558100-29558172:-	chr19	21505985	21506081	+	chr19:21505985-21506081:+	chr1	50171785	50171893	+	chr1:50171785-50171893:+	chr22	42597673	42597738	-	chr22:42597673-42597738:-	chr7	56032217	56032297	-	chr7:56032217-56032297:-	chr17	45694959	45695141	+	chr17:45694959-45695141:+	chr1	41586032	41586136	-	chr1:41586032-41586136:-	chr3	46748977	46749089	-	chr3:46748977-46749089:-	chr18	63292507	63292729	-	chr18:63292507-63292729:-	chr2	148924903	148924963	-	chr2:148924903-148924963:-	chr14	26588400	26588480	-	chr14:26588400-26588480:-	chr1	1853152	1853298	-	chr1:1853152-1853298:-	chr1	50240239	50240349	-	chr1:50240239-50240349:-	chr9	117771210	117771369	+	chr9:117771210-117771369:+	chr5	60407181	60407296	-	chr5:60407181-60407296:-	chr9	114162941	114163005	+	chr9:114162941-114163005:+	chr10	43877897	43877974	+	chr10:43877897-43877974:+	chr2	80612942	80612995	-	chr2:80612942-80612995:-	chr8	17248310	17248418	+	chr8:17248310-17248418:+	chr4	106304624	106304770	-	chr4:106304624-106304770:-	chr7	64684087	64684206	+	chr7:64684087-64684206:+	chr15	60373222	60373330	-	chr15:60373222-60373330:-	chr8	42480459	42480514	-	chr8:42480459-42480514:-	chr19	47180146	47180304	+	chr19:47180146-47180304:+	chr21	34369771	34369930	-	chr21:34369771-34369930:-	chr2	4642920	4643084	-	chr2:4642920-4643084:-	chr3	52321648	52321746	+	chr3:52321648-52321746:+	chr5	122444106	122444196	+	chr5:122444106-122444196:+	chr1	52648451	52648626	+	chr1:52648451-52648626:+	chr4	93166057	93166162	+	chr4:93166057-93166162:+	chr4	142664283	142664439	-	chr4:142664283-142664439:-	chr15	45458032	45458099	+	chr15:45458032-45458099:+	chr3	189150656	189150873	+	chr3:189150656-189150873:+	chr7	143881923	143882100	-	chr7:143881923-143882100:-	chr5	39030491	39030573	-	chr5:39030491-39030573:-	chr10	116731838	116731870	-	chr10:116731838-116731870:-	chr21	43867493	43867595	+	chr21:43867493-43867595:+	chr1	13788257	13788329	+	chr1:13788257-13788329:+	chrX	107193405	107193467	-	chrX:107193405-107193467:-	chr2	72135853	72135957	-	chr2:72135853-72135957:-	chr5	179608285	179608466	+	chr5:179608285-179608466:+	chr18	33626873	33627071	+	chr18:33626873-33627071:+	chr8	103219465	103219555	+	chr8:103219465-103219555:+	chr6	155994002	155994175	-	chr6:155994002-155994175:-	chr15	65455654	65455842	-	chr15:65455654-65455842:-	chr12	51420114	51420209	+	chr12:51420114-51420209:+	chrX	141880758	141880865	+	chrX:141880758-141880865:+	chr4	52658174	52658282	-	chr4:52658174-52658282:-	chr9	34199826	34199924	+	chr9:34199826-34199924:+	chr1	197689487	197689625	-	chr1:197689487-197689625:-	chr16	22298953	22299037	+	chr16:22298953-22299037:+	chr1	183943927	183944000	-	chr1:183943927-183944000:-	chr3	9816074	9816203	+	chr3:9816074-9816203:+	chr16	11422930	11423026	-	chr16:11422930-11423026:-	chr7	131202857	131202975	+	chr7:131202857-131202975:+	chr12	112097241	112097442	-	chr12:112097241-112097442:-	chr17	48136475	48136561	-	chr17:48136475-48136561:-	chr2	201876357	201876460	+	chr2:201876357-201876460:+	chr1	45358372	45358451	-	chr1:45358372-45358451:-	chr6	22611130	22611200	+	chr6:22611130-22611200:+	chr1	33335166	33335360	-	chr1:33335166-33335360:-	chr10	102468287	102468333	+	chr10:102468287-102468333:+	chr10	65314003	65314095	+	chr10:65314003-65314095:+	chr19	2683480	2683734	-	chr19:2683480-2683734:-	chr9	68405347	68405401	+	chr9:68405347-68405401:+	chrX	153795663	153795857	+	chrX:153795663-153795857:+	chr16	83068321	83068489	+	chr16:83068321-83068489:+	chr6	95590000	95590174	+	chr6:95590000-95590174:+	chr20	9730572	9730678	-	chr20:9730572-9730678:-	chr6	62146284	62146358	-	chr6:62146284-62146358:-	chr10	48470327	48470500	-	chr10:48470327-48470500:-	chr13	95602423	95602589	-	chr13:95602423-95602589:-	chr9	6540648	6540695	-	chr9:6540648-6540695:-	chr4	70905638	70905834	+	chr4:70905638-70905834:+	chr2	42210180	42210458	+	chr2:42210180-42210458:+	chr8	6818180	6818357	-	chr8:6818180-6818357:-	chr14	74865256	74865333	-	chr14:74865256-74865333:-	chr12	129354968	129355104	-	chr12:129354968-129355104:-	chr6	111740981	111741094	-	chr6:111740981-111741094:-	chr22	44968995	44969206	-	chr22:44968995-44969206:-	chr3	33077094	33077238	-	chr3:33077094-33077238:-	chr8	101951723	101951949	-	chr8:101951723-101951949:-	chr10	91931382	91931521	+	chr10:91931382-91931521:+	chr21	16521719	16521817	+	chr21:16521719-16521817:+	chr2	60478164	60478240	-	chr2:60478164-60478240:-	chr5	97113176	97113355	+	chr5:97113176-97113355:+	chr17	45639393	45639521	+	chr17:45639393-45639521:+	chr16	4469504	4469699	-	chr16:4469504-4469699:-	chrX	42563611	42563752	+	chrX:42563611-42563752:+	chr1	7936460	7936564	-	chr1:7936460-7936564:-	chrX	121031416	121031575	-	chrX:121031416-121031575:-	chr4	5654513	5654646	-	chr4:5654513-5654646:-	chr5	172496628	172496700	+	chr5:172496628-172496700:+	chr6	131184002	131184099	+	chr6:131184002-131184099:+	chr5	179643542	179643725	-	chr5:179643542-179643725:-	chr2	74501497	74501615	-	chr2:74501497-74501615:-	chr1	179091665	179091778	+	chr1:179091665-179091778:+	chr17	28707838	28707884	-	chr17:28707838-28707884:-	chr8	92487748	92487861	-	chr8:92487748-92487861:-	chr3	98783563	98783740	+	chr3:98783563-98783740:+	chr19	47864405	47864508	-	chr19:47864405-47864508:-	chr12	78397463	78397646	+	chr12:78397463-78397646:+	chr9	71952045	71952133	+	chr9:71952045-71952133:+	chr14	91281162	91281309	-	chr14:91281162-91281309:-	chr19	10666492	10666650	+	chr19:10666492-10666650:+	chr17	2766025	2766227	+	chr17:2766025-2766227:+	chr12	128024001	128024149	-	chr12:128024001-128024149:-	chr1	243497867	243497960	+	chr1:243497867-243497960:+	chrX	145863037	145863152	-	chrX:145863037-145863152:-	chr20	62435616	62435822	+	chr20:62435616-62435822:+	chrX	128780006	128780169	-	chrX:128780006-128780169:-	chr3	109049105	109049195	-	chr3:109049105-109049195:-	chr6	135504816	135504875	+	chr6:135504816-135504875:+	chr7	151408891	151409054	-	chr7:151408891-151409054:-	chr4	79516893	79516949	+	chr4:79516893-79516949:+	chr1	54255597	54255686	-	chr1:54255597-54255686:-	chr13	79661435	79661514	+	chr13:79661435-79661514:+	chr5	158558935	158559022	+	chr5:158558935-158559022:+	chr17	68598032	68598147	+	chr17:68598032-68598147:+	chr16	82007641	82007869	-	chr16:82007641-82007869:-	chr7	73464120	73464197	-	chr7:73464120-73464197:-	chr12	94167184	94167254	+	chr12:94167184-94167254:+	chr4	188092787	188093023	-	chr4:188092787-188093023:-	chr8	81048761	81048865	-	chr8:81048761-81048865:-	chr7	105677946	105678065	-	chr7:105677946-105678065:-	chr17	82595782	82596192	+	chr17:82595782-82596192:+	chr6	63671286	63671848	+	chr6:63671286-63671848:+	chr15	28920197	28920307	+	chr15:28920197-28920307:+	chr8	62750630	62750850	+	chr8:62750630-62750850:+	chr5	179946194	179946296	-	chr5:179946194-179946296:-	chr20	47313105	47313221	-	chr20:47313105-47313221:-	chr1	36227649	36227757	+	chr1:36227649-36227757:+	chr15	76999461	76999615	+	chr15:76999461-76999615:+	chr3	195357691	195357785	-	chr3:195357691-195357785:-	chr20	45427422	45427546	+	chr20:45427422-45427546:+	chr17	44021322	44021436	-	chr17:44021322-44021436:-	chr3	141432152	141432244	+	chr3:141432152-141432244:+	chr12	128610001	128610081	+	chr12:128610001-128610081:+	chr15	76309932	76310065	-	chr15:76309932-76310065:-	chr17	39126905	39127005	-	chr17:39126905-39127005:-	chr3	21511622	21511758	-	chr3:21511622-21511758:-	chrX	103530248	103530356	-	chrX:103530248-103530356:-	chr8	23160859	23161016	-	chr8:23160859-23161016:-	chr5	68885018	68885072	-	chr5:68885018-68885072:-	chr20	50689721	50689824	-	chr20:50689721-50689824:-	chr5	173233866	173234141	-	chr5:173233866-173234141:-	chr22	39530464	39530555	-	chr22:39530464-39530555:-	chr1	171188914	171188969	+	chr1:171188914-171188969:+	chr2	121402595	121402664	-	chr2:121402595-121402664:-	chr5	83210680	83210756	+	chr5:83210680-83210756:+	chr3	73401769	73401914	-	chr3:73401769-73401914:-	chr15	75041812	75041990	+	chr15:75041812-75041990:+	chr12	10214669	10214780	+	chr12:10214669-10214780:+	chr2	30778183	30778317	-	chr2:30778183-30778317:-	chr1	95239777	95239910	+	chr1:95239777-95239910:+	chr17	75538531	75538637	+	chr17:75538531-75538637:+	chr15	76739302	76739438	-	chr15:76739302-76739438:-	chr19	57935080	57935136	-	chr19:57935080-57935136:-	chr18	79947267	79947342	-	chr18:79947267-79947342:-	chrX	44276973	44277094	-	chrX:44276973-44277094:-	chr6	138934225	138934327	-	chr6:138934225-138934327:-	chrX	72393959	72394099	-	chrX:72393959-72394099:-	chr2	96540532	96540678	+	chr2:96540532-96540678:+	chrX	71264842	71265065	+	chrX:71264842-71265065:+	chr2	99156727	99156855	+	chr2:99156727-99156855:+	chr5	36054981	36055062	-	chr5:36054981-36055062:-	chrX	153559257	153559523	+	chrX:153559257-153559523:+	chr6	161201364	161201418	-	chr6:161201364-161201418:-	chr8	142528545	142528644	+	chr8:142528545-142528644:+	chr2	208464176	208464225	+	chr2:208464176-208464225:+	chr10	63453396	63453497	-	chr10:63453396-63453497:-	chr2	171022872	171023130	-	chr2:171022872-171023130:-	chr6	121224363	121224452	-	chr6:121224363-121224452:-	chrX	19601500	19601651	-	chrX:19601500-19601651:-	chr3	141366876	141367023	-	chr3:141366876-141367023:-	chr16	25013863	25013957	-	chr16:25013863-25013957:-	chr14	71530331	71530441	+	chr14:71530331-71530441:+	chr15	58533115	58533188	+	chr15:58533115-58533188:+	chr10	127156260	127156403	-	chr10:127156260-127156403:-	chr15	50452867	50452934	+	chr15:50452867-50452934:+	chr17	35025183	35025341	-	chr17:35025183-35025341:-	chr9	132740746	132740859	-	chr9:132740746-132740859:-	chr3	9911927	9912052	+	chr3:9911927-9912052:+	chr2	218736312	218736377	+	chr2:218736312-218736377:+	chr14	93015196	93015310	-	chr14:93015196-93015310:-	chr5	127062037	127062167	-	chr5:127062037-127062167:-	chr15	92998149	92998262	+	chr15:92998149-92998262:+	chrX	64104449	64104569	-	chrX:64104449-64104569:-	chr8	120551131	120551252	-	chr8:120551131-120551252:-	chr22	33847657	33847742	-	chr22:33847657-33847742:-	chr22	34884141	34884224	-	chr22:34884141-34884224:-	chr3	165258406	165258524	+	chr3:165258406-165258524:+	chr3	27356771	27356905	-	chr3:27356771-27356905:-	chr16	75546747	75546851	-	chr16:75546747-75546851:-	chr2	107646887	107646998	-	chr2:107646887-107646998:-	chr3	10287028	10287125	-	chr3:10287028-10287125:-	chr17	67719111	67719168	+	chr17:67719111-67719168:+	chr21	36262182	36262296	+	chr21:36262182-36262296:+	chr6	11251564	11251727	-	chr6:11251564-11251727:-	chr16	74665233	74665281	-	chr16:74665233-74665281:-	chr13	46254333	46254490	+	chr13:46254333-46254490:+	chr15	60668592	60668671	-	chr15:60668592-60668671:-	chr20	60213201	60213308	+	chr20:60213201-60213308:+	chr2	137482750	137482836	+	chr2:137482750-137482836:+	chr14	75436191	75436410	+	chr14:75436191-75436410:+	chr19	40347189	40347312	-	chr19:40347189-40347312:-	chr5	65704687	65704797	-	chr5:65704687-65704797:-	chr17	64483390	64483507	-	chr17:64483390-64483507:-	chr3	47279255	47279309	-	chr3:47279255-47279309:-	chr2	65334115	65334266	-	chr2:65334115-65334266:-	chr4	108541500	108541593	-	chr4:108541500-108541593:-	chr3	100075489	100075633	-	chr3:100075489-100075633:-	chr1	222823856	222823946	+	chr1:222823856-222823946:+	chr5	10986638	10986742	-	chr5:10986638-10986742:-	chr19	55798229	55798305	-	chr19:55798229-55798305:-	chrX	123854089	123854242	-	chrX:123854089-123854242:-	chr20	9414286	9414407	+	chr20:9414286-9414407:+	chr19	48179649	48179776	+	chr19:48179649-48179776:+	chr15	51320228	51320374	-	chr15:51320228-51320374:-	chr14	102278606	102278695	-	chr14:102278606-102278695:-	chr20	34065044	34065161	+	chr20:34065044-34065161:+	chr10	5905218	5905288	+	chr10:5905218-5905288:+	chr18	48072460	48072611	-	chr18:48072460-48072611:-	chr18	23959906	23960004	-	chr18:23959906-23960004:-	chr17	56252222	56252309	+	chr17:56252222-56252309:+	chr16	19381430	19381675	-	chr16:19381430-19381675:-	chr5	118926979	118927039	-	chr5:118926979-118927039:-	chr20	52215467	52215559	+	chr20:52215467-52215559:+	chr1	9346445	9346522	+	chr1:9346445-9346522:+	chr17	45855566	45855710	-	chr17:45855566-45855710:-	chr14	99250780	99250860	-	chr14:99250780-99250860:-	chr4	41030660	41030784	-	chr4:41030660-41030784:-	chr9	16572270	16572332	-	chr9:16572270-16572332:-	chr2	21951826	21951977	+	chr2:21951826-21951977:+	chr7	122338950	122338997	+	chr7:122338950-122338997:+	chr10	125074743	125074844	-	chr10:125074743-125074844:-	chr14	39175683	39175864	+	chr14:39175683-39175864:+	chr18	58931646	58931756	+	chr18:58931646-58931756:+	chr10	114271104	114271229	+	chr10:114271104-114271229:+	chr1	3314219	3314335	-	chr1:3314219-3314335:-	chr6	737264	737359	-	chr6:737264-737359:-	chr14	60651935	60652119	-	chr14:60651935-60652119:-	chr5	72825735	72825822	+	chr5:72825735-72825822:+	chr19	35050446	35050522	+	chr19:35050446-35050522:+	chr1	207686791	207686941	+	chr1:207686791-207686941:+	chr14	99179541	99179673	-	chr14:99179541-99179673:-	chr2	102238891	102238988	+	chr2:102238891-102238988:+	chr17	14177903	14177969	+	chr17:14177903-14177969:+	chr14	79570523	79570589	+	chr14:79570523-79570589:+	chr16	2924859	2924956	+	chr16:2924859-2924956:+	chr10	73915571	73915622	-	chr10:73915571-73915622:-	chr3	97699191	97699255	+	chr3:97699191-97699255:+	chr6	109685844	109686061	-	chr6:109685844-109686061:-	chr1	52060428	52060660	+	chr1:52060428-52060660:+	chr17	56207402	56207463	+	chr17:56207402-56207463:+	chr9	99599809	99599890	-	chr9:99599809-99599890:-	chr5	180286975	180287068	-	chr5:180286975-180287068:-	chr17	70124559	70124613	+	chr17:70124559-70124613:+	chr1	2393208	2393356	+	chr1:2393208-2393356:+	chr8	60132874	60132935	+	chr8:60132874-60132935:+	chr2	99641207	99641335	-	chr2:99641207-99641335:-	chr17	2455534	2455615	-	chr17:2455534-2455615:-	chr12	82407817	82407872	+	chr12:82407817-82407872:+	chr2	10424525	10424614	+	chr2:10424525-10424614:+	chr8	144292483	144292620	+	chr8:144292483-144292620:+	chr1	51755521	51755675	+	chr1:51755521-51755675:+	chr5	140667044	140667114	+	chr5:140667044-140667114:+	chr9	105714366	105714506	+	chr9:105714366-105714506:+	chr15	60431420	60431473	-	chr15:60431420-60431473:-	chr16	53099143	53099269	+	chr16:53099143-53099269:+	chr10	132409762	132409880	+	chr10:132409762-132409880:+	chr2	40195760	40195931	+	chr2:40195760-40195931:+	chr2	9287004	9287113	+	chr2:9287004-9287113:+	chr1	109557423	109557555	+	chr1:109557423-109557555:+	chr10	583589	583713	-	chr10:583589-583713:-	chr1	220593904	220594043	+	chr1:220593904-220594043:+	chr18	14123114	14123189	-	chr18:14123114-14123189:-	chr22	30770583	30770682	+	chr22:30770583-30770682:+	chr11	112733637	112733720	+	chr11:112733637-112733720:+	chr2	47510823	47510952	+	chr2:47510823-47510952:+	chr7	132249842	132249917	-	chr7:132249842-132249917:-	chr15	51250865	51250921	-	chr15:51250865-51250921:-	chr12	24021678	24021825	-	chr12:24021678-24021825:-	chr12	105070195	105070355	-	chr12:105070195-105070355:-	chr4	37487401	37487460	+	chr4:37487401-37487460:+	chr10	13591768	13591889	+	chr10:13591768-13591889:+	chr12	59768126	59768324	+	chr12:59768126-59768324:+	chrX	128696405	128696531	-	chrX:128696405-128696531:-	chr7	13043466	13043573	+	chr7:13043466-13043573:+	chr1	19772231	19772330	-	chr1:19772231-19772330:-	chr15	98364214	98364302	-	chr15:98364214-98364302:-	chr12	55452633	55452783	-	chr12:55452633-55452783:-	chr7	66922149	66922247	+	chr7:66922149-66922247:+	chr1	21001199	21001325	-	chr1:21001199-21001325:-	chr5	159936853	159937011	-	chr5:159936853-159937011:-	chr5	31534959	31535052	+	chr5:31534959-31535052:+	chr18	57457522	57457578	+	chr18:57457522-57457578:+	chr22	24160330	24160407	+	chr22:24160330-24160407:+	chr6	96511173	96511430	-	chr6:96511173-96511430:-	chr3	157493187	157493294	-	chr3:157493187-157493294:-	chr1	204992504	204992659	+	chr1:204992504-204992659:+	chr6	99521715	99521801	+	chr6:99521715-99521801:+	chr1	248914439	248914560	+	chr1:248914439-248914560:+	chr1	93273474	93273629	-	chr1:93273474-93273629:-	chrX	72070414	72070487	+	chrX:72070414-72070487:+	chr22	28115344	28115539	-	chr22:28115344-28115539:-	chr3	133378342	133378557	+	chr3:133378342-133378557:+	chr9	132069481	132069589	-	chr9:132069481-132069589:-	chr1	9809304	9809408	-	chr1:9809304-9809408:-	chrX	103508786	103508992	-	chrX:103508786-103508992:-	chr3	177131363	177131450	-	chr3:177131363-177131450:-	chr15	96124304	96124386	-	chr15:96124304-96124386:-	chr12	40018846	40018936	-	chr12:40018846-40018936:-	chr14	92742909	92743022	-	chr14:92742909-92743022:-	chr9	129440309	129440476	-	chr9:129440309-129440476:-	chr8	6720804	6720904	+	chr8:6720804-6720904:+	chr3	126067486	126067587	-	chr3:126067486-126067587:-	chr14	104155613	104155743	+	chr14:104155613-104155743:+	chr14	40219063	40219292	+	chr14:40219063-40219292:+	chrX	129782672	129782806	+	chrX:129782672-129782806:+	chr1	70216294	70216345	+	chr1:70216294-70216345:+	chr18	41984945	41985108	+	chr18:41984945-41985108:+	chr15	99360218	99360287	+	chr15:99360218-99360287:+	chr12	68748076	68748246	+	chr12:68748076-68748246:+	chr15	88031917	88032080	-	chr15:88031917-88032080:-	chr9	88418850	88418952	+	chr9:88418850-88418952:+	chrX	22407788	22407918	-	chrX:22407788-22407918:-	chr1	7631768	7631945	+	chr1:7631768-7631945:+	chr3	139564357	139564485	-	chr3:139564357-139564485:-	chr4	141088833	141088923	-	chr4:141088833-141088923:-	chr4	8000042	8000142	-	chr4:8000042-8000142:-	chr4	51860543	51860664	+	chr4:51860543-51860664:+	chr7	148836822	148836870	-	chr7:148836822-148836870:-	chr6	106783109	106783190	-	chr6:106783109-106783190:-	chr9	113398078	113398125	-	chr9:113398078-113398125:-	chr6	35352929	35353051	+	chr6:35352929-35353051:+	chr17	79144909	79144980	-	chr17:79144909-79144980:-	chr22	38098985	38099229	-	chr22:38098985-38099229:-	chr10	110001290	110001408	-	chr10:110001290-110001408:-	chr20	34519420	34519499	+	chr20:34519420-34519499:+	chr3	77602935	77603061	+	chr3:77602935-77603061:+	chr16	27241353	27241485	-	chr16:27241353-27241485:-	chr12	22708656	22708741	+	chr12:22708656-22708741:+	chr7	107173457	107173592	+	chr7:107173457-107173592:+	chr7	38818058	38818154	-	chr7:38818058-38818154:-	chr10	16875534	16875598	-	chr10:16875534-16875598:-	chr4	74288301	74288466	+	chr4:74288301-74288466:+	chr16	11967020	11967144	+	chr16:11967020-11967144:+	chr3	105440812	105440866	+	chr3:105440812-105440866:+	chr16	19611728	19611799	+	chr16:19611728-19611799:+	chrX	125184708	125184783	-	chrX:125184708-125184783:-	chr20	37823680	37823759	+	chr20:37823680-37823759:+	chr9	91264917	91265059	-	chr9:91264917-91265059:-	chr12	48741437	48741530	+	chr12:48741437-48741530:+	chr1	10172901	10173032	+	chr1:10172901-10173032:+	chr9	20410561	20410671	-	chr9:20410561-20410671:-	chr9	126408420	126408555	+	chr9:126408420-126408555:+	chr7	156800810	156801024	-	chr7:156800810-156801024:-	chr9	19334551	19334669	+	chr9:19334551-19334669:+	chr3	171665160	171665328	-	chr3:171665160-171665328:-	chr10	7334052	7334151	-	chr10:7334052-7334151:-	chr18	21596953	21597000	-	chr18:21596953-21597000:-	chr12	123458964	123459063	+	chr12:123458964-123459063:+	chr20	57399928	57399969	+	chr20:57399928-57399969:+	chr13	51263425	51263558	+	chr13:51263425-51263558:+	chr4	7647443	7647638	+	chr4:7647443-7647638:+	chr2	80792428	80792607	-	chr2:80792428-80792607:-	chr2	71226209	71226265	-	chr2:71226209-71226265:-	chr10	124065764	124065845	-	chr10:124065764-124065845:-	chr21	17811356	17811472	-	chr21:17811356-17811472:-	chr7	129641725	129641823	+	chr7:129641725-129641823:+	chr20	50861357	50861443	+	chr20:50861357-50861443:+	chr5	15623130	15623257	+	chr5:15623130-15623257:+	chr18	56037041	56037223	-	chr18:56037041-56037223:-	chr1	185585669	185585784	-	chr1:185585669-185585784:-	chr17	81713262	81713507	+	chr17:81713262-81713507:+	chr9	15587562	15587694	+	chr9:15587562-15587694:+	chr10	119757892	119757978	+	chr10:119757892-119757978:+	chr7	103124553	103124608	-	chr7:103124553-103124608:-	chr2	145034794	145034886	+	chr2:145034794-145034886:+	chr10	110300547	110300737	-	chr10:110300547-110300737:-	chr4	106362174	106362339	-	chr4:106362174-106362339:-	chr20	63769250	63769384	-	chr20:63769250-63769384:-	chr2	59982824	59982898	-	chr2:59982824-59982898:-	chr20	53169230	53169479	-	chr20:53169230-53169479:-	chr20	3858819	3858943	+	chr20:3858819-3858943:+	chr10	52125734	52125984	+	chr10:52125734-52125984:+	chr17	76377304	76377405	+	chr17:76377304-76377405:+	chr1	44684393	44684657	+	chr1:44684393-44684657:+	chr12	69361317	69361434	+	chr12:69361317-69361434:+	chr22	25666633	25666721	+	chr22:25666633-25666721:+	chr5	158855859	158855955	-	chr5:158855859-158855955:-	chr19	34285150	34285274	+	chr19:34285150-34285274:+	chr9	114415802	114415903	-	chr9:114415802-114415903:-	chr18	64133105	64133225	-	chr18:64133105-64133225:-	chr6	11249139	11249215	-	chr6:11249139-11249215:-	chr10	29475355	29475492	-	chr10:29475355-29475492:-	chr8	60222308	60222358	-	chr8:60222308-60222358:-	chr22	36760844	36760920	-	chr22:36760844-36760920:-	chr3	41261020	41261169	-	chr3:41261020-41261169:-	chr8	124641564	124641632	-	chr8:124641564-124641632:-	chr7	104707764	104707848	+	chr7:104707764-104707848:+	chr13	49261178	49261306	+	chr13:49261178-49261306:+	chr13	99858107	99858193	-	chr13:99858107-99858193:-	chr16	81634514	81634578	+	chr16:81634514-81634578:+	chr6	11290491	11290612	-	chr6:11290491-11290612:-	chr13	38821670	38821849	+	chr13:38821670-38821849:+	chr15	59445164	59445263	+	chr15:59445164-59445263:+	chrX	63795516	63795577	-	chrX:63795516-63795577:-	chr19	18348948	18349069	+	chr19:18348948-18349069:+	chr1	108697947	108698018	+	chr1:108697947-108698018:+	chr22	37185871	37186047	-	chr22:37185871-37186047:-	chr15	60677151	60677233	-	chr15:60677151-60677233:-	chr7	89968784	89968848	-	chr7:89968784-89968848:-	chr3	73810062	73810111	+	chr3:73810062-73810111:+	chr17	75141944	75142094	-	chr17:75141944-75142094:-	chr10	12611382	12611458	+	chr10:12611382-12611458:+	chr18	3840285	3840491	-	chr18:3840285-3840491:-	chr14	60057582	60057651	-	chr14:60057582-60057651:-	chr7	66205794	66205922	+	chr7:66205794-66205922:+	chr1	43900749	43900834	+	chr1:43900749-43900834:+	chr1	177399472	177399568	-	chr1:177399472-177399568:-	chr3	17158595	17158744	+	chr3:17158595-17158744:+	chr5	103135993	103136115	+	chr5:103135993-103136115:+	chr5	147447369	147447496	-	chr5:147447369-147447496:-	chr13	114058249	114058519	-	chr13:114058249-114058519:-	chr1	27590535	27590660	-	chr1:27590535-27590660:-	chr15	53746309	53746414	-	chr15:53746309-53746414:-	chr3	31879430	31879554	-	chr3:31879430-31879554:-	chr5	132370860	132370913	+	chr5:132370860-132370913:+	chr17	18183314	18183482	+	chr17:18183314-18183482:+	chr5	39212678	39213018	-	chr5:39212678-39213018:-	chr3	51681342	51681431	+	chr3:51681342-51681431:+	chr4	8597415	8597597	+	chr4:8597415-8597597:+	chr7	151090493	151090548	+	chr7:151090493-151090548:+	chr1	173715523	173715655	+	chr1:173715523-173715655:+	chr14	73208824	73208916	+	chr14:73208824-73208916:+	chr2	53748281	53748368	-	chr2:53748281-53748368:-	chrX	15745631	15745711	+	chrX:15745631-15745711:+	chrX	100678116	100678270	-	chrX:100678116-100678270:-	chr7	122082788	122082892	-	chr7:122082788-122082892:-	chr5	140881330	140881384	+	chr5:140881330-140881384:+	chr18	36823803	36823872	-	chr18:36823803-36823872:-	chr16	58430387	58430494	+	chr16:58430387-58430494:+	chr20	19935439	19935608	+	chr20:19935439-19935608:+	chr16	67677766	67677990	-	chr16:67677766-67677990:-	chr3	41250923	41251125	-	chr3:41250923-41251125:-	chr21	33880930	33881044	+	chr21:33880930-33881044:+	chr12	132321145	132321353	-	chr12:132321145-132321353:-	chr12	40763096	40763199	+	chr12:40763096-40763199:+	chr10	49615313	49615505	+	chr10:49615313-49615505:+	chr17	64501057	64501144	-	chr17:64501057-64501144:-	chr2	203383247	203383322	+	chr2:203383247-203383322:+	chr9	83995021	83995143	+	chr9:83995021-83995143:+	chr13	50458003	50458114	+	chr13:50458003-50458114:+	chr22	43740214	43740336	-	chr22:43740214-43740336:-	chr12	27371372	27371448	+	chr12:27371372-27371448:+	chr9	135942162	135942290	-	chr9:135942162-135942290:-	chr5	115746704	115746828	+	chr5:115746704-115746828:+	chr16	477503	477657	+	chr16:477503-477657:+	chrX	54289788	54289944	-	chrX:54289788-54289944:-	chr18	72799688	72799840	-	chr18:72799688-72799840:-	chr2	238003368	238003528	+	chr2:238003368-238003528:+	chr1	15391210	15391264	+	chr1:15391210-15391264:+	chr2	43658666	43658868	+	chr2:43658666-43658868:+	chr1	196700826	196700899	+	chr1:196700826-196700899:+	chr6	28440075	28440208	-	chr6:28440075-28440208:-	chr1	151073039	151073158	+	chr1:151073039-151073158:+	chr5	35195103	35195246	-	chr5:35195103-35195246:-	chr2	207883082	207883165	-	chr2:207883082-207883165:-	chr21	32092495	32092560	-	chr21:32092495-32092560:-	chr1	9886614	9886711	-	chr1:9886614-9886711:-	chr2	86184585	86184726	-	chr2:86184585-86184726:-	chr4	183018635	183018848	+	chr4:183018635-183018848:+	chr16	87920043	87920130	-	chr16:87920043-87920130:-	chr19	31930288	31930422	-	chr19:31930288-31930422:-	chr3	63289375	63289500	+	chr3:63289375-63289500:+	chr6	96896084	96896154	-	chr6:96896084-96896154:-	chr8	42155979	42156040	+	chr8:42155979-42156040:+	chr21	39425760	39426035	+	chr21:39425760-39426035:+	chr16	87765066	87765207	-	chr16:87765066-87765207:-	chr1	167694480	167694588	+	chr1:167694480-167694588:+	chr17	17333496	17333589	+	chr17:17333496-17333589:+	chr10	73396044	73396110	-	chr10:73396044-73396110:-	chr8	51562834	51562990	-	chr8:51562834-51562990:-	chr8	22843571	22843623	-	chr8:22843571-22843623:-	chr1	184630384	184630556	-	chr1:184630384-184630556:-	chr1	42394270	42394352	+	chr1:42394270-42394352:+	chr15	52524083	52524203	-	chr15:52524083-52524203:-	chr10	96135170	96135290	+	chr10:96135170-96135290:+	chr1	20936247	20936456	-	chr1:20936247-20936456:-	chr2	98569158	98569413	+	chr2:98569158-98569413:+	chr19	3895127	3895198	+	chr19:3895127-3895198:+	chr10	121594555	121594764	-	chr10:121594555-121594764:-	chr10	82977996	82978173	+	chr10:82977996-82978173:+	chr19	51528369	51528509	-	chr19:51528369-51528509:-	chr1	85258935	85259062	-	chr1:85258935-85259062:-	chr4	38687963	38688187	+	chr4:38687963-38688187:+	chr12	2019012	2019099	+	chr12:2019012-2019099:+	chr1	94925184	94925348	-	chr1:94925184-94925348:-	chr3	24430101	24430173	-	chr3:24430101-24430173:-	chr1	175710763	175710853	-	chr1:175710763-175710853:-	chr3	141916376	141916441	+	chr3:141916376-141916441:+	chr4	108071658	108071744	-	chr4:108071658-108071744:-	chrX	154058399	154058523	-	chrX:154058399-154058523:-	chr4	82698020	82698083	-	chr4:82698020-82698083:-	chrX	131417406	131417459	-	chrX:131417406-131417459:-	chr17	33981464	33981601	-	chr17:33981464-33981601:-	chr17	78164566	78164663	+	chr17:78164566-78164663:+	chr13	97318922	97319032	+	chr13:97318922-97319032:+	chr4	44642749	44642863	-	chr4:44642749-44642863:-	chr8	119220892	119220975	+	chr8:119220892-119220975:+	chr2	1650800	1650887	-	chr2:1650800-1650887:-	chr10	101407441	101407534	+	chr10:101407441-101407534:+	chr9	115115003	115115107	-	chr9:115115003-115115107:-	chr14	61034019	61034114	+	chr14:61034019-61034114:+	chr17	70106701	70106789	+	chr17:70106701-70106789:+	chr20	2694237	2694381	+	chr20:2694237-2694381:+	chr10	119314617	119314684	+	chr10:119314617-119314684:+	chrX	129604411	129604530	-	chrX:129604411-129604530:-	chr8	65632898	65632998	-	chr8:65632898-65632998:-	chr16	30059554	30059658	+	chr16:30059554-30059658:+	chr1	244433372	244433497	-	chr1:244433372-244433497:-	chr7	12596270	12596427	+	chr7:12596270-12596427:+	chr13	113531587	113531789	+	chr13:113531587-113531789:+	chrX	84222851	84222977	-	chrX:84222851-84222977:-	chr3	28908150	28908249	+	chr3:28908150-28908249:+	chr7	90466410	90466514	+	chr7:90466410-90466514:+	chr2	23450021	23450215	+	chr2:23450021-23450215:+	chr19	20238288	20238551	-	chr19:20238288-20238551:-	chr3	7691210	7691329	+	chr3:7691210-7691329:+	chr10	125792579	125792745	-	chr10:125792579-125792745:-	chr18	6527027	6527175	+	chr18:6527027-6527175:+	chr7	65875822	65875970	+	chr7:65875822-65875970:+	chr7	35988973	35989206	-	chr7:35988973-35989206:-	chr17	76580971	76581053	-	chr17:76580971-76581053:-	chr6	68467167	68467250	-	chr6:68467167-68467250:-	chr6	87651173	87651393	+	chr6:87651173-87651393:+	chr7	70093232	70093304	+	chr7:70093232-70093304:+	chr4	39837478	39837575	-	chr4:39837478-39837575:-	chr4	342292	342427	+	chr4:342292-342427:+	chr8	29834838	29834901	-	chr8:29834838-29834901:-	chr16	68374741	68374880	-	chr16:68374741-68374880:-	chr3	68481287	68481337	+	chr3:68481287-68481337:+	chr9	131133627	131133716	-	chr9:131133627-131133716:-	chr7	128811262	128811353	+	chr7:128811262-128811353:+	chr7	55251740	55251956	-	chr7:55251740-55251956:-	chr1	75398355	75398422	-	chr1:75398355-75398422:-	chr1	29223140	29223261	-	chr1:29223140-29223261:-	chrX	38295985	38296145	-	chrX:38295985-38296145:-	chr20	45429481	45429671	+	chr20:45429481-45429671:+	chr3	177700179	177700455	+	chr3:177700179-177700455:+	chr11	17926738	17926847	-	chr11:17926738-17926847:-	chr16	24778344	24778469	+	chr16:24778344-24778469:+	chr1	15277052	15277131	+	chr1:15277052-15277131:+	chr10	75285451	75285597	+	chr10:75285451-75285597:+	chr17	46963697	46963780	+	chr17:46963697-46963780:+	chr1	179883614	179883779	+	chr1:179883614-179883779:+	chr4	174096732	174096784	-	chr4:174096732-174096784:-	chr2	85858134	85858248	-	chr2:85858134-85858248:-	chr15	78209145	78209250	-	chr15:78209145-78209250:-	chr5	61675932	61676115	+	chr5:61675932-61676115:+	chr10	11228388	11228462	+	chr10:11228388-11228462:+	chr12	130614088	130614205	-	chr12:130614088-130614205:-	chr4	82509670	82509788	-	chr4:82509670-82509788:-	chr4	84879406	84879495	-	chr4:84879406-84879495:-	chr5	159585741	159585915	+	chr5:159585741-159585915:+	chr22	49538355	49538429	-	chr22:49538355-49538429:-	chr1	243741958	243742044	-	chr1:243741958-243742044:-	chr18	775058	775113	-	chr18:775058-775113:-	chr7	158503490	158503622	-	chr7:158503490-158503622:-	chr10	16467132	16467211	+	chr10:16467132-16467211:+	chr18	62336314	62336388	+	chr18:62336314-62336388:+	chr2	140269268	140269382	-	chr2:140269268-140269382:-	chr9	114476810	114476927	-	chr9:114476810-114476927:-	chr9	17444197	17444247	+	chr9:17444197-17444247:+	chr1	220576646	220576737	+	chr1:220576646-220576737:+	chr1	37581342	37581546	-	chr1:37581342-37581546:-	chr12	109567011	109567168	-	chr12:109567011-109567168:-	chr7	148836822	148837001	-	chr7:148836822-148837001:-	chr9	113160619	113160701	+	chr9:113160619-113160701:+	chr14	68551464	68551536	+	chr14:68551464-68551536:+	chr3	111692466	111692530	+	chr3:111692466-111692530:+	chr5	126490282	126490432	+	chr5:126490282-126490432:+	chr12	120074443	120074587	+	chr12:120074443-120074587:+	chr22	24813678	24813756	+	chr22:24813678-24813756:+	chr20	3156073	3156127	-	chr20:3156073-3156127:-	chr3	195072048	195072137	-	chr3:195072048-195072137:-	chrX	111012471	111012610	+	chrX:111012471-111012610:+	chr4	153688093	153688346	+	chr4:153688093-153688346:+	chr7	72883065	72883183	+	chr7:72883065-72883183:+	chr15	86316384	86316497	+	chr15:86316384-86316497:+	chr9	91360371	91360441	-	chr9:91360371-91360441:-	chr10	69337341	69337491	+	chr10:69337341-69337491:+	chr2	113980187	113980405	+	chr2:113980187-113980405:+	chr7	7898910	7899037	+	chr7:7898910-7899037:+	chr10	43955200	43955316	+	chr10:43955200-43955316:+	chr1	15339481	15339552	+	chr1:15339481-15339552:+	chr17	73073667	73073836	-	chr17:73073667-73073836:-	chr8	116737237	116737288	-	chr8:116737237-116737288:-	chr2	25773084	25773205	-	chr2:25773084-25773205:-	chr1	37373623	37373765	-	chr1:37373623-37373765:-	chr12	119429576	119429727	+	chr12:119429576-119429727:+	chr5	149142676	149142790	+	chr5:149142676-149142790:+	chr17	79281843	79281999	-	chr17:79281843-79281999:-	chr12	38906142	38906282	-	chr12:38906142-38906282:-	chr15	86325886	86326009	+	chr15:86325886-86326009:+	chr2	47033155	47033228	+	chr2:47033155-47033228:+	chr17	10098343	10098434	-	chr17:10098343-10098434:-	chr4	7257556	7257791	+	chr4:7257556-7257791:+	chr20	38883249	38883541	+	chr20:38883249-38883541:+	chr2	86107118	86107201	+	chr2:86107118-86107201:+	chr2	61915682	61915774	+	chr2:61915682-61915774:+	chr3	32823532	32823612	+	chr3:32823532-32823612:+	chr22	28020994	28021090	-	chr22:28020994-28021090:-	chr6	107174899	107175048	-	chr6:107174899-107175048:-	chr6	118094374	118094456	+	chr6:118094374-118094456:+	chr2	207366131	207366214	-	chr2:207366131-207366214:-	chr7	76403075	76403162	-	chr7:76403075-76403162:-	chr12	76781564	76781684	+	chr12:76781564-76781684:+	chr12	111965595	111965760	-	chr12:111965595-111965760:-	chr19	29705274	29705395	-	chr19:29705274-29705395:-	chr6	144053663	144053826	-	chr6:144053663-144053826:-	chr8	55236096	55236227	+	chr8:55236096-55236227:+	chr2	121254029	121254219	-	chr2:121254029-121254219:-	chr3	18511532	18511629	+	chr3:18511532-18511629:+	chr20	1480294	1480509	-	chr20:1480294-1480509:-	chr9	128554675	128554882	+	chr9:128554675-128554882:+	chr15	30909523	30909766	+	chr15:30909523-30909766:+	chr14	100365475	100365577	-	chr14:100365475-100365577:-	chr12	7035366	7035446	+	chr12:7035366-7035446:+	chr5	60687725	60687839	-	chr5:60687725-60687839:-	chr1	145958361	145958439	+	chr1:145958361-145958439:+	chr2	38154621	38154725	+	chr2:38154621-38154725:+	chr6	44168942	44169032	+	chr6:44168942-44169032:+	chr6	73533152	73533252	+	chr6:73533152-73533252:+	chr7	11724920	11725055	-	chr7:11724920-11725055:-	chr5	122444086	122444196	+	chr5:122444086-122444196:+	chr17	57101594	57101731	+	chr17:57101594-57101731:+	chr10	131207318	131207573	-	chr10:131207318-131207573:-	chr7	6088601	6088746	+	chr7:6088601-6088746:+	chr16	27416150	27416280	+	chr16:27416150-27416280:+	chr11	41227182	41227249	-	chr11:41227182-41227249:-	chr12	49486250	49486349	+	chr12:49486250-49486349:+	chr16	89329163	89329375	-	chr16:89329163-89329375:-	chr5	171433473	171433592	+	chr5:171433473-171433592:+	chr6	111198971	111199115	+	chr6:111198971-111199115:+	chr1	157805479	157805583	-	chr1:157805479-157805583:-	chr15	76567270	76567406	-	chr15:76567270-76567406:-	chrX	129997870	129997938	+	chrX:129997870-129997938:+	chr6	149517042	149517085	-	chr6:149517042-149517085:-	chr7	127988598	127988691	+	chr7:127988598-127988691:+	chr16	89291681	89291778	-	chr16:89291681-89291778:-	chr8	100395381	100395458	-	chr8:100395381-100395458:-	chr6	106765018	106765197	-	chr6:106765018-106765197:-	chr5	172045426	172045481	-	chr5:172045426-172045481:-	chr6	2960261	2960379	-	chr6:2960261-2960379:-	chr1	230893470	230893545	+	chr1:230893470-230893545:+	chr20	64089625	64089760	+	chr20:64089625-64089760:+	chr19	29666877	29667181	+	chr19:29666877-29667181:+	chr15	49318111	49318193	+	chr15:49318111-49318193:+	chr6	23394804	23394938	+	chr6:23394804-23394938:+	chr10	114362948	114363173	-	chr10:114362948-114363173:-	chr5	81652255	81652327	-	chr5:81652255-81652327:-	chr7	150408642	150408785	+	chr7:150408642-150408785:+	chr3	55600967	55601046	-	chr3:55600967-55601046:-	chr17	1991231	1991334	-	chr17:1991231-1991334:-	chr1	185306485	185306626	-	chr1:185306485-185306626:-	chr3	126947773	126947892	+	chr3:126947773-126947892:+	chr3	61196750	61196844	-	chr3:61196750-61196844:-	chr5	147054598	147054660	-	chr5:147054598-147054660:-	chr17	15271950	15272082	+	chr17:15271950-15272082:+	chr16	9546252	9546342	+	chr16:9546252-9546342:+	chr17	77322789	77322949	+	chr17:77322789-77322949:+	chr12	12200122	12200281	-	chr12:12200122-12200281:-	chr14	72517265	72517421	+	chr14:72517265-72517421:+	chr6	3356508	3356726	-	chr6:3356508-3356726:-	chr7	5777487	5777629	-	chr7:5777487-5777629:-	chr12	54645984	54646151	-	chr12:54645984-54646151:-	chrX	65862789	65862871	-	chrX:65862789-65862871:-	chr18	34112629	34112698	-	chr18:34112629-34112698:-	chr3	119175998	119176110	+	chr3:119175998-119176110:+	chrX	115138336	115138443	-	chrX:115138336-115138443:-	chr4	23064042	23064164	+	chr4:23064042-23064164:+	chr14	20919636	20919801	+	chr14:20919636-20919801:+	chr1	93783973	93784192	-	chr1:93783973-93784192:-	chr2	69753535	69753646	+	chr2:69753535-69753646:+	chr9	100131870	100131955	+	chr9:100131870-100131955:+	chr12	15705206	15705262	-	chr12:15705206-15705262:-	chr4	145908340	145908440	-	chr4:145908340-145908440:-	chrX	152832971	152833065	+	chrX:152832971-152833065:+	chr12	103394382	103394462	-	chr12:103394382-103394462:-	chr8	56967110	56967219	-	chr8:56967110-56967219:-	chr1	63794715	63794777	+	chr1:63794715-63794777:+	chr20	31823923	31824124	+	chr20:31823923-31824124:+	chr20	10244752	10244894	+	chr20:10244752-10244894:+	chr2	39189347	39189460	-	chr2:39189347-39189460:-	chr1	226697604	226697686	-	chr1:226697604-226697686:-	chr9	2429684	2429847	-	chr9:2429684-2429847:-	chr7	38198211	38198366	+	chr7:38198211-38198366:+	chr14	61528807	61528870	+	chr14:61528807-61528870:+	chr10	132933059	132933142	-	chr10:132933059-132933142:-	chr10	35152280	35152381	+	chr10:35152280-35152381:+	chr5	112810126	112810312	+	chr5:112810126-112810312:+	chr6	11334501	11334562	-	chr6:11334501-11334562:-	chr2	71454234	71454319	+	chr2:71454234-71454319:+	chr1	159834110	159834244	+	chr1:159834110-159834244:+	chr16	6150971	6151071	+	chr16:6150971-6151071:+	chr6	106078255	106078316	-	chr6:106078255-106078316:-	chr3	83971372	83971481	+	chr3:83971372-83971481:+	chr4	52629634	52629686	-	chr4:52629634-52629686:-	chr10	14920380	14920445	-	chr10:14920380-14920445:-	chr1	224267004	224267224	-	chr1:224267004-224267224:-	chr4	63492341	63492551	-	chr4:63492341-63492551:-	chr18	24797659	24797938	+	chr18:24797659-24797938:+	chr3	19346652	19346735	+	chr3:19346652-19346735:+	chrX	107733568	107733696	-	chrX:107733568-107733696:-	chr2	203355154	203355325	+	chr2:203355154-203355325:+	chr2	64007137	64007187	-	chr2:64007137-64007187:-	chr20	60280983	60281125	+	chr20:60280983-60281125:+	chr7	121392868	121392928	-	chr7:121392868-121392928:-	chr6	149379934	149380144	+	chr6:149379934-149380144:+	chr16	68351390	68351815	+	chr16:68351390-68351815:+	chr18	62174327	62174431	-	chr18:62174327-62174431:-	chr1	75744296	75744392	+	chr1:75744296-75744392:+	chr12	118992278	118992434	+	chr12:118992278-118992434:+	chr6	51713919	51713987	-	chr6:51713919-51713987:-	chr13	48517290	48517615	-	chr13:48517290-48517615:-	chr1	246437148	246437212	-	chr1:246437148-246437212:-	chr16	2539912	2540051	+	chr16:2539912-2540051:+	chr6	85588863	85588951	-	chr6:85588863-85588951:-	chr1	46257742	46257818	+	chr1:46257742-46257818:+	chrX	153574734	153574922	+	chrX:153574734-153574922:+	chr20	24656399	24656548	+	chr20:24656399-24656548:+	chrX	113585362	113585487	-	chrX:113585362-113585487:-	chr9	88418778	88418952	+	chr9:88418778-88418952:+	chr16	65392291	65392432	-	chr16:65392291-65392432:-	chr1	25866424	25866511	-	chr1:25866424-25866511:-	chr10	130067052	130067271	-	chr10:130067052-130067271:-	chr13	76995457	76995514	+	chr13:76995457-76995514:+	chr5	5418025	5418112	-	chr5:5418025-5418112:-	chr2	177052935	177053034	-	chr2:177052935-177053034:-	chr7	144646086	144646164	-	chr7:144646086-144646164:-	chr3	55233560	55233839	+	chr3:55233560-55233839:+	chrX	47222261	47222343	+	chrX:47222261-47222343:+	chr12	103389552	103389937	-	chr12:103389552-103389937:-	chr3	85793799	85793898	+	chr3:85793799-85793898:+	chr20	10227287	10227439	+	chr20:10227287-10227439:+	chr14	102231232	102231402	-	chr14:102231232-102231402:-	chr21	14525126	14525181	-	chr21:14525126-14525181:-	chr16	70731301	70731360	-	chr16:70731301-70731360:-	chr19	16565037	16565133	-	chr19:16565037-16565133:-	chr2	135009572	135009640	-	chr2:135009572-135009640:-	chr10	103126209	103126272	-	chr10:103126209-103126272:-	chr2	159076475	159076529	+	chr2:159076475-159076529:+	chr19	53085809	53086110	-	chr19:53085809-53086110:-	chr13	20712097	20712168	+	chr13:20712097-20712168:+	chr3	64559872	64559946	-	chr3:64559872-64559946:-	chr10	1476634	1476796	-	chr10:1476634-1476796:-	chr5	220240	220338	+	chr5:220240-220338:+	chr7	139172917	139172976	+	chr7:139172917-139172976:+	chr6	159539854	159539917	-	chr6:159539854-159539917:-	chr17	27558046	27558188	+	chr17:27558046-27558188:+	chr1	76948384	76948572	+	chr1:76948384-76948572:+	chr22	31335243	31335417	+	chr22:31335243-31335417:+	chr4	142096085	142096194	-	chr4:142096085-142096194:-	chr17	46948566	46948658	+	chr17:46948566-46948658:+	chr20	43583183	43583375	+	chr20:43583183-43583375:+	chr10	112821378	112821464	-	chr10:112821378-112821464:-	chr3	195270089	195270206	-	chr3:195270089-195270206:-	chr19	18455584	18455685	-	chr19:18455584-18455685:-	chr15	60540671	60540780	-	chr15:60540671-60540780:-	chr15	80870535	80870607	+	chr15:80870535-80870607:+	chr10	318653	318791	-	chr10:318653-318791:-	chr1	177209597	177209711	+	chr1:177209597-177209711:+	chr1	27545256	27545322	-	chr1:27545256-27545322:-	chr8	19587876	19588024	-	chr8:19587876-19588024:-	chr10	78966983	78967122	-	chr10:78966983-78967122:-	chrX	135345806	135345901	+	chrX:135345806-135345901:+	chr2	99431741	99431941	-	chr2:99431741-99431941:-	chr17	7858632	7858832	-	chr17:7858632-7858832:-	chr18	33690242	33690320	+	chr18:33690242-33690320:+	chr2	216803312	216803388	+	chr2:216803312-216803388:+	chr2	207114097	207114191	-	chr2:207114097-207114191:-	chr12	26983493	26983597	-	chr12:26983493-26983597:-	chr8	115637234	115637331	-	chr8:115637234-115637331:-	chr15	80790536	80790631	+	chr15:80790536-80790631:+	chr2	98378058	98378223	+	chr2:98378058-98378223:+	chr5	127056397	127056507	-	chr5:127056397-127056507:-	chr9	132498194	132498279	+	chr9:132498194-132498279:+	chr22	42001521	42001700	+	chr22:42001521-42001700:+	chr6	10779326	10779498	-	chr6:10779326-10779498:-	chr9	37757110	37757227	+	chr9:37757110-37757227:+	chr1	220040360	220040537	-	chr1:220040360-220040537:-	chr3	49718392	49718605	+	chr3:49718392-49718605:+	chr17	7553587	7553826	+	chr17:7553587-7553826:+	chr2	104477122	104477352	+	chr2:104477122-104477352:+	chr1	109397207	109397341	-	chr1:109397207-109397341:-	chr8	133284757	133284897	-	chr8:133284757-133284897:-	chr15	59022508	59022598	+	chr15:59022508-59022598:+	chr7	23755056	23755197	+	chr7:23755056-23755197:+	chr15	82624634	82624715	-	chr15:82624634-82624715:-	chr10	58588215	58588315	+	chr10:58588215-58588315:+	chr2	190433327	190433393	+	chr2:190433327-190433393:+	chr1	59318593	59318709	+	chr1:59318593-59318709:+	chr18	5311637	5311766	+	chr18:5311637-5311766:+	chr1	44241915	44242081	-	chr1:44241915-44242081:-	chr17	66132302	66132401	-	chr17:66132302-66132401:-	chr9	27471145	27471333	-	chr9:27471145-27471333:-	chr16	71376982	71377135	-	chr16:71376982-71377135:-	chr17	75939818	75939883	-	chr17:75939818-75939883:-	chr10	76403226	76403367	+	chr10:76403226-76403367:+	chr4	5574123	5574230	-	chr4:5574123-5574230:-	chr6	139457618	139457757	+	chr6:139457618-139457757:+	chr14	93188893	93188998	+	chr14:93188893-93188998:+	chr22	31176262	31176418	+	chr22:31176262-31176418:+	chr12	103353202	103353283	-	chr12:103353202-103353283:-	chr2	119495474	119495538	-	chr2:119495474-119495538:-	chr10	70751139	70751277	+	chr10:70751139-70751277:+	chr14	91466261	91466417	-	chr14:91466261-91466417:-	chr19	14189580	14189690	-	chr19:14189580-14189690:-	chr18	32379212	32379327	-	chr18:32379212-32379327:-	chr6	130876674	130876776	-	chr6:130876674-130876776:-	chr8	122567577	122567690	-	chr8:122567577-122567690:-	chr2	159060017	159060113	+	chr2:159060017-159060113:+	chr2	216369429	216369535	-	chr2:216369429-216369535:-	chr18	32366780	32366900	-	chr18:32366780-32366900:-	chr3	184922429	184922484	+	chr3:184922429-184922484:+	chr6	111565135	111565283	+	chr6:111565135-111565283:+	chr16	46586729	46586806	-	chr16:46586729-46586806:-	chr5	138163587	138163644	-	chr5:138163587-138163644:-	chr5	65984755	65984855	+	chr5:65984755-65984855:+	chr22	41588659	41588768	-	chr22:41588659-41588768:-	chr3	133774879	133774940	+	chr3:133774879-133774940:+	chr1	39566583	39566675	+	chr1:39566583-39566675:+	chr3	49426874	49426961	-	chr3:49426874-49426961:-	chr1	90840988	90841107	-	chr1:90840988-90841107:-	chr17	38792726	38792883	-	chr17:38792726-38792883:-	chr9	85001711	85001840	+	chr9:85001711-85001840:+	chr17	43819000	43819082	-	chr17:43819000-43819082:-	chr20	33996804	33996859	+	chr20:33996804-33996859:+	chr3	42587411	42587563	-	chr3:42587411-42587563:-	chr5	80074265	80074424	+	chr5:80074265-80074424:+	chr2	227376596	227376782	-	chr2:227376596-227376782:-	chr3	50406856	50406968	-	chr3:50406856-50406968:-	chrX	47654029	47654094	-	chrX:47654029-47654094:-	chr13	25705163	25705354	+	chr13:25705163-25705354:+	chr12	10667289	10667456	-	chr12:10667289-10667456:-	chr3	31986248	31986410	+	chr3:31986248-31986410:+	chr1	70869244	70869320	-	chr1:70869244-70869320:-	chr16	87763479	87763604	-	chr16:87763479-87763604:-	chr8	33008761	33008953	+	chr8:33008761-33008953:+	chr17	80724768	80725005	+	chr17:80724768-80725005:+	chr12	68434963	68435145	-	chr12:68434963-68435145:-	chr10	127891115	127891186	-	chr10:127891115-127891186:-	chr12	58589715	58589853	+	chr12:58589715-58589853:+	chr16	49623111	49623231	-	chr16:49623111-49623231:-	chr2	29015601	29015678	+	chr2:29015601-29015678:+	chr17	63192161	63192215	+	chr17:63192161-63192215:+	chr12	113246598	113246790	+	chr12:113246598-113246790:+	chr6	71974495	71974571	+	chr6:71974495-71974571:+	chr3	88343152	88343286	+	chr3:88343152-88343286:+	chr6	56682516	56682621	-	chr6:56682516-56682621:-	chr10	109950323	109950459	-	chr10:109950323-109950459:-	chr9	99662941	99663041	-	chr9:99662941-99663041:-	chr5	135714682	135714822	+	chr5:135714682-135714822:+	chr1	94540572	94540785	-	chr1:94540572-94540785:-	chr6	83382268	83382322	-	chr6:83382268-83382322:-	chr16	5629740	5629811	+	chr16:5629740-5629811:+	chr7	43947159	43947230	+	chr7:43947159-43947230:+	chr17	69724795	69724965	+	chr17:69724795-69724965:+	chr5	95038069	95038188	-	chr5:95038069-95038188:-	chr12	94328205	94328309	-	chr12:94328205-94328309:-	chr1	24499653	24499764	-	chr1:24499653-24499764:-	chr4	117586981	117587051	+	chr4:117586981-117587051:+	chr10	129558410	129558540	+	chr10:129558410-129558540:+	chrX	8018002	8018156	+	chrX:8018002-8018156:+	chr5	132324461	132324643	+	chr5:132324461-132324643:+	chr10	22636584	22636641	-	chr10:22636584-22636641:-	chr3	18516045	18516179	+	chr3:18516045-18516179:+	chr13	51496082	51496237	+	chr13:51496082-51496237:+	chr4	177115726	177115879	-	chr4:177115726-177115879:-	chr9	14847180	14847366	-	chr9:14847180-14847366:-	chr12	58811922	58812034	+	chr12:58811922-58812034:+	chr12	130563255	130563346	-	chr12:130563255-130563346:-	chr14	63603916	63604062	-	chr14:63603916-63604062:-	chr2	61013438	61013485	-	chr2:61013438-61013485:-	chr15	75436346	75436444	-	chr15:75436346-75436444:-	chr1	62286962	62287154	-	chr1:62286962-62287154:-	chr6	65300847	65300939	-	chr6:65300847-65300939:-	chr1	209226724	209226965	-	chr1:209226724-209226965:-	chr3	197763466	197763639	+	chr3:197763466-197763639:+	chr20	38083818	38083933	+	chr20:38083818-38083933:+	chr3	120232998	120233071	-	chr3:120232998-120233071:-	chr17	42412058	42412251	-	chr17:42412058-42412251:-	chr12	25941419	25941481	-	chr12:25941419-25941481:-	chr2	157266776	157266857	+	chr2:157266776-157266857:+	chr3	59951249	59951404	-	chr3:59951249-59951404:-	chr7	158140670	158140839	-	chr7:158140670-158140839:-	chr1	156264314	156264444	-	chr1:156264314-156264444:-	chr20	61356303	61356371	+	chr20:61356303-61356371:+	chr5	122147875	122148008	+	chr5:122147875-122148008:+	chr8	141405584	141405819	+	chr8:141405584-141405819:+	chr16	80067486	80067750	+	chr16:80067486-80067750:+	chr17	19372115	19372240	-	chr17:19372115-19372240:-	chr2	187227504	187227580	+	chr2:187227504-187227580:+	chr9	113220690	113220888	-	chr9:113220690-113220888:-	chr5	138303547	138303683	-	chr5:138303547-138303683:-	chr15	58148434	58148540	-	chr15:58148434-58148540:-	chr17	29125893	29125968	-	chr17:29125893-29125968:-	chr18	13000312	13000487	+	chr18:13000312-13000487:+	chr17	48812162	48812231	-	chr17:48812162-48812231:-	chr1	67010469	67010527	-	chr1:67010469-67010527:-	chr9	280791	280906	+	chr9:280791-280906:+	chr2	117835462	117835617	+	chr2:117835462-117835617:+	chr2	160205863	160206074	-	chr2:160205863-160206074:-	chr3	47080801	47081084	-	chr3:47080801-47081084:-	chr15	61221039	61221111	-	chr15:61221039-61221111:-	chr4	187960597	187960682	-	chr4:187960597-187960682:-	chr7	43711400	43711450	-	chr7:43711400-43711450:-	chr10	113775574	113775723	+	chr10:113775574-113775723:+	chr14	89201210	89201318	-	chr14:89201210-89201318:-	chrX	71150283	71150376	-	chrX:71150283-71150376:-	chr16	90020044	90020157	+	chr16:90020044-90020157:+	chr1	90530454	90530587	-	chr1:90530454-90530587:-	chr12	107355205	107355356	+	chr12:107355205-107355356:+	chr17	77302944	77303035	+	chr17:77302944-77303035:+	chr2	189810022	189810083	+	chr2:189810022-189810083:+	chr1	112271352	112271606	-	chr1:112271352-112271606:-	chr3	156551398	156551514	-	chr3:156551398-156551514:-	chrX	132176787	132176917	-	chrX:132176787-132176917:-	chr9	2496493	2496613	-	chr9:2496493-2496613:-	chr19	48910101	48910220	+	chr19:48910101-48910220:+	chr16	625037	625243	+	chr16:625037-625243:+	chr5	78370620	78370806	+	chr5:78370620-78370806:+	chr20	13860040	13860196	-	chr20:13860040-13860196:-	chr5	169711225	169711289	+	chr5:169711225-169711289:+	chr16	84230750	84230978	-	chr16:84230750-84230978:-	chr22	47793398	47793518	+	chr22:47793398-47793518:+	chr10	100790347	100790444	+	chr10:100790347-100790444:+	chr12	70639519	70639673	-	chr12:70639519-70639673:-	chr8	26511649	26511771	-	chr8:26511649-26511771:-	chr1	117171895	117172173	-	chr1:117171895-117172173:-	chr5	160306944	160307099	-	chr5:160306944-160307099:-	chr2	162032035	162032266	-	chr2:162032035-162032266:-	chr3	47902950	47903001	-	chr3:47902950-47903001:-	chr18	24927838	24928014	+	chr18:24927838-24928014:+	chr17	45672827	45672903	+	chr17:45672827-45672903:+	chr6	136357989	136358046	-	chr6:136357989-136358046:-	chr16	68382045	68382202	-	chr16:68382045-68382202:-	chr9	93032399	93032557	+	chr9:93032399-93032557:+	chr3	146541134	146541181	-	chr3:146541134-146541181:-	chr7	3750239	3750361	+	chr7:3750239-3750361:+	chr5	160355227	160355344	-	chr5:160355227-160355344:-	chr5	53604724	53604896	+	chr5:53604724-53604896:+	chr5	77179293	77179456	+	chr5:77179293-77179456:+	chr1	32557847	32557966	+	chr1:32557847-32557966:+	chr12	32580082	32580283	+	chr12:32580082-32580283:+	chr14	74678179	74678330	-	chr14:74678179-74678330:-	chr5	133202450	133202742	-	chr5:133202450-133202742:-	chr6	116681447	116681553	+	chr6:116681447-116681553:+	chr1	213198579	213198659	+	chr1:213198579-213198659:+	chr8	118744227	118744332	+	chr8:118744227-118744332:+	chr16	87388689	87388759	-	chr16:87388689-87388759:-	chr6	163138232	163138394	+	chr6:163138232-163138394:+	chrX	134914076	134914299	-	chrX:134914076-134914299:-	chr3	44844830	44845022	+	chr3:44844830-44845022:+	chr7	92768857	92768918	-	chr7:92768857-92768918:-	chr17	4335209	4335325	-	chr17:4335209-4335325:-	chr8	1997305	1997374	+	chr8:1997305-1997374:+	chr1	44295481	44295592	-	chr1:44295481-44295592:-	chr17	67361095	67361262	-	chr17:67361095-67361262:-	chr3	53740419	53740479	+	chr3:53740419-53740479:+	chr5	149761432	149761613	+	chr5:149761432-149761613:+	chr7	74233775	74233895	-	chr7:74233775-74233895:-	chr22	39477266	39477347	+	chr22:39477266-39477347:+	chr10	108046446	108046561	-	chr10:108046446-108046561:-	chr1	92514946	92515045	-	chr1:92514946-92515045:-	chr8	41746642	41746738	-	chr8:41746642-41746738:-	chr17	36866784	36866831	-	chr17:36866784-36866831:-	chr5	179608490	179608617	+	chr5:179608490-179608617:+	chr14	59534210	59534299	-	chr14:59534210-59534299:-	chr4	154269062	154269231	+	chr4:154269062-154269231:+	chr10	508448	508603	-	chr10:508448-508603:-	chr7	2201851	2202099	-	chr7:2201851-2202099:-	chr18	9803032	9803135	+	chr18:9803032-9803135:+	chr2	105384865	105384942	-	chr2:105384865-105384942:-	chrX	149638036	149638119	-	chrX:149638036-149638119:-	chrX	88498055	88498160	-	chrX:88498055-88498160:-	chr1	54623099	54623175	-	chr1:54623099-54623175:-	chr4	121901555	121901603	-	chr4:121901555-121901603:-	chr10	125794022	125794389	-	chr10:125794022-125794389:-	chr22	41462686	41462737	-	chr22:41462686-41462737:-	chr6	83672269	83672419	-	chr6:83672269-83672419:-	chr1	111191007	111191066	-	chr1:111191007-111191066:-	chr7	73716581	73716735	-	chr7:73716581-73716735:-	chr15	89721249	89721411	+	chr15:89721249-89721411:+	chr2	114451709	114451816	+	chr2:114451709-114451816:+	chr7	151734248	151734312	-	chr7:151734248-151734312:-	chr12	77134457	77134513	+	chr12:77134457-77134513:+	chr22	46281971	46282152	+	chr22:46281971-46282152:+	chr21	20788621	20788713	-	chr21:20788621-20788713:-	chr9	95711308	95711393	+	chr9:95711308-95711393:+	chr1	155263573	155263709	-	chr1:155263573-155263709:-	chr2	178586611	178586842	+	chr2:178586611-178586842:+	chr18	76995423	76995472	-	chr18:76995423-76995472:-	chr3	50459029	50459088	-	chr3:50459029-50459088:-	chr12	3905181	3905382	+	chr12:3905181-3905382:+	chr15	98234641	98234751	-	chr15:98234641-98234751:-	chr5	36646555	36646668	+	chr5:36646555-36646668:+	chr18	74277914	74278005	-	chr18:74277914-74278005:-	chrX	119419259	119419345	+	chrX:119419259-119419345:+	chr19	53008962	53009081	+	chr19:53008962-53009081:+	chr2	58058352	58058489	+	chr2:58058352-58058489:+	chr5	160261081	160261338	-	chr5:160261081-160261338:-	chr22	24162066	24162216	+	chr22:24162066-24162216:+	chr18	59148065	59148232	+	chr18:59148065-59148232:+	chr3	51278437	51278529	+	chr3:51278437-51278529:+	chr8	3629023	3629206	-	chr8:3629023-3629206:-	chr9	14908764	14908893	-	chr9:14908764-14908893:-	chr3	31797755	31797842	-	chr3:31797755-31797842:-	chr10	130104083	130104231	-	chr10:130104083-130104231:-	chr5	143172959	143173156	+	chr5:143172959-143173156:+	chr2	61069652	61069699	+	chr2:61069652-61069699:+	chr1	18208844	18208943	+	chr1:18208844-18208943:+	chr5	170641462	170641535	+	chr5:170641462-170641535:+	chr2	119638130	119638221	+	chr2:119638130-119638221:+	chr1	178544875	178545029	+	chr1:178544875-178545029:+	chr2	162319301	162319396	+	chr2:162319301-162319396:+	chr15	90089619	90089688	-	chr15:90089619-90089688:-	chr19	42074905	42075247	+	chr19:42074905-42075247:+	chr19	39381625	39381713	+	chr19:39381625-39381713:+	chr20	24507810	24508052	+	chr20:24507810-24508052:+	chr3	38500090	38500165	+	chr3:38500090-38500165:+	chr17	79179665	79179800	-	chr17:79179665-79179800:-	chr9	106930845	106931038	+	chr9:106930845-106931038:+	chr1	182488461	182488544	+	chr1:182488461-182488544:+	chr1	234656307	234656394	+	chr1:234656307-234656394:+	chr7	72322111	72322178	-	chr7:72322111-72322178:-	chr5	73651966	73652022	+	chr5:73651966-73652022:+	chr9	8328002
[truncated: 6,940,746 more chars]
