# Supplementary material for: The human genome contains over a million autonomous exons
Source: Genome Res. 2023 Nov;33(11):1865–78. doi: 10.1101/gr.277792.123 (PMC10760453; doi:10.1101/gr.277792.123)
Supplement: Supplement 2 [file Supplemental_data.zip › data_zip/3F.txt]

category	found_exon_ids	missed_exon_ids
	chr12:46652390-46652553:+,chr12:40504392-40504446:+,chr4:186890408-186890663:+,chr6:120047266-120047364:+,chr6:37545747-37545799:-,chr1:16483287-16483487:-,chr12:29461796-29461935:+,chrX:18081305-18081408:-,chr1:34333746-34333812:-,chr14:23612715-23612861:+,chr7:113219874-113220004:+,chr21:46116769-46116815:+,chrX:39752914-39753401:+,chr10:110407418-110407580:+,chr12:85244789-85244910:+,chr2:181105853-181105971:-,chr13:44112025-44112180:+,chr20:63742130-63742616:+,chr10:45135602-45135778:+,chr7:149801785-149801956:+,chr6:169430645-169430713:-,chr12:100170565-100170668:-,chr14:39862529-39862611:+,chr12:40514390-40514444:+,chr3:133381663-133381740:-,chr13:81741860-81741990:-,chr1:24097424-24097591:+,chrX:30533568-30533681:-,chr7:88276956-88277170:+,chr3:53354629-53354807:-,chr19:56304774-56304831:+,chr10:25124301-25124392:+,chr8:13030024-13030082:-,chr13:85144751-85144875:-,chr1:60661331-60661471:-,chr9:114819127-114819237:-,chr2:11746057-11746137:-,chr6:112277180-112277312:+,chr9:27280428-27280616:-,chr8:56544079-56544179:-,chr22:25455712-25455841:+,chr7:31252007-31252063:+,chr12:97740342-97740568:-,chr3:107976511-107976606:-,chr13:87029130-87029238:+,chr15:67411280-67411483:-,chr18:35285056-35285178:-,chr3:120098714-120098980:+,chr16:14322478-14322548:+,chr9:119618781-119618867:-,chr14:27311023-27311147:-,chr4:148799905-148800036:-,chr5:71888088-71888136:+,chr15:84653629-84653700:-,chr8:29438730-29438777:+,chr12:100166331-100166634:-,chr1:214344269-214344411:-,chr1:245155718-245155839:-,chr1:91539187-91539247:-,chr19:52587791-52587926:+,chr17:41110004-41110146:+,chr6:112283054-112283193:+,chr17:36735059-36735163:+,chr10:125698500-125698696:+,chr1:50283930-50284119:-,chr11:103844452-103844527:-,chr6:159040731-159041056:+,chr4:35303674-35303778:+,chr16:62723139-62723241:+,chr7:63072713-63072784:-,chr6:1464139-1464314:-,chr19:51293778-51293918:+,chr12:85342472-85342720:+,chr4:184275821-184276047:-,chr4:134554250-134554411:+,chr15:98331321-98331528:-,chr10:79510529-79510697:-,chr4:18689956-18690028:+,chr9:21535657-21535819:-,chr15:40370883-40371018:-,chr3:170713903-170714068:-,chr5:67237565-67237653:+,chr2:221683435-221683581:+,chr4:76245095-76245166:-,chr12:97243623-97243723:-,chr20:56977502-56977599:+,chr14:46573144-46573266:-,chr15:25243939-25243985:+,chr6:82072177-82072246:-,chr4:89719826-89720074:+,chr1:62346312-62346561:+,chr2:19469858-19469919:+,chr18:22723589-22723750:-,chr2:1546544-1546936:-,chr4:1201269-1201463:-,chr18:36707738-36707871:-,chr16:31705672-31705793:+,chr12:64006720-64006770:-,chr5:156740624-156740740:-,chr12:82675299-82675416:-,chr10:30369533-30369620:-,chr16:1288247-1288395:-,chr16:67484164-67484329:+,chrX:151532297-151532477:-,chr2:78648786-78648865:-,chr14:33534548-33534715:-,chr5:54125412-54125478:-,chr3:110461310-110461423:+,chr10:777101-777224:-,chr8:106927238-106927389:+,chr7:156676386-156676625:-,chrX:41293195-41293294:-,chr2:103402978-103403089:+,chr4:169940259-169940343:+,chr9:92828938-92829164:+,chr13:24941987-24942109:-,chr5:172607259-172607465:-,chr13:108045536-108045645:-,chrX:103530248-103530356:-,chr5:2932063-2932215:+,chrX:125994783-125994852:-,chr20:38675107-38675187:+,chr1:160776319-160776649:-,chr19:43248008-43248124:-,chr5:67620146-67620290:+,chr10:45066175-45066222:-,chr4:147002234-147002365:-,chr16:52356312-52356388:-,chr4:118673192-118673370:-,chr7:5839949-5840076:+,chr9:1464143-1464234:+,chrX:39488361-39488442:-,chr5:5688702-5688855:+,chr8:6674223-6674429:-,chr13:48914111-48914177:-,chr9:108053201-108053295:-,chr1:207134694-207134781:-,chrX:75604918-75605023:+,chr5:7302224-7302283:-,chr8:20897375-20897473:+,chr13:95478673-95478814:-,chr2:163453266-163453342:+,chr10:37395616-37395729:+,chr1:75720349-75720406:-,chr17:37687017-37687247:+,chr6:41442762-41442974:-,chr6:36243728-36243789:-,chr7:54106626-54106782:+,chr1:23526930-23527071:+,chr2:30181201-30181479:-,chr1:94838923-94839042:-,chr9:33508363-33508430:-,chr6:127179768-127179997:-,chr8:27431402-27431473:+,chr20:12965930-12966173:+,chr1:223207789-223207925:+,chr3:66732797-66732948:-,chr3:198110644-198110733:+,chrX:40380136-40380437:+,chr2:240686438-240686527:+,chr1:212632372-212632564:-,chr9:136648698-136649080:+,chr18:4014981-4015189:+,chrX:80841915-80842132:+,chrX:40115389-40115468:+,chr15:31877216-31877288:+,chr7:66588512-66588581:-,chr11:95615060-95615165:-,chr10:42550557-42550616:-,chr3:13012124-13012242:+,chrX:129034334-129034542:-,chr21:14268403-14268593:+,chr3:41078029-41078163:-,chr5:122321689-122321835:-,chr10:133497829-133498006:+,chr16:3557399-3557490:+,chr4:1250111-1250347:+,chr7:106459825-106459903:-,chr6:49573761-49573943:-,chr9:129442893-129443094:+,chr16:20585500-20585663:+,chr19:46761719-46761791:+,chr10:122862819-122863187:+,chr6:41137357-41137562:+,chr14:53530044-53530139:+,chr3:126267295-126267494:-,chr22:38347489-38347586:-,chr12:48233611-48233668:+,chr17:16342573-16342721:+,chr22:42446163-42446240:+,chr7:21033422-21033559:+,chr4:128511411-128511594:+,chr19:46718353-46718503:-,chr7:94346660-94346856:+,chr8:40162640-40162747:+,chr15:91821233-91821457:-,chr7:33650640-33650756:+,chr13:113744803-113745022:-,chr15:100703503-100703557:-,chr15:97106058-97106171:-,chr12:31751248-31751354:-,chr10:70142765-70142854:-,chr12:125706020-125706166:+,chr2:174520729-174520862:+,chr1:244208642-244208771:-,chr6:112730850-112730924:-,chr2:98054438-98054616:-,chr9:107427281-107427336:-,chr13:45344757-45344910:+,chr10:110459761-110459892:-,chr5:81197651-81197728:-,chr7:149825275-149825392:+,chr5:106250409-106250455:+,chr1:202599035-202599135:+,chr15:45536085-45536210:+,chr7:72948892-72948981:-,chrX:45769786-45769953:-,chr5:180824783-180824936:+,chr5:163256851-163256988:-,chr16:66244035-66244098:-,chr9:18422666-18422849:-,chr8:132991366-132991442:+,chr6:33826276-33826499:-,chr14:37926179-37926298:+,chr12:6922952-6923053:-,chr21:23830963-23831177:+,chr1:3742430-3742518:-,chr2:217992403-217992523:+,chr12:10550487-10550648:-,chr12:3756557-3756709:+,chr19:50808874-50808971:+,chr2:29341278-29341426:+,chrX:103531110-103531185:-,chr10:43966635-43966715:+,chr6:35728508-35728621:-,chr2:191733376-191733519:+,chr5:127228861-127228919:-,chr7:153237304-153237351:+,chr20:62786946-62787077:-,chr1:71048814-71048989:+,chr12:132437095-132437192:-,chr6:77755071-77755170:-,chr10:26668407-26668495:-,chr4:88419574-88419713:-,chr19:1263438-1263560:-,chr16:78219759-78219899:-,chr3:12475063-12475140:+,chr6:79444033-79444133:-,chr4:88442465-88442523:-,chr12:124634004-124634264:-,chr2:42933491-42933753:+,chr17:7383228-7383321:+,chr22:45605401-45605875:-,chr16:29865356-29865443:+,chr7:101056193-101056271:+,chr1:40038891-40038983:-,chr4:108602713-108602846:-,chr15:100702864-100703032:-,chr6:113649404-113649528:-,chr8:142598943-142599057:-,chr12:131261375-131261485:-,chr16:3640715-3641238:+,chr3:10288000-10288107:+,chr17:45924359-45924479:-,chr14:34934017-34934132:-,chr7:118058220-118058370:+,chr12:46520565-46520677:-,chr10:30365345-30365566:-,chr10:105156376-105156534:-,chr5:37892346-37892434:+,chr16:33570798-33570936:-,chr9:78450035-78450198:+,chr3:185483305-185483401:-,chr2:230503064-230503111:+,chr6:170387443-170387580:-,chr10:38422768-38422999:+,chr15:75959022-75959141:-,chr2:221297907-221298137:+,chr6:30294853-30294965:-,chr6:68109948-68110001:+,chr12:6172197-6172265:-,chr10:112409483-112409629:-,chr9:125256964-125257130:+,chr19:50817384-50817531:+,chr17:34190575-34190669:-,chr1:3736926-3737104:-,chr2:54664281-54664449:-,chr6:112392625-112392864:-,chr14:105647808-105648031:-,chr1:51219212-51219345:-,chr2:61185502-61185619:+,chr1:115930888-115930984:+,chr19:57264952-57265048:-,chr19:36685837-36685971:-,chr12:53729936-53730062:+,chr10:13667394-13667578:+,chr22:43923217-43923302:-,chr5:102071922-102071988:-,chr6:21885211-21885354:+,chr10:78437405-78437612:-,chr1:63192132-63192204:+,chr1:185318143-185318278:+,chr17:39244783-39244838:+,chr3:109836093-109836178:+,chr2:18995319-18995368:-,chr19:44024898-44025020:-,chr19:46235786-46235905:-,chr10:45721699-45721787:-,chr1:10918513-10918673:-,chr13:23117190-23117269:-,chr4:14126709-14126850:+,chr14:67232364-67232506:-,chr17:39072467-39072592:+,chr7:65809452-65809556:+,chr1:46441094-46441203:+,chr12:74898754-74898853:+,chr3:195033069-195033141:+,chr5:56452593-56452646:-,chr2:59128463-59128600:+,chr6:8115601-8115679:+,chr1:8239090-8239211:+,chr21:38768845-38768973:-,chr12:68434963-68435145:-,chr14:77071608-77071665:-,chr10:29321854-29321945:-,chr1:153631011-153631112:-,chr1:209525162-209525394:-,chr1:112527453-112527561:-,chr9:2530904-2531130:-,chr7:66893917-66894019:+,chr4:187059332-187059491:+,chr19:35790018-35790106:-,chr16:90043648-90043990:-,chr16:54596483-54596690:+,chr9:4742164-4742236:+,chr8:144478586-144478683:+,chr14:40612363-40612559:-,chr7:130324344-130324570:-,chr13:96798823-96798982:-,chr3:81026861-81026962:+,chr1:118602217-118602280:+,chr9:1928478-1928662:+,chr12:95998331-95998428:+,chr17:10847419-10847610:+,chr14:91424574-91424722:+,chr15:23649062-23649208:+,chr18:73437979-73438141:+,chr1:39489864-39490128:-,chr1:53290913-53291023:+,chr12:9412072-9412253:-,chr2:27727617-27727686:+,chr5:173705590-173705706:+,chr1:39541720-39541842:-,chr5:6272228-6272374:+,chr18:49622570-49622733:-,chr15:88604993-88605157:+,chr1:32234952-32235114:-,chr18:8971148-8971259:+,chr8:85027449-85027529:-,chr1:190479082-190479141:+,chr1:119360601-119360695:-,chr15:60306730-60306876:+,chr7:19817957-19818091:-,chr12:46652390-46652468:+,chr10:26381903-26382004:+,chr5:87243946-87244208:+,chr13:21904145-21904520:+,chr2:75156198-75156316:+,chr7:29710014-29710073:+,chr2:38100924-38101067:+,chr15:65455654-65455842:-,chr6:89145693-89145802:-,chr7:610456-610635:+,chr16:89988852-89988952:+,chr16:85300539-85300769:-,chr13:19056433-19056569:-,chr21:39410844-39410938:+,chr6:77829275-77829364:-,chr20:63102115-63102219:-,chr1:60660189-60660453:-,chr1:79403972-79404157:+,chr15:96342881-96342999:+,chr12:40533233-40533284:+,chr9:96094998-96095313:+,chr7:68977985-68978115:+,chr9:96776003-96776246:-,chr9:83574910-83575056:-,chr5:180851381-180851494:-,chr21:20728834-20729001:-,chr17:3336033-3336127:-,chr14:35046505-35046955:+,chrX:129300300-129300358:+,chr2:73674842-73674906:+,chr8:10484087-10484634:-,chr5:174778114-174778236:+,chr13:89215974-89216142:-,chr2:108499616-108499719:-,chr12:5200917-5200998:-,chr3:162100131-162100246:+,chr10:106184387-106184595:+,chr7:35141033-35141120:-,chr6:11610693-11610869:+,chr10:5283710-5283788:-,chr12:128112711-128112845:-,chr15:93170443-93170552:+,chr17:20843757-20843937:+,chr2:83173179-83173258:+,chr2:13102306-13102423:+,chr4:14262136-14262214:-,chr2:191021214-191021345:+,chr19:44927795-44927931:+,chr1:227219263-227219421:-,chr17:68147452-68147524:-,chr13:38190858-38190912:-,chr16:33569123-33569208:-,chrX:146239433-146239536:+,chr20:884351-884437:+,chr16:9564635-9564679:+,chr19:37108287-37108386:-,chr2:206085957-206086059:+,chr9:19926313-19926571:+,chr1:205690161-205690282:+,chr2:219388887-219389049:+,chr10:77424895-77425030:+,chr2:75156186-75156316:+,chr7:44984290-44984427:-,chr5:9933224-9933327:-,chr7:22652946-22653152:-,chr3:109352999-109353223:+,chr8:103202798-103202869:-,chr2:54557306-54557372:-,chr3:197478004-197478109:+,chr12:63152481-63152639:+,chr4:187960597-187960682:-,chr1:99946388-99946499:-,chr3:38157071-38157151:-,chr16:25501044-25501191:+,chr16:11471484-11471830:+,chr3:125923879-125924141:+,chr18:55025334-55025491:+,chr8:99770688-99770923:-,chr7:39866303-39866432:+,chr4:78948785-78948873:+,chrX:97765133-97765233:+,chr17:45510244-45510294:-,chr8:99770694-99770923:-,chr5:17411892-17412007:+,chrX:152739683-152739880:+,chr9:88892015-88892174:-,chr15:84572215-84572345:+,chr8:143829846-143830039:+,chr9:125545930-125546071:+,chr8:101402681-101402776:+,chr1:153795421-153795724:+,chr1:206041566-206041679:+,chr4:68188424-68188585:-,chr2:129231051-129231186:+,chr10:71341308-71341382:-,chr2:95047940-95048079:-,chr5:1593113-1593285:-,chr18:34878381-34878429:-,chr19:4585412-4585579:+,chr5:142860013-142860162:-,chr16:72391071-72391216:-,chrX:129150139-129150256:+,chr16:56709914-56710178:-,chr14:104371389-104371641:+,chr5:169036131-169036366:+,chr5:21461783-21461867:+,chr7:153300681-153300784:+,chr6:23394804-23394938:+,chr7:66896555-66896650:+,chr8:66021023-66021234:-,chr15:87143057-87143165:-,chr2:64338057-64338358:-,chr7:103254782-103254876:-,chr5:34175445-34175538:-,chr22:23714187-23714343:-,chr15:99772534-99772620:+,chr16:16530296-16530414:+,chr10:107760823-107760876:-,chr6:1108169-1108305:-,chr8:134756737-134756889:+,chr10:25757386-25757490:+,chr2:55308832-55308928:+,chr4:146113642-146113781:-,chr2:20121086-20121229:+,chr12:118818224-118818277:+,chr1:15407837-15407908:-,chr8:144504965-144505079:-,chr22:25441713-25441767:-,chr3:67668213-67668278:+,chr19:42401169-42401361:+,chr7:4309585-4309687:+,chr9:7787133-7787330:-,chr17:64940583-64940726:+,chr7:77695896-77696019:-,chr18:22010295-22010434:+,chr5:180823888-180823951:+,chr13:24965500-24965581:-,chr21:28087144-28087288:+,chr13:93818680-93818783:-,chr3:45081653-45081875:+,chr10:130131605-130131738:-,chr8:39573244-39573409:+,chr1:29728819-29729192:+,chr6:285321-285385:-,chr3:130218269-130218323:+,chr5:81819291-81819363:-,chr1:94679425-94679608:-,chr3:178121199-178121326:-,chr9:136617078-136617165:-,chr1:201821961-201822114:-,chrX:102599704-102599860:+,chr17:69018104-69018152:+,chr4:4764241-4764454:+,chr3:71305672-71305887:+,chr2:43174052-43174121:-,chr10:3567165-3567235:-,chr6:26334074-26334137:+,chr16:22426213-22426367:-,chr17:16347547-16347718:+,chr3:150719869-150720414:+,chrX:120594084-120594273:+,chr1:43215266-43215394:-,chr15:67411896-67412042:-,chr2:154690684-154691149:-,chr1:18419861-18420175:+,chr6:164793997-164794153:-,chr7:52773099-52773156:+,chr6:165910808-165910933:-,chr6:123442001-123442148:+,chr22:26842312-26842397:+,chr7:117090722-117090781:-,chr22:20964391-20964642:+,chr2:67295868-67295957:+,chr16:84785412-84785488:+,chr13:106618732-106618820:-,chr6:74944956-74945114:-,chr4:26992455-26992527:-,chr4:133095885-133095951:-,chr12:67807487-67807573:+,chr9:92138412-92138499:+,chr14:88048058-88048138:+,chr22:23690236-23690357:-,chr7:75484198-75484257:-,chr1:61723713-61723773:-,chr18:58024824-58024936:-,chr5:149125645-149125822:+,chr15:99800975-99801269:-,chr3:135120631-135120826:-,chr3:167912786-167912905:+,chr13:30160468-30160528:+,chr1:162902282-162902425:+,chr8:101133947-101134039:+,chr7:53071519-53071618:+,chr13:46852145-46852227:+,chr12:85468538-85468630:-,chr2:178586611-178586842:+,chr12:126438955-126439038:+,chr2:45053240-45053298:+,chr10:92794370-92794504:+,chr5:144666438-144666588:+,chr2:230928689-230928865:+,chr6:155811628-155811733:-,chr17:27655827-27655914:-,chr10:110428936-110429011:-,chr20:44715345-44715451:+,chr13:32585804-32585861:-,chr5:88712813-88712866:+,chr5:1576179-1576310:-,chr16:3078231-3078525:-,chr20:57280414-57280516:+,chr12:132278420-132278822:+,chr8:37225425-37225546:-,chr7:40294342-40294399:-,chr1:14479873-14480210:+,chr14:66213899-66213952:-,chr6:150294780-150294868:+,chr3:123629494-123629567:+,chr17:39238396-39238548:+,chr2:84961674-84961830:-,chr20:50215091-50215446:+,chr7:1163343-1163496:+,chr10:65314003-65314095:+,chr14:105070415-105070664:-,chr12:82673675-82673843:-,chr8:57007070-57007214:+,chr22:39432817-39432867:+,chr5:860195-860419:-,chr10:5277128-5277295:-,chr3:42704149-42704233:+,chr1:166931892-166932126:+,chr5:173414035-173414121:+,chr6:1324753-1324928:-,chr4:147320817-147320899:+,chr2:225681480-225681596:-,chr11:126137689-126137799:+,chr10:42690576-42690693:-,chr3:149277336-149277403:-,chr2:60856789-60856921:-,chr5:93422251-93422422:-,chr1:212829206-212829325:-,chr10:125699066-125699188:+,chr12:40498244-40498298:+,chr7:101308319-101308549:+,chr20:1889527-1889774:-,chr17:43932473-43932703:+,chr22:45071291-45071383:+,chr4:16536630-16536691:+,chr7:128206721-128207076:+,chr4:82295691-82295788:+,chr18:78241250-78241365:+,chr3:54009183-54009256:-,chr7:65813742-65813903:+,chr9:110175666-110175893:-,chr19:28423279-28423399:-,chr1:110605424-110605511:+,chr15:78734160-78734248:+,chr5:122321322-122321526:-,chr12:124240134-124240193:+,chr9:38471888-38471934:+,chr18:62017629-62017742:-,chr8:73152747-73152807:+,chr20:1774511-1774666:-,chr6:14461247-14461392:-,chr2:81397192-81397308:+,chr2:118768307-118768440:-,chr5:140168637-140168816:+,chr14:29378293-29378459:-,chr21:14010777-14010875:+,chr3:111809184-111809282:-,chr3:69014138-69014202:+,chr14:26385490-26385758:-,chr18:45438212-45438346:-,chr3:45201832-45202025:+,chr15:78728952-78729072:+,chr7:153238880-153238945:+,chr12:27133531-27133618:+,chr1:47436109-47436234:-,chr1:157929531-157929792:+,chrX:52599166-52599262:+,chr17:71430357-71430454:+,chr2:219940680-219940778:+,chr20:36598932-36598982:-,chr1:73591788-73591838:-,chr7:1620657-1620757:+,chr20:57286473-57286548:-,chr12:124624525-124624613:-,chr4:189096855-189097092:-,chr1:87204881-87204951:+,chr2:31710183-31710269:-,chr1:43506082-43506213:+,chr9:107430715-107430903:-,chr5:57486773-57486895:+,chr1:93880739-93880918:+,chr6:93952288-93952368:+,chr10:128307349-128307424:+,chr10:7469434-7469594:-,chr6:104501911-104502149:-,chr2:8545148-8545237:-,chr10:8591794-8591873:+,chr9:85034644-85034763:-,chr9:115602858-115603067:+,chr10:4706898-4707096:+,chr8:30383222-30383363:-,chr12:100158679-100158874:-,chr5:67242081-67242177:+,chr13:50807854-50807987:+,chr1:193315252-193315391:+,chr6:28986677-28986880:+,chr18:45484287-45484409:-,chr6:148237466-148237616:-,chr1:167457005-167457118:+,chr6:168170504-168170647:+,chr5:103933565-103933973:+,chr6:27479489-27479691:+,chr6:126199750-126199901:+,chr5:116372979-116373090:-,chr10:25917735-25917871:-,chr1:38493571-38493622:+,chr12:40500175-40500229:+,chr16:73573316-73573460:-,chrX:133437017-133437220:+,chr15:81758816-81758928:-,chr17:19906055-19906233:-,chr7:103210267-103210314:-,chr6:109305959-109306113:+,chr7:88145874-88145951:-,chr3:20732384-20732501:+,chr19:28125390-28125500:+,chr7:38726882-38727095:+,chr21:45576552-45576713:+,chr1:108834190-108834337:+,chr1:234746864-234747004:-,chr6:106067508-106067688:+,chr10:23072303-23072363:-,chr8:59263079-59263133:+,chr17:74060740-74061041:-,chr6:6710872-6711060:-,chr7:56614296-56614405:-,chr2:227426450-227426618:+,chr12:118126481-118126671:-,chr12:132103997-132104171:+,chr3:23763151-23763248:+,chr1:104741858-104741921:+,chr7:46179955-46180087:+,chr7:44029567-44029632:-,chr3:552689-552867:+,chr1:108013299-108013375:-,chr2:170343459-170343561:-,chr10:80076940-80077072:-,chr1:192755329-192755390:+,chr6:41138609-41138727:+,chr18:27874608-27874671:+,chr14:42960509-42960676:-,chr16:976778-977094:-,chr17:15850571-15850671:+,chr13:90683400-90683520:+,chr6:29928457-29928574:+,chr1:51573954-51574056:-,chrX:135017639-135017752:-,chr1:8202660-8202877:+,chr17:70157273-70157434:-,chr1:155200700-155200827:+,chr22:23686790-23686996:-,chr14:53162809-53162910:+,chr5:97133217-97133410:+,chr13:44111742-44111893:+,chr4:119119533-119119693:-,chr8:133683215-133683296:-,chr1:75792197-75792307:+,chr8:122567577-122567690:-,chr1:94962979-94963171:+,chr2:234945643-234945703:+,chr5:9883923-9884000:-,chr6:1552346-1552485:-,chr13:18870666-18870802:-,chr7:116319641-116319760:+,chr12:129461587-129461713:+,chr9:98869587-98869684:-,chr15:90128424-90128702:+,chr3:66304453-66304538:+,chr2:217249862-217249919:+,chr2:70011655-70011753:-,chr6:85404677-85404953:-,chr12:40510971-40511025:+,chr19:50812722-50812885:+,chr2:226164388-226164545:+,chr13:22933120-22933312:+,chr22:43821999-43822131:+,chr1:42983125-42983312:+,chr5:116885326-116885427:+,chr6:40720744-40720902:+,chr12:81308393-81308578:+,chr10:111412429-111412591:+,chr21:9075115-9075342:-,chr8:100395381-100395458:-,chr9:91069457-91069628:-,chr6:52806622-52806754:-,chr20:22607346-22607460:-,chr3:123261863-123261970:-,chr2:6625029-6625146:-,chr15:95068880-95068990:+,chr3:64459290-64459405:-,chr10:13642028-13642156:+,chr7:67350984-67351036:+,chrX:119991367-119991702:+,chr5:113764350-113764409:+,chr15:95158086-95158376:+,chr12:40541815-40541869:+,chr3:66040052-66040126:+,chr22:39068257-39068310:+,chr20:45231276-45231434:+,chr15:99970147-99970356:+,chr22:36301534-36301669:-,chr4:84538084-84538298:-,chr17:49458589-49458740:-,chr2:159670708-159670811:-,chr3:69040375-69040458:+,chr6:11852699-11852848:+,chr14:105599933-105600040:-,chr14:64346183-64346429:-,chr5:169081849-169081970:+,chr5:164973489-164973561:+,chr1:246782444-246782651:-,chr1:17137884-17138133:+,chr15:48313339-48313477:-,chr3:157758659-157758760:+,chr19:23782372-23782500:+,chr1:156984286-156984438:-,chr13:90184880-90185160:-,chr9:128113373-128113478:-,chr14:65160229-65160346:+,chr1:84555910-84555980:+,chr7:1460943-1461041:-,chr19:2271385-2271531:+,chr15:63599183-63599304:-,chr17:58544576-58544672:+,chr14:30418688-30418813:-,chr10:102831598-102831697:+,chr10:108397172-108397261:-,chr14:98095205-98095287:+,chr5:142345420-142345486:+,chr8:16091369-16091492:-,chr10:89639149-89639243:-,chr7:45990533-45990644:+,chr7:152550802-152550878:-,chr22:36396118-36396216:+,chrX:152111228-152111317:+,chr3:15070463-15070560:+,chr10:45065527-45065614:-,chr16:29865160-29865238:+,chr9:93696273-93696356:-,chr14:101469750-101469830:-,chr7:133823458-133823652:-,chr19:18903268-18903385:-,chr1:185367261-185367363:+,chr5:147196759-147196836:-,chr16:86221670-86221774:-,chr9:26261168-26261224:-,chr20:42090845-42090938:+,chr1:84458929-84459031:-,chr10:42551577-42551859:-,chr8:29292452-29292708:-,chr11:81570143-81570235:-,chr6:13897536-13897685:+,chrX:97768560-97768627:+,chr21:25562109-25562258:+,chr12:30986775-30986840:-,chr1:111476798-111477079:+,chr19:23439015-23439120:+,chr16:49168913-49169023:+,chr14:55200070-55200231:+,chr6:79471424-79471556:+,chr19:7789209-7789305:+,chr13:83501027-83501142:+,chr20:2691340-2691465:-,chr3:6742529-6742686:-,chr6:74878860-74878968:+,chr15:51702815-51702924:-,chr6:73682151-73682223:-,chr13:22932070-22932146:+,chr7:4463956-4464062:-,chr13:48578013-48578089:-,chr17:19594210-19594324:+,chr19:14217295-14217574:+,chrX:129643300-129643404:+,chr4:148485226-148485304:+,chr22:22811981-22812307:+,chr6:44201054-44201217:+,chr6:40992320-40992577:-,chr1:223500515-223500833:+,chr3:110638485-110638594:-,chr6:137857727-137858046:-,chr7:99299464-99299667:-,chr10:42236938-42237105:-,chr15:45253866-45253935:-,chr10:124306420-124306532:-,chr9:97396050-97396177:-,chr2:79137967-79138077:-,chr10:31136513-31136689:+,chr17:76858267-76858356:+,chr4:3957238-3957293:+,chr16:60150318-60150365:+,chr1:13609604-13609664:+,chr2:38194822-38194953:+,chr6:38932997-38933104:-,chr6:77476277-77476341:+,chr22:42143410-42143582:-,chr5:95670346-95670506:+,chr10:37264530-37264638:+,chr14:104206192-104206593:+,chr5:100905615-100905670:+,chr4:166198944-166199014:+,chr15:81863634-81863729:-,chr7:41586302-41586471:+,chr2:219793346-219793418:+,chr3:133335766-133335947:-,chr3:168519536-168519641:+,chr4:74630561-74630621:-,chr7:110555384-110555468:+,chr2:153332574-153332641:+,chr3:18568107-18568155:+,chr7:104978143-104978231:-,chr1:14824476-14824594:-,chr20:1421805-1421922:+,chr18:48168850-48168977:+,chr6:41139856-41140206:+,chr7:7565914-7566055:-,chr2:109045171-109045284:-,chr12:7174614-7174679:-,chr8:117409164-117409262:-,chr2:230510270-230510340:-,chr14:36278002-36278071:+,chr5:27712472-27712627:+,chrX:27301039-27301128:-,chr1:172388725-172388855:-,chr2:35350815-35350970:+,chr19:4585412-4585583:+,chr15:55134575-55134625:+,chr1:234594239-234594408:+,chr18:47716738-47716851:+,chr22:37311481-37311578:-,chr1:16478255-16478438:-,chr1:60733464-60733519:-,chr5:16976319-16976386:+,chr1:166678454-166678527:+,chr2:148924903-148924963:-,chr2:171271219-171271343:-,chr2:119701003-119701095:+,chr22:23705429-23705542:-,chr7:96803209-96803314:+,chr15:85758251-85758349:-,chr7:80380295-80380556:-,chr16:9490004-9490098:+,chr1:46703968-46704047:+,chr9:64026113-64026231:+,chr4:58587934-58588071:+,chr19:48919030-48919128:+,chr2:35350862-35350970:+,chr7:155133592-155133763:-,chr1:16625775-16626006:-,chr5:172958139-172958439:-,chr5:79121203-79121353:-,chr4:47896542-47896636:+,chr6:3893480-3893543:+,chrX:142055486-142055668:+,chr1:201025504-201025620:+,chr12:127882556-127882708:+,chr9:137430622-137430844:+,chr14:24640509-24640629:+,chr17:82344345-82344455:-,chr10:86534033-86534088:+,chr10:69667527-69667704:+,chr8:126076694-126076760:-,chr9:127940407-127940562:+,chr2:45677832-45677917:+,chr14:25118521-25118672:-,chr15:36804578-36804647:-,chr10:60459116-60459204:+,chr5:8237167-8237265:-,chr14:34127029-34127145:-,chr1:99472386-99472650:-,chr14:102563350-102563447:+,chr12:22586823-22586872:-,chr20:22999587-22999726:-,chr1:24096086-24096218:+,chr15:26116180-26116301:+,chr12:103701739-103701802:-,chr13:78979645-78979736:-,chr19:13417090-13417288:+,chr4:3642578-3642689:+,chr5:174526320-174526449:+,chr9:87196193-87196280:-,chr22:34628956-34629134:+,chr2:99155482-99155545:+,chr6:149884325-149884456:+,chr22:18853650-18853756:+,chr7:73735241-73735500:+,chr3:133361623-133361813:-,chr3:159765451-159765744:-,chr8:121161218-121161335:-,chrX:20473146-20473255:+,chr8:24030587-24030798:+,chr4:16322863-16323037:+,chr9:75263479-75263557:+,chr21:45336710-45336816:+,chr2:220322101-220322176:+,chr8:38613510-38613619:+,chr7:149815175-149815376:+,chr2:221296003-221296124:+,chr8:16049252-16049308:-,chr6:110201558-110201693:+,chr19:21597284-21597366:+,chr15:96865229-96865296:-,chr10:46254021-46254097:-,chr1:111909657-111909717:+,chr17:49845886-49846007:+,chr1:238617306-238617462:+,chr16:89977639-89977803:+,chr10:29415357-29415413:+,chr4:134587266-134587360:+,chr2:170385838-170385886:-,chr3:133384304-133384413:-,chr18:71327524-71327653:+,chr6:133768831-133768928:-,chrX:120787669-120787865:+,chr2:121183627-121183791:-,chr10:120181230-120181397:+,chr12:40545956-40546004:+,chr6:121922619-121922799:+,chr20:3214131-3214242:-,chr9:87830328-87830470:+,chr13:23108103-23108198:+,chr19:53854521-53854636:-,chr6:113927132-113927210:+,chr15:101500903-101501033:-,chr4:17102306-17102384:+,chr3:104817473-104817614:-,chr19:43194340-43194544:-,chr2:155704036-155704211:-,chr20:37687794-37687893:-,chr12:114933019-114933182:-,chr15:45450108-45450291:+,chr9:35618018-35618122:-,chr3:15964844-15965001:+,chr2:230400120-230400227:-,chr5:154816285-154816471:+,chr20:40714312-40714433:-,chr3:126663330-126663510:+,chr2:162075025-162075143:+,chr21:39028525-39028700:-,chr14:57430464-57430587:-,chr1:224546829-224546940:+,chr8:12659130-12659371:-,chr12:29529869-29530019:+,chr4:57324838-57324913:+,chr1:29166729-29166913:-,chr2:131545046-131545202:+,chr7:32751394-32751474:+,chr7:95610544-95610796:+,chr2:218126291-218126354:+,chr6:75415120-75415197:+,chr21:22114762-22114899:+,chr1:147101456-147101670:-,chr8:143021318-143021434:+,chr6:33981880-33981965:-,chr12:126457933-126458131:+,chr4:160250679-160250760:+,chr3:159824278-159824354:-,chr8:8242787-8242927:-,chr8:143632290-143632465:-,chr8:143732545-143732700:+,chr1:55921365-55921412:-,chr5:116825529-116825874:-,chr7:154060977-154061078:-,chr1:58717757-58717925:+,chr1:34466779-34466884:-,chr14:95652377-95652445:+,chr3:83968688-83968745:+,chr12:7120496-7120626:+,chr3:106716569-106716646:-,chr1:16491186-16491317:-,chr21:39030324-39030489:-,chr2:224452911-224453013:+,chr1:108041738-108041925:+,chr15:25218927-25218973:+,chr7:42388792-42388960:-,chr20:48195251-48195440:+,chr14:77966950-77967100:+,chr18:2026089-2026243:+,chr18:48008519-48008689:-,chr3:81232108-81232189:+,chr10:5557445-5557525:-,chr5:151753673-151754123:+,chr14:51790176-51790288:+,chr2:227951040-227951128:+,chr20:18347485-18347543:-,chr7:21067922-21067983:+,chr2:119703620-119704009:+,chr7:149815890-149816090:+,chr19:1740186-1740329:-,chr4:106510913-106511080:+,chrX:101487193-101487273:+,chr14:71418130-71418197:+,chr7:32716718-32716810:-,chr13:44841121-44841234:-,chr9:86129230-86129329:+,chr4:116196604-116196738:-,chr15:92603662-92603766:-,chr7:123612822-123612888:-,chr1:230678495-230678553:-,chr1:62228465-62228773:+,chr21:14269487-14269660:+,chr21:40383506-40383585:+,chr19:31122657-31122749:-,chr1:915750-915818:+,chr16:25495878-25496007:+,chr5:101465278-101465359:+,chr1:75789952-75790275:+,chr2:133952927-133953015:-,chr5:172502968-172503104:+,chr8:379908-380310:-,chr2:88813690-88813817:+,chr13:100473171-100473317:-,chr10:130104083-130104231:-,chr4:189056276-189056398:-,chr2:95075744-95075917:+,chr1:96994519-96994641:+,chr7:66700769-66700953:+,chr1:192392793-192392974:-,chr18:78927687-78927827:+,chr2:131580152-131580265:+,chr5:175212286-175212479:+,chr7:105878207-105878355:+,chr7:107068748-107068844:-,chr2:98052290-98052400:-,chr18:48165131-48165258:-,chr1:243091531-243091597:-,chr6:6861532-6861633:-,chr3:71785937-71786034:+,chr2:10289107-10289319:-,chr15:91846582-91846677:-,chr15:66987158-66987263:-,chr1:10911750-10912001:-,chr2:178540110-178540170:+,chr2:129264815-129264978:-,chr2:20081955-20082093:+,chr8:114622429-114622520:+,chr2:100653132-100653276:-,chr10:5317239-5317299:-,chr6:155915258-155915305:-,chr8:127668714-127669024:-,chr15:84572215-84572340:+,chr9:136726311-136726392:-,chr14:91420949-91421124:+,chr3:194091507-194091647:+,chr15:62243264-62243367:-,chr5:173491134-173491264:+,chr5:140154055-140154127:-,chr9:16700842-16700922:-,chr1:217181712-217181804:-,chr7:118004017-118004149:-,chr13:49864681-49864733:+,chr22:35071350-35071572:-,chr14:106377224-106377604:-,chr3:130221789-130221855:+,chr5:77165361-77165501:+,chr22:35120013-35120068:-,chr16:80553675-80553738:-,chr14:49789146-49789337:-,chr15:56162133-56162241:+,chr1:155980867-155980976:+,chr6:85678694-85678807:-,chr6:35200801-35200884:-,chr1:3903944-3904037:+,chr16:58879879-58880038:-,chr18:37613012-37613170:+,chr12:30232776-30232863:-,chr19:23046870-23047097:-,chr2:20118512-20118650:+,chr20:32101626-32101750:-,chr16:32604906-32604965:+,chr7:92906091-92906378:+,chr6:134540575-134540626:-,chr1:729898-729956:-,chr6:9908518-9908605:-,chr7:151412719-151412885:+,chr1:155014015-155014094:+,chr9:87261054-87261271:-,chr6:88501555-88501714:-,chr3:64067963-64068162:+,chr4:68786531-68786749:+,chr7:91335197-91335370:+,chr1:236913298-236913425:+,chr17:48455019-48455274:+,chr2:38113361-38113508:+,chr9:31905972-31906122:-,chr18:74378810-74378933:-,chr8:88863649-88863792:-,chr7:38373365-38373596:+,chr22:50597028-50597194:+,chr3:69672796-69672966:+,chr16:33570215-33570331:-,chr5:63249275-63249361:+,chr15:31894029-31894203:+,chr10:123961966-123962067:-,chr21:44926807-44927005:+,chrX:55173264-55173370:+,chr2:165127649-165127725:+,chr10:2537493-2537627:+,chr6:41102010-41102115:+,chr12:40522643-40522697:+,chr3:174203394-174203559:-,chr20:58162591-58162925:-,chr6:57262446-57262668:-,chr9:76664005-76664154:+,chr1:101085052-101085159:+,chr12:40344965-40345066:-,chr10:6596846-6596895:+,chr8:102941539-102941699:+,chr4:99159421-99159623:+,chr21:18570238-18570412:-,chr1:30255979-30256099:+,chr2:37743-37866:-,chr18:9619195-9619404:+,chr20:1778520-1778849:-,chr10:3420437-3420617:+,chr14:22922969-22923205:+,chr14:21102064-21102193:+,chr10:44258753-44258824:+,chr2:74500431-74500564:+,chr1:232314595-232314673:+,chr4:16115752-16115854:-,chr12:132604254-132604585:-,chr2:107746546-107746816:-,chr20:52614715-52614799:-,chr1:228119882-228119959:-,chr4:11337323-11337420:+,chr5:93572861-93573208:+,chr17:60088197-60088302:-,chr3:18041449-18041542:+,chr4:14126203-14126420:+,chr10:111853076-111853257:+,chr15:100353882-100353973:-,chr17:81894763-81894861:+,chr18:53545943-53546105:-,chrX:69357221-69357301:+,chr9:79766709-79766838:+,chr2:237257091-237257194:+,chr5:179540675-179540833:-,chr6:80531807-80531877:-,chr16:63305347-63305421:-,chr1:93723299-93723540:-,chr12:85675701-85675795:-,chr10:132619098-132619159:-,chr7:149563520-149563604:-,chr14:20792728-20792787:+,chr18:77413842-77414143:+,chr7:2507415-2507625:-,chr12:5431174-5431286:-,chr6:170091207-170091612:-,chr4:1202073-1202190:+,chr7:7109443-7109505:+,chr9:27275782-27275951:-,chr19:35210873-35210985:+,chr19:57935080-57935136:-,chr16:51619755-51619915:-,chr2:45700539-45700646:+,chr7:138171960-138172102:+,chr10:112412474-112412649:-,chr3:194303264-194303382:+,chr6:68634185-68634259:-,chr1:5430488-5430677:+,chr2:40118389-40118506:+,chr1:22172055-22172231:+,chr1:178034705-178034802:-,chr5:102515245-102515329:-,chr14:92058319-92058516:-,chr1:95278045-95278124:-,chr16:10309636-10309850:+,chr2:45002565-45002633:+,chr2:206933341-206933423:+,chr18:52055940-52056043:+,chr5:116808097-116808205:+,chr12:121203498-121203601:-,chr9:35685644-35685781:-,chr4:27697280-27697391:+,chr5:30790505-30790660:-,chr10:125885365-125885677:-,chr3:44104057-44104136:+,chr7:149550868-149550947:-,chr17:68598032-68598147:+,chr3:140757578-140757732:-,chr3:14607804-14608047:+,chr6:6700216-6700356:-,chr7:2388542-2388653:+,chr15:84390715-84390796:+,chr3:21236159-21236341:+,chr15:93113294-93113386:+,chr3:4775019-4775136:-,chr6:28986042-28986233:+,chr3:63146624-63146730:+,chr6:1286938-1287029:-,chr18:59051505-59051671:+,chr18:35447485-35447543:-,chr13:21902749-21903082:+,chr9:97516649-97516819:-,chr15:98349462-98349604:-,chr19:52169648-52169788:-,chr2:127487985-127488147:+,chr21:13846759-13846950:-,chr12:106162942-106163025:+,chr15:69681147-69681309:+,chr10:56312261-56312489:+,chr6:20045034-20045164:-,chr6:36599821-36600277:+,chr20:46485000-46485096:+,chr7:32590879-32591005:-,chr1:5002330-5002387:+,chr9:77456295-77456523:+,chr12:105557375-105557429:+,chr15:69973333-69973505:-,chr3:137341550-137341634:+,chr19:19776771-19776995:+,chr6:53097722-53097792:+,chr4:3951139-3951220:-,chr10:3757487-3757589:-,chr10:7848487-7848581:-,chr4:187019821-187019886:+,chr15:85837973-85838131:+,chr12:87651883-87651984:-,chr14:71294037-71294157:-,chr13:21292681-21292844:+,chr12:127290401-127290570:-,chr2:233174014-233174121:-,chr13:93033914-93034012:+,chr7:57546500-57546572:+,chr3:51397054-51397125:-,chr20:42632003-42632112:+,chr12:121391970-121392230:+,chr14:22422744-22422882:+,chr6:132404608-132404684:+,chr7:43071853-43071989:-,chr4:3960093-3960155:+,chrX:103450497-103450661:+,chr6:54045538-54045826:-,chr9:34839547-34839657:+,chr9:125421662-125421757:+,chr8:127674470-127674672:-,chr10:114030827-114030918:+,chr1:42837670-42837940:-,chr13:46051932-46051990:-,chr3:125924966-125925116:+,chr20:63643659-63643932:-,chr8:9894044-9894117:-,chr7:149823352-149823483:+,chr17:40717705-40717803:-,chr2:207235489-207235611:-,chr12:24331277-24331397:-,chr4:662093-662282:-,chr10:10935234-10935414:-,chr3:90092854-90092962:-,chr12:40547772-40547826:+,chr20:47453077-47453144:-,chr21:39350342-39350429:+,chr5:163210796-163210848:-,chr5:65032310-65032404:+,chr8:16698524-16698650:-,chr6:121961319-121961388:+,chr4:2836872-2837014:-,chrX:149882368-149882499:-,chr2:146858512-146858618:+,chr6:42011678-42011910:+,chr7:103482164-103482330:+,chr12:40499402-40499449:+,chr12:92489523-92489632:+,chr5:26499132-26499195:+,chr2:112584367-112584514:-,chr2:156347108-156347242:+,chr20:37690863-37690951:-,chr2:5071566-5071693:+,chr14:53874741-53874906:-,chr22:43390936-43391084:-,chr20:29416090-29416168:-,chr17:42877141-42877349:-,chr12:10205205-10205305:-,chr2:98768611-98768728:-,chr6:169446033-169446545:-,chr6:119817062-119817134:+,chr2:207674950-207675074:+,chr11:68298822-68298999:+,chr14:90822370-90822477:-,chr1:32239295-32239426:-,chr14:20590590-20590729:+,chr4:186771172-186771248:+,chr16:71578065-71578191:+,chr12:118992146-118992204:+,chr5:68433416-68433586:-,chr2:231509178-231509344:-,chr8:13033130-13033177:-,chr9:94204493-94204564:-,chr6:160487251-160487433:-,chr12:64227874-64227986:+,chr22:43898362-43898451:-,chr15:74611411-74611595:-,chr20:51136051-51136256:+,chr6:1498329-1498543:+,chr10:37621692-37621803:+,chr3:14393389-14393522:-,chr19:56374686-56374758:+,chr2:100142484-100142596:-,chr1:203397829-203397924:+,chr3:161311875-161312004:+,chr15:91469077-91469195:-,chr18:30016197-30016274:+,chr10:101232254-101232435:+,chrX:41313535-41313731:-,chr7:65780140-65780199:+,chr8:9503785-9503891:-,chrX:131711651-131711747:-,chr2:234164077-234164341:+,chr8:69041533-69041580:+,chr19:50495303-50495494:+,chr8:79725589-79725707:-,chr4:163744306-163744396:+,chr9:134943202-134943318:+,chr2:51333515-51333650:-,chr18:7276896-7276943:+,chr9:135183876-135183998:+,chr7:132121968-132122157:+,chr7:149619924-149620038:-,chr10:43363342-43363608:+,chr3:30661532-30661640:+,chr17:45247385-45247517:-,chr1:227453866-227454007:+,chr4:88000245-88000392:-,chr16:49243775-49243952:-,chr4:114460004-114460105:-,chr7:135315778-135315914:-,chr4:182589519-182589618:-,chr7:44985882-44986098:-,chr1:183633082-183633153:-,chr4:16596381-16596478:+,chr19:53865510-53865729:+,chr2:94582873-94583026:-,chr20:23520750-23521109:+,chr22:50199152-50199329:-,chr4:18386909-18387042:-,chr7:132261361-132261569:+,chr17:80205333-80205559:-,chr2:131500506-131500582:+,chr2:67180988-67181225:+,chr22:45158060-45158186:-,chr1:60342426-60342599:-,chr19:56398277-56398384:+,chr3:128472975-128473069:+,chr6:113436316-113436439:-,chr10:8977935-8978006:+,chr1:209117198-209117310:-,chr3:48718648-48718758:-,chr8:68203285-68203451:-,chr21:26174994-26175108:+,chr15:28845529-28845812:-,chr1:150164196-150164303:+,chr16:31705890-31706035:+,chr3:122297098-122297232:-,chr7:35757087-35757252:-,chr5:39671385-39671461:+,chr3:98296906-98296996:-,chr5:61781563-61781785:-,chr2:40213169-40213480:+,chr20:48057621-48057707:-,chr8:48817980-48818148:+,chr15:23935211-23935310:+,chr9:35935707-35935806:+,chr1:156506180-156506230:-,chr21:27724801-27724882:+,chr14:97171430-97171551:-,chr18:70756201-70756446:+,chr10:124365346-124365496:+,chr22:27331701-27331939:+,chr17:70520641-70520738:-,chr14:51810151-51810281:+,chr9:134028826-134029116:+,chr11:94740938-94740989:+,chr14:19907012-19907083:-,chr6:134520509-134520621:-,chr21:33969237-33969496:+,chr14:64358772-64358860:-,chr16:35331220-35331325:+,chrX:7678333-7678529:+,chr8:135991380-135991678:-,chr10:42523210-42523306:-,chrX:39839151-39839281:-,chr7:4303423-4303569:+,chr15:95024985-95025059:+,chr22:17044873-17045001:+,chr2:43024107-43024173:-,chr6:45566043-45566399:-,chr2:67563782-67563916:-,chr3:72684722-72684798:-,chr2:129224438-129224624:+,chr10:124305608-124305789:-,chr1:44241915-44242081:-,chr3:110638465-110638594:-,chr17:55527715-55527789:-,chr7:154946640-154946792:+,chr2:38469247-38469442:-,chr3:37204675-37204763:+,chr12:29041868-29042009:+,chr15:95135439-95135522:+,chr22:18070158-18070214:+,chr2:172625060-172625134:+,chr5:2097239-2097510:+,chr17:27078592-27078733:-,chr1:32232042-32232185:-,chr17:15145580-15145705:+,chr4:152178488-152178711:-,chr4:154209867-154209954:+,chr6:126112866-126112955:+,chr2:119281751-119281868:-,chr2:129557734-129557853:-,chr2:190573354-190573420:+,chr13:25210101-25210292:-,chr18:47956356-47956499:-,chr2:21266390-21266486:+,chr18:50279876-50280018:-,chr12:49902002-49902143:+,chr20:62661728-62661819:-,chr4:73509106-73509253:+,chr12:87649419-87649509:-,chr3:147043603-147043741:-,chr7:110019255-110019483:+,chr16:55582973-55583055:-,chr21:9808174-9808362:-,chr2:241316420-241316556:+,chr6:35733843-35734028:-,chr22:20613663-20613736:-,chr1:4423054-4423449:+,chr17:72618256-72618464:+,chr14:26872633-26872737:-,chr4:183472591-183472752:-,chr12:40549597-40549645:+,chr13:19185225-19185343:+,chr3:125075135-125075349:-,chr8:134808504-134808620:-,chr14:83646544-83646655:+,chr17:58394906-58395011:+,chr7:24762129-24762241:-,chr9:97516213-97516360:-,chr19:35206153-35206393:+,chr7:140073421-140073542:+,chr15:52792602-52792690:+,chr13:80070302-80070438:-,chr2:127414849-127414924:-,chr2:98048751-98048993:-,chr7:100562222-100562373:-,chr4:119689883-119689954:+,chr7:139423285-139423386:-,chr7:92462958-92463024:+,chr1:241389295-241389395:+,chr14:72434781-72434904:-,chr5:42168463-42168588:-,chr6:4346633-4346870:-,chr17:39240008-39240115:+,chr17:6354748-6354833:-,chr14:34126253-34126312:-,chr19:37858720-37858820:+,chr7:92905730-92905821:+,chrX:13328764-13329176:+,chr9:96266787-96266891:+,chr3:104663891-104664020:-,chr15:78719305-78719361:+,chr13:31038321-31038492:-,chr9:134945468-134945573:+,chr15:74609602-74609760:-,chr6:79538728-79538844:+,chr6:91110197-91110487:+,chr5:19291031-19291125:+,chr1:24499653-24499712:-,chr7:49008040-49008221:-,chr13:86414433-86414580:-,chr8:69013764-69013915:+,chr6:77273027-77273308:-,chr22:18070384-18070502:+,chr6:78203862-78203954:-,chr12:70525360-70525427:+,chr17:20721211-20721468:+,chrX:146949734-146949841:+,chr2:11723097-11723173:-,chr13:53470213-53470291:+,chr7:76128620-76128783:-,chr14:54687300-54687431:-,chr16:83739918-83740022:-,chr22:19328398-19328574:+,chr4:26533975-26534150:-,chrX:13326057-13326199:+,chrX:41311862-41312014:-,chr8:65015549-65015628:+,chr9:107511291-107511423:+,chr19:34791820-34791916:-,chr10:32266685-32266991:+,chr8:668598-668783:-,chr16:46880518-46880612:-,chr17:65101207-65101297:+,chr5:143405243-143405430:+,chr18:14205151-14205233:+,chr3:151751443-151751512:-,chr9:5470851-5470961:-,chr20:10185569-10185676:+,chr20:23027486-23027596:-,chr5:103819162-103819235:+,chr9:87197936-87198122:-,chr19:53302935-53303108:-,chr6:85403112-85403214:-,chr8:78630314-78630427:-,chr1:85444501-85444600:+,chrX:39672783-39672941:+,chr10:65839996-65840073:-,chr8:23074436-23074489:-,chr1:151054231-151054318:-,chr13:94706137-94706288:-,chr20:44668584-44668677:-,chr10:52297800-52297914:-,chr4:33677888-33677944:-,chr15:25182197-25182329:+,chr2:148521707-148521820:+,chr2:119688910-119688976:+,chr2:136016264-136016347:+,chr17:32351739-32351913:+,chr6:126076231-126076511:+,chr12:113643185-113643301:+,chr8:63747606-63747756:+,chr12:68325172-68325248:-,chr3:152005221-152005486:-,chr7:68032591-68032691:+,chr15:87421953-87422033:-,chr5:32631643-32631826:-,chr5:70516308-70516483:-,chr12:40536923-40536977:+,chr15:97083100-97083269:-,chr2:241971680-241971776:+,chr20:1417384-1417556:-,chr7:145172609-145172819:+,chrX:13332486-13332605:+,chr2:145090831-145090904:+,chr9:27271927-27272089:-,chr2:127469986-127470135:-,chr6:112025458-112025775:+,chr2:96919775-96919903:+,chr10:46269382-46269462:-,chr6:113338673-113338814:-,chr1:36386419-36386649:+,chr2:24397155-24397462:+,chr9:17557922-17557989:-,chr3:166192185-166192298:+,chr12:67927858-67927930:+,chr3:90092703-90092751:-,chr1:31448544-31448728:+,chr2:117490977-117491059:-,chr17:37684345-37684420:+,chr12:127131337-127131546:+,chr6:1194141-1194278:-,chr13:60672953-60673045:+,chr4:147539653-147539908:-,chr16:86949464-86949566:-,chr9:86950867-86951218:+,chr17:74393168-74393319:+,chr17:19588459-19588607:+,chr3:103098222-103098342:+,chr17:72634562-72634704:+,chr14:51336083-51336190:-,chr18:29171962-29172058:+,chr1:159965499-159965646:+,chr1:201373214-201373268:-,chr4:19573261-19573413:+,chr3:39028216-39028280:-,chr20:55365041-55365125:-,chr17:81939799-81939997:+,chr15:62248871-62248930:-,chr1:159009051-159009226:+,chr16:33936743-33936899:-,chr1:29728958-29729192:+,chr5:118528275-118528511:-,chr9:136995186-136995568:-,chr19:1274307-1274441:+,chr3:103149869-103149992:+,chr21:39082054-39082145:-,chr5:150419551-150419630:+,chr7:38359452-38359607:+,chr9:31738720-31738833:+,chr14:101632906-101633116:-,chr5:181283342-181283504:+,chr17:19595858-19595926:+,chr1:36387324-36387429:+,chr22:43210894-43211013:+,chr4:136735901-136736186:+,chrX:130512366-130512480:-,chr10:91036213-91036383:-,chr2:99507884-99507971:+,chr6:139473327-139473410:-,chr20:42106746-42106933:+,chr9:12704515-12704687:-,chr9:108044547-108044665:+,chr5:148350088-148350210:-,chr3:115769579-115769664:+,chr20:40578995-40579346:-,chr17:37684171-37684420:+,chr6:146844637-146844713:-,chr5:159576104-159576168:+,chr6:43898920-43898993:+,chr12:72959065-72959165:+,chr19:50895063-50895269:-,chr4:183471514-183471633:-,chrX:149222900-149223052:+,chr17:6894884-6895007:+,chr10:65786837-65786977:-,chr3:168809719-168809840:+,chr8:73300339-73300433:-,chr12:97496494-97496555:+,chr16:55429361-55429478:-,chr1:57004362-57004570:+,chr6:161336382-161336482:+,chr7:151013025-151013409:-,chr2:215843326-215843424:-,chr10:44086798-44086847:-,chr3:13651844-13651910:+,chr14:25121840-25122017:-,chr7:94072251-94072337:-,chr10:132328787-132328930:-,chr15:86079764-86079963:-,chr3:41080062-41080192:-,chr9:38677124-38677248:-,chr6:30021667-30021762:-,chr18:45435199-45435328:-,chr20:23069236-23069316:-,chr22:23199211-23199353:+,chr2:88651774-88651920:-,chr15:93212933-93213206:+,chr6:133537278-133537359:-,chr9:130522535-130522641:+,chr10:126078881-126079107:+,chr5:152267265-152267356:+,chr7:141512709-141512873:-,chr6:28648896-28649067:-,chr2:216217715-216217806:+,chr2:137729722-137730051:+,chr11:12458927-12459015:-,chr2:112679722-112679895:+,chr1:99437174-99437296:-,chr9:128117923-128118119:-,chr17:55637230-55637288:+,chr12:119173927-119173999:+,chr1:167062988-167063118:+,chr10:13638803-13638924:+,chr1:32353456-32353542:+,chr6:14456975-14457079:+,chr22:20624099-20624186:-,chr20:6262813-6262960:+,chr4:79397935-79398166:+,chr17:54036565-54036891:-,chr14:96945049-96945151:+,chr5:173078580-173078693:+,chr9:125652117-125652258:-,chr22:20621927-20622130:-,chr14:100228643-100228731:-,chrX:41297635-41297718:-,chr14:23826350-23826452:-,chr9:68405347-68405401:+,chr15:77902113-77902291:+,chr10:91379041-91379353:+,chr5:37574897-37575030:-,chr1:228916312-228916447:+,chr10:6862241-6862424:-,chr1:109083215-109083335:-,chr9:93976389-93976438:+,chr18:12438985-12439107:+,chr7:79712784-79712891:+,chr8:29564021-29564341:+,chr3:42519251-42519340:-,chr6:89624489-89624603:-,chr20:18316712-18316813:-,chr1:60944367-60944535:-,chr7:73735728-73735849:+,chr3:100925161-100925263:+,chr13:85168186-85168305:-,chr16:53415074-53415134:+,chr14:77967408-77967493:+,chr12:130772019-130772114:+,chr4:158572698-158572889:+,chr5:116835486-116835591:+,chr20:24741896-24741978:-,chr18:57913815-57913946:+,chr19:23314276-23314427:-,chr9:34629366-34629481:-,chr9:111472897-111473001:-,chr1:184120965-184121251:+,chr5:126193600-126193797:+,chr4:6736596-6736657:+,chr9:97516213-97516819:-,chr5:54868470-54868663:-,chr1:66479050-66479125:-,chr3:24496664-24496819:+,chr3:157777188-157777289:+,chr3:4750992-4751132:-,chr10:6583676-6583919:+,chr1:20928043-20928135:+,chr7:149777946-149778046:+,chr1:79309546-79309721:+,chr6:23339260-23339509:-,chr21:9056713-9056804:+,chr2:218939662-218939852:+,chr1:220770381-220770557:+,chr21:15194325-15194513:-,chr14:40808326-40808418:+,chr2:86563688-86563783:+,chr12:40436097-40436192:+,chr1:159013567-159013647:-,chr10:6136314-6136441:-,chr3:10761755-10761923:-,chr13:51062821-51062895:-,chr20:44663354-44663554:-,chr19:19946395-19946492:+,chr8:88328929-88329098:+,chr14:34969170-34969308:-,chr2:68928689-68928856:+,chr6:4345723-4345803:-,chr8:136780855-136781179:+,chr2:208128455-208128559:+,chr3:157371403-157371733:+,chr1:96989099-96989196:+,chr11:20223755-20223906:+,chr8:2530009-2530167:-,chr3:167915061-167915156:+,chr6:150000066-150000195:-,chr20:18315053-18315438:-,chr6:78300688-78300822:-,chr1:238621896-238621943:+,chr4:119195393-119195569:-,chr6:84556019-84556155:-,chr5:72532604-72532762:+,chr13:99580169-99580366:+,chr5:178667936-178668104:-,chr1:16490618-16490784:-,chr20:48217314-48217438:-,chr12:70507895-70508002:+,chr1:16635027-16635169:-,chr14:41603798-41603897:-,chr12:130667294-130667482:+,chr7:103258444-103258593:-,chr2:97671191-97671307:+,chr22:45500796-45500921:-,chr8:124276114-124276237:+,chr2:8142906-8143055:+,chr9:97891991-97892122:-,chr5:32852045-32852290:-,chr19:8008612-8008777:+,chr12:125963011-125963084:-,chr14:20438984-20439136:+,chr2:68911361-68911587:-,chr15:60253880-60253931:+,chr17:39034170-39034242:+,chr7:150041361-150041462:+,chr1:91138951-91139062:+,chr3:146374878-146374962:+,chr16:86645216-86645299:+,chr10:123552537-123552733:+,chr14:64361110-64361252:-,chr21:45310456-45310651:+,chr9:79866686-79866869:-,chr12:126096217-126096367:+,chr17:77599582-77599682:-,chr2:85904985-85905123:-,chr1:199959255-199959328:-,chr1:108823650-108823719:+,chr4:2763740-2763850:+,chr19:567456-567625:-,chr9:70092700-70092746:-,chr4:43339460-43339559:+,chr21:30989061-30989119:-,chr9:19556021-19556125:+,chr17:48294347-48294516:+,chr1:110429791-110430067:+,chr1:226899452-226899556:+,chr1:48082331-48082540:-,chr11:30695272-30695390:-,chr12:70242824-70242894:-,chr2:104353600-104353711:-,chr17:10320392-10320513:+,chr19:39640821-39640907:+,chr9:111949376-111949512:-,chr3:4045659-4045822:+,chr18:35445526-35445608:-,chr3:106155151-106155261:-,chr5:16183723-16183844:+,chr8:38544084-38544175:-,chr4:6233728-6233937:+,chr4:2023405-2023537:-,chr1:112271352-112271606:-,chr5:22758041-22758170:+,chr10:44458515-44458800:+,chr12:122508218-122508451:-,chr15:86860910-86861252:-,chr5:142375602-142375900:+,chr13:95301946-95302066:+,chr4:187309182-187309679:-,chr3:54623611-54623688:-,chr1:39529016-39529165:-,chr15:95021044-95021220:+,chr2:25690300-25690541:-,chr1:119750800-119750909:-,chr8:47244162-47244292:-,chr22:32119855-32120003:-,chr19:54232788-54232864:-,chr1:70249931-70250048:+,chr16:72747017-72747183:+,chr7:135688904-135689029:+,chr3:101709009-101709120:+,chr9:134501872-134502043:+,chr9:99374282-99374408:-,chr9:131604931-131605189:-,chr9:111175696-111175772:+,chr7:149887371-149887611:-,chr7:23023937-23024092:+,chr12:3307748-3307819:-,chr1:143750400-143750636:+,chr12:5887854-5887919:+,chr2:73273015-73273130:-,chr5:68650823-68650980:+,chr7:38988635-38988754:-,chr19:51411410-51411549:+,chr12:27144992-27145085:+,chr6:43851589-43851925:-,chr5:97082261-97082372:+,chr3:58353905-58354007:-,chr2:104895599-104895737:+,chr20:33659885-33660396:-,chr17:77699019-77699241:+,chr18:58007480-58007562:+,chr8:2916335-2916570:+,chr1:31461322-31461408:-,chr12:33313673-33313809:-,chr21:17917673-17917788:+,chr5:155275041-155275148:+,chr1:148091583-148091722:+,chr6:45914228-45914548:-,chr3:73317408-73317483:+,chr3:50268170-50268318:-,chr9:94558884-94558969:+,chr4:141316672-141316737:-,chr14:65376750-65376875:+,chr4:41696232-41696407:-,chr5:112658199-112658281:-,chr5:152217074-152217171:+,chr3:99691399-99691585:+,chr10:4648740-4648894:-,chr6:4018446-4018880:-,chr4:3940195-3940312:+,chr9:128730064-128730249:+,chr3:37204592-37204763:+,chr5:144586586-144586732:+,chr1:101164143-101164206:+,chr7:5839070-5839205:+,chr4:187781597-187781756:+,chr2:40533189-40533259:+,chr21:32083474-32083618:-,chr20:21557641-21557941:+,chr10:52492139-52492230:+,chr1:244228703-244228869:+,chr6:157766385-157766537:+,chr5:82972057-82972248:-,chr3:4749922-4750011:-,chr15:78733860-78733968:+,chr6:4130142-4130362:+,chr4:14390442-14390598:+,chr1:191590422-191590523:-,chr1:94732258-94732438:-,chr3:42528603-42528659:-,chr1:209567536-209567634:-,chr18:43887643-43887700:+,chr2:119695045-119695137:+,chr19:8008612-8008877:+,chr4:70232994-70233054:+,chr8:28637299-28637430:+,chr7:332070-332210:-,chr6:50514038-50514198:+,chrX:57224248-57224300:+,chr6:126531663-126531804:-,chr2:224716131-224716538:-,chr3:130102764-130102914:-,chr4:178815510-178815601:+,chr12:40512168-40512222:+,chr3:167099408-167099589:-,chrX:80289664-80289772:-,chr22:21053808-21053998:+,chr2:219903495-219903604:-,chr3:168824803-168824926:+,chr1:196182538-196182600:+,chr2:25028549-25028641:+,chr6:160459056-160459163:-,chr1:15792837-15793056:-,chr6:154519635-154519836:+,chr18:24659735-24660095:+,chr5:5790420-5790497:+,chr3:4750946-4751132:-,chr9:97128747-97128883:-,chr8:98179822-98180045:+,chr7:117198320-117198541:+,chr1:16475825-16476063:-,chr20:11158693-11158789:+,chr11:30803137-30803343:+,chr11:127680334-127680461:+,chr6:14451497-14451556:-,chr2:225748498-225748590:-,chr13:26126873-26126951:-,chr2:33643467-33643621:-,chr3:123585647-123585795:+,chr5:164467287-164467497:+,chr3:195701380-195701496:+,chr12:126740579-126740703:-,chr17:18105611-18105775:-,chr20:25245120-25245347:-,chr2:65292955-65293056:-,chr2:238570716-238570860:+,chr9:91181648-91181955:+,chr6:4018820-4018880:-,chr8:124849171-124849337:+,chr10:33074862-33074984:-,chr17:77560470-77560844:+,chr7:117475691-117475809:+,chr4:55938857-55938956:-,chr1:112007051-112007100:+,chr18:7508972-7509056:-,chr6:15825576-15825685:+,chr9:88176372-88176464:+,chr17:31354742-31354815:-,chr17:3336029-3336127:-,chr12:16837853-16838042:-,chr6:10414777-10415052:+,chr7:63377943-63378034:+,chr5:94057079-94057204:-,chr1:57880119-57880270:+,chr3:71944375-71944429:+,chr19:55086714-55087436:+,chr1:159010003-159010162:+,chr10:101285160-101285325:+,chr7:47103848-47104017:-,chr16:72205052-72205191:+,chr15:93107373-93107518:+,chr15:69840746-69840829:+,chr15:44710871-44710930:-,chr19:18993648-18993741:-,chr3:123585642-123585795:+,chr9:117581743-117581831:+,chr22:37312593-37312704:-,chr8:1751973-1752284:-,chr16:78063713-78063810:+,chr3:137174844-137174916:+,chr18:11946586-11946734:-,chr5:84894969-84895076:+,chr7:21066392-21066440:+,chr10:122820363-122820551:+,chr7:65838033-65838091:+,chr12:31236390-31236625:+,chr8:53602241-53602353:-,chr16:52084084-52084567:-,chr10:101060110-101060292:-,chr15:80196746-80196860:+,chr5:172605922-172606055:-,chr9:87089555-87089717:+,chr6:151088006-151088381:-,chr12:100158958-100159204:-,chr17:58059460-58059559:-,chr2:16524855-16525038:+,chr18:34972511-34972643:-,chr1:231616644-231616907:+,chr5:132824281-132824420:-,chr1:24960313-24960613:+,chr3:5011893-5012015:-,chr4:182212612-182212710:-,chr17:42895377-42895494:-,chr3:177956965-177957049:-,chr10:30532341-30532397:+,chr6:31686323-31686455:+,chr1:234644645-234644747:+,chr17:27658706-27658868:-,chr14:65090529-65090648:+,chr1:203378647-203378786:+,chrX:116673087-116673192:-,chr19:19786609-19786692:+,chr20:56167168-56167298:-,chr6:19151626-19151786:-,chr7:34871499-34871583:-,chr1:95716707-95716863:+,chr1:8220359-8220471:+,chr7:65850383-65850459:-,chr10:122761425-122761494:+,chr2:39646262-39646391:+,chr2:145259186-145259345:+,chr1:34711452-34711571:-,chr14:36153804-36153900:-,chr2:241546865-241547084:+,chr2:113861464-113861562:-,chr13:52597173-52597296:-,chr15:27672949-27673098:-,chr3:159731588-159731721:-,chr3:14081662-14081748:+,chr4:135637934-135638053:+,chr12:40460235-40460334:+,chrX:37898849-37898963:+,chr13:51454150-51454330:+,chr22:20607411-20607557:-,chr8:72941016-72941119:+,chr2:43184489-43184571:-,chr3:100149064-100149159:-,chr3:88942972-88943026:-,chr2:46850521-46850602:-,chr10:81832222-81832362:+,chr10:44953562-44953663:+,chr2:127389111-127389186:+,chr19:7504121-7504217:+,chr9:88326158-88326389:-,chr1:108836249-108836469:+,chr18:60173136-60173233:-,chr5:124313590-124313701:-,chr8:61292005-61292092:-,chr1:202858882-202859103:-,chr8:135989627-135989723:-,chr4:17077274-17077489:-,chr3:45070023-45070110:+,chr12:40527096-40527150:+,chr10:105495889-105495956:-,chr4:14944570-14944634:-,chrX:73826115-73826294:-,chr14:104135030-104135173:-,chr4:33275058-33275158:+,chr15:84392553-84392611:+,chr19:14269321-14269434:-,chr6:12007892-12007990:+,chr8:20358258-20358436:+,chr3:140212245-140212339:-,chr10:66980572-66980650:-,chr20:23020254-23020329:-,chr10:44258757-44258824:+,chr2:124017929-124018079:-,chr19:21508099-21508259:+,chr13:35896627-35896750:+,chr19:20971378-20971489:-,chr4:14252952-14253050:+,chr7:133822158-133822380:-,chr8:141377922-141378047:+,chr10:85125073-85125142:-,chr1:39545733-39545858:-,chr9:91104697-91104767:-,chr2:192431367-192431493:+,chr1:204037256-204037589:-,chr7:74056312-74056453:-,chr4:171512528-171512592:+,chr10:122723576-122723676:-,chr20:1769115-1769442:-,chr7:80373816-80373991:-,chr7:128533645-128533731:+,chr11:72808517-72808619:+,chr9:84557913-84558055:+,chr8:139134903-139135162:+,chr22:48396333-48396482:-,chr1:94843356-94843595:-,chr22:23381963-23382280:-,chr16:61489720-61490004:-,chr10:103965781-103965914:-,chr7:109901851-109901956:+,chr12:129210852-129211049:+,chr12:93521442-93521596:-,chr18:60071581-60071656:-,chr15:24493137-24493381:+,chr3:24099416-24099465:-,chr8:8238191-8238302:-,chr2:113625609-113625730:-,chr3:151600747-151600952:-,chr19:16034854-16035013:+,chr14:35363568-35363773:-,chr3:10568972-10569083:-,chr8:1356583-1356674:+,chr17:76721263-76721352:-,chr1:224615218-224615428:-,chr13:19169914-19170064:-,chr10:126155227-126155306:-,chr12:88667131-88667222:+,chr9:84081938-84081993:+,chr20:44716607-44716794:-,chr18:4013619-4013771:+,chr2:165718355-165718458:+,chrX:137354286-137354419:+,chr15:41479395-41479492:-,chr6:116257216-116257338:+,chr5:35725879-35725969:-,chr2:1217898-1218145:+,chr22:41953239-41953379:+,chr4:99286795-99287023:+,chr17:31244788-31244931:-,chr8:92403935-92404085:-,chr7:76968399-76968519:+,chr5:95874423-95874520:+,chr6:28323806-28323880:+,chr12:138551-138645:-,chr10:96622428-96622492:+,chr3:29274282-29274430:-,chr2:233177281-233177360:-,chr6:30578489-30578578:+,chr2:107698849-107699068:-,chr2:61745022-61745124:-,chr8:71551026-71551177:+,chr6:140086682-140086762:+,chr3:133359598-133359688:-,chr1:225465223-225465366:-,chr9:129211808-129211963:+,chr10:3293156-3293202:+,chr2:1844446-1844536:+,chrX:103689396-103689481:+,chr19:43224172-43224313:-,chr1:16484823-16484907:-,chr18:57173482-57173619:-,chr2:94791090-94791144:-,chr22:35250264-35250374:-,chr3:50207336-50207478:+,chr7:4569577-4569726:+,chr2:126632950-126633064:-,chr2:207254189-207254256:-,chr19:51194535-51194661:-,chr14:68561451-68561501:-,chr17:68141284-68141356:-,chr16:52581255-52581342:+,chr19:23786272-23786392:+,chr16:32605636-32605715:+,chr1:234531026-234531182:-,chr16:70764951-70765075:+,chr1:166907053-166907183:-,chr1:207888686-207888847:-,chr2:40213169-40213219:+,chrX:71870682-71870759:-,chr6:52712650-52712711:+,chr2:156360992-156361093:+,chr19:58364536-58364600:+,chr4:108896667-108896714:-,chr14:68628352-68628463:-,chr19:56369279-56369338:+,chr10:20865340-20865468:+,chr22:35192185-35192548:-,chr2:83737736-83737829:+,chr3:186736747-186736884:-,chr3:159707140-159707215:-,chr2:238422920-238423143:-,chr20:11293005-11293201:-,chr13:26509629-26509797:+,chr1:213876638-213876807:-,chr7:24196351-24196419:-,chr8:63309513-63309658:+,chr15:61197554-61197739:+,chr3:127594800-127594934:-,chr6:121917344-121917466:+,chr3:193833639-193833753:-,chr5:3944152-3944368:-,chr1:202188846-202188993:+,chr12:57266731-57266919:-,chr13:91131223-91131408:-,chr13:22064150-22064231:+,chr9:123998648-123998720:-,chr16:17830379-17830427:-,chrX:129908388-129908467:-,chr10:4242579-4242667:+,chr6:36844207-36844408:-,chr7:41082439-41082533:-,chr22:27481167-27481437:+,chr3:174419060-174419183:-,chr1:19512952-19513048:+,chr10:4706066-4706177:+,chr9:107807608-107808132:+,chr7:22563191-22563431:+,chr18:51802356-51802470:+,chr19:2116605-2116797:-,chr17:45249214-45249358:-,chr7:95672554-95672712:+,chr1:226147960-226148069:+,chr5:1589247-1589366:-,chr8:78114805-78114942:-,chr4:99300297-99300371:+,chr5:168467843-168467965:+,chr22:25509183-25509343:+,chr18:75515311-75515425:-,chr1:26028038-26028125:-,chr1:40896584-40896911:+,chr21:38776194-38776260:+,chr17:48738878-48739007:+,chr22:23496337-23496524:+,chr12:85354992-85355060:+,chr6:101130633-101130720:+,chr5:122160054-122160263:+,chr12:100170937-100170988:-,chr14:33987012-33987163:-,chr1:42776664-42776739:-,chr8:37328708-37328833:-,chr1:63188904-63189017:+,chr16:56644111-56644177:+,chr16:420973-421129:-,chr1:244228706-244228869:+,chr4:149262099-149262236:-,chr10:10777883-10778000:-,chr10:44999317-44999423:-,chr7:97078586-97078755:+,chr2:151134704-151134770:-,chr22:25102805-25102919:-,chr5:147963710-147963823:+,chr1:58746351-58746445:-,chr17:43224164-43224550:-,chr8:124835843-124836057:-,chr6:92389534-92389712:+,chr9:18163862-18163982:+,chr7:134760692-134760751:-,chr9:130556430-130556761:+,chrX:147910893-147910996:-,chr10:100478194-100478331:-,chr1:148420372-148420608:+,chr4:161105730-161105828:-,chr12:53965964-53966060:-,chr17:6896554-6896764:+,chr5:7369433-7369520:-,chr14:106376245-106376339:-,chr15:37994567-37994734:+,chr3:178346411-178346573:-,chr8:41407706-41407999:+,chr17:71118112-71118221:+,chr2:102053780-102053881:+,chr1:186657613-186657736:+,chr12:1805703-1805912:+,chr9:82405112-82405311:+,chr12:76310540-76310673:+,chrX:70162346-70162465:+,chr13:18906497-18906663:+,chr3:194589025-194589143:+,chr22:20622709-20622852:-,chr1:46765685-46765844:+,chrX:130511289-130511389:-,chr6:147692400-147692488:+,chr8:79724537-79724722:-,chr6:113369160-113369317:-,chr16:12753821-12753916:+,chr2:94790171-94790290:-,chr8:23732549-23732661:-,chr3:10118906-10118971:+,chr13:67372390-67372471:+,chr9:136549054-136549219:+,chr16:3191238-3191338:+,chr20:5487098-5487192:+,chr8:141377922-141378176:+,chr2:83152586-83152664:+,chr4:188436704-188436901:+,chr15:95564361-95564505:+,chr9:112999665-112999815:-,chrX:53094400-53094475:+,chr2:120238292-120238365:-,chr3:170710262-170710375:-,chr9:113624166-113624359:+,chr22:35072018-35072267:-,chr2:237251659-237251709:-,chr15:78925334-78925438:-,chr5:61879276-61879372:+,chr14:105541421-105541529:-,chr6:3713714-3713988:-,chr19:23316623-23316736:+,chr12:109874399-109874461:+,chr22:22295795-22295966:-,chr2:81579532-81579610:+,chr1:58851224-58851403:-,chr15:45455017-45455125:-,chr9:26801886-26802061:+,chr8:37406696-37407020:-,chr1:98193509-98193593:+,chr19:27918683-27918864:+,chr15:99432540-99432587:-,chr22:20603928-20604064:-,chr13:41411519-41411606:+,chr1:213821898-213822434:-,chrX:46263796-46263920:+,chr20:1408369-1408448:-,chr16:87366674-87366803:-,chr10:97198227-97198305:+,chr1:201893554-201893728:+,chr9:28080824-28080979:-,chr17:16347545-16347718:+,chr17:31042199-31042271:-,chr2:40534894-40535075:+,chr1:16627145-16627290:-,chr5:168584135-168584239:+,chr1:68465131-68465266:+,chr1:145958361-145958439:+,chr9:77037585-77037697:-,chr19:50964428-50964511:+,chr6:163044649-163044747:-,chr3:43908002-43908082:+,chr7:156676386-156676684:-,chr3:157169017-157169134:+,chr5:28683783-28683894:+,chr1:229140645-229140704:-,chr19:19761208-19761422:-,chr14:46581746-46581855:-,chr16:73809909-73810024:-,chr12:12071496-12071656:+,chr7:14387602-14387721:+,chr16:66373157-66373218:-,chr2:11126562-11126673:-,chr1:116498951-116499051:-,chr5:67243528-67243577:+,chr1:37917863-37917981:+,chr15:21273133-21273260:-,chr6:9850398-9850470:-,chr16:57571170-57571322:-,chr8:29791095-29791383:+,chr18:76543588-76543758:+,chr5:151627732-151627916:-,chr10:11869366-11869499:-,chr22:29186197-29186289:-,chr7:43037485-43037599:-,chr4:189124239-189124383:-,chr2:200372109-200372252:+,chr4:100674019-100674275:-,chr1:40038097-40038281:-,chr10:128718795-128718883:+,chr18:78520994-78521045:+,chr7:95717107-95717177:+,chr18:37775041-37775176:+,chr5:25224778-25224930:-,chrX:153969199-153969372:+,chr14:104134124-104134253:-,chr14:28405423-28405473:+,chr13:95533698-95533753:-,chr10:100471720-100471767:-,chr10:911679-911820:-,chr15:40458437-40458531:-,chr6:112729656-112729827:-,chr4:11336765-11336833:+,chr9:19554106-19554279:+,chr3:3059215-3059381:-,chr12:132601228-132601318:+,chr7:153589526-153589643:+,chr6:45573528-45573686:-,chr3:105878282-105878444:-,chr1:56098731-56098834:-,chr2:18919213-18919378:+,chr6:157428281-157428395:-,chr12:40421213-40421324:+,chr2:230991769-230992037:-,chr13:19089203-19089307:-,chr20:43198849-43198958:+,chr1:110331034-110331147:-,chr12:92999220-92999336:+,chr2:226200416-226200470:+,chr5:36606142-36606253:-,chr22:47207845-47207984:+,chr10:78965816-78965927:-,chr16:54648977-54649073:-,chr10:38718049-38718130:+,chr2:119715770-119715894:+,chr16:26826082-26826189:-,chr18:32895228-32895423:+,chr1:43145127-43145298:+,chr19:45090069-45090498:-,chr7:157049384-157049618:+,chr1:117296520-117296634:+,chr5:176155253-176155419:+,chr3:193882019-193882155:+,chr1:20932598-20932704:+,chr9:95540003-95540215:-,chr6:82271960-82272066:+,chr6:161324788-161324899:+,chr17:16463164-16463248:+,chrX:102884143-102884523:+,chr18:21564203-21564317:-,chr8:1430666-1430750:-,chr5:31371225-31371398:+,chr3:118737867-118737963:-,chr19:53439828-53439934:+,chr18:10407755-10407874:-,chr9:94010214-94010263:+,chrX:154357434-154357626:-,chr1:46604797-46604916:+,chr5:3036857-3037005:+,chr3:187447049-187447122:+,chrX:94697896-94698010:-,chr1:34462122-34462227:-,chr2:105597043-105597227:-,chr9:127940395-127940562:+,chr3:62593478-62593675:+,chr6:27407743-27407855:-,chr9:77037395-77037492:-,chr5:469790-469988:+,chr6:27794477-27794628:+,chr9:18799240-18799414:-,chr6:137357740-137357856:-,chr17:76543803-76543933:+,chr6:40337117-40337260:+,chr20:7441259-7441392:+,chr12:55832959-55833039:+,chr10:52300513-52300839:-,chr7:25188664-25188724:+,chr5:132277342-132277489:-,chr1:29731864-29732032:+,chr14:27259778-27259883:-,chr1:10913829-10913886:-,chr6:41789232-41789333:+,chr2:207325612-207325717:-,chr10:86535236-86535302:+,chr17:44676950-44677087:+,chr10:13646615-13646781:+,chrX:69033606-69033756:+,chr7:107661602-107661823:-,chrX:53686166-53686369:-,chr3:51818253-51818472:+,chr1:16632275-16632372:-,chr13:73389152-73389268:+,chr13:50274932-50275047:+,chr4:578720-578834:+,chr12:57615226-57615653:-,chr15:71973907-71973975:+,chr8:126845271-126845384:-,chrX:2819160-2819261:-,chr6:135259998-135260094:+,chrX:153763363-153763469:-,chr10:13073230-13073364:-,chr7:96645724-96645937:-,chr17:20726863-20726941:+,chr17:21529446-21529562:+,chr18:5920421-5920560:+,chr16:87139211-87139355:-,chr14:53304808-53305054:+,chr1:219449030-219449258:-,chr18:2020037-2020146:+,chr18:59395769-59395935:-,chr12:126405459-126405529:-,chr20:63864078-63864390:-,chrX:142077785-142078033:+,chr15:84949226-84949276:+,chr2:237143720-237143851:-,chr15:69292179-69292291:-,chrX:3447533-3447646:+,chr18:48072460-48072611:-,chr12:46269661-46269874:+,chr3:117270591-117270758:+,chr14:81816306-81816385:-,chr14:101555410-101555677:-,chr6:163043054-163043170:-,chr10:90887569-90887689:+,chr7:122305288-122305368:+,chr8:98379153-98379208:-,chr18:76256824-76256934:+,chr6:40889220-40889416:-,chr6:112279121-112279239:+,chr4:115602316-115602401:+,chr10:108973993-108974169:+,chr10:3536779-3537032:-,chr12:123259043-123259149:-,chr12:97252768-97252866:-,chr1:165604845-165604956:+,chr18:58680472-58680577:-,chr9:17018278-17018438:-,chr12:50757302-50757443:-,chr2:100652508-100652620:-,chr11:74858869-74858951:+,chr13:75208587-75208671:-,chr8:114586259-114586397:+,chr20:54182556-54182635:+,chr22:40560819-40560991:+,chr1:118562913-118563103:-,chr15:36490214-36490344:+,chrX:133444777-133444966:+,chr14:34921589-34921714:-,chr1:230267901-230268063:-,chr22:22321581-22321872:+,chr3:71785636-71786034:+,chr12:122065256-122065379:+,chr22:48415399-48415468:+,chr19:8241341-8241458:+,chr1:39548862-39548952:-,chr7:33860595-33860706:+,chr1:91161862-91162102:+,chr2:217263358-217263457:+,chr1:161167353-161167487:+,chr5:147213683-147213923:-,chrX:149960727-149960949:+,chr9:1918638-1918716:-,chr22:35002801-35002863:-,chr2:81462454-81462842:-,chr2:32836634-32836735:+,chr3:177937539-177937676:+,chr3:123701698-123701778:+,chr18:22456011-22456196:+,chr12:89561130-89561276:+,chr2:94755957-94756147:-,chr16:90046957-90047097:-,chr1:73915129-73915413:-,chr3:106750813-106750906:-,chr10:105819068-105819198:-,chr1:165708575-165708780:+,chr9:92535933-92535983:-,chr17:18110852-18111079:-,chr9:107619644-107619854:+,chr22:19555997-19556119:-,chr5:93149826-93149907:-,chr6:11810843-11810912:+,chr1:108040266-108040380:+,chr10:17215001-17215365:-,chr5:189373-189527:-,chr6:126198799-126198876:+,chr13:63626822-63626947:+,chr8:39522260-39522343:-,chr4:98673235-98673428:+,chr6:170027577-170027649:+,chr2:231256267-231256418:-,chr6:29890439-29890486:+,chr7:55590903-55591008:+,chr15:67005916-67006046:-,chr4:98197323-98197429:+,chr1:148427836-148427959:+,chr15:78718368-78718549:-,chr14:101356120-101356373:-,chr10:19158238-19158291:+,chr5:142753101-142753228:+,chr20:34727259-34727405:-,chr2:6807160-6807272:-,chr9:85527652-85527815:-,chr5:42159337-42159447:-,chr12:120212375-120212653:+,chr3:84046820-84046894:+,chr1:227949189-227949465:+,chr10:95228338-95228431:-,chr8:1429315-1429455:-,chr19:19788950-19789073:+,chr15:74218497-74218862:+,chr4:73349772-73349897:+,chr12:105492295-105492430:+,chr1:207822204-207822317:-,chr3:63102692-63102830:+,chr17:6899593-6899761:+,chr12:24058157-24058252:-,chr20:40306097-40306161:-,chr19:52917859-52917998:-,chr6:85910619-85910765:+,chr19:50496454-50496609:+,chr6:30009726-30009832:-,chr3:58639915-58640032:+,chr6:30007223-30007397:-,chr2:200761895-200761982:+,chr10:42433254-42433355:-,chr9:84584083-84584223:+,chr2:143648712-143648935:-,chr1:16646597-16646710:+,chr15:95136459-95136611:+,chr1:9183631-9183751:-,chr9:34422638-34422738:+,chr1:148163757-148163867:+,chr1:66480226-66480348:-,chr2:122662980-122663132:+,chr8:143709253-143709309:+,chr17:65117055-65117211:+,chr4:139628542-139628676:-,chr6:114047891-114047993:+,chr6:1502451-1502564:-,chr15:84632197-84632299:+,chr2:170337849-170338177:-,chr8:8241541-8241681:+,chr6:57919784-57919920:-,chr6:30060741-30060996:-,chrX:137915532-137915608:+,chr10:116835198-116835258:-,chr12:102950134-102950281:-,chr21:33195311-33195548:-,chr19:53300766-53300875:-,chr9:86143013-86143067:+,chr15:41480140-41480271:-,chr6:66138937-66139099:+,chr3:5025512-5025782:-,chr22:23714187-23714287:-,chr15:67056409-67056468:-,chr7:33091663-33091792:+,chr19:1388218-1388298:-,chr1:168718584-168718713:-,chr6:101130629-101130720:+,chr8:2595565-2595704:-,chr12:97386837-97386912:+,chr8:2529622-2529782:-,chr13:33350419-33350625:+,chr16:67484110-67484533:+,chr3:197621704-197621869:-,chr13:91089522-91089618:-,chr5:173505878-173506039:+,chr13:113919438-113919655:+,chr16:19381430-19381537:-,chr5:114448563-114448804:-,chr9:88528644-88528765:-,chr15:51930529-51930624:-,chr18:26732458-26732581:-,chr19:58266868-58267026:-,chr4:173053751-173053814:-,chr19:43697786-43697933:+,chrX:69190644-69190772:+,chr7:96653709-96653839:-,chr22:22879053-22879194:-,chr7:63071024-63071143:-,chr3:98236874-98237039:-,chr5:132226932-132227222:-,chrX:152115708-152115846:+,chr1:84597949-84598097:-,chr5:6670416-6670655:+,chr7:66882893-66882968:+,chr8:26126230-26126356:-,chr2:42415483-42415551:-,chr6:49574316-49574458:-,chr12:125810624-125810690:+,chr5:120066250-120066357:+,chr8:140465785-140465913:+,chr1:93600656-93600762:+,chr6:41121346-41121475:+,chr7:24018643-24018722:+,chr9:107282291-107282363:-,chr13:112272252-112272320:-,chr1:155258826-155258893:-,chr16:85583343-85583421:-,chr16:27678940-27679080:-,chr8:144499438-144499523:-,chr4:8710216-8710434:-,chr14:71294037-71294253:-,chr2:118208102-118208176:-,chr2:38811586-38811776:+,chr6:1309404-1309654:-,chr6:159393209-159393352:+,chr4:118850712-118850941:+,chr21:28894855-28894938:+,chr4:148913822-148913900:+,chr5:96822937-96823121:-,chr1:94742269-94742415:-,chr16:83829835-83829970:+,chr12:131421605-131421831:+,chr6:135555028-135555131:+,chr13:78013673-78013764:+,chr22:44410469-44410749:-,chr19:22823620-22823727:+,chr17:75650636-75650772:+,chr6:41117298-41117383:+,chr6:1552381-1552485:-,chrX:120013313-120013455:-,chr8:89648542-89648614:-,chr17:76120864-76120979:-,chr15:69864918-69865074:+,chr12:81306991-81307060:+,chr2:61183547-61183663:+,chr2:195365824-195365925:+,chr3:11210269-11210387:-,chr17:36771541-36771734:+,chr12:91987533-91987795:-,chr6:1658204-1658457:+,chr17:81033126-81033399:-,chr7:149828638-149828734:+,chr1:94622719-94622901:-,chr16:86198890-86198996:-,chr7:122420967-122421121:+,chr1:111892782-111892955:+,chr2:103783442-103783686:-,chrX:43196200-43196370:+,chr1:70147889-70148006:+,chr17:61363968-61364217:-,chr3:178121199-178121381:-,chr7:149490574-149490672:+,chr5:113691059-113691155:+,chr12:93003737-93003974:+,chr7:40251770-40251926:-,chr5:18733430-18733612:-,chr1:145941112-145941228:+,chr10:5533484-5533800:-,chr17:13777965-13778028:-,chr9:107569059-107569215:+,chr12:129466780-129466909:+,chr1:95782168-95782383:+,chr22:35183240-35183395:-,chr14:65374784-65374907:+,chr21:36132596-36133075:-,chr2:129882176-129882328:+,chr17:49375310-49375510:+,chr5:76311184-76311463:-,chr15:72608760-72608811:+,chr14:51360718-51360927:+,chr3:46022156-46022278:-,chr1:16036612-16036794:-,chr1:148427836-148427993:+,chr5:116298247-116298393:+,chr6:15854422-15854553:+,chr5:155311741-155311930:+,chr10:60839010-60839130:+,chr3:154258377-154258602:-,chr15:99402462-99402571:+,chr8:20411138-20411224:+,chr22:45885976-45886086:+,chr6:131907406-131907531:+,chr1:185334266-185334388:-,chr7:66576755-66576930:-,chr14:21101313-21101452:+,chr10:111405081-111405153:+,chr9:135353172-135353309:+,chr8:48927060-48927162:+,chr13:48844455-48844587:+,chr6:123433939-123434043:+,chrX:17733601-17733655:-,chr4:54775460-54775600:+,chr12:79796817-79796945:+,chr6:167435209-167435454:+,chr14:20870382-20870457:-,chr15:77984472-77984599:+,chr2:5317153-5317212:-,chr6:27020165-27020316:+,chr1:232239900-232239946:+,chr15:67600683-67600750:+,chr15:45454368-45454461:-,chr22:20219436-20219566:+,chr15:75470740-75470851:+,chr3:14400361-14400503:-,chr13:23889150-23889554:+,chr2:15783146-15783192:+,chr4:162706572-162706632:-,chr10:42523210-42523325:-,chr3:178048924-178049018:+,chr2:67268484-67268545:+,chrX:119383759-119383883:-,chr2:155809928-155810009:-,chr6:56019087-56019154:+,chr10:48834203-48834269:-,chr1:232265438-232265527:+,chr1:192238480-192238547:-,chr5:173744000-173744050:-,chr7:135269996-135270115:-,chr4:107586650-107586832:+,chr12:124866598-124866677:+,chr9:80636317-80636369:+,chr12:10849016-10849095:-,chr10:127000573-127000993:-,chr22:19855602-19855713:+,chr16:82497585-82497737:-,chr10:98363764-98363876:+,chr3:193879109-193879253:+,chr6:123489505-123489606:+,chr16:72793024-72793145:+,chr10:7488536-7488682:+,chr12:78423192-78423287:+,chr22:23709130-23709242:-,chr17:68115061-68115179:+,chr19:35432859-35433100:-,chr1:226832708-226832933:+,chr12:57268177-57268458:-,chr1:191839825-191839914:+,chr6:52355510-52355565:-,chr5:53251315-53251467:-,chr18:3878181-3878292:+,chr6:25255189-25255307:-,chr12:107914814-107915023:+,chr11:134642755-134642836:+,chr1:108041710-108041925:+,chr3:16883406-16883571:-,chr12:85425752-85425855:-,chr3:126389635-126389902:-,chr10:78754618-78754707:-,chr2:227404880-227405068:-,chr1:16485569-16485666:-,chr6:45920126-45920365:-,chr15:89424337-89424434:+,chr17:77460323-77460383:-,chr10:77354483-77354620:+,chr1:196700826-196700899:+,chr7:149551655-149551827:-,chr8:53395899-53395982:-,chr19:52986575-52986847:-,chr4:151259245-151259364:-,chr12:105559294-105559569:+,chr12:25950373-25950498:-,chr6:77786009-77786074:-,chr6:134601447-134601656:-,chr20:32537461-32537537:+,chr20:5073844-5073945:+,chr6:54031607-54031702:-,chr9:17555189-17555344:+,chr3:19395099-19395253:-,chr17:50196622-50196694:+,chr2:191027515-191027695:-,chr6:85404255-85404375:-,chr5:42990839-42990907:-,chr1:244043423-244043554:+,chr2:67562917-67563030:-,chr4:10621664-10621843:+,chr6:112283054-112283168:+,chr5:4866016-4866151:-,chr5:142716208-142716335:+,chr2:156188648-156188765:-,chr1:213986069-213986173:-,chr3:180108290-180108479:+,chr4:71080339-71080421:+,chr6:19587645-19587819:-,chr14:87493267-87493326:+,chr3:129235657-129235762:+,chr8:39322561-39322640:+,chr1:182855577-182855714:+,chr10:59001229-59001315:+,chr1:181104148-181104313:-,chr10:117556845-117556971:+,chr6:25108576-25108714:-,chr3:108125050-108125143:+,chr12:108459444-108459585:-,chr18:6509534-6509673:+,chr17:82398021-82398269:+,chr5:109571610-109571766:+,chr1:239631371-239631443:-,chr16:83809302-83809426:+,chr12:5903108-5903222:+,chr12:702949-702999:+,chrX:104433396-104433544:+,chr5:111076921-111077046:-,chr6:29927384-29927600:-,chr13:42743277-42743430:-,chrX:140145509-140145900:+,chr17:27669654-27669764:-,chr1:63164244-63164358:-,chr9:76527816-76527896:+,chr15:69865489-69865589:+,chr13:40146665-40146809:+,chr7:14814038-14814147:+,chr13:109692648-109692861:-,chr10:101763575-101763655:-,chr22:45910527-45910616:-,chr9:100353997-100354096:+,chr4:172122188-172122279:-,chr3:42532564-42532669:-,chr8:143416914-143417162:+,chr14:42965807-42965867:-,chr1:29760922-29761137:+,chr18:21981623-21981719:+,chr1:31383950-31384003:-,chr7:34761112-34761192:-,chr7:118505609-118505666:+,chr19:55636561-55636693:-,chr3:154827016-154827141:-,chr8:8665142-8665393:+,chr4:663202-663310:-,chr5:66202825-66203031:+,chr18:32887702-32887870:+,chr5:119348967-119349125:-,chr6:17585717-17585888:-,chr11:64242419-64242559:+,chr2:96529734-96529853:-,chr2:103376760-103376821:+,chr3:40643654-40643791:+,chr6:153357352-153357474:+,chr2:38199999-38200085:-,chr2:150562540-150562672:+,chr8:28607691-28607759:+,chr20:41398204-41398302:+,chr17:34809651-34809775:-,chr14:78113850-78113954:+,chr8:37531312-37531402:-,chr6:168412625-168412756:-,chr2:75279138-75279248:-,chr14:35397412-35397852:-,chr2:209049804-209049939:-,chr12:2767376-2767519:-,chr6:141845904-141845953:-,chr22:32123894-32124035:+,chr17:82274282-82274490:+,chr7:111184530-111184729:+,chr5:178125555-178125697:+,chr4:15919499-15919687:+,chr5:1132595-1132816:+,chr9:100018960-100019035:+,chr6:1631275-1631327:+,chr10:71004476-71004585:-,chr16:87262628-87262901:-,chr15:84951080-84951217:+,chr3:42519389-42519453:-,chr12:40542562-40542616:+,chr2:27752872-27752955:+,chr2:69968399-69968521:-,chr6:155260273-155260569:-,chr2:119685658-119685755:+,chr2:237065336-237065537:+,chr16:22187971-22188093:-,chr3:185968479-185968650:+,chr20:57049991-57050314:-,chr2:236774334-236774630:+,chr2:75276510-75276600:+,chr2:132317159-132317319:-,chr3:11207280-11207399:-,chr3:123700684-123701056:+,chr4:122628882-122628997:+,chr3:13651844-13651991:+,chr9:4304405-4304509:+,chr2:18544619-18544702:-,chr14:39654845-39654941:+,chr1:224566199-224566265:+,chr2:37744452-37744498:+,chr15:101887048-101887200:+,chr21:13954066-13954148:-,chr9:38462103-38462234:+,chr1:53342855-53342986:-,chr17:8181396-8181516:+,chr2:199884327-199884391:-,chr1:212673925-212674051:+,chr20:36836989-36837042:+,chr5:156738580-156738664:-,chr10:45720994-45721065:-,chr13:20555802-20555970:-,chr10:28846585-28846682:-,chrX:22133418-22133568:-,chr22:35070703-35070846:-,chr12:25681852-25682025:+,chr12:100157997-100158078:-,chr19:43215253-43215380:-,chr2:43175582-43175673:-,chr2:234255223-234255299:-,chr10:15021804-15021864:-,chr6:26487717-26487787:-,chr20:23010162-23010270:-,chr6:167682333-167682445:-,chr10:29812009-29812144:+,chr3:181774248-181774416:+,chr17:10317498-10317687:+,chr6:6792672-6792770:-,chr2:88814380-88814473:+,chr3:110461310-110461358:+,chr18:29156966-29157071:-,chr9:19463740-19463829:-,chr2:192458262-192458392:+,chr10:110150688-110150789:-,chr6:1287136-1287234:-,chr5:8562985-8563167:+,chr21:41712816-41713001:-,chr3:160038326-160038530:-,chr8:77537225-77537291:+,chr3:106417534-106417754:-,chr16:50046569-50046638:-,chr4:188612197-188612308:+,chr12:40530458-40530512:+,chr19:21505985-21506081:+,chr6:14508823-14509062:+,chr6:7430047-7430138:+,chr13:33519958-33520110:-,chr6:79444851-79444987:-,chr20:60750762-60750977:+,chr10:3160618-3160759:+,chr5:7924951-7924998:+,chr5:2918674-2918826:+,chr19:32391116-32391187:-,chr14:26391522-26391694:-,chr9:136572977-136573318:-,chr2:186456715-186456852:-,chr14:85407499-85407692:-,chr11:75702761-75702940:-,chr1:121425064-121425213:+,chr10:131571386-131571664:-,chr8:143079157-143079293:-,chr6:35543504-35543759:+,chr11:111450340-111450446:+,chr2:16833093-16833178:+,chr3:19724134-19724218:+,chr7:132043484-132043600:+,chr13:80203558-80203673:-,chr17:37854403-37854509:-,chr2:55993873-55994022:-,chr16:66246511-66246614:-,chr18:6558550-6558670:+,chr17:58052943-58053120:-,chr3:192008522-192008718:-,chr18:2365043-2365196:+,chr1:188143897-188143962:+,chr1:239631874-239631971:-,chr7:28809393-28809575:-,chr1:40669427-40669609:-,chr1:16036236-16036347:-,chr6:86928781-86928912:-,chr17:27422557-27422667:+,chr2:97669690-97669835:+,chr15:60085020-60085146:-,chr9:137882837-137883006:-,chr22:23686831-23686996:-,chr13:108046375-108046529:-,chr15:92623505-92623764:+,chr7:121488475-121488600:-,chr9:108053159-108053295:-,chr5:67265427-67265609:+,chr14:82547427-82547543:-,chr1:229885087-229885175:-,chr5:57488654-57488929:+,chr12:40432627-40432765:+,chr12:40525568-40525622:+,chr16:51635274-51635398:-,chr11:79733650-79733761:+,chr20:52669148-52669211:+,chr13:20947752-20947855:-,chr15:93569438-93569521:+,chr1:244775039-244775173:-,chr10:42420763-42420930:-,chr1:185373618-185373729:+,chr15:40838543-40838706:-,chr5:71374230-71374379:-,chr4:49235060-49235212:-,chr3:114387524-114387580:+,chr1:226832521-226832620:+,chr13:42930964-42931039:+,chr7:1081413-1081611:+,chr5:99659084-99659171:+,chr10:42924506-42924686:-,chr5:41112628-41112735:+,chr6:144990851-144990915:+,chr2:86562846-86562921:+,chr1:33375366-33375594:-,chr9:32766518-32766624:+,chr1:16619845-16620246:-,chr3:197600272-197600374:-,chr10:18224287-18224335:-,chr3:112812760-112812820:+,chr1:157287695-157287787:-,chr8:48384103-48384224:+,chr1:200412586-200412764:+,chr2:41474309-41474400:-,chr10:28744023-28744108:+,chr7:81095211-81095390:-,chr17:32905663-32905780:+,chr8:23718255-23718344:-,chr4:82234155-82234235:-,chr5:175352596-175352690:+,chr1:923397-923462:-,chr18:61748040-61748181:-,chr12:30999187-30999305:-,chr1:234717102-234717258:-,chr12:51868313-51868439:-,chr5:43050559-43050714:+,chr10:47413861-47413933:+,chr15:85752764-85752986:-,chr4:76936299-76936372:-,chrX:65075844-65075913:+,chr22:34934682-34934805:-,chr2:118602330-118602407:-,chr10:13616398-13616461:+,chr8:76475946-76476053:+,chr1:246790740-246790847:+,chr10:27257870-27257951:-,chrX:47126246-47126376:-,chr6:134532890-134532970:-,chr16:79608925-79609314:+,chrX:120014781-120015155:-,chr12:94046947-94047079:+,chr18:32865987-32866098:+,chr7:64599659-64599783:+,chr13:85574251-85574305:-,chr2:10289107-10289160:-,chr10:3313266-3313411:-,chr13:19154064-19154165:-,chr9:135909379-135909487:+,chr22:29186197-29186266:-,chr11:42025987-42026063:-,chr17:82587230-82587475:-,chr13:47907018-47907136:-,chr13:22903410-22903563:+,chr2:67309215-67309324:+,chr8:93293654-93293715:+,chr13:26620566-26620702:-,chr14:91242897-91243014:+,chr2:199457690-199458010:+,chr1:95165019-95165199:-,chr17:50763397-50763554:-,chr1:226086883-226087054:+,chr1:117273075-117273162:-,chr20:50672901-50673109:+,chr4:10216911-10217020:+,chr2:75345802-75345943:+,chr6:30003167-30003369:-,chr17:68114422-68114526:+,chr12:14619738-14619917:+,chr1:109759696-109759951:+,chr8:102699452-102699602:+,chr1:59203095-59203307:-,chr4:16516050-16516205:+,chr3:187527389-187527448:-,chr14:23416916-23417009:+,chr17:45923715-45923893:-,chr5:58162715-58162789:-,chr8:77450656-77450777:+,chr8:15848184-15848336:-,chr2:158740720-158740879:-,chr1:16760761-16760874:-,chr3:73625412-73625507:+,chr17:44080101-44080191:+,chr17:16460893-16461246:+,chr18:79676571-79676690:-,chr10:78232558-78232651:+,chr3:2144130-2144436:-,chr16:87495519-87495714:+,chr5:122319083-122319227:-,chr14:105540935-105541014:-,chr1:246780949-246781058:-,chr15:67466494-67466739:-,chr19:48321814-48321978:+,chr16:25652729-25652870:-,chr18:46793516-46793594:+,chr22:22323703-22323932:+,chr18:62993919-62994044:+,chr19:32104482-32104701:+,chr1:222218379-222218490:-,chr10:46032589-46032785:+,chr10:63868079-63868218:-,chr8:122783964-122784125:+,chr1:59293333-59293391:-,chr7:45744997-45745049:-,chr20:63035539-63035722:-,chr15:84539704-84539789:-,chr7:117190133-117190269:+,chr2:120170657-120170784:-,chr17:83060160-83060277:+,chr15:77988463-77988637:+,chr8:133928386-133928441:+,chr14:23542159-23542256:+,chr19:18531602-18531769:+,chr22:29181703-29181848:-,chr10:9877748-9877868:-,chr15:85757884-85757990:-,chr10:95697807-95697917:+,chrX:120014781-120015115:-,chr12:43099441-43099533:-,chr1:228868433-228868502:+,chr7:116316432-116316511:+,chr10:60967474-60967561:+,chr2:217063874-217063938:-,chr15:92724162-92724239:-,chr6:71283774-71283885:-,chr8:116337122-116337185:-,chr3:167106724-167106805:-,chr17:39243201-39243333:+,chr3:65081245-65081348:+,chr13:19047995-19048287:-,chr17:77460091-77460222:-,chr9:120847294-120847354:+,chr6:147676075-147676156:+,chr6:14599631-14599689:-,chr1:192785531-192785648:+,chr16:55367555-55367680:-,chr9:130787614-130787681:-,chr1:155045960-155046247:-,chr4:16619222-16619327:+,chr7:46551915-46551986:-,chr17:31021910-31022043:+,chr8:39401333-39401496:+,chr6:148265495-148265605:-,chr2:131508537-131508609:+,chr5:122562825-122563022:+,chr10:90947540-90947649:+,chrX:14710946-14711024:-,chr15:56483703-56483780:-,chr6:13891014-13891114:+,chr16:89685669-89685760:+,chr1:178031551-178031661:-,chr4:189170726-189170894:-,chr20:40458133-40458225:-,chr22:27474067-27474175:+,chr6:109917641-109917776:+,chr9:70466383-70466490:-,chr21:38920615-38920840:-,chr7:66545601-66545687:-,chr10:122780058-122780376:+,chr2:192465679-192465734:+,chr9:82243284-82243471:+,chr1:57966246-57966475:+,chr5:120078883-120079076:-,chr4:183474764-183474882:-,chr2:40213109-40213219:+,chr10:49374185-49374398:+,chr3:106748408-106748470:-,chr22:25444981-25445173:-,chr10:9029013-9029072:+,chr3:99818920-99818975:-,chr18:39973116-39973191:+,chr12:53746708-53746849:-,chr8:68852701-68852778:-,chr9:108020219-108020324:+,chr15:59389674-59389789:-,chr2:96240444-96240689:+,chr14:39865754-39865938:+,chr10:69643278-69643328:+,chr3:24177950-24178013:+,chr9:97812131-97812219:-,chr18:37727162-37727376:+,chr1:84458934-84459031:-,chr7:36880145-36880290:+,chr1:1279068-1279231:+,chr9:90015195-90015289:+,chr6:167451977-167452117:+,chr7:66880709-66880878:+,chr1:213840508-213840601:-,chr1:157280712-157280854:+,chr16:68512358-68512719:-,chr16:31705349-31705473:+,chr10:124304795-124304922:-,chr1:6208681-6208740:-,chr17:78420214-78420324:+,chr13:99759399-99759542:-,chr6:140140450-140140650:-,chr1:207995984-207996092:+,chr20:45253002-45253149:-,chr4:147559224-147559376:-,chr3:10287945-10288107:+,chr17:63854796-63854872:+,chr12:40505114-40505168:+,chr5:177553168-177553351:-,chr9:81830929-81830984:+,chr1:221105033-221105140:+,chr12:22586809-22586872:-,chr20:49601424-49601539:+,chr1:42776075-42776170:-,chr2:189287969-189288119:+,chr7:25186948-25187040:+,chr17:62618382-62618450:+,chr14:61143038-61143103:+,chr3:38498926-38498990:+,chr1:219482766-219482831:+,chr8:106650167-106650271:-,chrX:115367586-115367727:+,chr3:28139026-28139197:-,chr15:38506240-38506317:+,chr9:87221116-87221248:-,chr12:56116775-56116864:+,chr7:19001180-19001248:-,chr1:16647463-16647582:+,chr6:73309552-73309729:-,chr6:126943386-126943609:-,chr16:57570475-57570616:-,chr17:6894318-6894520:+,chr7:142709027-142709186:+,chr4:138089504-138089560:+,chr2:8844126-8844233:-,chr6:94547861-94547910:-,chr20:25190218-25190303:-,chr15:97097537-97097631:-,chr1:59774051-59774125:+,chr16:59262588-59262680:+,chr4:108608523-108608651:-,chr15:37101159-37101265:+,chr16:88561504-88561691:-,chr15:22774541-22774670:-,chr5:74397862-74397984:-,chr1:204662909-204662977:+,chr6:19317164-19317273:-,chr1:101163455-101163666:+,chr3:30375112-30375188:-,chr13:19053265-19053399:-,chr7:64227176-64227252:-,chr10:48835733-48835811:-,chr6:4062213-4062300:+,chr13:30703665-30703794:+,chr21:9178582-9178683:+,chr6:4174011-4174126:+,chr15:77388567-77388803:-,chr12:113628641-113628785:+,chr17:83060156-83060277:+,chr2:151306883-151306941:-,chr5:71576007-71576105:+,chrX:102599712-102599860:+,chr4:18386758-18386879:+,chr20:7360621-7360806:+,chr13:40826506-40826595:-,chr8:24506094-24506157:+,chr10:18544324-18544391:-,chr5:168230885-168231057:-,chr5:84829291-84829375:+,chrX:55489169-55489366:-,chr4:147039556-147039642:-,chr6:160486105-160486165:+,chr3:174206617-174206732:-,chr7:118504562-118504682:+,chr12:710975-711113:+,chr4:119119533-119119754:-,chr3:47012321-47012512:+,chr16:89878461-89878628:+,chr7:99280876-99280981:+,chr16:60261040-60261231:+,chr4:10408182-10408329:+,chr2:60470877-60471051:+,chr10:91047012-91047119:+,chr7:105665295-105665334:+,chr13:41513372-41513506:-,chr3:58297010-58297175:-,chr7:36627674-36627808:+,chr21:46234511-46234686:+,chr1:16628468-16628651:-,chr6:37549046-37549184:+,chr1:27045218-27045316:+,chr17:10767865-10768048:+,chr3:125605085-125605193:+,chr2:11407894-11408095:+,chr14:29093035-29093163:+,chr8:79724026-79724218:-,chrX:148383075-148383144:+,chr17:68414027-68414183:+,chr2:175558046-175558227:+,chr15:73335479-73335645:+,chr3:38983163-38983303:-,chr10:37396128-37396237:+,chr6:71431571-71431640:+,chr6:35244348-35244431:-,chr10:934836-935220:+,chr17:16439581-16439704:+,chr7:157314186-157314458:-,chr6:130142752-130142814:-,chr15:90997343-90997418:+,chr1:63323048-63323161:-,chr2:220812804-220812932:-,chr15:36109111-36109191:+,chr7:16434333-16434388:+,chr1:231617953-231618060:+,chr16:11635825-11635954:-,chr7:45779275-45779341:+,chr10:95228338-95228427:-,chr6:6792686-6792770:-,chr2:97671331-97671575:+,chr6:27761725-27761842:+,chr15:25245805-25245851:+,chr6:137430223-137430332:+,chr15:45520877-45521026:+,chr6:137825775-137825939:-,chr2:40514312-40514391:+,chr14:38371769-38371965:+,chr12:109113261-109113416:+,chr1:151998708-151998826:+,chr6:128067490-128067597:+,chr22:23509953-23510198:+,chr6:168874675-168874826:+,chr9:72525263-72525370:-,chr7:5447726-5447873:-,chr8:100396097-100396214:-,chrX:152129509-152129581:+,chr12:10368416-10368530:+,chr7:101881409-101881503:-,chr2:191025303-191025409:-,chrX:112846967-112847080:+,chr12:121689068-121689272:+,chr3:12475383-12475505:+,chr4:16117395-16117478:-,chr5:149064067-149064359:+,chr7:603067-603298:+,chr8:60132874-60132935:+,chr3:43905919-43906049:+,chr7:122338950-122338997:+,chr16:86317949-86318056:-,chr1:16489685-16489792:-,chr4:108598538-108598696:-,chr6:111570085-111570228:+,chr19:35090934-35091121:+,chr4:2463973-2464128:+,chr6:126919560-126919647:-,chr11:130726143-130726281:+,chr20:35602689-35602752:-,chr9:96719509-96719686:+,chr19:51839893-51840118:-,chr13:25045686-25045847:-,chr12:85339394-85339499:+,chr1:201373214-201373272:-,chr3:16692251-16692373:-,chr11:110031343-110031522:+,chr12:2806123-2806184:-,chr11:50301944-50302130:+,chr8:125592764-125592837:+,chr9:23662826-23663092:-,chr18:32887702-32887762:+,chr14:102063743-102064022:-,chr5:42959021-42959073:+,chr19:3141196-3141289:-,chr10:131571390-131571664:-,chr19:52990093-52990211:-,chr9:85286328-85286463:+,chr1:180086399-180086467:-,chr15:36879762-36879864:-,chr2:38186950-38187079:-,chr14:26254656-26254772:-,chr13:109737639-109737905:+,chr10:15016904-15017045:-,chr14:88011165-88011287:-,chr1:157208648-157208795:+,chr5:58188323-58188442:-,chr17:6898204-6898291:+,chr9:31580026-31580108:+,chr4:88278536-88278643:-,chr1:203523228-203523451:+,chr6:160927106-160927233:+,chr1:227519760-227519810:-,chr2:26308551-26308658:+,chr13:29697114-29697227:+,chr2:122169129-122169395:+,chr17:12009125-12009195:-,chr7:76174285-76174366:+,chr16:89984531-89984600:+,chr9:104285994-104286091:+,chr13:21287635-21287845:-,chr12:125284025-125284104:+,chr2:8206032-8206319:+,chr10:122858972-122859093:+,chr17:28306094-28306211:-,chr12:47281672-47281768:+,chr17:28599698-28599856:+,chr4:148801447-148801581:-,chr9:70113755-70113861:-,chr4:108314512-108314697:-,chr10:42451609-42451684:-,chr2:119686753-119686875:+,chr14:105067984-105068099:-,chr6:74476284-74476380:+,chrX:101616672-101616767:-,chr20:49280485-49280965:+,chr22:42580217-42580360:-,chr15:25640664-25640814:+,chr4:66505275-66505349:-,chr7:38332792-38332874:+,chr8:2796913-2797038:-,chr5:1751651-1751795:-,chr8:23718203-23718344:-,chr10:46263510-46263609:-,chr15:97102436-97102562:-,chr1:32352712-32352803:+,chr12:5276791-5276890:+,chr6:139546801-139546920:+,chr6:30009038-30009178:+,chr13:60226605-60226819:-,chr10:111181021-111181079:+,chr6:29928439-29928547:-,chr4:1712955-1713166:+,chr7:64655166-64655215:+,chr5:77139261-77139318:+,chr1:205971687-205971785:+,chr16:84195261-84195439:-,chr19:3302794-3303036:-,chr13:79886052-79886099:+,chr7:30577649-30577738:-,chr2:119730286-119730376:-,chrX:65589646-65589770:+,chr10:42551577-42551815:-,chr22:49423442-49423693:-,chr16:33564263-33564344:-,chr10:127604197-127604306:+,chr7:98251419-98251549:-,chr21:46230019-46230203:+,chr4:173465904-173465978:-,chr4:180235909-180235969:+,chr3:71915618-71915696:+,chr7:1641686-1641843:+,chr10:3571798-3571939:-,chr6:129486392-129486573:-,chr1:235893124-235893231:+,chr19:3124312-3124409:-,chr21:37758146-37758203:+,chr15:74607899-74608016:-,chr7:132128336-132128482:+,chr2:53913871-53913932:-,chr16:16864613-16864811:+,chr18:58408817-58408929:-,chr5:95848057-95848143:+,chr17:21440274-21440470:-,chr1:74010200-74010360:+,chrX:136914130-136914243:+,chr2:213276072-213276172:-,chr9:82451603-82451730:+,chr10:79941437-79941536:+,chr4:56462711-56462994:-,chr4:87926697-87926987:+,chr9:80030584-80030770:+,chr1:56436692-56436759:+,chr2:235268423-235268505:+,chr1:21436067-21436151:+,chr9:93845167-93845283:+,chr7:66858077-66858136:+,chr15:25183941-25184076:+,chr15:75738936-75739176:-,chr5:180491467-180491697:-,chr9:15047899-15048057:-,chr5:84895623-84895676:+,chr1:20243388-20243541:+,chr1:178022440-178022669:-,chr9:38071693-38071856:-,chr10:108453024-108453204:-,chr1:22252829-22252934:+,chr6:83983688-83983757:+,chr2:175493420-175493473:+,chr1:200478013-200478155:-,chr1:54040756-54040841:-,chr17:45922638-45922805:-,chr3:140454657-140454754:-,chr1:31655911-31656186:+,chr7:149824965-149825125:+,chr8:46931320-46931437:-,chr12:68433854-68434008:-,chr9:116316314-116316544:-,chr12:130068136-130068249:-,chr5:42996508-42996626:+,chr1:24499653-24499805:-,chr9:88053757-88053874:-,chr2:226625864-226626068:-,chr14:22418653-22418936:-,chr20:45185047-45185179:+,chr3:166408780-166408843:-,chr7:132123858-132123973:+,chr6:4666558-4666681:-,chr19:48626325-48626507:-,chrX:51629480-51629567:+,chr7:155227019-155227129:-,chr6:112912877-112912991:+,chr1:221066959-221067103:+,chr6:1458911-1459102:-,chr1:27044894-27045020:+,chr4:186423729-186423833:-,chr6:32844645-32844871:+,chr4:89112067-89112492:+,chr8:141036793-141036905:-,chr1:234716682-234716899:-,chr10:46268626-46268858:-,chr22:37455524-37455651:+,chr14:74214646-74214758:-,chr12:26231661-26231781:-,chr9:86982069-86982138:+,chr2:94930786-94930861:-,chr7:54765903-54766022:+,chr5:101146993-101147077:+,chr14:61970132-61970312:+,chr17:31032426-31032507:+,chr9:119874535-119874686:-,chr19:35903650-35903904:+,chr2:39849957-39850087:+,chrX:136963064-136963184:+,chr8:133360229-133360329:+,chr3:3561166-3561307:-,chr5:147177008-147177490:-,chr3:94018439-94018499:-,chr10:9533059-9533200:-,chr9:73919228-73919306:-,chr7:99030595-99030758:+,chr6:22136348-22136670:-,chr2:12570020-12570256:+,chr18:47693865-47694069:+,chr5:55024947-55025112:-,chr7:2443623-2443747:+,chr17:27419541-27419614:+,chr4:76641632-76641738:-,chr8:9904070-9904190:-,chr19:7869715-7869918:-,chr21:14337180-14337241:+,chr15:38730276-38730438:-,chr18:57041420-57041619:+,chr12:118875451-118875585:+,chr9:35075297-35075380:+,chr4:122609051-122609133:+,chr13:40908159-40908213:-,chr1:16646980-16647113:+,chr4:24993220-24993409:+,chr5:142671792-142671843:+,chr3:168645250-168645373:+,chr1:56258369-56258570:-,chr10:42551990-42552281:-,chr3:10282139-10282296:+,chr2:214098210-214098384:-,chr10:88074231-88074281:-,chr3:133364931-133365246:-,chr6:31797065-31797168:+,chr5:25572508-25572561:+,chr1:184622865-184623062:-,chr12:127259336-127259454:-,chr15:21502570-21502778:-,chr7:126233537-126233613:+,chr4:13528928-13529103:-,chr3:140756475-140756678:+,chr15:74604285-74604337:-,chr6:115050723-115050821:+,chr9:89719187-89719286:+,chr1:36688136-36688209:-,chr17:57658337-57658555:-,chr3:128472110-128472366:+,chr20:60470556-60470707:-,chr10:45062262-45062585:-,chr12:127285881-127285962:-,chr8:9358341-9358439:-,chr3:150737300-150737514:-,chr8:135662954-135663041:-,chr22:23771187-23771308:+,chr10:47210916-47210993:+,chr14:58402641-58402756:-,chr20:5434115-5434406:-,chr2:60306838-60307024:+,chr7:155169936-155170045:-,chr17:63459430-63459557:-,chr6:145749865-145750028:+,chr2:94873389-94873550:-,chr1:85627621-85627809:+,chr13:30704971-30705088:+,chr21:16596347-16596476:-,chr7:136242150-136242359:+,chr19:54665133-54665181:+,chr21:23854345-23854452:+,chr17:20722035-20722136:+,chr12:130668351-130668503:+,chr1:168269145-168269293:-,chr19:51842821-51842914:-,chr20:52785628-52785701:+,chr1:95249355-95249449:-,chr20:46481910-46482011:-,chr10:45862986-45863115:-,chr15:78391261-78391414:+,chr5:1584984-1585134:-,chr9:115597029-115597110:+,chr3:13654176-13654288:+,chr7:135310565-135310707:-,chr12:12947035-12947239:+,chr13:109362997-109363232:-,chr7:21173600-21173679:+,chr10:77893132-77893312:+,chr1:59198183-59198513:-,chr6:32553856-32553967:-,chr13:21813558-21813686:+,chr5:119354255-119354362:-,chr4:166326329-166326441:+,chr7:30923450-30923635:+,chr6:165273021-165273094:+,chr9:111609014-111609270:-,chr2:120907133-120907550:-,chr15:98083182-98083450:-,chr8:122600114-122600303:+,chr5:172607346-172607465:-,chr5:181263628-181263767:+,chr5:4874224-4874347:+,chr3:80606736-80606838:+,chr20:43813465-43813580:+,chr5:63886081-63886237:-,chrX:129096502-129096602:+,chr5:5794001-5794146:+,chr22:20638611-20638777:-,chr4:108313020-108313175:-,chr10:52782406-52782539:-,chr16:52299809-52299867:-,chr3:23595121-23595251:+,chr8:71961931-71962114:+,chr7:16237309-16237411:+,chr7:122305846-122306263:+,chr20:50946401-50946449:+,chr6:165948464-165948606:-,chr12:23632201-23632393:+,chr3:4790679-4790788:-,chr8:47239417-47239556:-,chr19:51403491-51403626:+,chr2:201008986-201009102:+,chr7:25038979-25039046:+,chr18:6079946-6080158:+,chr1:16168176-16168254:+,chr1:106049083-106049197:-,chr6:44043582-44043686:-,chr13:54896910-54897056:+,chr13:112214282-112214370:-,chr17:16844252-16844335:-,chr12:138300-138453:-,chrX:135034881-135035098:+,chr9:115672645-115672727:+,chr10:44948363-44948517:+,chr8:125513046-125513394:+,chr3:64456875-64456994:-,chr14:104371939-104372166:+,chr17:83195126-83195224:+,chrX:75668180-75668245:+,chr2:10450173-10450282:+,chr21:33483737-33483843:-,chr2:8726887-8726944:-,chr6:28164749-28164902:+,chr9:2503270-2503404:-,chr2:236911964-236912151:+,chr8:8237126-8237276:+,chr14:36165745-36165845:+,chr14:101635316-101635723:-,chr9:104281173-104281267:+,chr3:43881070-43881230:+,chr6:168899754-168899949:+,chr12:124090048-124090172:+,chr2:191548435-191548499:+,chr9:134479793-134479962:+,chr1:58777520-58777632:-,chr12:96132277-96132380:+,chr5:103932267-103932419:+,chr4:163780761-163780927:+,chr1:105986050-105986131:-,chr10:106302608-106302785:+,chr3:151969129-151969445:-,chr16:87213050-87213166:+,chr9:91066729-91066877:-,chr3:4750946-4751162:-,chr22:40539935-40540053:+,chr16:31704220-31704391:+,chr8:135967404-135967498:-,chr4:120057407-120057600:+,chr13:21278049-21278103:+,chr13:95277929-95278028:+,chr17:6892003-6892076:+,chr15:45253781-45253935:-,chr5:43067970-43068218:+,chr12:40441872-40442011:+,chr17:64786567-64786725:-,chr10:78467370-78467539:-,chr5:24880372-24880481:+,chr7:145105682-145105834:+,chr1:53415401-53415525:-,chr22:22881042-22881175:-,chr5:173507397-173507591:+,chr21:29218861-29218927:+,chr5:173714826-173714941:-,chr3:158784841-158784940:-,chr3:11149350-11149460:-,chrX:120010719-120010792:-,chr12:89528111-89528183:+,chr1:16619845-16620025:-,chr21:41774116-41774196:+,chr7:28960558-28960631:+,chr19:29725023-29725079:+,chr2:40118312-40118506:+,chr3:127385884-127386074:-,chr15:96542712-96542793:-,chr6:87371593-87371713:+,chr4:24995910-24995971:+,chr1:207870881-207870981:+,chr7:22653247-22653412:-,chr18:77990093-77990175:-,chr2:4303310-4303375:+,chr10:118043441-118043566:+,chr2:55800636-55800734:+,chr3:111694636-111694913:-,chr2:173296772-173296889:-,chr8:39473482-39473663:-,chr7:65816894-65816959:+,chr12:119001127-119001322:+,chr7:5127617-5127744:-,chr9:19487493-19487563:+,chr8:2900582-2900713:-,chr6:41139856-41140070:+,chr9:38458368-38458469:+,chr12:40474760-40474862:+,chr1:153802505-153802635:+,chr21:44510939-44511072:+,chr21:41147349-41147500:-,chr1:15796876-15796944:-,chr6:3190827-3191231:-,chr2:158703345-158703484:+,chr15:25204683-25204729:+,chr4:119963788-119963899:+,chr10:102651538-102651601:-,chr1:95743492-95743573:+,chr12:97491644-97491719:+,chr2:16204398-16204498:-,chr3:164030260-164030505:-,chr19:43687618-43687720:+,chr14:38956216-38956334:+,chr8:87964146-87964285:-,chr6:53998919-53999060:+,chr17:47305522-47305711:-,chr16:11916042-11916402:-,chr18:45789623-45789717:+,chr2:129443263-129443374:+,chr12:121117416-121117560:+,chr15:84573022-84573252:+,chr22:23652861-23652945:-,chr13:96933443-96933625:+,chr19:30133630-30133764:-,chr17:2180560-2180716:+,chr12:12072225-12072500:+,chr7:94856431-94856498:-,chr6:99007809-99007914:+,chrX:130010508-130010664:+,chr5:84490658-84490770:+,chr2:85217020-85217207:+,chr13:81526860-81526938:+,chr4:82614893-82615082:-,chr5:126189929-126190082:+,chr6:12313356-12313461:-,chr17:43879332-43879424:+,chrX:39839106-39839281:-,chr7:65740872-65741122:-,chr7:25831766-25831950:-,chr13:50891304-50891505:-,chr7:107661602-107661759:-,chr6:100124223-100124383:+,chr4:89686898-89687003:+,chr13:112181149-112181244:-,chr5:114469762-114469812:-,chr5:173493076-173493142:+,chr11:71605349-71605468:+,chr2:85893808-85893979:-,chr13:23108500-23108671:+,chr5:61777320-61777400:-,chr14:83449749-83449870:+,chr7:100851976-100852056:-,chr10:105328110-105328179:+,chr22:29594035-29594158:-,chr12:115811239-115811346:-,chr1:224515741-224515877:+,chr3:118772940-118773051:-,chr7:149778781-149778940:+,chr6:164793822-164794153:-,chr5:150942218-150942314:-,chr20:44450537-44450607:-,chr2:46253179-46253262:-,chrX:112640159-112640269:+,chrX:103449274-103449411:+,chr8:134837908-134838310:+,chr19:29266154-29266353:+,chr7:30533244-30533414:-,chr14:97046147-97046282:+,chr12:52164801-52164952:+,chr7:141513604-141513763:+,chr10:122888269-122888724:+,chr7:118324486-118324576:+,chr3:46998759-46998885:-,chr8:94359944-94360067:+,chr1:21263901-21263982:+,chr2:46185091-46185210:-,chr3:84433855-84434020:+,chr2:75347354-75347424:+,chr12:118135639-118135743:-,chr2:5607108-5607175:-,chr10:13007031-13007106:-,chr9:131619051-131619207:-,chr6:90771467-90771575:+,chr6:40887224-40887389:-,chr9:101469208-101469621:+,chr7:38350298-38350451:+,chr1:200038701-200038773:+,chr16:32607528-32607685:+,chr17:76735061-76735159:-,chr1:160683599-160683786:+,chr22:50245512-50245714:+,chr7:55591684-55591738:+,chr9:136612703-136612904:-,chr2:199647054-199647180:+,chr8:10580653-10580736:-,chr13:90527397-90527499:+,chr12:106051277-106051385:-,chr13:114145593-114145692:-,chr2:54435593-54435920:+,chr6:90900045-90900235:+,chr13:47955847-47955926:+,chr3:182157293-182157463:-,chr2:38203263-38203452:-,chr10:9270276-9270446:-,chr3:125605874-125605985:+,chr7:102242776-102242905:-,chr3:123692816-123692923:+,chr4:74640788-74640913:-,chr2:9005469-9005547:+,chr2:218926125-218926204:+,chr1:71304359-71304416:+,chr7:28958950-28959050:+,chr20:46481050-46481110:-,chr7:118501596-118501705:+,chr7:132659370-132659616:+,chr2:191522825-191522914:+,chr12:116393435-116393546:+,chr18:14918961-14919042:+,chr10:5275155-5275238:-,chr2:196710547-196710645:-,chr8:70631105-70631291:+,chr6:92981254-92981398:+,chr13:25040211-25040474:-,chr5:28403037-28403138:+,chr3:144468086-144468249:+,chr1:44760962-44761068:-,chr10:101766578-101766703:-,chr22:23638751-23638943:-,chr1:89550440-89550552:-,chr15:33242603-33242761:-,chr8:20897375-20897436:+,chr7:39816819-39816977:+,chr1:185386702-185386774:-,chr1:219501660-219501821:+,chr9:85443784-85444005:-,chr6:6717810-6717929:+,chr14:70315126-70315238:+,chr2:192470333-192470514:+,chr20:33658703-33658835:-,chr6:77943798-77943922:-,chr4:11740797-11740878:+,chr16:2642229-2642490:-,chr1:155045960-155046156:-,chr10:4051717-4052158:+,chr6:99425224-99425388:+,chr10:21354671-21354767:-,chr14:99285377-99285525:-,chr2:20054285-20054550:+,chr8:110263015-110263130:+,chr10:62371933-62372025:-,chr13:100583825-100583998:-,chr1:189568329-189568396:+,chr10:120208827-120208996:+,chr9:3668263-3668409:+,chr12:88717944-88718054:+,chr17:64483390-64483507:-,chr15:30900802-30900932:-,chr1:44989680-44989772:+,chr1:203379903-203380071:+,chr10:102650887-102651130:-,chr17:68183368-68183500:+,chr3:97752838-97752931:-,chr18:58419132-58419186:-,chr6:112159467-112159524:+,chr16:86645977-86646364:+,chr7:52425149-52425280:+,chr2:217224394-217224529:+,chr5:82342924-82343084:+,chr2:182055416-182055580:-,chr1:3060230-3060284:-,chr5:169023684-169023741:+,chr1:150190379-150190496:+,chr15:62247306-62247414:-,chr5:10776964-10777062:-,chr15:36817177-36817289:-,chr10:6753757-6753909:-,chr7:118168169-118168241:-,chr1:25039963-25040252:+,chr10:90414421-90414480:+,chr9:130816116-130816321:-,chr14:48213587-48213667:+,chr3:42512058-42512292:-,chr14:56927569-56927719:+,chr16:52626618-52626734:-,chr20:49331946-49332025:+,chr12:51591812-51592001:-,chr1:203304520-203304706:-,chr18:28458882-28458952:+,chr6:49819152-49819323:+,chr9:79992146-79992272:+,chr6:156373741-156373998:-,chr3:77849386-77849472:-,chr20:5509876-5509994:-,chr3:14391115-14391263:-,chr5:25126305-25126455:-,chr7:145175979-145176045:+,chr12:40475570-40475666:+,chrX:97752048-97752175:+,chr7:65308003-65308203:+,chr6:45918935-45919069:-,chr7:119391500-119391661:-,chr17:75523253-75523369:-,chr18:26703392-26703442:-,chr6:89140323-89140442:+,chr10:75003056-75003179:-,chr4:33279382-33279548:+,chr15:25189223-25189355:+,chr6:110554108-110554208:+,chr14:51816798-51817037:+,chr15:89387431-89387882:+,chr8:92758504-92758564:-,chr6:143960473-143960543:-,chr20:50281714-50281866:+,chr15:70347858-70347920:-,chr4:112525179-112525310:+,chr10:77155416-77155730:+,chr15:75731967-75732129:-,chr19:50895591-50895693:-,chr7:100352262-100352479:+,chr1:176537264-176537350:+,chr7:145584860-145584974:-,chr7:106171085-106171343:+,chr9:41007440-41007610:+,chr6:119215259-119215348:+,chr6:82068847-82069105:+,chr5:24353411-24353502:-,chr6:137945651-137945803:-,chr5:79574136-79574277:+,chr5:112658195-112658281:-,chr7:149826075-149826278:+,chr10:132036301-132036409:+,chr17:27661835-27661914:-,chr5:170197752-170197830:-,chr10:79453360-79453481:+,chr12:20104619-20104788:-,chrX:121736191-121736295:+,chr18:48515908-48515970:-,chr7:130338519-130338608:-,chr5:19181171-19181266:-,chr22:44606931-44607049:-,chr21:29761257-29761420:+,chr7:35385784-35385954:+,chr15:55711352-55711717:+,chr4:34656959-34657084:+,chr1:232302013-232302411:+,chr16:50542711-50542828:+,chr5:2103029-2103201:+,chr7:96645724-96645933:-,chr11:6991873-6991994:-,chr4:34121083-34121142:-,chr3:98902422-98902518:+,chr9:89933930-89934010:+,chr15:45448549-45448802:+,chr1:111167106-111167191:+,chrX:51638178-51638288:+,chr1:89149332-89149547:+,chr8:88860688-88860849:-,chr1:167082245-167082312:-,chr10:42552388-42552543:-,chr17:50257739-50257847:+,chr2:227406087-227406355:-,chr8:1736060-1736422:-,chr7:56615307-56615416:-,chr13:90711264-90711483:+,chr6:160912065-160912247:+,chr19:12202320-12202552:+,chr5:18454615-18454715:-,chr6:85739615-85739706:+,chr11:69825508-69825658:+,chr20:25186542-25186700:-,chr2:234949867-234949971:+,chr8:100456177-100456280:+,chr17:20843797-20843937:+,chr2:238560469-238560759:+,chr6:31573281-31573412:+,chr5:58848418-58848572:-,chr2:119759632-119759798:-,chr5:61626798-61626934:-,chrX:9178566-9178627:-,chr7:132264074-132264302:+,chr6:4556703-4556867:+,chr2:64955644-64955985:-,chr22:23376881-23377015:-,chr5:103316338-103316409:-,chrX:15675690-15675779:+,chr20:36602698-36602742:-,chr6:37543831-37543940:+,chr5:16327581-16327643:-,chr6:89673324-89673553:+,chr14:85978970-85979101:+,chr7:38711699-38711779:+,chr22:22698114-22698408:+,chr5:119354255-119354367:-,chr2:142340354-142340453:+,chr12:101659714-101659970:-,chr6:80530632-80530681:-,chr22:34638057-34638290:+,chr3:75386807-75386885:-,chr1:167457369-167457522:+,chr9:90015381-90015454:+,chr2:137504676-137504792:-,chr1:37933028-37933210:+,chr1:200856015-200856126:+,chr9:23707438-23707613:+,chr3:41085750-41085955:-,chr13:112213080-112213302:-,chr8:20937248-20937356:+,chr15:82522145-82522205:+,chr9:86815772-86815966:+,chr21:33968233-33968336:-,chr3:198039147-198039225:-,chr8:143633450-143633519:-,chr5:116919188-116919285:+,chr10:110221438-110221538:-,chr8:78937887-78937957:-,chr10:9456422-9456533:-,chr13:83099293-83099404:-,chr19:21591933-21591999:+,chr1:22869843-22869952:-,chrX:130513726-130513803:-,chrX:52422069-52422175:+,chr1:228917430-228917613:+,chr7:74066729-74066777:+,chr12:78669205-78669258:+,chr12:90576485-90576582:+,chr6:31386842-31387028:-,chr10:122757161-122757233:+,chr1:209724030-209724145:-,chr3:98890392-98890457:-,chr9:74921504-74921603:-,chr12:40538794-40538848:+,chr7:36035850-36035989:+,chr20:45429445-45429671:+,chr1:92029365-92029533:-,chr14:44900890-44900960:+,chr13:27202087-27202310:-,chr18:30015666-30015807:+,chr8:36558717-36558813:+,chr2:111544203-111544288:+,chr3:187793367-187793492:-,chr4:24005599-24005672:+,chr16:48741225-48741403:+,chr2:187792496-187792557:+,chr16:32117105-32117291:-,chr21:44451142-44451290:-,chr4:65225860-65226011:-,chr3:127888547-127888644:-,chr10:89278220-89278369:+,chr20:35481133-35481252:-,chr10:26975966-26976043:-,chr12:30091301-30091416:-,chr3:157174344-157174556:+,chr13:24937577-24937771:-,chr2:232584306-232584796:-,chr7:65803364-65803423:+,chr3:5025512-5025637:-,chr1:39831971-39832058:+,chr3:107975625-107975765:-,chr15:83221297-83221376:+,chr16:84286546-84286670:+,chr4:156559101-156559200:+,chr14:105067464-105067670:-,chr21:41151942-41152042:-,chr4:123412129-123412235:+,chr7:113184649-113184762:+,chr6:89695649-89696022:+,chr10:18778292-18778365:+,chr7:149476610-149476869:+,chr6:10328428-10328524:-,chr12:116506798-116506914:-,chr8:58748474-58748557:-,chr13:106653881-106654155:+,chr8:128336123-128336214:+,chr19:6974491-6974675:-,chr17:58339243-58339448:+,chr13:66136714-66136876:-,chr7:78348377-78348426:+,chr4:139360504-139360629:+,chr7:64684087-64684206:+,chr1:16630890-16631110:-,chr16:86349018-86349156:-,chr4:10741945-10742091:+,chr2:201150371-201150490:-,chr6:70394685-70395044:+,chr3:130104166-130104298:-,chr6:22593714-22593834:-,chr20:10231484-10231620:-,chr5:181301180-181301262:+,chr3:117264789-117264882:+,chr4:56525842-56525935:-,chr10:110408968-110409063:+,chr1:24957412-24957480:+,chr12:96003000-96003126:+,chr9:135464750-135464851:-,chr17:4489870-4489992:-,chr1:89120145-89120291:+,chr12:124606284-124606360:-,chr4:105144428-105144535:-,chr5:7305074-7305204:-,chr15:61410716-61410993:+,chr18:1972010-1972096:+,chr7:15269637-15269735:+,chr5:106521829-106521946:-,chr6:23441580-23441667:+,chr7:43770630-43770726:-,chr1:11845547-11845767:+,chr2:55080205-55080296:+,chr19:52021251-52021326:+,chr5:136186468-136186559:-,chr18:49024542-49024663:+,chr20:53905249-53905405:-,chrX:13331180-13331274:+,chr1:243047712-243047876:-,chr16:62768992-62769085:+,chr10:28795952-28796125:+,chr13:42745088-42745349:-,chr9:87261192-87261271:-,chr2:1751230-1751475:+,chr2:228794505-228794621:+,chrX:121021754-121021885:-,chr7:55590655-55590708:+,chr22:22026222-22026323:-,chr7:156903305-156903505:+,chr13:96955862-96955964:-,chr17:77789895-77790017:+,chr9:134936359-134936574:+,chr1:174121667-174121787:-,chr7:30254112-30254281:-,chr13:38683687-38683788:-,chr2:951285-951589:-,chr7:105912483-105912639:+,chr12:109113066-109113416:+,chr14:52071449-52071508:+,chr9:72035404-72035520:+,chr13:90009917-90009980:-,chr1:227370934-227371004:-,chr5:72103583-72103635:-,chr4:145201483-145201626:-,chr8:93683354-93683424:-,chr2:81871305-81871440:+,chr1:115217877-115218202:+,chr20:24732781-24732930:-,chr3:44725679-44725871:-,chr21:39029003-39029137:-,chr5:74974902-74974983:+,chr16:48671864-48672034:+,chr12:130761298-130761538:+,chr10:46718349-46718414:+,chrX:71816322-71816399:+,chr22:38369986-38370046:-,chr17:31091025-31091119:-,chr12:103669212-103669405:-,chr2:200758959-200759047:+,chr3:103140813-103140955:+,chr10:132441431-132441573:-,chr7:155197262-155197375:-,chr4:19715707-19715765:+,chr14:71294037-71294281:-,chrX:8454815-8454924:+,chr1:38441203-38441370:-,chr21:35981751-35981917:-,chr7:64614499-64614589:+,chr8:39477696-39477944:-,chr9:21011344-21011439:-,chr9:78422094-78422193:+,chr11:112291320-112291406:+,chr3:183454012-183454094:+,chr17:48500865-48501065:-,chr17:81376041-81376174:-,chr2:43132370-43132481:-,chr20:22999587-22999939:-,chr3:159761310-159761463:-,chr19:48193017-48193078:-,chr1:209300431-209300505:+,chr6:83125509-83125669:-,chr5:27727219-27727272:-,chr2:113283672-113283740:+,chr8:22734066-22734161:+,chr5:7303730-7303824:-,chr2:160266230-160266280:-,chr1:875040-875156:-,chr3:197593091-197593160:-,chr6:56863071-56863177:+,chr3:62887058-62887120:-,chr17:76726970-76727358:+,chr15:84638396-84638478:+,chr1:34560957-34561084:-,chr15:68486477-68486767:-,chr6:49554877-49555158:+,chr5:82344328-82344466:+,chr4:56523793-56524055:-,chr14:102063743-102064026:-,chr7:117465747-117465832:+,chr1:71102149-71102265:+,chr3:156818198-156818359:+,chr15:93900519-93900779:+,chr6:36841401-36841513:-,chr17:16820619-16820744:-,chr12:40432378-40432463:+,chr1:1892028-1892349:+,chr20:57436239-57436613:-,chr17:19273134-19273276:+,chr1:87211565-87211716:+,chr16:66239529-66239667:-,chr7:49667243-49667309:-,chr21:39023858-39024056:-,chr5:30000916-30000990:-,chr4:147532494-147532641:-,chr10:9034515-9034611:+,chr1:185331255-185331382:-,chr6:37577314-37577424:+,chr19:23565212-23565367:-,chr2:230213654-230213770:+,chr4:162486911-162487030:-,chr9:78602585-78602652:+,chr22:32132221-32132508:+,chr1:38102424-38102497:+,chr12:52212542-52212721:-,chr2:230172570-230172803:+,chr18:10406656-10406859:-,chr13:27984352-27984401:+,chr15:61197318-61197466:+,chr1:173703705-173703915:-,chr9:27261830-27262037:-,chr2:108329419-108329517:+,chr12:97747260-97747485:-,chr5:97088700-97088757:+,chr15:62842800-62843044:-,chr12:124623549-124623803:-,chr7:38336717-38336827:+,chr10:130927062-130927197:+,chr1:148428751-148428848:+,chr2:60470043-60470307:+,chr12:8242362-8242471:+,chr1:85607976-85608075:+,chrX:17944684-17944834:-,chr6:14660783-14660869:+,chr1:181175710-181175835:+,chr21:9058823-9059061:+,chr10:50627338-50627610:+,chr8:1762779-1762929:-,chr1:209492446-209492554:-,chr2:131582018-131582130:+,chr14:72417721-72417849:-,chr7:45724353-45724481:-,chr1:62229758-62229903:+,chr10:124307220-124307378:-,chr6:1099713-1099954:-,chr1:186534056-186534139:-,chr5:114472189-114472358:-,chr3:131054468-131054582:-,chr5:75730064-75730193:+,chr14:53165922-53166000:+,chr19:1773634-1773728:-,chr3:64026212-64026274:+,chr10:64335607-64335790:-,chrX:71123063-71123194:-,chr1:95174066-95174182:-,chr2:40686387-40686573:-,chr9:90933170-90933274:+,chr12:30923757-30923909:-,chr7:156895405-156895513:+,chr7:155156849-155156989:-,chr4:14271870-14272034:+,chr12:124668050-124668235:-,chr7:66700769-66700850:+,chr19:12230460-12230516:-,chr1:113201773-113201843:-,chr1:4998595-4998699:+,chr8:137407031-137407153:-,chr14:85949027-85949246:+,chr14:45744032-45744168:+,chr1:68367598-68367691:-,chr19:53425330-53425452:+,chr5:126593351-126593448:-,chr4:138168717-138168846:+,chr5:124340897-124340983:-,chr14:66491607-66491686:+,chr7:65070346-65070485:+,chr8:78114805-78114945:-,chr10:107958219-107958302:-,chr15:99403242-99403586:+,chr9:41031371-41031513:-,chr6:31043048-31043179:+,chr7:30390729-30391036:+,chr1:110083404-110083519:+,chr22:20604897-20605104:-,chr21:32573284-32573369:-,chr12:124582341-124582400:+,chr3:158545402-158545578:-,chr7:118163837-118163934:-,chr5:95229975-95230086:+,chr16:89505045-89505154:-,chr3:44478582-44478670:+,chrX:153763710-153763850:-,chr14:100407320-100407398:+,chr12:6394217-6394329:+,chr5:31386174-31386341:+,chr19:28895492-28895606:+,chr16:29864728-29864876:+,chr3:4995739-4995809:-,chr4:137734920-137734999:-,chr22:23700726-23700846:-,chr6:18584203-18584325:+,chr4:108196577-108196640:+,chr1:110694396-110694575:+,chr20:60805395-60805506:+,chr7:135307154-135307311:-,chr9:96933795-96933916:-,chr12:124281253-124281443:+,chr6:6891353-6891461:+,chr11:8965904-8966073:+,chr7:157313154-157313242:-,chr12:100161602-100161870:-,chr20:22262538-22262655:-,chr17:10766679-10766773:+,chr12:69015439-69015636:+,chr20:48849435-48849554:-,chr1:99442827-99442887:-,chr4:6226926-6227004:+,chr22:23640308-23640427:-,chr13:56291312-56291404:-,chr8:35080869-35080971:+,chr4:98162508-98162636:+,chr1:58933643-58933796:+,chr14:30469174-30469355:-,chr22:26657482-26657655:+,chr16:15513310-15513429:-,chr14:50002749-50002950:-,chr6:117674647-117674836:-,chr18:78520277-78520348:+,chr1:145887216-145887330:+,chr18:58006101-58006241:+,chr5:42185848-42185981:-,chr12:127721501-127721630:-,chr10:47207361-47207602:+,chr20:60334545-60334657:-,chr5:43044699-43044886:+,chr9:14317225-14317346:+,chr13:81533299-81533453:+,chr7:36890187-36890347:+,chr20:47956740-47956854:+,chr4:8643749-8643845:+,chr6:25997903-25998012:+,chr5:173873087-173873319:-,chr9:33509130-33509200:-,chr18:56421475-56421567:+,chr13:51462266-51462420:+,chr7:122425961-122426212:+,chr2:45151127-45151238:-,chr14:105708359-105708665:-,chr7:65825135-65825259:+,chr18:3358439-3358623:-,chr1:162560475-162560653:-,chr17:77267233-77267357:+,chr2:235775657-235775793:-,chr4:115614143-115614223:+,chr5:179360967-179361075:+,chr2:41151044-41151177:+,chr20:37678340-37678619:+,chr22:22702572-22702676:-,chr2:78799430-78799515:+,chr3:100955588-100955689:+,chr4:116305977-116306067:-,chr14:90533358-90533472:-,chr6:40740976-40741053:+,chr9:95526073-95526131:-,chr17:48455738-48455791:+,chr9:135708413-135708482:-,chr10:125549326-125549438:+,chrX:102599704-102599848:+,chr4:54779949-54780109:+,chr12:30098915-30099142:-,chr18:26729060-26729252:-,chr9:70219803-70219922:-,chr10:108111497-108111603:-,chr13:44311997-44312092:+,chr10:86534925-86535164:+,chr17:10535046-10535235:+,chr8:37900904-37901053:+,chrX:153763710-153763818:-,chr5:52618949-52619035:+,chr21:28577275-28577381:-,chr2:234717660-234717765:+,chr17:28724739-28724894:-,chr9:99367612-99367719:-,chr1:39559216-39559366:-,chr1:19978734-19978883:-,chr12:55034670-55034793:-,chr2:224776990-224777152:+,chr6:143960473-143960557:-,chr4:26152621-26152765:-,chr18:2428889-2429039:+,chr14:92050341-92050537:-,chr19:42136672-42136888:+,chr13:41165551-41165609:+,chr19:14550208-14550513:-,chr10:132617536-132617614:-,chr20:23090592-23090736:+,chr9:104456514-104456602:+,chr6:101131635-101131698:+,chr6:83983267-83983482:+,chr14:98235573-98235677:+,chr5:31365254-31365413:+,chr2:65055530-65055621:-,chr6:130143750-130144052:-,chr10:44956747-44956990:-,chr7:65759175-65759272:+,chr1:163702667-163702833:+,chr5:43347230-43347339:+,chr1:155049269-155049362:-,chr15:25171047-25171093:+,chr17:48636629-48636774:-,chr18:77090817-77091057:+,chr10:108046446-108046561:-,chrX:69037065-69037117:+,chr7:109841449-109841571:-,chr1:94705439-94705558:-,chr3:5505448-5505519:+,chr19:56295067-56295154:+,chr8:29564991-29565080:+,chr4:125548249-125548356:+,chr3:53293856-53293909:+,chr19:6680537-6680600:+,chr19:28453844-28453936:-,chr18:22754547-22754646:-,chr19:52588532-52588614:+,chr18:40258243-40258335:+,chr2:19661478-19661587:-,chr10:20879571-20879695:+,chr8:38551455-38551579:-,chr3:107967488-107967565:-,chr18:52111374-52111556:+,chr17:28351271-28351330:+,chr12:55832959-55833542:+,chr7:89490120-89490275:+,chr1:5157537-5157856:-,chr5:83519995-83520169:-,chr1:84372042-84372229:-,chr2:31662858-31663010:-,chr4:177240937-177241126:+,chr2:143835799-143836035:-,chr2:224717612-224717764:+,chr9:105226092-105226322:-,chr4:16320065-16320147:+,chr3:18472362-18472460:+,chr10:3753657-3753771:-,chr1:110137004-110137112:+,chr5:58215787-58215857:-,chr8:81338073-81338180:+,chr1:185370668-185370790:+,chr3:134075035-134075214:-,chr2:170337849-170337949:-,chr20:50689721-50689824:-,chr8:20412393-20412660:+,chr12:14781911-14782037:+,chr19:31156356-31156418:-,chr2:120905377-120905451:-,chr5:8758098-8758251:-,chr4:38280586-38280682:+,chr10:125282490-125282626:+,chr1:18291739-18291800:-,chr12:93215582-93215680:-,chr13:114271799-114271923:-,chr7:17362852-17362998:-,chr7:153244457-153244567:+,chr6:148076617-148076742:+,chr15:75777351-75777471:+,chr2:45004408-45004505:+,chr9:38209826-38210013:-,chrX:145504295-145504443:+,chr3:166956793-166956936:-,chr17:6854214-6854436:+,chr5:101729221-101729321:+,chr10:32149166-32149402:+,chr6:143011656-143011781:-,chr7:153070882-153071005:+,chr12:46275201-46275376:+,chr15:34655619-34655778:-,chr6:97447615-97447677:+,chr4:108541500-108541593:-,chr10:90947932-90948050:+,chr6:167825403-167825503:-,chr8:141090209-141090417:-,chr2:236169233-236169385:+,chr21:9783248-9783306:-,chr13:74575460-74575584:-,chr12:127723506-127723707:-,chr16:51987114-51987175:-,chr10:3164095-3164286:+,chr2:27752872-27752948:+,chr3:127499119-127499248:-,chr9:93450479-93450597:-,chr2:103450473-103450616:-,chr13:47021647-47021693:+,chr6:15915468-15915556:+,chr12:100180553-100180717:-,chr15:69975750-69975828:-,chr1:39524836-39525058:-,chr7:134814664-134814746:-,chr11:778111-778219:+,chr22:31196936-31197158:+,chr1:116463705-116463938:-,chr1:67575072-67575200:+,chr1:180153010-180153190:-,chr4:182590934-182591070:-,chr2:104181079-104181171:+,chr5:161928612-161928669:-,chr10:9018697-9018798:-,chr7:110725702-110725830:-,chr3:114527222-114527355:+,chr1:223976880-223977116:-,chr4:185083255-185083427:-,chr2:208137056-208137180:+,chr9:135908652-135908920:+,chr3:58612978-58613150:+,chr10:70652312-70652431:+,chr17:22568586-22568728:-,chr14:65377521-65377602:+,chr13:105641946-105642093:-,chr3:107967488-107967680:-,chr1:219469665-219469841:-,chr4:127557078-127557184:-,chr16:90044502-90044624:-,chr21:38541244-38541355:+,chr12:11267176-11267333:-,chr3:115791096-115791175:-,chr21:39029001-39029137:-,chr3:71788704-71788792:+,chr1:115181352-115181460:+,chr15:95884795-95884978:+,chr12:73317729-73317807:-,chr8:130528844-130528915:-,chr4:21762921-21763033:-,chr13:40855755-40855816:-,chr4:85372677-85372748:+,chr6:94563220-94563337:-,chr2:18502668-18502779:-,chr6:169001921-169002037:-,chr20:53848023-53848209:+,chr22:50783120-50783295:+,chr1:238617141-238617190:+,chr6:57151028-57151196:-,chr6:15529516-15529714:+,chr17:48454113-48454255:+,chr2:230172099-230172194:+,chr21:26390131-26390266:+,chr8:143712630-143712808:+,chr22:20207973-20208064:-,chr21:22042945-22043109:-,chr12:132393031-132393169:-,chr19:11371688-11371875:-,chr15:31223250-31223337:-,chr8:101317782-101317944:+,chr7:32918311-32918373:-,chr10:125374663-125374843:+,chr12:113862238-113862364:+,chr7:119682766-119682814:-,chr18:2351184-2351430:+,chr16:646472-646609:+,chr15:79155392-79155583:-,chr5:159436287-159436494:+,chr17:39556286-39556414:+,chr16:7876080-7876135:-,chr5:44721794-44721952:-,chr9:118687905-118688004:-,chr6:14451497-14451662:-,chr1:16490865-16490927:-,chr2:105102836-105103108:-,chr1:148333879-148334114:-,chr15:31393576-31393692:+,chr19:34816249-34816460:-,chr21:44506647-44507100:+,chr6:234991-235116:+,chr1:212208188-212208386:+,chr6:126888216-126888339:-,chr1:16646980-16647117:+,chr2:119718656-119718767:+,chr1:67639515-67639588:-,chr1:229836010-229836079:-,chr15:65287737-65287900:+,chr7:63377745-63377810:+,chr1:158183931-158184036:+,chr2:95002972-95003140:-,chr3:103144627-103144674:+,chr2:88966215-88966558:-,chr7:123828957-123829125:+,chr3:16472791-16472870:+,chr3:178457094-178457238:+,chr4:1201986-1202190:+,chr6:14432182-14432267:-,chr10:47223815-47224027:+,chr3:42896723-42896776:+,chr21:35984572-35984831:-,chr4:26858199-26858348:+,chr20:46484575-46484719:-,chr7:76175481-76175571:+,chr5:138584795-138584921:+,chr19:51602203-51602483:+,chr16:75287279-75287473:+,chr16:65917231-65917332:-,chr12:83573820-83573951:+,chr22:27568787-27568914:+,chr13:53410904-53411048:+,chr14:81607590-81607702:-,chrX:11792975-11793169:+,chr9:33509130-33509337:-,chr2:42413699-42413761:-,chr16:87119524-87119592:+,chrX:103330921-103331041:+,chr9:87224106-87224278:-,chr2:222072263-222072338:+,chr1:159855896-159856104:+,chr14:22984652-22984821:+,chr5:102934354-102934438:-,chr17:68693970-68694139:-,chr2:219715364-219715413:+,chr1:203397015-203397128:+,chr1:62228160-62228329:+,chr16:29798727-29798848:-,chr19:42531384-42531537:+,chr3:195336932-195336978:-,chr16:84730286-84730408:-,chr7:117300862-117301031:+,chr7:44999280-44999374:-,chr10:105673558-105673689:-,chr2:74829968-74830045:-,chr7:105531497-105531652:-,chr8:142628455-142628504:+,chr17:45640389-45640456:+,chr12:69042960-69043064:-,chr13:21291374-21291544:+,chr5:103302815-103303001:-,chr19:40750285-40750434:-,chr22:35181565-35181718:-,chr9:16665065-16665176:-,chrX:145506747-145506992:+,chr19:3153122-3153254:-,chr7:46182722-46182780:+,chr6:87931481-87931644:+,chr10:33096470-33096607:-,chr8:39477696-39477847:-,chr13:18858804-18858874:-,chr4:88420356-88420429:-,chr7:129433327-129433398:-,chr1:178544875-178545029:+,chr16:55436473-55436669:-,chr18:64939076-64939163:-,chr19:3607975-3608245:+,chr6:27363179-27363303:-,chr9:84552234-84552324:+,chr20:41005899-41006048:+,chr8:144705953-144706043:+,chr13:97146992-97147112:+,chr6:2504095-2504321:+,chr1:232376598-232376922:-,chr16:31705890-31705995:+,chr17:62236800-62236878:-,chr6:1324753-1325196:-,chr1:211606107-211606288:-,chr6:112730850-112731038:-,chr9:124220762-124220918:-,chr16:56111808-56111948:+,chr3:106002266-106002371:+,chr4:68014938-68015057:-,chr12:129074906-129075076:+,chr7:97328524-97328648:-,chr15:77988421-77988637:+,chr2:23375598-23375687:-,chr19:37506583-37506666:-,chr20:23534198-23534309:+,chr1:173462324-173462455:-,chr1:155979320-155979399:+,chr4:98673264-98673428:+,chr18:71782190-71782276:-,chr15:43745022-43745168:-,chr22:23690232-23690357:-,chr13:52345496-52345539:-,chr6:39897197-39897404:-,chr2:113387609-113387695:+,chr12:46072222-46072546:+,chr9:130425022-130425146:-,chr4:187711744-187711958:+,chr1:29165890-29166065:-,chr4:13839434-13839591:-,chr19:18566918-18566978:-,chr16:47312642-47312741:+,chr5:9964835-9964939:-,chr9:136653396-136653519:+,chr19:12234713-12234825:+,chr9:73053229-73053316:+,chr4:3588934-3589015:+,chr21:46442497-46442685:+,chr1:208487531-208487638:+,chr3:59860967-59861170:+,chr13:81514372-81514532:+,chr6:159375742-159376070:-,chr1:93339156-93339275:-,chr10:120821203-120821355:-,chr9:82277049-82277163:+,chr17:38451306-38451528:-,chr4:78982989-78983092:+,chr20:54189360-54189400:+,chr2:237257091-237257207:+,chr16:22422161-22422215:-,chr1:98195387-98195489:+,chr9:103324657-103324777:-,chrX:120590442-120590531:+,chr2:131535083-131535319:-,chr9:95769943-95770110:+,chr15:57301439-57301608:+,chr1:94983549-94983634:-,chr2:236731668-236731819:-,chr3:86908986-86909059:-,chr1:212238907-212238977:-,chrX:119252650-119252836:-,chr10:89338195-89338336:-,chr2:201991951-201992234:-,chr8:102879896-102880059:+,chr1:114021929-114022043:-,chr2:42149935-42150057:-,chr4:156634747-156634872:-,chr6:129494068-129494293:-,chr17:64937144-64937248:+,chr13:19162039-19162111:-,chr3:31308847-31308927:-,chr1:115215996-115216096:+,chr16:89992721-89992829:+,chr22:22906342-22906605:+,chrX:137790248-137790356:+,chr17:3698063-3698254:+,chr2:131501358-131501509:+,chr15:87185878-87185958:-,chr6:170160125-170160345:-,chr1:206051853-206052002:+,chr4:6232860-6232967:+,chr5:144685114-144685195:+,chr8:139391554-139391792:-,chr17:34827656-34827842:-,chr1:90361560-90361731:+,chr2:10042633-10042777:-,chr14:61562461-61562592:-,chr3:63787108-63787214:-,chr9:92144478-92144568:+,chr17:39564760-39564915:+,chr7:155154564-155154656:-,chr5:173579470-173579683:+,chr1:201355950-201356012:-,chr2:189580418-189580563:-,chr15:82738514-82738615:-,chr13:99858691-99858815:-,chr22:50785173-50785294:+,chr8:23459214-23459355:+,chr2:84443221-84443401:-,chr18:66153411-66153488:-,chr17:6896316-6896460:+,chr13:34941500-34941703:-,chr8:48816913-48817084:+,chr15:96401453-96401572:-,chr21:9069445-9069600:-,chr1:112957559-112957723:+,chr2:118372507-118372581:-,chr9:86950867-86951071:+,chr2:204154425-204154546:+,chr18:10161048-10161153:+,chr4:11551879-11551955:+,chr13:29482114-29482378:-,chr1:905802-905988:+,chr20:45471153-45471282:+,chr3:192567515-192567625:+,chr4:106505957-106506036:+,chr8:36170410-36170586:+,chr2:238586679-238586770:+,chr7:117191635-117191762:+,chr14:70223562-70223621:+,chr12:40465973-40466039:+,chr14:38951669-38951791:+,chr2:214091358-214091508:-,chr3:51818209-51818472:+,chr7:100599671-100599842:-,chr13:25117142-25117298:+,chr2:45084450-45084638:-,chr17:28938920-28938976:+,chr10:17543702-17543790:-,chr6:114715656-114715788:+,chr19:37884064-37884241:+,chr13:32877431-32877498:-,chr1:116882551-116882668:+,chr3:127543384-127543524:+,chr7:124287215-124287291:-,chr1:75972220-75972266:+,chr14:101632864-101633002:+,chr1:90360842-90360995:+,chr12:120631195-120631387:-,chr7:152559163-152559307:-,chr8:88944924-88945045:+,chr2:176857850-176857946:+,chr2:161899781-161899863:-,chr4:33276863-33276937:+,chr9:107586079-107586178:+,chr8:120440122-120440246:-,chr4:136273979-136274062:-,chr3:159768304-159768500:-,chr4:55178279-55178350:+,chr3:139444294-139444511:+,chr2:187857573-187857754:+,chr2:32039279-32039493:-,chr13:85531437-85531524:-,chrX:135974637-135974936:+,chr8:101136930-101137027:+,chr8:92460448-92460574:-,chr14:94001145-94001320:+,chr19:1358588-1358701:+,chr5:18732890-18733040:-,chr13:26609403-26609595:-,chr6:23394804-23394955:+,chr2:85997431-85997642:-,chr2:45190883-45191085:-,chr2:38184330-38184396:-,chr16:2311375-2311445:+,chr5:124991061-124991139:-,chr16:383290-383430:+,chr17:62889699-62889816:+,chr1:179091984-179092059:-,chr2:105105044-105105208:+,chr17:19580234-19580336:+,chrX:98864611-98864720:+,chr8:107600011-107600248:-,chr6:71450822-71450907:+,chr1:114022680-114022781:-,chr10:119001828-119001949:-,chr3:9987815-9988008:+,chr1:201412685-201412736:+,chr1:114538891-114539010:-,chr2:40195760-40195931:+,chr19:1738955-1739050:-,chr15:87178646-87178787:-,chr1:99429460-99429559:-,chr20:29416397-29416475:-,chr21:25460356-25460419:-,chr4:11328551-11328712:+,chr3:14225447-14225627:+,chr4:176419036-176419102:+,chr9:21329331-21329420:-,chr5:68714701-68714790:-,chr2:219917763-219917945:+,chr16:54919110-54919210:-,chr1:185323975-185324029:-,chr5:73397509-73397680:+,chr2:129873193-129873271:-,chr15:93106205-93106301:+,chr1:178037694-178037802:-,chr15:74212146-74212278:+,chr13:91194014-91194081:-,chr5:169089912-169089984:+,chr8:12659762-12659830:-,chr2:74732032-74732146:-,chr6:23175254-23175340:-,chr20:50029208-50029442:-,chr21:21693861-21693933:+,chr20:9625889-9626020:+,chr1:221079830-221080011:+,chr1:84455718-84455794:-,chr7:148798576-148798678:+,chr2:159392101-159392215:+,chr5:40762843-40762893:+,chr7:135254971-135255129:-,chr12:67807489-67807573:+,chr5:167073242-167073357:+,chr2:223018827-223018953:-,chr10:95173068-95173188:-,chr21:32086204-32086299:-,chr1:221182365-221182459:-,chr3:14923091-14923279:-,chr6:157719183-157719258:-,chr1:84618733-84618882:-,chr19:51971096-51971167:+,chr8:10856216-10856304:+,chr1:234634534-234634721:-,chr9:135131547-135131711:+,chr16:5893160-5893280:-,chr6:10415287-10415381:+,chr5:153068712-153068814:-,chr8:37076038-37076113:-,chr1:38528263-38528378:+,chr13:30364069-30364208:-,chr7:145158880-145159015:+,chr6:19086161-19086372:-,chr11:35088438-35088576:+,chr17:6568333-6568735:+,chr2:44836414-44836611:-,chr4:85236692-85236788:+,chr3:94123592-94123752:+,chr18:70670435-70670617:-,chr19:22599429-22599537:+,chr10:121076306-121076421:-,chr2:199227605-199227748:-,chr7:136914130-136914300:-,chr7:38359500-38359607:+,chr1:185366417-185366529:+,chr8:53257595-53257828:-,chr3:196198276-196198348:-,chr8:105785062-105785218:-,chr9:38432336-38432432:+,chr22:22747621-22747912:+,chr14:24501560-24501737:+,chr13:104837203-104837302:-,chr22:31326839-31327019:+,chr1:38209271-38209467:+,chr10:4391724-4391827:+,chr2:104144096-104144313:-,chr6:77433461-77433664:-,chr8:128020339-128020720:+,chr1:45004316-45004389:+,chr17:10318452-10318550:+,chr9:78420280-78420396:+,chr13:84229436-84229548:+,chr5:67823974-67824043:-,chr1:162446298-162446571:+,chr7:81583120-81583271:-,chr2:42617263-42617387:-,chr12:5521395-5521632:+,chr7:135270019-135270115:-,chr14:36165112-36165296:+,chr14:93989133-93989199:-,chr1:15120577-15120695:-,chr2:55772854-55772913:+,chr15:35711707-35711792:+,chr2:130431193-130431364:-,chr5:81814204-81814287:-,chr12:105742829-105742906:-,chr15:77915640-77915744:-,chr12:118955806-118955895:-,chr4:181488188-181488406:-,chr1:213378733-213378883:+,chr4:59791945-59792115:-,chr1:91518533-91518676:-,chr1:38214265-38214516:-,chr5:105246297-105246367:-,chr3:192295579-192295689:+,chr8:230804-230908:-,chr12:100177043-100177121:-,chr5:68745453-68745532:-,chr14:90824078-90824162:-,chr17:41554280-41554412:-,chr12:110816194-110816539:+,chr5:12530475-12530614:-,chr6:139355682-139355742:+,chr3:52244941-52245241:+,chr15:39388635-39388908:+,chr12:5273500-5273621:+,chr10:86534168-86534344:+,chr10:45549809-45549914:+,chr2:7867432-7867632:-,chr9:70229214-70229390:-,chr8:99659879-99660017:-,chr19:23095544-23095700:+,chr22:42858387-42858523:-,chr11:112291247-112291406:+,chr17:45908267-45908384:-,chr3:35489627-35489822:+,chr1:77946530-77946577:-,chr12:110370771-110371157:-,chr20:45188221-45188568:+,chr7:94129886-94129977:-,chr10:8039738-8039888:-,chr2:51333515-51333666:-,chr12:115310714-115310899:-,chr15:80436083-80436388:-,chr1:18001809-18001863:-,chr18:77627335-77627485:+,chr4:104666897-104667014:-,chr22:18070767-18070823:+,chr15:63431057-63431343:+,chr14:71413948-71414015:+,chr15:99148586-99148710:-,chr6:149885585-149885674:+,chr3:196324781-196324867:+,chr6:41119241-41119464:+,chr6:44704718-44704847:-,chr11:120254823-120254978:-,chr2:183128353-183128416:-,chr13:106568436-106568573:+,chr1:65306433-65306586:-,chr4:119488645-119488718:+,chr2:159635185-159635255:-,chr3:64894522-64894648:-,chrX:130493735-130493831:-,chr17:2177217-2177265:+,chr10:69547992-69548130:+,chr12:8234134-8234448:-,chr19:14119099-14119192:+,chr1:148425506-148425665:+,chr15:69072354-69072415:-,chr18:29234877-29234954:-,chr6:159466347-159466512:+,chr5:37547-37721:-,chr2:217220787-217220856:-,chr16:89296716-89296765:+,chr7:44986868-44987076:+,chr4:144342988-144343084:+,chr9:115665603-115665666:+,chr8:94020382-94020461:+,chr6:160486827-160487004:+,chr16:29212856-29213014:-,chr17:50917150-50917212:+,chr5:29164930-29165068:+,chr18:57915268-57915415:+,chr9:125412066-125412235:+,chr2:191693203-191693417:+,chr7:27099074-27099367:+,chr19:50957637-50957770:+,chr9:36141846-36142092:+,chr1:206041566-206041691:+,chr9:135163998-135164081:+,chr10:7807636-7807747:-,chr6:121917344-121917501:+,chr5:66466386-66466517:+,chr1:10813342-10813397:-,chr21:41152798-41152915:-,chr4:1250111-1250351:+,chr5:177713748-177713917:-,chr18:78173939-78174048:+,chr4:40630463-40630622:-,chr16:35479265-35479365:-,chr8:66221024-66221208:-,chr2:227222382-227222495:-,chr7:140939387-140939484:+,chr13:67581265-67581345:-,chr5:1178438-1178555:-,chr2:138152467-138152668:-,chr1:16889548-16889604:-,chr10:125972962-125973125:-,chr3:21236159-21236283:+,chr7:75525905-75526008:-,chr7:47037959-47038056:-,chr22:35580900-35580988:-,chr2:145185996-145186132:+,chr6:23402941-23403124:+,chr6:33876917-33877125:+,chr4:145251434-145251485:-,chr2:122040191-122040307:+,chr2:46393113-46393195:-,chr4:128292934-128293123:+,chr9:37396161-37396225:+,chr3:28577033-28577150:+,chr1:165539435-165539613:-,chr10:37977741-37977896:+,chr7:55254282-55254408:-,chr2:127498708-127498831:+,chr5:177602032-177602194:+,chr18:57896810-57896907:-,chr12:9655221-9655304:+,chr15:28804728-28804906:+,chr19:19861063-19861317:-,chr7:118545603-118545687:+,chr15:62258056-62258115:-,chr11:69417866-69418070:-,chr4:10870968-10871075:+,chr16:20749910-20750004:+,chr3:106748395-106748470:-,chr4:75212149-75212237:-,chr21:13962740-13962872:-,chr5:61627981-61628068:-,chr8:20900070-20900166:+,chr15:96124304-96124386:-,chr10:1759773-1759972:-,chr6:27367517-27367613:-,chr17:39546617-39546759:+,chr1:159855910-159856161:+,chr8:141028516-141028699:+,chr1:34560957-34561069:-,chr8:97419070-97419169:-,chr5:44119596-44119756:-,chr6:66458278-66458374:-,chr6:34069335-34069404:+,chr8:48922690-48922765:+,chr16:2469994-2470183:-,chr12:67678863-67678973:+,chr21:28821905-28821974:-,chr17:5517804-5518086:+,chr12:105545339-105545560:+,chrX:13330829-13330905:+,chr12:55832959-55833015:+,chr3:129233224-129233490:+,chr14:102530856-102531029:+,chr1:37910005-37910198:+,chr3:74906626-74906723:+,chr10:105502200-105502431:-,chr8:54377328-54377379:+,chr8:101992035-101992206:+,chr9:113618250-113618326:+,chr8:261350-261497:-,chr1:89098507-89098566:+,chr9:137826913-137827060:-,chr8:123180132-123180230:+,chr2:154475810-154475922:-,chr7:76093297-76093402:-,chr5:171841011-171841153:+,chr3:71288315-71288423:-,chr3:5441556-5441638:+,chr17:6899391-6899491:+,chr9:113647875-113648003:+,chr10:132442261-132442344:-,chr22:26836616-26836843:+,chr12:53963934-53964125:-,chr7:84971087-84971214:+,chr6:148958106-148958228:-,chr13:94590857-94590944:-,chr9:749336-749497:-,chr4:151891167-151891330:-,chr15:62248397-62248539:-,chr22:20498667-20498792:+,chr22:47207891-47207984:+,chr1:25132376-25132427:-,chr2:167830062-167830373:-,chr14:105921063-105921249:+,chr19:46576599-46576718:-,chr16:21338921-21339039:+,chr8:5180174-5180243:+,chr9:82273407-82273482:+,chr21:34657352-34657463:-,chr1:115543012-115543150:+,chr17:77825510-77825571:+,chrX:129234434-129234524:+,chr14:98110256-98110398:+,chr9:17932907-17933026:+,chr5:180830072-180830407:-,chr15:68486644-68486767:-,chr2:81869664-81869784:+,chr15:90903231-90903433:+,chr1:24023667-24023762:+,chr15:83013714-83013772:+,chr9:96114635-96114755:-,chr1:114425449-114425620:-,chr6:87939132-87939283:+,chr17:49844929-49845088:+,chr1:4122219-4122321:+,chr13:79318821-79318880:-,chr4:6767448-6767662:+,chr3:109379102-109379292:+,chr4:140136629-140136789:+,chr15:51279234-51279327:+,chr1:157226183-157226283:-,chr2:101273127-101273342:-,chr12:56627017-56627115:-,chr3:180527153-180527248:-,chr19:50809926-50810012:+,chr13:31441098-31441181:+,chr1:101308267-101308374:-,chr18:36708173-36708396:-,chr9:106051506-106051637:-,chr9:82249892-82249949:+,chr15:96396056-96396189:-,chr9:27258412-27258520:-,chr1:60254478-60254627:+,chr10:42551573-42551815:-,chr5:173469469-173469718:+,chr1:150563102-150563218:-,chr4:156327780-156327946:-,chr19:22600168-22600287:+,chr1:100645170-100645236:-,chr1:81514630-81514709:-,chr8:134764764-134765000:+,chr20:48062656-48062770:+,chr3:152495996-152496067:-,chr2:176859088-176859305:+,chr9:38469847-38469966:+,chr12:9616378-9616427:+,chrX:9177687-9177756:-,chr1:24938767-24938902:+,chr6:169420976-169421175:-,chrX:48324065-48324201:+,chr8:116201056-116201163:+,chr2:155702402-155702478:-,chr13:33663890-33664138:-,chr3:61311967-61312141:+,chr20:60753321-60753454:+,chr6:45573379-45573446:-,chr6:79777848-79777950:+,chr18:35305976-35306092:+,chr21:45364893-45364998:-,chr16:18019669-18019721:+,chr17:58351999-58352196:+,chr17:64973242-64973518:-,chr16:20749265-20749369:+,chr6:96710134-96710211:-,chr2:30119768-30119850:-,chr4:89177339-89177462:+,chr1:84617102-84617163:-,chr20:63973640-63973786:+,chrX:75624701-75624889:+,chr5:175349760-175349907:+,chr3:10762832-10762923:-,chr2:218371857-218371981:-,chr1:156510047-156510258:+,chr14:85407499-85407661:-,chr7:25945251-25945411:+,chr6:109916987-109917219:+,chr16:1262563-1262711:-,chr4:133077369-133077456:-,chr16:29864728-29865238:+,chr6:75398900-75398999:+,chr20:52452359-52452445:+,chr6:7641349-7641451:-,chr2:29063710-29063892:+,chr1:167058307-167058428:+,chr7:45781495-45781554:+,chr1:179588571-179588663:-,chr21:38333316-38333377:-,chr18:76981316-76981485:+,chr9:13450581-13450652:+,chr1:33347673-33347850:+,chr4:141316121-141316222:-,chr17:2323242-2323346:+,chr3:178084005-178084202:-,chr12:2767904-2768064:-,chr4:153908193-153908316:+,chr1:68460080-68460240:+,chr16:11196203-11196308:+,chr17:47021850-47021922:+,chr4:38750594-38750740:+,chr12:22708656-22708741:+,chr3:108024193-108024560:-,chr3:16384465-16384573:+,chr10:124329077-124329200:-,chr12:64389033-64389415:+,chr3:146373248-146373398:+,chr16:3116282-3116520:-,chr22:46549157-46549322:-,chr1:106252148-106252283:+,chr22:37745471-37745541:-,chr1:202152294-202152380:+,chr1:178527219-178527302:-,chr3:10023530-10023748:-,chr16:3144743-3144832:+,chr8:23225805-23226124:+,chr22:47629328-47629717:-,chr4:172664130-172664263:-,chr14:85982574-85982709:+,chr18:14929911-14929999:+,chr17:33565758-33565922:+,chr17:81939557-81939644:+,chr2:119696980-119697111:+,chr2:11740919-11741303:-,chr10:122785961-122786179:+,chr1:18166924-18167025:-,chr12:65647394-65647700:+,chr3:197889236-197889353:+,chr16:62037213-62037344:+,chr1:247183636-247183727:+,chr3:125862816-125863114:-,chr12:110453764-110453841:+,chr19:19956738-19957017:+,chr3:129880309-129880560:-,chr1:34463063-34463110:-,chr20:21782283-21782348:+,chr15:69090915-69090989:+,chr13:40854661-40854750:-,chr5:5694746-5694857:+,chr2:80030502-80030554:-,chr16:89297191-89297751:+,chr4:141313620-141313783:-,chr2:145034794-145034886:+,chr12:125153920-125154125:+,chr4:187316269-187316443:+,chr7:133215701-133215802:+,chr1:2581560-2581651:+,chr9:80617995-80618083:+,chr1:199452702-199452859:+,chr6:41120523-41120658:+,chrX:130495129-130495207:-,chr1:157945656-157945762:+,chr17:48522797-48522893:-,chr19:42839295-42839379:-,chr11:69486040-69486144:+,chrX:17194013-17194188:+,chr4:185397150-185397311:+,chr5:6379230-6379321:+,chrX:41287871-41288013:-,chr7:132122854-132123006:+,chr6:19301943-19302179:-,chr13:110957180-110957252:-,chr12:89551540-89551679:+,chr4:27787324-27787412:+,chr19:13417094-13417288:+,chrX:129296264-129296409:+,chr21:39722473-39722552:+,chr3:155252303-155252573:+,chr5:161111559-161111629:+,chr13:33188157-33188258:+,chr3:49553548-49553666:-,chr21:42462287-42462451:+,chr5:116919799-116919955:+,chrX:80746821-80746880:-,chr10:79510529-79510591:-,chr17:83169440-83169612:+,chr18:48688253-48688425:-,chr2:104338886-104339016:-,chr7:2617650-2617802:-,chrX:40115392-40115468:+,chr4:10373787-10374007:+,chr2:74934057-74934159:+,chr1:211686470-211686560:+,chr9:108049719-108049878:-,chr14:102580087-102580301:+,chr21:14305696-14305843:+,chr19:48663197-48663268:+,chr7:153748755-153749009:+,chr9:34084332-34084413:+,chr1:37409812-37409952:-,chr10:107388288-107388411:+,chr4:148801426-148801581:-,chr3:64462268-64462459:-,chr7:32933814-32933897:-,chr19:51414320-51414536:+,chr3:186700815-186700902:+,chr1:46134531-46134655:+,chr2:233175462-233175586:-,chr6:126472467-126472595:-,chr9:113617235-113617335:+,chr2:178523538-178523637:+,chr5:181291673-181291739:+,chr5:135147083-135147201:+,chr3:131999780-131999866:+,chr22:26656032-26656155:+,chr4:174526812-174526909:+,chr3:133382775-133382923:-,chr6:66148364-66148446:+,chr12:88319142-88319248:+,chr13:18854777-18854860:-,chr7:132119131-132119289:+,chr16:77443845-77444072:+,chr1:212431741-212431845:-,chr13:89553731-89553796:-,chr1:115218519-115218599:+,chr15:78960012-78960067:+,chr21:33436883-33436993:-,chr10:6616006-6616092:+,chr5:97096381-97096474:+,chr20:51140689-51140915:+,chr2:216864392-216864560:-,chr3:9987815-9987906:+,chr7:55590304-55590465:+,chr13:20567670-20567998:+,chr12:124608703-124608792:-,chr1:16649607-16649714:+,chr19:49844316-49844597:-,chr2:232595820-232595937:-,chr1:234680809-234680926:+,chr5:173728004-173728317:-,chr17:45627376-45627683:+,chr7:155415219-155415368:+,chr4:118675516-118675641:-,chr3:162725755-162725869:+,chr3:153357108-153357240:+,chr9:95466929-95467221:+,chr2:173223818-173223924:-,chr6:97618126-97618236:+,chr3:1008099-1008267:+,chr5:61302278-61302379:+,chr4:118373815-118373894:-,chr7:35147791-35147883:-,chr3:147507941-147508053:+,chr4:123550662-123550777:+,chr3:33929413-33929474:+,chr1:207806005-207806137:-,chr13:79406427-79406478:+,chr6:114052517-114052642:+,chr3:160018936-160019082:-,chr22:16622841-16622898:+,chr3:119665251-119665324:-,chr4:98169290-98169429:+,chr8:41106977-41107065:+,chr4:52123229-52123316:+,chr8:118781010-118781059:+,chr22:23771187-23771305:+,chr7:57541151-57541272:-,chr1:232281155-232281293:-,chr3:19722913-19723040:+,chr3:175415998-175416119:-,chr3:18527174-18527247:+,chr10:64286466-64286546:+,chr5:161063527-161063674:+,chr15:73809422-73809597:-,chr1:63321363-63321464:-,chr12:19945350-19945526:-,chr6:159588169-159588424:-,chr20:51131647-51131859:+,chrX:147910826-147910996:-,chr6:84567637-84567814:-,chr19:14279804-14279893:-,chr7:144903565-144903684:+,chr7:142271148-142271222:-,chr9:1382543-1382670:+,chr9:23671729-23671914:-,chr9:98866685-98866853:-,chr20:57294230-57294384:-,chr9:94200814-94200873:-,chr7:122354259-122354417:+,chr12:20099123-20099206:+,chr7:121813854-121813986:+,chr1:10376640-10376809:-,chr16:3545884-3545999:+,chr20:21195972-21196095:-,chr12:2770309-2770454:-,chr18:6568533-6568765:+,chr3:4765127-4765278:-,chr13:81326030-81326192:+,chr15:26125926-26126023:+,chr22:50209212-50209640:-,chr15:74354526-74354686:+,chr12:40523392-40523446:+,chr21:14011696-14011811:+,chr17:62340072-62340177:+,chr3:72685695-72685803:-,chr10:130124228-130124320:-,chr12:14568019-14568193:+,chr17:18106403-18106592:-,chr18:3886784-3886861:+,chr13:50525952-50526008:-,chr18:77627335-77627511:+,chr3:83970486-83970574:+,chr10:47407648-47407707:+,chrX:23770105-23770297:-,chr2:207251710-207251867:+,chr9:72567274-72567372:-,chr3:106417534-106417710:-,chr19:22597284-22597401:+,chr13:20942141-20942246:-,chr6:44148784-44148929:-,chr4:82256408-82256500:-,chr5:150983988-150984168:+,chr1:160210421-160210543:-,chr6:132936561-132936651:+,chr7:182936-183109:-,chr6:30058115-30058191:-,chr20:61934924-61934998:-,chr1:222823884-222823946:+,chr16:82052293-82052459:-,chr10:114933909-114934037:-,chr1:247185184-247185323:+,chr16:35505762-35505891:-,chr14:36214959-36215059:+,chrX:103491214-103491371:+,chr20:50944357-50944552:+,chr1:68417665-68417730:+,chr1:172442752-172442831:-,chr6:40337029-40337260:+,chr3:30298293-30298426:+,chr2:147608762-147608884:-,chr3:155829856-155829904:-,chr1:70031132-70031223:-,chr6:108922975-108923045:-,chr8:102814095-102814194:+,chr18:57161953-57162057:-,chr12:108634331-108634423:+,chr8:29679413-29679691:-,chr2:10142255-10142376:+,chr7:156480195-156480256:-,chr14:101731054-101731137:-,chr13:51468772-51468895:+,chr4:77631839-77632043:-,chr15:96259116-96259196:+,chr2:224203165-224203257:+,chr1:68479160-68479310:+,chr4:114459214-114459380:+,chr14:103118618-103118681:-,chr17:43166980-43167263:-,chr7:157857290-157857549:+,chr1:35177319-35177400:-,chr4:116233821-116233921:+,chr8:6674546-6675070:-,chrX:46263811-46263920:+,chr1:221078080-221078212:+,chr1:53340726-53340774:-,chr8:18400628-18400723:-,chr3:75426450-75426600:-,chr1:219481609-219481715:+,chr1:87961832-87961882:+,chr15:82400660-82400717:+,chr9:97155604-97155724:-,chr1:74036689-74036786:+,chr17:52925033-52925184:+,chr17:69964488-69964553:+,chr1:151283188-151283319:+,chr16:29864304-29864392:+,chr9:96918643-96918827:-,chr10:43945994-43946151:+,chr2:207667499-207667565:+,chr9:136971498-136971577:+,chr20:57186113-57186255:+,chr12:93139048-93139131:-,chr9:120359197-120359339:-,chrX:75655800-75655968:+,chr19:43479377-43479492:-,chr5:159487375-159487506:-,chr9:15408847-15408951:-,chr10:131755328-131755439:+,chr8:29596317-29596544:+,chr7:132137581-132137671:+,chr19:50811257-50811328:+,chr6:82113457-82113558:+,chr12:2796877-2796941:-,chr1:25040791-25040878:+,chr1:208267643-208267772:-,chr5:155118602-155118683:+,chr7:107656122-107656235:-,chr13:22650336-22650533:-,chr11:65790762-65791085:-,chr13:44161751-44162038:+,chr12:122518839-122519052:-,chr9:81339171-81339264:-,chr8:143417741-143417920:+,chr9:1327074-1327174:+,chr6:167725744-167725842:-,chr2:55306099-55306229:+,chr4:3285915-3286076:+,chr6:10335893-10336069:-,chr14:22465237-22465287:-,chr4:170172812-170172873:+,chr3:29274323-29274430:-,chr19:22821100-22821334:+,chr15:64838969-64839135:-,chr2:80612942-80612995:-,chr13:36755156-36755388:-,chr21:37570170-37570301:+,chr11:28920743-28920855:-,chr1:196186099-196186399:+,chr12:6368615-6368834:+,chr2:125576668-125576729:-,chr13:25118825-25118897:+,chr4:1761906-1761975:-,chr14:83570266-83570351:-,chr14:64358769-64358860:-,chr5:108485768-108485871:+,chr5:36690540-36690648:-,chr20:46768006-46768073:-,chr9:114153095-114153205:-,chr4:10624779-10624920:+,chr14:102101875-102102083:-,chr2:74721774-74721834:+,chr17:18360414-18360553:-,chr20:48194454-48194650:+,chr10:26638421-26638511:+,chr5:136400141-136400196:+,chr2:234148444-234148609:-,chr7:57222024-57222318:-,chr14:97707793-97707976:+,chr22:42120036-42120129:+,chr17:27071922-27072158:-,chr8:3019797-3019905:+,chr8:128695871-128696050:-,chr19:55265278-55265379:-,chr6:52150882-52151120:-,chr2:70015448-70015518:-,chr5:104387063-104387176:+,chr21:14008187-14008303:+,chr19:12237090-12237410:+,chr12:75295043-75295169:+,chr1:247192489-247192576:+,chr5:83527226-83527388:-,chr10:33489719-33490034:+,chr10:36595114-36595193:-,chr9:91069457-91069631:-,chr18:11914195-11914427:-,chr10:16283733-16283909:+,chr2:7216078-7216192:-,chr5:132352489-132352632:-,chr16:72617338-72617554:-,chr1:16643028-16643146:-,chr4:189721206-189721411:-,chr4:76639578-76639643:+,chr12:88691257-88691389:+,chr15:74311861-74311959:-,chr1:31769353-31769534:-,chr8:127559926-127560037:+,chr3:126095189-126095482:+,chr7:65727055-65727109:-,chr1:1063079-1063202:+,chr7:31161312-31161400:+,chr3:15970260-15970483:+,chr5:8528477-8528679:+,chr6:43891129-43891466:+,chr18:63090335-63090438:+,chr4:19007104-19007226:-,chr4:119434740-119434976:-,chr15:62327228-62327388:-,chr12:28576120-28576287:-,chr6:168415217-168415502:+,chr1:16691113-16691295:-,chr20:50667760-50667855:+,chr2:95006583-95006726:-,chr3:166903113-166903181:-,chr4:187084738-187084846:+,chr10:14088122-14088216:+,chrX:137019287-137019342:+,chr10:37884015-37884111:+,chr20:48016818-48016905:+,chr20:50208970-50209112:+,chr17:6898529-6898699:+,chr21:26939616-26939742:+,chr18:4017873-4018031:+,chr19:28461287-28461563:-,chr8:98467164-98467217:+,chr6:44139513-44139630:-,chr12:32036681-32036761:-,chrX:130487466-130487558:-,chr3:31029154-31029501:-,chr1:58911974-58912046:-,chr14:45624811-45624862:+,chr8:60337201-60337366:-,chr9:78423024-78423213:+,chr10:130128316-130128380:-,chr12:108636395-108636456:+,chr2:106767688-106767835:+,chr12:83191028-83191132:+,chr12:127119554-127119679:+,chr10:50627420-50627610:+,chr1:78342526-78342641:+,chr18:73760264-73760381:+,chrX:10506416-10506486:-,chr16:10217089-10217206:-,chr3:83384516-83384587:+,chr4:184341953-184342054:-,chr12:129111420-129111670:+,chr19:48191914-48191983:-,chr6:15076909-15076980:-,chrX:101418910-101419001:+,chr20:18378698-18378948:+,chr4:92257853-92258021:-,chr17:60085055-60085204:-,chr12:55634528-55634620:-,chr2:189346225-189346295:-,chr20:1867933-1868094:-,chr1:111363508-111363633:-,chr4:57605666-57605872:-,chr1:31787619-31787828:-,chr7:92906091-92906280:+,chr5:103933789-103933973:+,chr3:194160786-194160896:-,chr3:167903306-167903451:+,chr1:166671711-166671854:+,chr7:150388040-150388214:-,chr1:51001451-51001570:+,chr9:96262028-96262124:+,chr7:75484198-75484301:-,chr14:44766219-44766335:-,chr1:923013-923462:-,chr12:98343353-98343457:-,chr8:89533573-89533634:-,chr13:83509460-83509546:+,chr1:227948545-227948602:+,chr12:127721501-127721600:-,chr4:577290-577435:+,chr9:38501970-38502082:+,chr12:124669201-124669313:-,chr2:94881272-94881439:-,chr8:76683052-76683197:-,chr18:34902853-34902933:-,chr2:180823933-180824071:+,chr12:46071469-46071723:+,chr12:130774854-130774947:-,chr2:83177023-83177230:+,chr2:45121451-45121524:-,chr9:118976285-118976514:+,chr22:27978435-27978708:+,chr6:15008925-15009085:-,chr15:84570487-84570644:-,chr14:54489170-54489306:+,chr5:155387883-155388091:+,chr12:257271-257437:-,chr1:246781590-246781686:-,chr14:64354721-64354923:-,chr21:15962674-15962901:+,chr9:107577005-107577117:+,chr15:39272252-39272432:+,chr2:112619463-112619575:-,chr8:65289271-65289399:-,chr19:43925142-43925445:+,chr11:111453409-111453584:+,chr1:111909657-111909894:+,chr6:57948873-57949069:-,chr6:66442008-66442157:-,chr14:38745428-38745545:-,chr3:135839865-135839978:-,chr15:20290113-20290194:+,chr14:53168249-53168388:+,chr3:104764379-104764444:-,chr14:102580809-102581004:+,chr3:107320330-107320423:-,chr17:2012762-2013136:-,chr6:112258358-112258553:+,chr6:1323899-1324209:-,chr6:122284442-122284562:+,chr12:120303540-120303683:-,chr22:26666860-26666938:+,chr12:5430341-5430396:-,chr22:39015595-39015699:+,chr4:4575058-4575212:-,chr3:165499121-165499288:+,chr1:226124127-226124370:+,chr20:25128240-25128361:+,chr15:74605957-74606096:+,chr1:37373623-37373765:-,chr20:49771011-49771081:-,chr6:116355680-116355817:+,chr5:149640999-149641149:-,chr5:117505635-117505705:+,chr2:116016994-116017129:+,chr7:81597656-81597827:-,chr6:57134147-57134216:-,chr7:66390104-66390251:-,chr2:57706423-57706584:+,chr10:21340142-21340314:-,chr1:178033027-178033086:-,chr6:40902601-40902699:-,chr15:84635852-84635913:+,chr2:176770703-176770822:+,chr2:214947825-214947948:+,chr5:7314487-7314681:+,chr8:9193410-9193767:+,chr4:74878452-74878548:-,chr2:207241260-207241475:+,chr1:172399819-172399917:-,chr2:217207669-217207840:-,chr2:65453883-65453983:-,chr10:6841852-6842017:-,chr20:63820750-63820872:+,chr12:91987533-91987644:-,chr19:51341066-51341295:+,chr21:21665026-21665197:-,chr9:107446480-107446569:-,chr16:31701663-31701859:+,chr5:88325398-88325523:+,chr22:37317392-37317506:-,chr12:88056907-88057021:+,chr1:59012906-59012978:-,chr2:103404954-103405027:+,chr1:44039907-44040072:+,chr2:42980283-42980375:-,chr21:22114758-22114899:+,chr2:51342580-51342713:-,chr15:96132540-96132700:-,chr6:52666389-52666519:+,chr10:131753474-131753644:-,chr14:65156544-65156828:+,chr22:41021468-41021650:-,chr8:129314430-129314526:+,chr6:57173376-57173481:-,chr15:41024487-41024638:+,chr8:133158048-133158173:+,chr8:37421341-37421570:-,chr20:49920602-49920814:+,chr17:55407746-55407816:-,chr10:64575401-64575489:+,chr5:133816452-133816571:+,chr9:70079246-70079360:-,chr12:9065808-9066061:+,chr6:14461247-14461337:-,chr7:149552801-149553017:-,chr2:147860129-147860207:-,chr4:119462896-119462980:+,chr17:72219946-72220028:-,chr13:29695207-29695403:+,chr2:216993958-216994019:+,chr12:5198228-5198283:-,chr17:67258918-67259055:+,chr5:176154793-176154883:+,chr7:153588919-153589048:+,chr2:240387405-240387485:-,chr3:59405753-59405835:-,chr9:87276881-87277021:-,chr12:132120420-132120602:+,chr2:100653132-100653260:-,chr2:122238047-122238272:+,chr6:23344873-23345037:-,chr7:55588845-55588898:+,chr7:149805411-149805585:+,chr13:23891385-23891451:+,chr5:2737246-2737322:-,chr6:27513396-27513569:+,chr6:40912616-40912714:-,chr9:14793695-14793844:+,chr13:90299521-90299568:+,chr1:145214677-145214732:-,chr9:125743787-125743938:-,chr7:9708001-9708120:+,chr7:116433176-116433436:-,chr15:82919303-82919418:+,chr7:44849459-44849557:+,chr19:54330100-54330397:-,chr5:80622408-80622553:-,chr17:8649585-8649637:+,chr15:67422775-67423117:-,chr4:187564613-187564708:+,chr1:221968348-221968497:+,chr15:44928644-44928706:-,chr3:181825604-181825745:+,chr3:75426450-75426622:-,chr3:140940603-140940707:-,chr5:9930777-9930825:-,chr3:88941607-88941716:-,chr4:147019870-147019994:-,chrX:48159271-48159367:+,chr20:55409250-55409335:+,chr12:70243346-70243450:-,chr14:36222297-36222366:+,chr5:176167663-176167784:-,chr2:217064916-217065015:-,chr7:31208305-31208431:+,chr1:232292787-232292984:+,chr9:747407-747470:-,chr4:180827261-180827419:+,chr17:48879264-48879346:-,chr12:40508015-40508069:+,chr6:19320918-19321022:-,chr11:2040528-2040651:+,chr3:75491038-75491174:-,chr1:112024506-112024715:-,chr3:66718130-66718232:-,chr2:37866784-37866866:+,chr10:38197500-38197552:+,chr15:77921721-77922073:-,chr14:94560539-94560722:-,chr5:83523443-83523518:-,chr16:32180620-32180757:-,chr3:168821193-168821328:+,chr1:28125448-28125593:-,chr2:95518471-95518569:+,chr16:57570475-57570634:-,chr13:43158633-43159006:+,chr10:127007411-127007574:-,chr4:52197906-52198101:+,chr3:64867361-64867585:+,chr1:204371530-204371607:-,chr2:131506312-131506443:+,chr20:16590035-16590183:-,chr6:137950860-137950984:-,chr17:32520164-32520320:+,chr2:37912978-37913035:+,chr3:160566007-160566154:+,chr15:97096598-97096813:-,chr18:9076098-9076245:-,chr1:115533715-115533932:+,chr10:28923789-28923993:-,chr1:148163757-148163816:+,chrX:102958648-102958702:+,chr9:125478080-125478183:-,chr22:49141836-49142087:-,chr2:207236910-207237081:-,chr5:57173148-57173333:-,chr14:87613315-87613478:-,chr20:45447595-45447817:+,chr17:60134756-60134842:-,chr4:102868773-102869188:+,chr8:117712477-117712617:-,chr13:44052597-44052737:+,chr17:2194826-2194929:+,chr12:12882995-12883052:-,chr6:163579837-163579897:-,chr18:9983944-9983997:+,chr9:125471083-125471238:-,chr2:1843259-1843427:+,chr6:30007524-30007643:-,chr9:134505471-134505547:+,chr7:24319357-24319486:-,chr3:159731605-159731721:-,chr10:37342326-37342414:+,chr13:96834827-96834983:-,chr12:132764436-132764622:+,chr17:81230002-81230241:+,chr21:33573290-33573373:-,chr8:22549906-22550059:+,chr2:241546861-241547084:+,chr1:57987861-57987952:+,chr7:157293063-157293165:-,chr7:78904021-78904149:-,chr8:29543888-29544005:+,chr6:72677095-72677215:+,chr20:57051279-57051359:-,chr9:13553275-13553325:+,chr8:102685755-102685873:+,chr14:101792413-101792527:-,chr2:81462454-81462797:-,chr7:27121919-27122027:+,chr1:206061345-206061398:+,chr10:130127587-130127782:-,chr12:52753309-52753521:-,chr15:74603687-74603755:-,chr3:98204561-98204666:-,chr9:64031320-64031415:+,chr12:84938338-84938465:+,chr6:154519635-154519802:+,chr14:102525261-102525409:+,chr12:24081120-24081212:+,chr8:26858693-26858892:+,chr11:119988591-119988881:-,chr13:51467538-51467685:+,chr3:166190518-166190643:+,chr19:21491067-21491312:+,chr8:127218810-127218967:-,chr19:48673139-48673268:+,chr10:109000124-109000212:+,chr16:30299869-30299928:-,chr12:130068366-130068452:-,chr7:150036711-150036818:+,chr10:8260646-8260951:-,chr8:19186595-19186656:-,chr2:67563782-67563942:-,chr7:24196647-24196784:-,chr3:67174117-67174245:+,chr6:15823960-15824124:+,chr2:170340167-170340491:-,chr8:6059002-6059138:-,chr22:49620455-49620661:-,chr7:128205683-128205864:+,chr5:2934027-2934161:+,chr16:70245519-70245617:-,chr3:14248790-14249010:-,chr17:17041781-17041909:-,chr3:126392183-126392247:-,chr4:109357043-109357382:-,chr10:129036379-129036457:-,chr1:149665805-149666125:+,chr3:75430832-75430915:-,chr12:126504414-126504470:+,chr2:104180228-104180359:+,chrX:48847706-48847835:+,chrX:103530748-103530898:-,chr12:52212542-52212603:-,chr18:7351333-7351396:-,chrX:40803622-40803701:-,chr17:6895096-6895200:+,chr5:108481677-108481749:-,chr18:67778160-67778323:+,chr7:1656010-1656183:+,chr14:105418682-105418862:-,chr8:106922847-106922941:+,chr14:97495148-97495222:+,chr11:6333616-6333826:+,chr2:78787146-78787425:+,chr1:42784002-42784123:-,chr14:26237798-26238003:-,chr17:64779263-64779335:-,chr12:121780941-121781143:+,chr20:42090579-42090676:+,chr6:170484930-170484996:-,chr9:7398628-7398703:+,chr2:203591367-203591517:+,chr1:116241768-116241849:-,chr13:45369959-45370093:+,chr3:58178240-58178408:-,chr3:64030797-64030937:+,chr2:201972607-201972749:+,chr4:188457369-188457620:-,chr1:192937301-192937451:-,chr3:151581539-151581655:-,chr16:21810787-21810839:-,chr10:45171424-45171503:+,chr12:89526194-89526314:+,chr6:19098292-19098409:-,chr7:35091847-35091947:-,chr1:2126983-2127100:-,chr1:89148587-89148681:+,chr6:135217778-135217893:-,chr10:45692059-45692159:+,chr12:77572930-77573103:-,chr1:219450081-219450281:-,chr11:27231910-27232005:+,chr15:84546221-84546278:-,chr2:122041033-122041282:+,chr15:80445777-80445918:-,chr9:135372572-135372658:+,chr1:189389825-189389880:+,chr2:113876893-113876970:-,chr17:82587230-82587476:-,chr4:184316958-184317076:-,chr4:173986693-173986800:-,chrX:143510131-143510192:+,chr5:154134845-154134917:+,chr1:47507596-47507652:-,chr9:81976239-81976402:-,chr18:62617482-62617545:+,chr14:61556241-61556553:-,chr1:1060277-1060394:+,chr2:94954841-94954938:+,chr2:39443611-39443749:+,chr5:163656609-163656721:+,chr2:105847192-105847304:-,chr8:121981617-121981740:-,chr12:3311334-3311401:-,chr22:32352838-32353015:-,chr2:7828356-7828537:-,chr4:75180411-75180466:-,chr7:99030885-99031001:+,chr2:237151055-237151162:+,chr7:79697984-79698149:+,chr9:21330798-21330914:-,chr2:49652085-49652226:+,chr19:2116605-2116800:-,chr2:31686647-31686739:-,chr1:194653846-194653944:-,chr21:29371088-29371227:-,chr2:5540127-5540300:+,chr14:27324751-27324849:+,chr13:106284716-106284807:-,chr8:28690700-28690755:-,chr2:234950598-234950936:+,chr5:149064071-149064359:+,chr8:20801861-20801912:-,chr14:89032665-89032840:-,chr16:3054885-3055033:-,chr5:115455393-115455603:+,chr5:166595392-166595459:+,chr7:68972288-68972393:+,chr1:230801329-230801736:-,chr8:110418832-110418924:+,chr2:145267112-145267267:+,chr9:115760251-115760324:+,chr3:195019091-195019165:+,chr1:23283995-23284150:-,chr8:48424353-48424516:+,chr5:176790341-176790525:+,chr7:65317447-65317567:+,chr10:15071533-15071584:-,chr18:76177599-76177781:-,chr7:101015198-101015268:-,chr20:22966665-22966869:+,chr3:186711170-186711334:-,chr17:39012933-39013030:-,chr5:17181930-17182433:-,chr9:104929508-104929614:+,chr5:96076373-96076441:+,chr4:123553988-123554064:+,chr9:14987893-14987957:-,chr5:98070574-98070658:-,chr6:132937823-132937891:+,chr2:164887501-164887637:+,chr10:14087515-14087736:+,chr7:65309385-65309585:+,chr2:214102198-214102281:-,chr10:60055877-60056010:+,chr19:56338317-56338506:+,chr22:40526219-40526363:+,chr2:41933276-41933525:-,chr4:189057577-189057643:+,chr12:100157165-100157446:-,chr4:163774874-163775062:+,chr6:89140734-89140933:+,chr5:91189209-91189262:+,chr1:33232880-33232967:+,chr2:42388449-42388657:-,chr6:140610097-140610356:+,chr1:16156971-16157180:+,chr3:194046470-194046683:-,chr3:162469550-162469765:+,chr1:100656749-100656805:+,chr1:223189933-223190240:+,chr7:3198009-3198064:-,chr2:47950228-47950462:-,chr5:81005318-81005411:+,chr3:96055414-96055476:-,chr1:156712212-156712348:-,chr17:45588293-45588429:-,chr18:59044076-59044178:+,chr2:191708812-191708929:+,chr19:21490989-21491312:+,chr16:32171466-32171677:-,chr20:50053582-50054027:-,chr6:18673870-18673944:+,chr8:36093978-36094026:-,chr7:97969005-97969053:-,chr1:31644039-31644297:+,chr2:55320829-55320929:+,chr7:29515057-29515318:-,chr12:28776358-28776533:+,chr1:51567174-51567333:-,chr5:145931498-145931678:-,chr8:143830709-143830991:+,chr12:48017196-48017282:+,chr1:173865229-173865548:-,chr5:72786338-72786455:-,chr4:147039172-147039228:-,chr15:33241534-33241599:-,chr22:33253322-33253395:+,chr3:42511715-42511845:-,chr2:145620871-145620963:-,chr14:90530474-90530572:-,chr22:16647168-16647258:+,chrX:13295402-13295536:+,chr4:62104501-62104586:-,chr13:90184676-90184747:-,chr15:38502333-38502444:+,chr15:25247671-25247717:+,chr3:130105530-130105632:-,chr10:125284646-125284796:+,chr2:61184712-61184801:+,chr4:173345049-173345125:+,chr6:136165512-136165669:-,chr6:166969626-166969813:-,chr22:34997719-34997917:-,chr10:49135877-49136082:+,chr1:110109299-110109418:+,chr11:65929106-65929208:+,chr15:99434460-99434594:-,chr7:88259709-88259827:+,chr7:31137635-31137690:+,chr5:83521930-83522025:-,chr19:35401059-35401118:+,chr7:155421143-155421474:-,chr3:184775976-184776039:+,chr5:173698260-173698354:+,chrX:154446419-154446561:+,chr1:103276686-103276796:-,chr17:22181539-22181606:+,chr4:37762404-37762527:+,chrX:123313845-123313951:-,chr1:170237748-170237955:+,chr22:49624447-49624682:-,chr2:12682689-12682856:-,chr15:77648144-77648331:+,chr1:161765428-161765502:-,chr5:173823689-173823832:-,chr16:89978810-89978879:+,chr10:92793035-92793146:+,chr20:40306066-40306161:-,chr20:64140913-64140991:-,chr2:60471354-60471437:+,chr3:11145917-11146248:-,chr16:87506274-87506387:+,chr7:454776-455082:-,chr17:20726615-20726678:+,chr3:58471848-58471976:+,chr8:142603076-142603169:+,chr6:10725911-10726009:+,chrX:88566955-88567120:-,chr22:27112359-27112537:-,chr7:99985790-99986049:+,chr22:28846318-28846513:+,chr16:24927684-24927733:-,chr15:25175238-25175284:+,chr19:7741133-7741303:-,chr1:1616508-1616738:+,chr2:186418949-186419086:-,chr15:87421953-87422037:-,chr6:126101471-126101526:+,chr6:13878434-13878552:+,chr20:52223704-52223871:+,chr3:137340541-137340756:+,chr2:34598071-34598142:-,chr3:187576949-187577070:+,chr7:86594169-86594237:-,chr1:19057980-19058080:-,chr22:41194462-41194586:-,chrX:48158448-48158563:+,chr18:1426514-1426678:+,chr5:115646202-115646263:-,chr3:125862799-125863114:-,chr9:1310940-1311033:+,chr11:66246176-66246374:-,chr13:79466944-79467108:-,chr13:23956724-23956803:+,chr16:77298890-77298998:+,chr7:134098152-134098247:+,chr17:3656856-3656917:-,chr18:47561734-47561852:+,chr1:3742804-3742912:-,chr1:207870878-207870981:+,chr18:22699571-22699664:-,chr3:46559866-46559982:+,chrX:112844259-112844406:+,chr13:42798655-42798763:-,chr19:53511963-53512149:+,chrX:101624128-101624242:-,chr2:215020724-215020799:+,chr4:133028872-133028952:+,chr5:83527226-83527459:-,chr2:62461071-62461164:-,chr10:78961243-78961408:-,chr2:86563977-86564141:+,chr8:102682835-102683026:-,chr7:42388792-42388964:-,chr10:78267325-78267487:+,chr19:47291978-47292174:+,chrX:153225931-153226035:+,chr9:28155212-28155371:+,chr6:9336102-9336258:+,chr1:87212690-87212805:+,chr3:184932-185022:+,chr4:173923112-173923283:+,chr15:91463516-91463632:+,chr6:52945007-52945105:-,chr12:98490994-98491089:-,chr1:166574600-166574800:+,chr19:43233224-43233295:-,chr8:115456188-115456238:+,chr7:104919477-104919595:-,chr5:86425382-86425462:-,chr12:114408857-114409008:+,chr9:111139520-111139620:-,chr18:14183929-14184103:+,chr7:72948892-72949103:-,chr17:68140620-68140695:-,chr4:174536455-174536591:-,chr12:4308192-4308319:-,chr9:126719671-126719952:+,chr1:24499653-24499764:-,chr7:610437-610635:+,chr4:119444368-119444434:-,chr3:159980846-159980942:-,chrX:74415403-74415562:-,chr20:11999074-11999197:+,chr13:79023184-79023265:-,chr10:3946144-3946354:+,chr2:108052634-108052921:-,chr7:32921339-32921431:-,chr9:35772163-35772377:+,chr7:76099898-76099957:-,chr17:7010059-7010140:-,chr7:29512812-29512984:-,chr8:133668034-133668133:-,chr2:20533971-20534035:-,chr3:140940603-140940739:-,chr10:101828181-101828467:+,chr15:68486489-68486767:-,chr3:4748862-4749090:-,chr20:41646299-41646510:+,chr5:146049054-146049124:-,chr3:64487126-64487256:-,chr4:16434057-16434139:+,chr9:20322837-20323033:+,chr4:80196827-80196989:-,chr2:147984223-147984321:+,chr2:74502619-74502953:+,chr10:48632975-48633084:+,chr9:65662998-65663063:+,chr20:38692506-38692607:-,chr13:64440391-64440491:-,chr15:62380256-62380421:-,chr1:60063706-60063788:+,chr1:204662103-204662158:+,chr12:125284956-125285045:+,chr3:177820717-177820890:+,chr13:77828243-77828416:+,chr2:111109045-111109140:-,chr4:41709124-41709177:-,chr18:56068237-56068412:-,chr1:4606834-4606898:+,chr8:29140045-29140233:+,chr3:45330454-45330557:-,chr18:15325893-15326008:-,chr5:29998044-29998116:-,chr10:89287145-89287223:+,chr18:3467127-3467204:+,chr14:26254656-26254820:-,chr1:5429778-5429928:-,chr16:21597634-21597760:-,chr10:44948607-44948702:+,chr20:31666991-31667148:-,chr6:19804171-19804278:-,chr10:111175020-111175137:+,chr14:40905934-40906089:+,chr1:11498757-11498830:-,chr17:72185454-72185562:-,chr10:122771043-122771115:+,chr8:97188343-97188440:+,chr7:26952160-26952289:+,chr3:72275108-72275353:-,chr19:31908196-31908295:-,chr15:34095895-34096010:-,chr22:50595191-50595263:+,chr6:137863382-137863475:-,chr17:83136206-83136399:+,chr22:19556577-19556661:-,chr7:75525905-75525964:-,chr8:126089168-126089278:-,chr21:39348292-39348452:-,chr9:116848499-116848559:+,chr16:31702535-31702682:+,chr5:132830594-132830840:-,chr6:139576231-139576290:+,chrY:11099145-11099265:+,chr1:91457418-91457738:+,chr1:22256317-22256447:+,chr1:193677777-193677937:-,chr1:18295687-18295763:-,chrX:123446023-123446178:-,chr7:78902497-78902613:-,chr9:82426292-82426377:+,chr7:32723513-32723608:-,chr17:78496859-78497037:+,chr13:75022513-75022622:-,chr10:52974665-52974801:-,chr1:160678961-160679056:+,chr2:208069468-208069702:+,chr6:139155600-139155753:-,chr19:15854733-15854837:-,chr4:1523125-1523314:+,chr6:2899916-2900057:+,chr1:89117644-89117730:+,chr10:125275082-125275288:+,chr18:11831539-11831605:-,chr10:111400253-111400368:+,chr3:112351589-112351739:-,chr22:35022986-35023136:-,chr3:193880891-193881036:+,chr2:172280737-172280881:+,chr16:18572877-18573061:+,chr3:176403489-176403570:+,chr12:91838056-91838222:-,chr18:80148554-80148648:+,chr10:45204326-45204459:+,chr17:68798552-68798751:-,chr8:67467392-67467468:+,chr3:113417215-113417331:+,chr6:140852819-140852925:-,chr19:45090313-45090498:-,chr16:87496990-87497166:+,chr6:132936847-132936926:+,chr1:202599728-202599920:+,chrX:97755308-97755396:+,chr5:159491497-159491575:-,chr6:167683108-167683170:-,chr7:66880709-66880865:+,chr17:62619231-62619548:+,chr12:40083870-40083967:+,chr7:43639449-43639682:-,chrX:103539041-103539235:-,chr1:10602299-10602417:-,chr12:42802818-42803013:+,chr15:97073470-97073579:-,chr10:940854-940953:+,chr4:131913205-131913273:+,chr6:165411393-165411545:+,chr15:95451798-95451937:+,chr16:742250-742544:+,chr18:43627960-43628135:+,chr1:11843704-11844074:+,chr17:72622853-72622963:+,chr17:28934172-28934334:+,chr19:14119074-14119192:+,chr10:87215994-87216174:-,chr10:133514220-133514329:-,chr2:64206975-64207046:+,chr19:37853002-37853122:-,chr20:50931375-50931450:+,chr17:81713262-81713507:+,chr4:162486905-162487030:-,chr6:32554690-32554972:-,chr12:121010818-121010927:-,chr1:211183058-211183105:-,chr10:46794727-46794916:+,chr12:40559235-40559289:+,chr3:69048188-69048305:+,chr7:103197187-103197307:-,chr13:23945750-23945981:-,chr14:40318346-40318461:-,chr8:9905159-9905363:-,chr14:67610944-67611031:+,chr9:125410961-125411047:+,chr6:33867767-33867847:+,chr12:2262118-2262585:-,chr12:126012875-126013059:+,chr6:124744396-124744473:-,chr13:31371096-31371299:-,chr12:70353829-70354074:+,chr6:126877623-126877689:+,chr20:50029204-50029442:-,chr4:188275691-188275753:+,chr22:19331554-19331683:+,chr6:5852063-5852247:+,chr5:1723648-1723800:-,chr13:100477329-100477414:-,chr12:12740-12825:+,chr22:36396118-36396226:+,chr19:21908197-21908252:+,chr12:131816143-131816262:+,chr13:34117554-34117610:-,chr5:72660567-72660685:-,chr19:33555068-33555185:+,chr12:75692903-75692993:-,chr15:97541640-97541749:-,chr7:72831602-72831799:+,chrX:51502268-51502341:-,chr5:6832703-6832810:-,chr13:74256933-74257055:+,chr6:82066885-82066940:-,chr4:89220282-89220429:+,chr6:165949255-165949623:-,chr16:66260745-66260796:-,chr14:36360980-36361097:+,chr22:43390936-43391081:-,chr10:105720722-105720790:-,chr19:7789760-7789876:+,chrX:103461215-103461355:+,chr21:42210785-42210875:-,chr6:49570541-49570678:-,chrX:144614528-144614583:-,chr17:27426460-27426560:+,chr5:7277574-7277704:+,chr1:165892125-165892179:-,chr4:102779774-102779882:+,chr1:15723203-15723291:-,chr7:149797272-149797345:+,chr1:230002927-230002994:+,chr6:119550230-119550396:+,chr12:115303775-115303967:-,chr1:212857766-212857952:-,chr6:3107802-3107898:-,chr8:65998831-65998968:-,chr10:3745449-3745646:-,chr1:110442594-110443031:+,chr14:88688271-88688360:-,chr9:134482224-134482448:+,chr1:37939939-37940093:+,chr14:58645585-58645678:-,chr10:78277917-78278212:+,chr4:182968544-182968654:-,chr18:51728218-51728317:+,chr14:83219347-83219431:+,chr22:45883815-45883891:+,chr7:100567390-100567558:-,chr14:51818049-51818283:+,chr2:201148734-201149201:-,chr22:50592483-50592625:+,chr4:18392382-18392586:-,chr7:45751529-45751647:-,chr1:179590758-179591041:-,chr14:62304482-62304598:+,chr5:104910662-104910736:-,chr16:20718317-20718485:-,chr20:49329532-49329663:+,chr1:98188712-98188817:+,chr15:92472953-92473111:+,chr7:66890251-66890412:+,chr10:57701320-57701386:-,chr7:30551318-30551480:-,chr19:4770088-4770222:+,chr5:94231226-94231284:+,chr10:129784949-129785307:+,chr11:134642755-134642823:+,chr17:19488123-19488174:+,chr16:48993651-48993834:+,chr4:180827261-180827389:+,chr15:20285251-20285336:+,chr9:96259139-96259345:+,chr3:104706886-104706938:-,chr1:151839026-151839106:+,chr18:24927838-24928014:+,chr5:140243305-140243464:+,chr7:31041755-31041988:-,chr13:66580844-66580916:+,chr22:29183172-29183382:-,chr3:166373752-166373839:-,chr19:35424592-35424714:-,chr5:173496688-173496830:+,chr2:191785341-191785490:+,chr18:49651599-49651729:+,chr9:135373461-135373576:+,chr6:170155814-170156043:-,chr20:63051622-63051750:+,chr7:22655202-22655350:-,chr7:23077271-23077415:+,chr18:61585746-61585851:-,chr2:29063827-29063896:+,chr19:36825380-36825523:+,chr7:65734267-65734377:-,chr2:95772179-95772457:+,chr7:132077668-132077799:+,chr9:107575907-107576099:+,chr15:61195859-61195936:+,chr7:149287565-149287917:+,chr5:147179911-147179996:-,chr10:33382278-33382427:+,chr12:72968640-72968691:+,chr5:6547685-6547982:+,chr13:74554657-74554761:+,chr11:56922306-56922383:+,chr8:8962448-8962544:+,chr20:40300932-40301010:-,chr1:221688817-221688890:-,chr5:177716345-177716416:-,chr4:657995-658169:-,chrX:119981166-119981312:-,chr3:125922464-125922566:+,chr6:114046825-114046880:+,chr12:54733695-54733789:+,chr1:221104715-221105140:+,chr3:95171887-95172036:+,chr10:132624164-132624284:-,chr7:158956583-158956684:+,chr10:122791750-122791780:+,chr1:45495418-45495546:-,chr4:1049507-1049804:-,chr19:38385421-38385501:-,chr17:6771149-6771288:-,chr7:128574720-128574792:+,chr9:94934773-94934945:-,chr1:19268572-19268702:-,chr7:135310565-135310710:-,chr19:43544084-43544258:+,chr3:4042987-4043164:+,chr7:55588096-55588337:+,chr8:73160374-73160498:+,chr20:20258354-20258615:-,chr1:108041637-108041925:+,chr21:10414811-10414912:+,chr20:54178389-54178489:+,chr4:169940521-169940661:+,chr10:122796646-122796751:+,chr18:59937917-59938005:+,chr12:131246931-131247032:+,chr6:19086156-19086307:-,chr10:111181021-111181115:+,chr10:132945020-132945126:+,chr17:70882478-70882683:+,chr15:82029321-82029434:-,chr12:16272547-16272706:+,chr19:27918942-27919048:+,chr2:8575890-8575962:-,chr9:92141996-92142105:+,chr7:99725715-99725798:+,chr7:110027038-110027111:+,chr4:38606314-38606487:-,chr6:12311181-12311239:-,chr1:168242501-168242988:+,chr1:31448361-31448462:+,chr1:42837670-42837814:-,chr1:20909317-20909396:+,chr12:132331459-132331605:+,chr12:40348698-40348780:-,chr9:38648514-38648654:-,chr12:76011536-76011625:-,chr14:20240437-20240519:-,chr15:75969129-75969225:-,chr8:89645137-89645245:-,chr12:3303337-3303938:-,chr4:5030319-5030410:+,chr13:52316346-52316400:-,chr4:67104334-67104480:+,chr12:51590390-51590653:-,chr5:114490926-114490975:-,chr6:129859330-129859426:+,chr1:232295478-232295549:+,chr16:21293258-21293390:+,chr22:46175989-46176145:+,chr13:30319021-30319132:+,chr2:16074165-16074374:+,chr18:77624397-77624516:+,chr8:105927642-105927718:-,chr2:31794219-31794347:-,chr18:36078943-36079041:-,chr14:93174159-93174296:+,chr21:37569001-37569216:+,chr1:72816677-72816818:+,chr14:66446070-66446136:-,chr3:107938103-107938239:-,chr10:71004476-71004609:-,chr12:78359180-78359330:-,chr13:20559640-20559914:-,chr2:176136635-176137000:+,chr6:137950904-137950984:-,chr20:10865649-10865781:+,chr1:43667744-43667857:-,chr8:52768065-52768213:+,chr4:176221200-176221290:-,chr15:95122925-95123014:+,chr3:133384304-133384375:-,chr4:89483050-89483106:+,chr12:92184126-92184330:+,chr12:40547135-40547183:+,chr14:75516543-75516654:+,chr17:62268145-62268240:-,chr5:127233750-127233841:-,chr2:10454013-10454059:+,chr7:146050621-146050717:+,chr9:97153890-97154056:-,chr2:94203214-94203288:-,chr10:107379596-107379720:+,chr14:39103088-39103372:+,chr6:2899029-2899120:+,chr3:154274047-154274141:-,chr1:157310583-157310682:-,chr11:32827635-32827707:-,chr16:10297089-10297177:+,chr15:99961315-99961408:+,chr2:219714257-219714371:+,chr12:115234122-115234360:+,chrX:123011474-123011569:-,chr2:104353600-104353710:-,chr2:44930142-44930248:-,chr7:135199811-135199946:+,chr4:845080-845386:-,chr2:21096376-21096496:+,chr3:47012623-47012766:+,chr2:236774475-236774630:+,chr10:114775942-114776160:+,chr6:22871621-22871777:-,chr6:31953729-31954135:-,chr8:24924590-24924707:-,chr3:115437874-115437959:+,chr21:39030324-39030860:-,chr5:72661682-72661756:-,chr4:1560455-1560674:+,chr5:135746255-135746360:-,chr5:148283164-148283312:-,chr16:88429964-88430123:-,chr19:13198939-13199058:+,chr2:71905258-71905313:+,chr8:66221024-66221209:-,chrX:121560460-121560543:+,chr8:58749901-58750097:-,chr5:179863826-179864129:-,chr5:58151942-58152021:-,chr19:47493447-47493639:+,chr2:29012889-29013131:-,chr3:151775695-151775765:+,chr21:45058178-45058250:-,chr12:130317038-130317132:-,chr19:13194691-13194740:+,chr19:28547026-28547229:-,chr1:155921375-155921528:-,chr16:81996860-81996935:+,chr9:107807608-107807743:+,chr12:46393462-46393536:-,chr12:105722223-105722282:+,chr22:33743135-33743199:+,chr10:77425896-77426261:+,chr3:43896525-43896606:+,chr6:27370136-27370225:-,chr4:165505312-165505380:+,chr6:119456918-119457185:-,chrX:106203990-106204171:+,chr1:208481163-208481278:+,chr16:12757489-12757589:+,chr19:45767753-45768132:+,chr4:119550379-119550444:+,chr6:93955380-93955420:+,chr3:39380904-39381118:-,chr8:48821499-48821605:+,chr12:87826690-87826749:+,chr14:57580987-57581337:+,chr7:149827769-149827986:+,chr20:4083883-4084001:+,chr15:87179422-87179488:-,chr1:120974070-120974390:+,chr19:46196859-46196914:+,chr3:98982464-98982535:+,chr1:3061107-3061332:-,chr1:155598823-155598916:+,chrX:146946209-146946273:+,chr3:193868585-193868674:-,chr2:85016156-85016323:-,chr5:22582948-22583042:+,chr19:23274076-23274129:-,chr14:43334192-43334251:-,chr18:70207029-70207095:+,chr13:73396903-73397041:+,chr1:232375285-232375609:-,chr19:16153032-16153205:+,chr1:161143872-161143972:-,chr7:55592881-55593124:+,chr6:77441299-77441434:+,chr16:89504207-89504312:-,chr5:179669085-179669392:-,chr8:101315367-101315517:+,chr10:101771497-101771582:+,chr21:14291570-14291748:+,chr9:23554494-23554618:-,chr6:36246694-36246831:-,chr10:85540154-85540228:-,chr1:220910203-220910414:+,chr4:16124943-16125111:-,chr10:77144758-77144861:+,chr6:85017700-85017929:+,chr5:55022628-55022713:-,chr13:31941308-31941367:+,chr20:49331380-49331456:+,chr6:26476344-26476474:-,chr2:18542033-18542184:-,chr12:115314184-115314288:-,chr9:128113373-128113714:-,chrX:120736668-120736849:+,chr6:84458175-84458254:-,chr6:91160923-91160987:+,chr10:91350757-91350880:-,chr16:59710216-59710296:-,chr10:113527038-113527267:+,chr15:25213973-25214019:+,chr12:56630776-56630926:-,chr7:103240562-103240654:-,chr13:85676530-85676614:+,chr1:208322909-208323049:+,chr10:122881598-122881668:+,chr17:6854214-6854454:+,chr9:82297382-82297541:+,chrX:13328591-13328661:+,chr8:95075633-95075753:+,chr12:40513731-40513785:+,chr5:109469242-109469396:+,chr3:97414994-97415150:-,chr3:16764618-16764875:+,chr12:31123114-31123189:+,chr16:28835546-28835759:+,chr15:89472722-89472864:-,chr10:80060816-80060934:-,chrX:120594951-120595069:+,chr2:215611647-215611752:+,chr13:27981062-27981184:+,chr5:12400716-12400813:-,chr7:63371709-63371867:+,chr10:5565187-5565306:-,chr1:94070487-94070561:+,chr2:11105317-11105663:-,chr1:219507513-219507617:+,chr10:106309933-106310057:+,chrX:123437250-123437349:-,chr2:118054720-118054791:+,chr14:85761431-85761500:+,chr1:87203905-87204245:+,chr3:130221377-130221440:+,chr1:87227027-87227147:+,chr15:100349308-100349389:-,chr13:30370472-30370526:-,chr1:243095991-243096123:-,chr19:18030643-18030753:-,chr8:27586945-27587109:+,chr9:108044949-108044995:+,chr15:99800975-99801180:-,chr21:23876852-23876908:+,chr2:15783147-15783192:+,chr13:90212018-90212213:+,chr13:52532657-52532722:+,chr1:143759648-143759756:+,chr15:100345351-100345628:-,chr17:45218948-45219175:-,chr22:16620052-16620161:+,chr1:87211565-87211711:+,chr3:41089336-41089548:-,chr7:31254784-31254864:+,chr9:102451229-102451301:-,chr7:151807443-151807636:+,chr5:189331-189527:-,chr8:122808743-122808802:+,chr8:142638773-142638889:+,chr9:11502527-11502598:-,chr8:133923138-133923248:+,chr5:21139067-21139250:+,chr8:116606794-116606923:+,chr3:118769607-118769737:-,chr9:102243676-102243761:-,chr10:46045648-46045782:-,chr5:138333433-138333529:+,chr18:44450406-44450507:+,chr7:46036618-46036802:+,chr21:23852862-23852935:+,chr5:37864329-37864476:+,chr22:46188723-46188823:+,chr3:194303734-194303864:+,chr15:74610303-74610404:-,chr3:185503444-185503584:+,chr2:105848501-105848609:-,chr8:91018018-91018074:+,chr7:6617185-6617308:+,chr1:8220359-8220497:+,chr2:105601022-105601255:-,chr2:234287013-234287155:-,chr19:3302790-3303036:-,chr4:74054275-74054411:-,chr14:105770669-105770720:-,chr2:73672808-73673051:+,chr10:111410507-111410627:+,chr9:107380661-107380746:+,chr1:167617720-167617834:-,chr2:104812359-104812619:-,chr1:39541657-39541842:-,chr9:63379940-63380012:-,chr15:53917336-53917456:+,chr6:75026297-75026508:-,chr21:41363269-41363392:+,chr10:32985350-32985457:+,chr1:193454314-193454403:+,chr13:87688237-87688355:+,chr13:19165965-19166098:-,chr1:95316882-95316938:-,chr4:62137737-62137824:+,chr6:44386050-44386170:-,chr2:5291862-5292003:+,chr20:25187853-25187948:-,chr6:168539927-168540016:-,chr10:16288842-16288902:+,chr7:64643582-64643674:+,chr14:104356427-104356581:+,chr6:130142684-130142814:-,chr7:5833527-5833569:+,chr5:174817498-174817566:+,chr1:20912875-20912946:+,chr2:68928637-68928856:+,chr20:48291441-48291599:+,chr21:34734686-34734757:-,chr4:14263676-14263973:-,chr1:50062496-50062638:-,chrX:152116638-152116756:+,chr3:63008792-63008922:+,chr8:75999285-75999385:-,chr6:170470953-170471059:+,chr1:184629167-184629310:-,chr2:218366927-218367194:-,chr10:118980968-118981073:-,chr2:119700346-119700471:+,chr17:16819935-16820100:-,chr2:132414229-132414420:-,chr2:241549931-241550062:-,chr14:33524659-33524886:-,chr13:38054075-38054170:-,chr12:81352031-81352171:+,chr3:42511715-42511910:-,chr15:92624285-92624419:+,chr1:152205860-152206056:+,chr1:237790394-237790553:-,chr4:115734551-115734739:+,chr12:26299226-26299307:+,chr18:63514081-63514198:-,chr9:2570622-2570755:-,chr7:34165349-34165509:+,chr2:20061781-20062047:+,chr18:9133391-9133523:-,chr6:19087928-19088072:-,chr1:94683460-94683621:+,chr2:40114002-40114104:+,chr1:7702382-7702469:-,chr7:124349829-124349925:-,chr4:55177531-55177612:+,chr4:169061421-169061580:-,chr15:81652234-81652344:+,chr8:26442077-26442196:+,chr1:59295870-59295928:-,chr18:52255438-52255512:+,chr1:234537325-234537470:-,chr18:22538600-22538784:-,chr15:78407527-78407934:+,chr2:191512825-191512912:+,chr17:67257964-67258245:+,chr12:72968253-72968318:+,chr22:36709002-36709151:+,chr8:103121016-103121214:+,chr3:195984112-195984277:-,chr16:86683392-86683575:+,chr15:31893897-31894203:+,chr10:125698413-125698696:+,chr18:8950905-8951028:+,chr9:93450479-93450602:-,chr9:92136644-92136723:+,chr7:32933400-32933507:-,chr14:72913485-72913563:-,chr6:84699644-84699801:+,chr8:88328929-88329053:+,chr2:6159778-6159901:+,chr21:40933373-40933499:-,chr2:168424197-168424258:-,chr9:78466421-78466520:+,chr3:150296468-150296605:-,chr1:90526923-90526971:-,chr13:97541182-97541293:+,chr22:26726648-26726795:+,chr17:76545530-76545637:+,chr4:126563801-126563900:-,chr15:62257568-62257700:-,chr1:58855541-58855734:-,chr20:51136025-51136256:+,chr8:36814279-36814366:-,chr3:73823116-73823260:+,chr4:181977768-181977843:-,chr2:131296843-131297014:+,chr7:32590879-32591009:-,chr6:93736621-93736673:+,chr22:26779884-26779997:+,chr18:37772360-37772482:-,chr20:1418913-1419005:-,chr19:2028708-2028835:-,chr2:207226870-207227084:+,chr2:112616335-112616432:-,chr3:129056560-129056695:+,chr2:132660412-132660581:+,chr18:57896810-57896962:-,chr15:45396922-45397083:-,chr10:8651903-8651965:-,chr3:20455380-20455491:+,chr3:52244941-52245039:+,chr9:92135461-92135632:+,chr2:52793634-52793751:-,chr2:215911558-215911642:+,chr17:63996841-63997264:-,chr7:26566253-26566449:+,chr7:64612426-64612573:+,chr13:90183497-90183670:-,chr18:59036940-59037043:+,chr1:89148591-89148681:+,chr15:39480968-39481021:+,chr5:94109478-94109563:-,chr10:118502096-118502161:+,chr13:42743277-42743421:-,chr3:150945529-150945680:-,chr14:79599390-79599491:-,chr3:88343152-88343286:+,chr19:50817908-50818038:+,chr15:95825923-95826198:-,chr3:24547192-24547252:+,chr1:163677290-163677466:+,chr5:66346959-66347093:-,chr6:6054321-6054506:+,chr1:84298049-84298133:-,chr1:57956529-57956719:+,chr12:6279222-6279568:+,chr16:65371036-65371205:-,chr22:23695173-23695518:-,chr14:34963929-34964041:-,chr19:1740178-1740329:-,chr21:9975017-9975105:-,chr6:30261587-30261704:+,chr11:102677703-102677785:+,chr1:167168496-167168565:+,chr4:74880011-74880210:-,chr19:40749481-40749686:-,chr15:77990009-77990172:+,chr16:89990866-89991004:+,chr12:40519003-40519057:+,chr9:134942915-134943099:+,chrX:15235187-15235341:-,chr5:82920962-82921114:-,chr2:187782450-187782514:+,chr22:29449486-29449859:-,chr3:127854069-127854236:-,chr1:208254494-208254622:+,chr12:8188472-8188536:+,chr20:53905249-53905357:-,chr10:78966414-78966465:-,chr10:69543107-69543258:+,chr10:45185284-45185385:+,chr4:174834849-174834938:+,chr5:116917204-116917326:+,chr22:27989882-27990027:+,chr1:35574463-35574699:-,chr12:40506079-40506133:+,chr2:21096121-21096280:+,chr1:27058398-27058523:+,chr10:77893972-77894164:+,chr22:25564090-25564357:-,chr1:235068296-235068503:-,chr19:37819497-37819618:+,chr19:20406009-20406133:-,chr3:154796365-154796455:+,chr12:113864368-113864533:+,chr4:188376755-188376810:-,chr8:105534967-105535044:-,chr17:37828703-37828965:-,chr8:61861770-61862050:+,chr10:50061478-50061597:-,chr8:116467937-116468048:+,chr13:44026820-44026895:+,chr1:18169541-18169668:-,chr6:66136094-66136336:+,chr6:168737124-168737233:+,chr15:57302902-57303014:+,chr2:236804205-236804283:+,chr16:28879542-28879756:-,chr6:145809776-145809895:+,chr1:94549057-94549214:+,chr9:38380960-38381305:+,chr14:76235840-76236004:+,chr1:115541131-115541186:+,chr9:120051011-120051078:+,chr13:81841370-81841487:+,chrX:17637958-17638039:-,chr1:148295750-148295891:-,chr5:173505895-173506039:+,chr1:227511597-227511691:-,chr6:73390054-73390152:-,chr18:8971358-8971452:+,chr6:14861622-14861718:-,chr6:158857254-158857372:-,chr10:33924455-33924551:-,chr17:15746679-15746768:-,chr6:13611750-13611871:-,chr1:148425350-148425665:+,chr18:35945449-35945657:-,chr2:231534492-231534615:+,chr6:10474500-10474594:-,chr10:90859062-90859150:+,chr20:48063606-48063725:+,chr7:122295713-122295836:+,chr13:34500801-34500932:+,chr15:77915640-77915930:-,chr15:96282867-96282990:-,chr3:14396245-14396354:-,chr1:25040791-25041138:+,chr19:52980892-52980973:-,chr20:22773532-22773637:+,chr7:136427395-136427521:+,chr14:40136037-40136196:+,chr10:3709436-3709598:-,chr6:2283499-2283764:+,chr16:87139192-87139355:-,chr3:104523212-104523288:+,chr2:28362080-28362202:+,chr7:45807340-45807398:+,chr4:174114181-174114273:-,chr3:134853191-134853381:-,chr3:38159497-38159597:-,chr4:137665512-137665591:+,chr2:123840184-123840270:-,chr5:131023067-131023197:+,chr7:99031345-99031466:+,chr22:45876390-45876534:+,chr6:136606940-136607096:+,chr4:99402833-99402969:-,chr1:211687522-211687768:+,chr22:17803811-17803862:-,chr7:1621072-1621193:+,chr7:3264636-3264790:-,chr14:88514989-88515056:+,chr4:13933239-13933346:+,chr7:25846089-25846223:+,chr10:26934413-26934517:-,chr15:69750931-69751024:-,chr2:47907318-47907435:+,chr3:42532564-42532714:-,chr10:100217995-100218126:-,chr12:8291768-8291888:+,chr9:88044100-88044278:-,chr5:92432203-92432290:-,chr12:119191663-119191790:-,chr5:115664413-115664545:-,chr17:16539697-16539789:+,chr3:10285748-10285854:+,chr1:106676028-106676109:+,chr9:7274079-7274219:+,chr10:43903428-43903601:-,chr10:78267321-78267487:+,chr5:22676397-22676591:+,chr19:27989112-27989277:-,chr2:200731031-200731176:+,chr3:102602027-102602135:-,chr1:16686639-16686756:-,chr1:68342597-68342873:-,chr17:77547971-77548159:+,chr10:116822271-116822353:-,chr6:998370-998473:-,chr15:25020590-25020725:+,chr9:113625445-113625740:+,chr1:112808629-112808786:+,chr5:58024534-58024605:+,chr4:173125153-173125222:-,chr7:90340822-90340901:-,chr15:63180609-63180690:-,chr3:12877585-12877715:-,chr10:9294350-9294498:-,chr7:53101246-53101359:+,chr12:95342776-95342893:-,chr1:244778749-244778846:-,chr3:158868475-158868599:+,chr19:2352946-2353183:+,chr12:40144035-40144305:-,chr1:64993476-64993582:-,chr14:76781400-76781596:-,chr5:135941783-135941987:+,chr2:10141854-10141955:+,chr10:28948913-28949032:-,chr13:39608130-39608294:+,chr3:44481610-44481729:+,chr6:40883022-40883104:-,chr22:31326905-31327019:+,chr17:77257662-77257767:+,chr13:114266324-114266389:-,chr7:74042967-74043190:-,chr1:11362582-11362726:+,chr6:132919655-132919975:+,chr8:127669941-127670147:-,chr14:39711981-39712108:+,chr21:15441601-15441698:+,chr7:142763355-142763492:+,chr6:168726391-168726475:+,chr11:130326487-130326579:+,chr5:54666058-54666176:-,chr1:166573635-166573778:+,chr18:43572243-43572358:+,chr14:58286640-58286828:-,chr9:136267384-136267518:-,chr5:77134305-77134586:+,chr15:69899470-69899520:+,chr1:16626353-16626500:-,chr2:122397314-122397405:+,chr2:233171096-233171235:-,chr2:148921476-148921619:-,chr14:40901827-40902074:+,chr12:132593341-132593471:-,chr1:201025422-201025620:+,chr17:16463164-16463318:+,chr15:60864510-60864651:+,chr5:68658175-68658323:+,chr10:6625317-6625400:+,chr1:169862562-169862762:+,chr3:134853476-134853748:-,chr6:88298861-88299019:-,chr3:28736009-28736164:+,chr18:59686060-59686157:+,chr5:80949761-80949949:-,chr12:124586875-124587086:+,chr3:196324282-196324433:+,chr20:24368421-24368486:+,chrX:142076620-142076769:+,chr8:2808357-2808435:+,chr8:82108564-82108714:-,chr2:104868126-104868393:-,chr10:64351386-64351500:+,chr1:206051742-206052002:+,chr22:22693147-22693432:-,chr6:90906989-90907096:+,chr9:107810374-107810525:+,chr22:20626096-20626180:-,chr12:66907496-66907550:-,chr21:31657934-31658096:-,chr17:13254197-13254282:+,chr10:59000346-59000504:+,chr3:150392511-150392668:-,chr7:138163376-138163503:+,chr10:33384760-33384845:+,chr8:100219099-100219216:-,chr5:119001463-119001599:-,chr2:13400908-13401000:+,chr1:202228665-202228807:-,chr7:5840759-5840857:+,chr1:108373099-108373203:+,chr10:17215091-17215365:-,chr7:10702678-10702777:+,chr12:28600553-28600636:-,chr6:152868310-152868433:+,chr3:74883288-74883391:+,chr3:168792202-168792322:+,chr3:97863936-97864077:-,chr1:58743841-58743967:-,chr8:96457289-96457453:+,chr8:127254048-127254252:-,chr15:96886756-96886816:+,chr2:18563821-18564027:+,chr6:109546544-109546719:-,chr10:12301968-12302072:+,chr6:21740775-21740933:+,chr2:172496132-172496227:-,chr7:55589511-55589589:+,chr7:65773650-65773735:+,chr15:26113969-26114130:-,chr15:91067259-91067379:+,chr10:73826750-73826969:+,chr2:61186446-61186498:+,chr15:84527619-84527668:-,chr8:35033045-35033151:-,chr12:94047842-94047963:+,chr10:126398701-126398752:-,chr13:48569841-48569948:-,chr12:54922215-54922283:-,chr22:44410469-44410629:-,chr3:40453122-40453479:-,chr14:26914357-26914504:+,chr13:105261301-105261529:+,chr3:172871383-172871528:+,chr11:116098806-116098925:-,chr6:16762352-16762741:+,chr4:47467516-47467624:+,chr6:146982250-146982307:-,chr1:93331690-93331813:-,chr1:202186533-202186692:+,chr11:126124634-126124822:-,chr6:32088591-32089076:+,chr3:164619325-164619441:+,chr5:85633294-85633430:-,chr1:148435146-148435233:-,chr2:237547939-237548375:-,chr18:2057511-2057742:-,chr10:121313216-121313362:-,chr9:134225603-134225723:-,chr20:51221858-51221938:+,chr12:70560749-70560997:+,chr13:89393154-89393282:-,chr6:100427118-100427269:+,chr3:36628432-36628484:-,chr1:114582525-114582639:+,chr22:47629328-47629534:-,chr16:77742843-77743001:-,chr15:58246135-58246303:-,chr4:2017670-2017743:-,chr17:27420991-27421142:+,chr20:1024093-1024224:-,chr13:27162860-27162924:+,chrX:13680489-13680599:+,chr1:21292594-21292666:+,chr5:96138026-96138078:+,chr19:31930288-31930422:-,chr3:71305752-71305887:+,chr14:38544355-38544557:-,chr3:18527951-18528140:+,chr8:41183838-41183932:-,chr1:8202660-8202858:+,chr4:47896542-47896614:+,chr4:153904751-153904811:+,chr2:152127935-152128077:+,chr2:95529218-95529356:+,chr3:168794015-168794163:+,chr11:34157942-34158100:+,chr5:129460425-129460740:-,chr5:157657851-157658012:+,chr12:48810279-48810370:-,chr9:129582647-129582721:+,chr7:46900729-46900931:-,chr2:219353492-219353625:-,chr16:89981773-89981919:+,chr15:70797540-70797694:-,chr15:85755822-85755957:-,chr3:30389708-30389824:+,chr7:1621002-1621193:+,chr19:28125255-28125500:+,chr7:44995029-44995145:-,chrX:103475101-103475253:+,chr9:118977316-118977437:+,chr5:169090314-169090443:+,chr2:220937044-220937161:-,chr15:101546218-101546274:-,chr18:22026027-22026111:+,chr22:19005836-19005943:+,chr14:22933643-22933693:+,chr12:3303782-3303938:-,chr4:162706951-162707021:-,chr2:112585974-112586125:+,chr6:6794150-6794306:-,chr19:45202406-45202508:+,chr7:20191720-20191853:+,chr9:94558884-94559153:+,chr22:38083066-38083189:+,chr5:6325463-6325517:+,chr5:163443674-163443926:+,chr3:15939510-15939599:+,chr12:40502043-40502097:+,chr19:50952760-50952939:+,chr6:41382049-41382133:-,chr6:135215399-135215501:-,chr13:100466138-100466197:-,chrX:123446019-123446178:-,chr3:14399144-14399238:-,chr1:24155012-24155193:+,chr1:226188937-226189126:+,chr9:115597029-115597125:+,chr10:118499107-118499187:+,chr14:34169491-34169647:-,chr21:13969973-13970111:-,chr1:60342426-60342639:-,chr10:99433805-99433941:+,chr4:11770309-11770689:+,chr18:75509885-75510012:-,chr5:163710912-163711031:+,chr12:118121033-118121176:-,chr3:185527428-185527545:+,chr1:205558451-205558551:-,chr8:114597955-114598044:+,chr12:5169807-5169880:+,chr3:176720477-176720634:-,chr20:57106088-57106203:+,chr11:5620687-5620828:-,chr12:69638810-69639015:+,chr1:16619845-16620039:-,chr14:76230329-76230420:+,chr3:101684895-101685030:+,chr14:77074443-77074599:-,chr5:145482989-145483057:-,chr1:31661414-31661460:-,chr8:36191836-36191996:+,chr4:173900437-173900758:-,chr1:57177584-57177679:+,chr7:56877372-56877551:-,chr1:25041020-25041138:+,chr21:28167226-28167320:-,chr3:130235160-130235223:+,chr10:3571798-3571989:-,chr15:61697179-61697274:+,chr19:50887719-50887875:-,chr1:212828097-212828194:-,chr2:137468402-137468554:-,chr21:42891393-42891584:-,chr10:17502700-17502833:-,chr12:126870219-126870563:-,chr10:7074138-7074211:+,chr5:42958995-42959073:+,chr16:63847313-63847428:+,chr15:21298706-21299199:-,chr10:4408455-4408667:+,chr2:134494472-134494638:+,chr22:29205160-29205322:-,chr14:22418802-22418936:-,chr2:11722345-11722513:-,chr16:7835840-7835927:-,chr8:38616410-38616486:+,chr14:97773042-97773168:+,chr13:38072827-38072977:-,chr17:45247875-45248049:-,chr7:84570979-84571108:+,chr10:66120507-66120572:+,chr13:99860027-99860177:-,chr15:79005889-79005982:+,chr7:110554089-110554145:+,chr16:89980242-89980337:+,chr3:107875459-107875575:-,chrX:81424562-81424633:+,chr10:650291-650443:+,chr17:47073113-47073202:+,chr14:97794188-97794263:+,chr15:77987872-77988025:+,chr1:101306690-101306892:-,chrX:71664810-71664967:-,chr1:163248530-163248599:-,chr5:71932172-71932256:-,chr7:146080028-146080134:+,chr5:171795575-171795737:-,chr14:77041054-77041247:-,chrX:118845240-118845286:+,chr3:134065956-134066112:-,chr6:112097044-112097202:+,chr6:15960936-15961020:-,chr1:46455820-46455911:+,chr5:15425575-15425645:-,chr17:77053146-77053283:+,chr10:66103043-66103220:+,chr1:233859072-233859137:-,chr6:40346011-40346153:-,chr4:28287813-28287869:+,chr16:87773391-87773542:-,chr4:173264328-173264515:-,chr5:114122740-114122892:+,chr7:57828331-57828431:+,chr5:15426496-15426589:-,chr22:46548715-46549062:-,chr18:76224738-76225041:-,chr17:27231718-27231895:-,chr2:29063710-29063896:+,chr6:10141621-10141717:+,chr14:83611196-83611316:-,chr19:44715950-44716181:-,chr13:74543843-74543902:+,chr1:83317751-83317861:+,chr10:16195001-16195093:-,chr3:13898303-13898357:+,chr9:92157687-92157874:+,chr17:67245881-67245969:+,chr4:155208303-155208441:-,chr10:126078967-126079107:+,chr3:167870905-167870973:+,chr1:8424602-8424702:+,chr19:21498302-21498350:+,chrX:123466754-123466930:-,chr19:44745045-44745138:+,chr17:46985802-46985962:-,chr1:221104715-221104779:+,chr18:59795740-59795871:+,chr18:57171133-57171281:-,chr5:79617530-79617600:+,chr1:203017756-203017920:+,chr1:41454177-41454253:+,chr9:137189110-137189266:+,chr20:38675107-38675169:+,chr1:230005958-230006025:+,chr2:47757665-47757794:+,chr5:122468984-122469062:-,chr10:45076653-45076723:-,chr20:11355254-11355748:-,chr9:104086416-104086542:-,chr9:113623683-113623799:+,chr15:22122084-22122162:+,chr18:37733686-37733770:+,chr13:66053961-66054033:+,chr10:77372847-77372948:+,chr10:56302912-56303063:+,chr1:230456597-230456696:-,chr1:235067706-235067944:-,chr6:14460409-14460522:-,chr14:76965615-76965877:+,chr7:11240537-11240732:+,chr7:106615677-106615772:-,chr1:223094088-223094210:-,chr2:170638369-170638493:-,chr3:106716569-106716666:-,chr12:90066996-90067160:+,chr13:35897262-35897415:+,chr7:152929296-152929398:-,chr14:87306115-87306177:+,chr9:129311728-129311790:+,chr5:163011705-163011792:-,chr19:50505768-50505933:+,chr16:30623740-30623870:-,chr20:6266693-6266930:+,chr8:49395455-49395709:-,chr1:153563734-153563882:-,chr16:29801681-29801907:-,chr3:61298490-61298665:+,chr8:136434575-136434639:+,chr7:55592651-55592700:+,chr7:141529044-141529282:-,chr1:40894403-40894477:+,chr3:78022801-78022900:-,chr6:33873953-33874060:+,chrX:109814113-109814177:+,chrX:50983781-50983914:+,chr2:238570716-238570817:+,chr6:137945669-137945803:-,chr13:114251171-114251337:-,chr2:177475001-177475069:-,chr17:43590088-43590166:+,chr1:50441008-50441130:+,chr8:124731058-124731121:+,chr15:29677176-29677417:+,chr3:35393872-35394086:-,chr3:195947335-195947480:-,chr15:40064461-40064602:+,chr7:44183302-44183461:+,chr1:78250184-78250374:+,chr13:37358146-37358197:+,chr12:64391577-64391679:+,chr13:42862088-42862166:-,chr16:2345175-2345281:+,chr3:14419556-14419607:+,chr2:42149935-42150061:-,chr3:154251322-154251391:-,chr10:119001836-119001949:-,chr3:189505479-189505554:+,chr17:8221414-8221510:-,chr11:65222473-65222597:+,chr21:33196503-33196661:-,chr18:45482397-45482608:-,chr5:106969884-106969952:-,chr3:63785977-63786072:-,chr15:93541001-93541176:-,chr8:61818292-61818339:-,chr1:87357576-87357676:-,chrX:106008348-106008525:+,chr21:33560741-33560955:-,chr4:148786899-148786996:-,chr10:114934952-114935059:-,chr16:89981773-89981924:+,chr2:1610419-1610521:-,chr19:50047959-50048089:-,chr6:112289029-112289116:-,chr1:165207730-165207833:+,chr2:107267421-107267553:+,chr9:35930057-35930135:+,chr6:170358226-170358421:+,chrX:136640774-136640841:+,chr9:74477667-74477748:-,chr20:23920064-23920177:-,chr6:19178400-19178466:-,chr17:42760426-42760510:-,chr10:91792967-91793111:-,chr22:21685638-21685727:+,chr1:73583267-73583329:-,chr2:35794841-35794938:+,chr5:88189962-88190051:-,chr9:126525483-126525709:-,chr2:165800511-165800608:+,chr12:100157165-100157257:-,chr8:144999603-144999770:-,chr12:16892338-16892470:+,chr15:92591526-92591615:+,chr15:87123865-87123974:+,chr1:156236346-156236484:+,chr14:34713397-34713562:-,chr22:39476458-39476564:-,chr3:11147107-11147250:-,chr3:69029865-69029995:+,chr12:124592340-124592579:+,chr1:227510797-227510969:-,chr3:177959706-177959857:-,chr21:23364148-23364313:+,chr19:23068443-23068565:-,chr16:51637035-51637146:-,chr6:126877335-126877531:+,chr7:14382749-14382899:+,chr2:70011655-70011835:-,chr14:101496135-101496295:+,chr22:16474085-16474228:-,chr5:136211768-136211961:+,chr6:17707394-17707627:+,chr15:45454069-45454461:-,chr6:169446480-169446545:-,chr9:80034301-80034399:+,chr14:30193277-30193415:-,chr1:157520243-157520644:+,chr4:14271652-14271765:+,chr15:100702916-100703032:-,chr3:827007-827134:+,chr5:98770828-98771185:-,chr19:56487946-56488041:-,chr3:129396217-129396421:-,chr5:178076023-178076201:-,chr12:110058988-110059164:-,chr17:45248785-45248857:-,chr11:127612874-127613042:-,chr6:104266946-104267130:+,chr17:49238232-49238315:+,chr3:48985033-48985390:-,chr1:9182007-9182296:-,chr10:63858025-63858159:-,chr1:152226426-152226524:+,chr22:23714187-23714295:-,chr2:226980117-226980184:-,chr6:1464112-1464314:-,chr14:43473046-43473163:-,chr1:247374007-247374144:+,chr2:53897740-53897862:+,chr2:36166259-36166372:+,chr12:40421840-40421901:+,chr1:39529055-39529165:-,chr3:20423838-20423929:+,chr2:238925938-238926059:-,chr7:7564237-7564325:-,chr5:12826623-12826995:+,chr4:93964306-93964403:-,chr19:37836893-37837016:-,chr2:225716715-225716782:-,chr5:115452259-115452362:+,chrX:4582345-4582443:+,chr5:120780096-120780202:+,chr7:113145663-113145776:+,chr20:57187835-57187904:+,chr8:88913316-88913376:+,chr6:33585219-33585368:+,chrX:10868838-10868989:-,chr2:204475357-204475624:+,chr5:172955650-172955844:+,chr12:109857603-109857691:+,chrX:146941750-146941933:+,chr1:62226510-62226894:+,chr15:90859476-90859659:-,chr6:104338402-104338685:-,chr1:59011965-59012050:-,chr2:8142906-8143054:+,chr12:78955462-78955567:+,chr17:14211288-14211509:+,chr6:115046742-115046834:+,chr2:74932665-74932791:+,chr3:181814213-181814517:+,chr17:22411542-22411758:+,chr14:26679260-26679399:+,chr15:78406545-78406592:+,chr10:108975088-108975175:+,chr10:73234790-73234918:-,chr8:97775220-97775360:-,chr7:331190-331364:-,chr1:93315149-93315270:-,chr2:155698967-155699036:-,chr9:8210343-8210498:+,chr5:2301362-2301542:+,chr17:32947841-32947966:+,chr12:114950564-114950668:+,chr7:66885059-66885247:+,chr17:60085113-60085204:-,chr8:144436751-144436996:+,chr1:234634537-234634721:-,chr4:124432010-124432137:-,chr2:62191166-62191232:-,chr19:29398625-29398719:-,chr13:110056110-110056229:-,chr10:31189810-31190044:-,chr22:42871985-42872086:+,chr10:38003720-38003774:+,chr19:44715950-44716084:-,chr9:84622613-84622744:+,chr5:3629580-3630223:-,chr8:28448954-28449107:+,chrX:87750755-87751166:-,chr15:58242118-58242204:+,chr13:98064032-98064150:-,chr3:196323757-196323982:+,chr6:83988092-83988191:+,chr1:203274759-203274816:+,chr17:78364497-78364652:+,chr8:57344962-57345141:+,chr1:84277268-84277456:-,chr20:48069755-48069905:+,chr20:5488942-5489043:-,chr12:50032970-50033207:-,chr19:56374686-56374826:+,chr18:76210944-76211105:-,chr16:3948696-3948830:-,chr10:119003795-119003915:-,chr21:45060563-45060677:-,chr10:31204615-31205120:-,chr17:79819494-79819669:+,chr7:454776-455077:-,chr8:127586359-127586497:+,chr15:69821600-69821752:-,chrX:137002325-137002494:+,chr13:68043427-68043572:+,chr7:26019458-26019549:-,chr4:98943048-98943128:+,chr12:126112079-126112140:-,chr9:90932873-90933040:+,chr1:226046370-226046591:-,chrX:137352004-137352089:+,chr22:22880322-22880422:-,chr15:25121478-25121535:+,chr8:47198444-47198556:-,chr4:148795190-148795427:-,chr6:110547520-110547574:-,chr19:36010567-36011078:-,chr5:81004141-81004232:+,chr1:221081822-221082014:+,chr9:129562532-129562617:-,chr4:155362817-155363071:+,chr15:100828126-100828221:+,chr6:23452846-23453102:+,chr12:3316829-3317002:+,chr12:7124038-7124175:-,chr17:38686794-38686902:-,chr10:122820918-122821094:+,chr4:100525465-100525600:-,chr3:16347849-16348033:+,chr6:36158648-36158942:-,chr1:211175089-211175254:-,chr1:157252406-157252704:-,chr5:169469100-169469241:+,chr1:212214699-212214777:-,chr12:119142645-119142895:-,chr7:122253373-122253474:-,chr17:28353647-28353740:+,chr1:221417280-221417394:-,chr17:20724596-20724719:+,chr10:50627320-50627610:+,chr4:3223410-3223561:+,chr4:152295048-152295263:-,chr1:88055803-88055847:+,chr14:39802341-39802508:+,chr22:40652679-40652802:+,chr8:98388192-98388248:-,chr2:168428944-168429156:-,chr1:11375895-11376042:+,chr7:130320636-130320766:-,chr12:3307210-3307477:-,chr12:121163013-121163219:-,chr2:61181320-61181406:+,chr9:8859956-8860038:+,chr5:23819339-23819393:+,chr4:182211829-182211881:-,chr2:69968399-69968517:-,chr14:89719852-89720001:+,chr3:195701380-195701433:+,chr12:101659714-101659793:-,chr14:54367219-54367367:-,chr2:58915756-58915903:+,chr17:16929216-16929320:-,chrX:123356232-123356381:-,chr12:400893-401051:-,chr7:43779339-43779453:-,chr4:25191624-25191729:-,chr1:62346460-62346561:+,chr14:81607624-81607702:-,chr16:56644112-56644177:+,chr13:63841523-63841624:-,chr1:234629609-234629748:+,chr12:122224645-122224749:-,chr15:33244237-33244306:-,chr16:10249926-10250099:-,chr16:79667671-79667777:-,chr12:40517853-40517907:+,chr1:25242539-25242706:-,chr10:42691535-42691758:-,chr2:18011183-18011270:-,chr11:70486312-70486438:+,chr12:124090573-124090938:+,chr7:97970134-97970228:-,chr14:96943517-96943681:+,chr14:51333408-51333471:-,chr16:54176759-54176856:-,chr12:127150412-127150584:+,chr7:87060429-87060513:+,chr1:112797592-112797681:+,chr16:87517646-87517779:+,chr3:15946784-15946856:+,chr1:69215832-69216007:-,chr10:70001383-70001495:-,chr7:38245183-38245231:-,chr1:143757152-143757472:+,chr13:109597143-109597252:+,chr22:42000301-42000487:-,chr15:71690660-71690771:-,chr5:15980912-15980971:+,chr10:45717463-45717636:-,chr13:81494376-81494434:+,chr6:113614888-113615019:-,chr13:113922772-113922919:+,chr19:21244513-21244608:-,chr7:148389683-148389820:-,chr4:135123482-135123560:-,chr5:144887867-144887963:+,chr10:84945015-84945137:-,chr1:94743838-94743994:-,chr22:21056933-21057201:+,chr11:28623782-28623997:+,chr15:39388686-39388908:+,chr10:71473412-71473617:-,chr6:40723375-40723462:+,chr4:27703433-27703555:+,chr3:125862796-125863114:-,chr4:100523095-100523199:-,chr13:29655070-29655212:+,chr1:242184853-242185014:+,chr6:89683969-89684130:+,chr18:48968652-48968790:-,chr12:3956732-3956817:-,chr13:25211709-25211957:-,chr14:92204481-92204780:+,chr8:52776446-52776591:+,chr6:144960426-144960544:-,chr9:34781790-34781850:+,chr2:127455649-127455890:+,chr10:123963195-123963343:-,chr1:203300507-203300648:-,chr1:84596431-84596536:-,chr8:48806783-48806892:+,chr13:82619304-82619368:+,chr2:213200791-213200900:+,chr8:133963549-133963692:+,chr13:114268271-114268336:-,chr8:37073928-37074097:-,chrX:6769353-6769669:-,chr1:234636474-234636694:-,chr14:102050445-102050584:-,chr1:34615564-34615693:-,chr9:96101117-96101312:+,chr19:35879074-35879214:+,chr8:8241322-8241401:-,chr16:24640884-24641010:+,chr19:10335463-10335676:+,chr20:50670512-50670584:+,chr20:47958021-47958137:+,chr8:93292601-93292687:-,chr22:23652479-23652577:-,chr2:237226138-237226261:+,chr3:158771006-158771101:+,chr5:91690746-91690845:+,chr2:143835799-143835848:-,chr17:17039603-17039758:-,chr5:75730064-75730136:+,chr14:71320175-71320365:-,chr6:104931479-104931547:-,chr1:29752727-29752802:+,chr7:92854906-92854954:+,chr19:27778659-27778772:+,chr2:38151749-38151843:-,chr3:104677875-104677967:-,chr2:217261660-217261802:+,chr18:22541920-22542035:+,chr19:29215281-29215387:+,chr9:27280768-27280922:-,chr16:86200512-86200604:-,chr15:35003126-35003353:+,chr15:22253613-22253789:-,chr16:57571170-57571302:-,chr9:128730160-128730249:+,chr12:40475096-40475198:+,chr17:6657645-6657862:+,chr16:31436335-31436794:+,chr4:156128771-156128843:-,chr5:57665251-57665388:+,chr7:99319237-99319310:-,chr1:110412177-110412294:+,chr7:128642217-128642282:+,chr10:96355196-96355291:-,chr18:78111370-78111542:+,chr2:162495-162674:+,chr18:62617478-62617545:+,chrX:110330634-110330687:+,chr10:28755136-28755338:+,chr9:18038010-18038176:+,chr6:33921154-33921303:-,chr6:114419882-114420049:+,chr2:217295904-217295988:+,chr4:119512351-119512465:+,chr9:3808218-3808388:+,chr4:5823617-5823821:+,chr12:144309-144570:-,chr11:19216869-19217007:+,chr8:9905935-9906035:-,chr1:58869145-58869314:-,chrX:47724287-47724337:+,chr14:24634296-24634578:+,chr5:147683028-147683166:+,chr2:199882441-199882597:-,chr4:79044975-79045125:+,chr4:57228274-57228378:+,chr17:46911444-46911587:-,chr15:88798656-88798805:-,chr2:19491179-19491310:-,chr14:103119938-103120130:-,chr1:166476136-166476284:+,chr17:20731203-20731311:+,chr1:232267011-232267300:+,chr2:42980283-42980470:-,chr9:88917022-88917193:-,chr4:4568819-4568947:-,chrX:152116378-152116459:+,chr1:180274651-180274755:-,chr12:40498953-40499007:+,chr2:65609781-65609903:+,chr8:124467550-124467659:-,chr14:97773929-97774083:+,chr1:51153158-51153237:+,chr17:6374376-6374446:-,chr10:108988829-108988931:+,chr14:42980365-42980423:-,chr8:20736348-20736633:+,chr20:9886344-9886469:-,chr10:6618704-6618777:+,chr7:67356031-67356103:+,chr8:56381942-56382100:-,chr1:923013-923144:-,chr18:66240953-66241087:-,chr3:55230759-55230858:+,chr7:94329712-94329784:+,chr1:29517587-29517704:+,chr6:167824583-167824807:-,chr6:106500916-106501015:-,chrX:13988690-13988830:-,chr6:134452035-134452130:+,chr10:121678391-121678442:+,chr3:98204522-98204666:-,chr8:114602536-114602626:+,chr5:25415575-25415801:-,chr20:31477681-31477919:-,chr1:61553353-61553581:-,chr6:99521715-99521801:+,chr8:56524624-56524750:+,chr3:96200151-96200217:-,chr1:155200172-155200312:+,chrX:153763363-153763474:-,chr14:34971942-34972065:-,chr15:20301413-20301541:+,chr1:51566306-51566542:-,chr8:106925145-106925386:+,chr16:78051958-78052140:+,chr18:6558578-6558670:+,chr16:28835555-28835759:+,chr5:54039206-54039267:-,chrX:38857083-38857200:-,chr3:55612313-55612422:+,chr10:119682898-119682973:-,chr6:157779824-157779868:+,chr21:14270525-14270610:+,chr7:142802105-142802212:+,chr1:222823856-222823946:+,chr8:18083981-18084287:-,chr9:93441260-93441374:-,chr6:50242789-50242836:-,chr10:45000286-45000417:-,chr12:29042243-29042299:+,chr2:219792377-219792463:+,chr5:163682859-163682955:+,chrX:102996897-102997065:+,chr21:29007896-29007962:+,chr14:81601182-81601312:-,chr7:145172409-145172465:+,chr15:78731921-78732272:+,chr7:54076391-54076511:+,chr4:11565375-11565437:+,chr9:90909948-90910088:-,chr1:40038097-40038152:-,chr4:10759094-10759254:+,chr18:75508040-75508115:-,chr8:61889808-61889876:+,chr5:142757827-142757935:+,chr5:174621465-174621629:+,chr20:23180411-23180794:+,chr1:78251494-78251678:+,chr2:223585817-223585919:-,chr1:147113442-147113613:-,chr17:77822700-77822895:+,chr2:172465824-172466022:-,chr22:42274988-42275365:+,chr1:115217877-115217994:+,chr1:97814110-97814183:+,chr10:36227947-36228001:-,chr6:19126437-19126644:-,chr13:80054732-80054820:-,chr6:165233534-165233679:+,chr2:29063827-29063892:+,chr21:36075531-36075603:-,chr10:122795269-122795487:+,chr9:41026937-41027093:-,chr1:16646597-16647117:+,chr8:8230843-8230906:+,chr17:27649405-27649522:-,chr2:96022674-96022754:+,chr2:234948864-234949124:+,chr12:10592280-10592387:-,chr3:54027991-54028187:-,chr7:29696953-29697045:+,chr2:40101161-40101258:+,chr5:119975464-119975660:+,chr8:62111769-62111920:+,chrX:15681001-15681048:+,chr1:18005341-18005545:-,chr9:87992677-87992730:+,chr7:131626916-131626985:+,chr1:165654286-165654352:+,chr21:45978615-45978710:+,chr1:47408320-47408476:-,chr2:232584740-232584796:-,chr1:115922367-115922446:+,chr6:19995913-19996113:+,chr10:123504641-123504850:+,chr6:77440314-77440505:+,chr9:136806829-136806964:-,chr11:69826723-69826913:+,chr5:104979690-104979777:-,chr14:85396983-85397180:-,chr17:69032621-69032744:+,chrX:123014051-123014291:-,chr16:567590-567815:-,chr4:72894448-72894564:-,chr1:155748606-155748789:+,chr8:66258067-66258132:-,chr4:588633-588853:+,chr1:165288431-165288681:+,chr5:35727257-35727408:-,chr16:89323766-89323921:+,chr14:95589208-95589303:+,chr7:113217935-113218035:+,chr16:3132019-3132104:-,chr2:56588778-56588839:+,chr3:125887162-125887227:-,chr5:15964638-15964762:+,chr20:62791902-62792125:-,chr4:98963934-98964268:+,chr18:14917897-14918040:+,chr10:82775-82859:-,chr10:97715717-97715986:+,chr3:165077536-165077603:+,chr19:7787870-7787979:+,chr10:90415787-90415931:+,chr12:57237029-57237153:-,chr17:55666216-55666327:-,chr2:70924276-70924339:+,chr9:97809895-97810131:-,chr16:82289583-82289638:+,chr22:45604208-45604298:-,chr13:113551337-113551563:+,chr5:55619400-55619515:-,chr10:106115319-106115515:-,chr6:156311670-156311761:+,chr13:98078994-98079164:-,chr6:4281855-4281982:+,chr14:55094503-55094623:-,chr10:5271198-5271454:-,chr5:139280568-139280686:-,chr7:1598709-1598911:+,chr4:38604699-38604840:-,chr1:244846604-244846707:-,chr1:58879881-58879946:-,chr15:74608214-74608404:-,chr7:157313903-157314069:-,chrX:25878030-25878127:+,chr13:19049959-19050121:-,chr2:178583713-178583922:+,chrX:20473168-20473255:+,chr21:39080749-39080940:-,chr16:89605303-89605464:-,chr15:97083986-97084241:-,chr2:216236602-216236793:+,chr7:31051912-31051977:-,chr3:130102764-130102936:-,chr16:75526293-75526366:-,chr9:97088888-97088984:-,chr21:42579720-42579887:-,chr21:39367162-39367363:+,chr12:40438128-40438375:+,chr5:178669068-178669456:-,chr3:125415188-125415264:-,chr5:82350904-82351013:+,chr2:170383827-170383922:-,chr17:45159330-45159493:-,chr7:32676788-32676909:-,chr3:187772462-187772541:+,chr18:48963016-48963181:-,chr7:112441518-112441714:-,chr1:16687327-16687523:-,chr22:35001490-35001578:-,chr12:84988942-84989038:+,chr12:20110609-20110710:+,chr3:62890756-62890814:-,chr18:43929073-43929184:-,chr5:171501889-171501978:+,chr1:238847963-238848066:+,chr2:139992230-139992344:+,chr9:32680609-32680676:-,chr9:135456607-135456690:-,chr12:115244601-115244736:+,chrX:120123339-120123458:-,chr3:14225447-14225583:+,chr22:48488380-48488493:-,chr21:41717001-41717175:+,chr14:62118691-62118815:+,chr6:77462513-77462601:+,chr2:55759196-55759340:+,chr2:219421343-219421561:+,chr3:157758659-157758755:+,chr3:156765823-156765970:-,chr8:29529791-29529883:+,chr16:35505762-35505919:-,chr9:93976966-93977124:+,chr2:159635185-159635258:-,chr3:63144745-63144988:+,chr1:199939893-199940053:+,chr20:11266016-11266133:+,chr1:197421750-197421957:+,chr1:161765424-161765502:-,chr2:96021125-96021466:+,chr1:221077728-221077951:+,chr1:148428729-148428848:+,chr19:13685830-13685982:-,chr2:218868228-218868281:-,chr1:234365449-234365584:+,chr6:51354777-51354979:+,chr3:83968838-83968955:+,chr9:119805675-119805741:-,chr7:24196898-24197030:-,chr9:93450479-93450603:-,chr12:83976886-83976937:-,chr15:45513698-45513964:+,chr18:76251138-76251223:-,chr2:18688209-18688329:+,chr5:7314820-7314916:+,chr2:217303010-217303173:+,chr12:63715400-63715477:-,chr17:45923715-45923922:-,chr10:43903428-43903590:-,chr6:19967077-19967242:+,chr1:185333020-185333303:-,chr15:100702825-100703032:-,chr5:158505703-158505795:-,chr1:178497114-178497183:-,chr20:22523348-22523616:-,chr13:104967794-104967847:+,chr5:7303541-7303824:-,chr20:58243512-58243706:-,chr15:78661395-78661535:+,chr2:65899192-65899309:+,chr5:144202073-144202223:-,chr22:22686981-22687272:+,chr2:106990333-106990505:+,chr6:99575653-99575826:+,chr1:110686374-110686455:+,chr20:56736617-56736670:+,chr3:64942504-64942620:-,chr12:88706289-88706344:+,chr17:4691074-4691170:+,chr2:20480014-20480255:-,chr20:3200001-3200099:-,chr18:12749294-12749462:-,chr12:132404011-132404206:-,chr4:186802818-186802898:+,chr9:129489209-129489300:+,chr5:41113737-41113824:+,chr9:18422666-18422828:-,chr20:10991598-10991936:+,chr7:102327893-102327996:-,chr8:55062813-55062988:+,chr4:75212451-75212638:-,chr6:57948918-57949069:-,chrX:88572074-88572167:-,chr6:41118129-41118185:+,chr9:27276964-27277108:-,chr7:122439367-122439415:+,chr12:8234134-8234426:-,chr9:122148112-122148274:-,chr6:45573066-45573199:-,chr1:234835897-234836022:-,chr4:183349680-183349823:-,chr5:7367868-7367946:-,chr3:150736342-150736516:-,chr8:104429404-104429454:+,chr6:6892866-6892950:+,chr6:14431780-14432075:+,chr7:7958520-7958619:-,chr8:6836168-6836222:+,chr3:83273102-83273331:+,chr10:49148607-49148664:+,chr1:148010137-148010269:-,chr9:83585553-83585631:-,chr6:164524993-164525074:+,chr2:197435843-197436010:+,chr5:7856787-7856893:+,chr8:37581778-37581836:+,chr4:186017279-186017388:+,chr20:63504904-63504997:+,chr2:129265794-129265933:-,chr12:26219045-26219163:-,chr4:183077236-183077353:-,chr19:9696094-9696249:-,chr22:23683725-23683868:-,chr1:145936391-145936589:+,chr5:88429777-88429851:-,chr7:130442770-130442900:+,chr17:39245576-39245732:+,chr13:98074953-98075083:-,chr16:19093281-19093478:+,chr13:77833365-77833428:+,chr12:3300846-3300993:-,chr5:68741728-68741830:+,chr15:86316730-86316990:-,chr18:76211311-76211484:-,chr10:108395781-108395853:-,chr13:44154647-44154724:+,chr6:109051758-109051856:+,chr6:90955341-90955430:+,chr3:181534651-181535045:-,chr1:15723203-15723354:-,chr22:45605401-45605514:-,chr6:28062920-28063019:-,chr1:60523970-60524107:-,chr22:40361088-40361343:+,chr12:130154473-130154692:-,chr7:94121767-94121838:-,chr1:241357823-241357943:+,chr9:34621107-34621291:+,chr9:34702954-34703039:+,chr2:147395807-147395881:-,chr15:56180516-56180568:+,chr10:17497656-17497823:+,chr3:42519251-42519389:-,chr17:4541463-4541567:-,chr16:83932245-83932421:+,chr14:71311212-71311377:-,chr2:127388714-127388999:+,chr9:103963114-103963209:-,chr2:240386537-240386654:-,chr1:94311666-94311751:-,chr1:217180048-217180154:-,chr7:141514550-141514730:-,chr6:109329003-109329113:+,chr10:80529743-80529832:-,chr7:145098016-145098103:+,chr15:65189150-65189243:+,chr12:58811922-58812034:+,chrX:94529410-94529484:-,chr12:127290417-127290570:-,chr2:201996291-201996443:-,chr5:93555127-93555202:-,chr22:30237498-30237594:+,chr14:23422180-23422329:-,chr19:31204956-31205079:-,chrX:103526659-103526753:-,chr20:63094392-63094698:-,chr10:84632-84747:-,chr7:95690607-95690739:-,chr10:50436683-50436908:+,chr13:36760057-36760127:-,chr1:233706983-233707049:-,chr3:194162148-194162271:-,chr14:72610149-72610444:-,chr3:10288000-10288103:+,chr12:52223446-52223643:+,chr16:32602523-32602633:+,chr10:4581968-4582174:-,chr14:20713081-20713194:-,chr7:116416331-116416542:-,chr2:36153573-36153667:+,chr7:3283593-3283823:-,chrX:16153394-16153464:-,chr6:157245680-157245791:-,chr20:40119889-40119943:+,chr1:39825563-39825704:+,chr12:67932277-67932368:+,chr9:74172932-74173139:-,chr20:1951476-1951549:+,chr16:20586302-20586395:+,chr14:20440652-20440773:+,chr1:230293229-230293351:-,chr13:91130611-91130793:-,chr9:36827143-36827226:+,chr13:42396425-42396527:+,chr1:44989895-44990091:+,chr3:42521314-42521373:-,chr7:66520992-66521076:+,chr8:96791542-96791860:-,chr9:99367661-99367792:-,chr7:40239916-40240007:-,chr7:12494214-12494315:-,chr13:51486603-51486894:+,chr13:27202087-27202200:-,chr8:56390123-56390255:-,chr1:19500190-19500364:+,chr15:84546186-84546278:-,chr1:148010458-148010620:-,chr12:40523589-40523643:+,chrX:136925247-136925380:+,chr17:78419546-78419726:+,chr1:16631530-16631614:-,chr19:21596348-21596472:+,chr1:147110796-147110848:-,chr6:144948766-144948855:-,chr1:101299009-101299223:-,chr8:73055372-73055604:+,chr12:80797451-80797624:+,chr3:195699030-195699179:+,chr2:166133822-166133909:+,chr2:7062288-7062413:-,chr5:145484217-145484293:+,chr20:18983635-18983827:+,chrX:130528149-130528265:-,chr15:61653189-61653405:-,chr1:12177899-12178151:+,chr1:41480701-41480876:-,chr8:12145423-12145547:+,chr2:13278278-13278424:+,chr10:80529663-80529832:-,chr3:98201180-98201289:-,chr1:91567733-91567898:-,chr16:8462869-8462965:-,chr1:71280526-71280616:+,chr8:37905209-37905320:+,chrX:129262916-129263091:+,chr16:79365352-79365467:+,chr2:38074307-38074428:+,chr10:44927921-44927988:+,chr19:3142347-3142431:-,chr6:144925433-144925718:+,chr9:73413309-73413362:-,chr2:96813494-96813576:-,chr6:160464213-160464307:-,chr10:69694827-69695182:+,chr22:38085534-38085705:+,chr7:43298808-43298899:-,chr2:145184081-145184174:+,chr8:70613935-70614013:+,chr19:27777265-27777398:+,chr18:78822193-78822334:-,chr10:944101-944240:+,chr1:22418218-22418452:-,chr2:65897624-65897724:+,chr15:34775900-34776127:+,chr1:204621955-204622123:+,chr12:102946743-102946803:-,chr1:155980867-155980979:+,chr14:66492812-66492901:+,chr12:28573240-28573339:+,chr9:25381695-25381808:+,chr6:30261204-30261480:+,chr6:99409173-99409287:-,chr6:11956681-11956765:+,chr18:48517052-48517106:-,chr10:78386993-78387134:+,chr17:37617583-37617667:+,chr1:10916996-10917251:-,chr2:234137464-234137641:-,chr5:101264286-101264341:+,chr7:157516278-157516480:+,chr6:134180453-134180545:+,chrX:134546552-134546744:-,chr6:33586670-33586789:+,chr8:356497-356761:+,chr13:91216752-91216854:-,chr17:64974555-64974642:-,chr14:67608907-67609129:+,chr7:54782592-54782728:+,chr16:68263187-68263415:-,chr3:198077174-198077289:-,chr18:36704908-36705103:-,chr3:123700768-123701056:+,chr16:82243770-82243877:+,chr15:74356283-74356476:+,chr12:40429542-40429678:+,chr16:73770831-73770935:+,chr8:99719147-99719214:-,chr20:60258213-60258285:+,chr7:14394474-14394608:+,chr7:130331421-130331544:-,chr5:103915306-103915432:+,chr15:44425767-44425974:+,chr22:33554293-33554375:+,chr5:63103520-63103593:+,chr20:56541945-56542024:+,chr4:153244877-153245143:-,chr7:31026018-31026116:+,chr6:6873990-6874145:-,chr2:208069531-208069702:+,chr22:20606178-20606277:-,chr14:92511469-92511683:-,chr14:45772136-45772222:+,chr5:140167681-140167864:+,chrX:13998880-13998943:-,chr17:78361766-78361822:+,chr1:196184696-196184805:+,chr3:104829659-104829714:-,chr7:66884253-66884402:+,chr18:78572330-78572462:-,chr8:115887207-115887243:+,chr15:91065361-91065484:+,chr17:27664604-27664654:-,chr13:28704431-28704566:+,chr15:82711187-82711433:-,chr8:115106039-115106090:+,chr1:205935608-205935768:+,chr2:48004822-48004951:-,chr3:193784243-193784371:-,chr6:1380686-1380918:-,chr6:160466883-160467018:-,chr17:33565500-33565618:+,chr1:167176692-167176816:-,chr2:70568941-70569062:+,chr13:66144517-66144622:-,chr20:36527724-36527925:-,chr12:28776358-28776536:+,chrX:69030999-69031084:+,chr5:177957609-177957663:+,chr2:173897975-173898030:-,chr9:92156110-92156290:+,chr7:148624681-148624836:-,chr4:16460949-16461024:+,chr5:97113176-97113355:+,chr1:232292663-232292747:-,chr17:12222766-12222905:+,chr13:37307352-37307418:+,chr1:190480345-190480575:+,chr2:125489763-125489891:-,chr10:120436013-120436119:+,chr10:52323925-52324040:+,chr10:69268101-69268276:-,chr13:85631739-85631843:-,chr5:133114259-133114476:-,chr1:34445839-34445914:-,chr3:129393635-129393796:-,chr6:75361852-75362014:+,chr6:26683011-26683131:-,chr6:159167249-159167355:-,chr9:90977051-90977125:-,chrX:31435666-31435740:+,chr19:35671833-35671956:-,chr19:20248282-20248448:+,chr13:30698573-30698775:+,chr15:75779393-75779474:+,chr7:2508005-2508118:-,chr8:80485458-80485726:-,chr4:32228588-32228794:+,chrX:112639234-112639363:+,chr1:143756432-143756483:+,chr16:54604144-54604332:+,chr1:115281513-115281698:+,chr1:42970249-42970380:+,chr2:176177711-176177827:-,chr16:50542158-50542438:+,chr8:65992631-65992837:-,chr6:75290949-75291022:+,chr1:93315149-93315267:-,chr5:137814333-137814598:-,chr2:7849085-7849189:-,chr10:3305165-3305469:-,chr16:79609479-79609569:+,chr9:83218882-83218995:-,chr8:141028484-141028699:+,chr4:104341180-104341261:-,chr15:38004850-38004960:-,chr20:62775315-62775480:-,chr7:119816498-119816581:-,chr1:38311253-38311381:-,chr12:68412018-68412141:-,chr5:173490513-173490576:+,chr9:92136450-92136538:+,chr2:162074784-162074936:+,chr2:18644170-18644301:+,chr5:57876685-57876780:+,chr15:25231165-25231211:+,chr4:153914071-153914182:+,chr5:160937729-160937822:-,chr2:22925825-22925964:-,chr12:12980000-12980280:+,chr2:149527252-149527307:+,chr1:145919680-145919901:+,chr3:115144813-115144908:-,chr20:32572385-32572513:+,chr3:86880085-86880190:+,chr19:42853949-42854315:-,chr22:22706317-22706406:-,chr3:63784731-63784855:-,chr1:8239958-8240124:+,chr9:1299314-1299413:+,chr16:2361116-2361201:+,chr1:243092479-243092696:-,chr2:132657756-132657813:+,chr19:19787989-19788070:+,chr2:24188434-24188686:+,chr6:150419700-150419801:+,chr3:83970486-83970748:+,chr6:144267918-144268055:-,chr16:65811134-65811290:-,chr12:9066156-9066561:+,chr16:89907140-89907323:+,chr13:104823663-104823788:-,chr6:87910679-87910799:+,chr20:5486085-5486265:-,chr7:65313570-65313754:+,chr2:27754561-27754715:+,chr17:16932787-16932938:-,chr3:80761438-80761574:-,chr7:67305987-67306084:+,chr12:126245860-126245990:+,chr12:88382452-88382575:-,chr7:134417972-134418127:-,chr7:55591684-55591950:+,chr6:80453134-80453262:+,chr17:48734420-48734657:+,chr15:69462012-69462180:-,chr19:35433589-35433839:-,chr1:53290380-53290606:+,chr2:177323304-177323397:-,chr2:190568073-190568202:+,chr2:162319282-162319396:+,chr16:66364465-66364928:-,chr10:37992327-37992467:+,chr1:89762649-89762741:-,chr18:78978463-78978740:-,chr7:80333683-80333765:-,chr8:52769316-52769439:+,chr7:66025197-66025292:-,chr10:128798718-128798917:+,chr6:111876051-111876213:+,chr8:76475946-76476097:+,chr1:230618963-230619074:+,chr17:19279862-19279981:+,chr17:39243905-39244011:+,chr2:95577234-95577465:+,chr15:80362375-80362514:-,chr2:9108415-9108521:-,chr9:88916689-88916842:-,chr9:131603961-131604054:-,chr3:188576763-188576995:-,chr10:122774750-122774941:+,chr15:96492841-96493109:-,chr13:24925848-24925895:-,chrX:25284766-25284835:+,chr16:14822886-14823069:-,chr6:132090446-132090727:+,chr1:222592166-222592416:+,chr16:1261546-1261710:-,chr15:25234574-25234620:+,chr2:79137224-79137338:-,chr12:40463440-40463506:+,chr8:101467244-101467390:+,chr15:94765935-94766018:-,chr10:108194300-108194414:-,chr12:31724568-31724640:+,chr15:41484495-41484680:-,chr18:2356470-2356549:+,chr19:23016121-23016429:-,chr1:67579824-67579888:+,chr1:151168149-151168339:+,chr3:10283521-10283604:+,chr8:127715947-127716173:-,chr1:7702382-7702654:-,chr20:44391436-44391699:-,chr7:149824394-149824673:+,chr1:34324916-34325105:-,chr7:99305836-99306037:+,chr14:68683209-68683327:-,chr10:122777735-122778051:+,chr1:163654482-163654635:+,chr1:199450728-199450800:+,chr20:44391436-44391634:-,chr21:8859997-8860067:+,chr1:225846480-225846933:-,chr14:93987681-93987772:-,chr1:2192845-2192976:-,chr12:124332319-124332465:-,chr13:44888020-44888168:-,chr9:38437689-38437853:+,chr14:98096025-98096097:+,chr4:100208706-100208752:+,chr18:25365463-25365567:+,chr14:85362356-85362541:-,chr1:32209295-32209388:-,chr12:40514975-40515029:+,chr7:149828936-149828997:+,chr12:116488309-116488512:-,chr3:126215358-126215698:+,chr3:29048602-29048753:-,chr1:87261208-87261484:+,chr4:173537363-173537471:+,chr14:90505764-90505856:+,chr12:46537502-46537632:+,chr12:105545337-105545560:+,chr15:95112332-95112390:+,chr20:63864078-63864271:-,chr5:67214967-67215105:+,chr3:140454276-140454419:-,chr9:134026208-134026550:+,chr1:51560882-51561024:+,chr17:29370147-29370306:-,chr3:135793854-135793944:-,chr1:68420051-68420122:+,chr13:75934734-75934780:+,chr2:159636232-159636383:-,chr9:89696813-89697089:+,chr20:1558273-1558422:+,chr4:141317408-141317621:-,chr14:84434098-84434176:+,chr17:413129-413414:-,chr2:1843259-1843400:+,chr2:18387026-18387292:+,chr1:155047178-155047270:-,chr1:33231407-33231474:+,chr15:56917540-56917695:-,chr1:44209250-44209370:-,chr6:30262295-30262343:+,chr3:16883406-16883635:-,chr20:56738278-56738513:+,chr12:40544639-40544693:+,chr15:84637347-84637421:+,chr13:66117736-66117861:-,chr10:116822271-116822436:-,chr6:145809775-145809895:+,chr6:137866625-137866885:-,chr7:153228447-153228541:+,chr13:40836809-40836886:-,chr4:109813482-109813597:-,chr9:96603732-96603816:+,chr14:98821719-98821794:-,chr13:19153517-19153693:-,chr17:4422583-4422677:+,chr5:93107576-93107691:-,chr4:2463973-2464124:+,chr10:10780331-10780429:-,chr8:67666099-67666179:+,chr18:70786192-70786247:+,chr4:113873583-113873694:+,chr6:10434248-10434427:-,chr14:92050466-92050537:-,chr15:78705944-78706063:+,chr17:14382018-14382102:+,chrX:40003561-40003774:-,chr10:64366651-64366729:+,chr22:49372883-49373180:+,chr2:16097359-16097460:-,chr1:15214895-15215244:+,chr9:38297337-38297427:+,chr20:57288503-57288599:-,chr7:149831135-149831266:+,chr16:79719389-79719482:-,chr6:32557916-32558187:-,chr4:89540872-89541028:-,chr6:17508573-17508694:-,chr2:150426832-150426929:+,chr16:77757387-77757453:-,chr9:100911475-100911533:+,chr12:54189648-54189821:+,chr15:97557261-97557338:+,chrX:119073239-119073307:+,chr6:170175376-170175556:+,chr12:55831257-55831350:+,chr19:49332054-49332297:-,chr5:121205008-121205131:+,chr22:17047324-17047427:+,chr4:12889718-12890007:-,chr9:92144885-92145032:+,chr2:168783234-168783376:-,chr2:69988446-69988839:-,chr2:167862715-167862851:-,chr1:213832522-213832649:-,chrX:140148780-140148901:+,chr12:127720546-127720744:-,chr2:11126562-11126677:-,chr17:43341348-43341460:-,chr10:30369046-30369160:-,chr2:128378355-128378516:-,chr7:12491489-12491594:-,chr2:41367144-41367232:-,chr13:113744674-113745022:-,chr18:22168311-22168384:-,chr6:160492781-160492963:-,chr19:45771590-45771676:+,chr1:51563625-51563739:-,chr1:51219212-51219352:-,chr2:237143720-237143821:-,chr3:135835399-135835454:-,chr15:83119578-83119735:+,chr16:86762733-86762804:-,chr8:40919746-40919928:+,chr14:69570194-69570309:+,chr7:136907848-136907974:-,chr5:7277574-7277724:+,chrX:40281350-40281419:+,chr19:16024431-16024678:+,chr14:92507343-92507431:-,chr6:169427478-169427709:-,chr11:18596170-18596296:-,chr10:33535214-33535303:+,chr4:162540887-162540970:-,chr8:101469279-101469385:+,chr16:79797489-79797731:+,chr12:105559294-105559400:+,chr18:73655245-73655404:-,chr6:32554619-32554972:-,chr6:3109302-3109397:-,chr4:74841547-74841698:-,chr6:1560133-1560192:-,chr6:5863242-5863372:+,chr8:144810106-144810268:+,chr4:49488434-49488648:-,chr18:1050020-1050189:+,chr6:109294341-109294459:+,chr22:25457259-25457402:+,chr9:114146501-114146614:-,chr16:88561251-88561372:-,chr12:127161204-127161434:-,chr3:86906019-86906155:-,chr2:67259950-67260028:+,chr5:122459089-122459335:-,chr13:23716457-23716618:+,chr8:24517905-24518152:-,chr17:19274051-19274319:+,chr8:65015549-65015703:+,chr12:128131707-128131845:+,chr1:236916741-236916921:+,chr3:167877673-167877740:+,chr2:96021125-96021234:+,chr9:73935890-73936066:+,chr17:41505056-41505236:-,chr7:128869449-128869539:-,chr10:62302326-62302424:+,chr2:148568409-148568496:+,chr12:31802073-31802164:-,chr22:42577844-42577963:-,chr6:152441145-152441214:+,chr22:20616310-20616443:-,chr10:122766323-122766371:+,chr9:90567714-90567816:-,chr6:12322608-12322666:+,chr7:27242468-27242737:-,chr19:41604164-41604258:+,chr7:87600973-87601079:-,chr6:45785706-45785914:+,chr21:38738816-38738871:+,chr16:86303443-86303505:-,chr12:111287735-111288017:-,chr13:81664977-81665043:+,chr2:46827863-46828085:+,chr7:142845256-142845371:-,chr7:66522172-66522350:+,chr4:88419574-88419700:-,chr18:44542913-44543096:+,chr10:14867717-14867881:-,chr12:76011872-76012247:-,chr5:18080916-18081050:+,chr19:3121079-3121285:-,chr6:137673930-137674125:+,chr8:135454624-135454804:-,chr8:101316519-101316759:+,chr15:85898873-85898947:+,chr6:112283298-112283528:+,chr15:73768753-73768911:+,chr1:161084652-161084813:+,chr9:136643744-136644022:-,chr7:157289004-157289082:-,chr10:122884717-122884853:+,chr18:32893285-32893333:+,chr8:1104883-1105067:+,chr5:17147231-17147755:-,chr8:95344283-95344446:+,chr15:62259922-62260027:-,chr12:9342679-9342803:-,chr1:58715494-58715642:+,chr2:18403931-18404040:+,chr3:38162948-38162998:-,chr8:8235816-8235950:+,chr1:7703111-7703231:-,chr14:61045474-61045537:-,chr4:108556791-108557065:-,chr1:59295109-59295268:-,chr4:74570221-74570311:+,chr20:57782773-57783082:-,chr14:54187428-54187537:-,chr10:30532313-30532397:+,chr4:12470603-12470731:-,chr17:43170126-43170373:-,chr10:121949412-121949488:+,chr7:94090743-94090871:-,chr13:68919305-68919494:-,chr13:66914937-66915032:+,chr5:142467774-142467832:+,chr6:170481376-170481469:-,chr5:164467291-164467497:+,chr18:59797946-59798041:+,chr1:244027237-244027435:+,chr16:14322478-14322544:+,chr15:47106869-47107009:+,chr20:38686001-38686099:+,chr6:134420390-134420768:-,chr3:111835723-111835899:-,chr17:56631908-56632014:-,chr13:30357746-30357890:-,chr1:222715145-222715270:+,chr18:51800969-51801176:+,chr5:40832442-40832574:-,chr22:35171435-35171603:-,chr8:37475612-37476013:-,chr8:20081746-20081829:+,chrX:123241616-123241740:-,chr1:34463602-34463708:-,chr8:47191723-47191841:+,chr14:42149597-42149696:+,chr22:45605739-45605875:-,chr1:56444535-56444638:+,chr2:28151176-28151270:-,chr12:118121501-118121619:-,chr12:39327670-39327833:+,chr15:36832610-36832706:-,chr17:13749976-13750075:+,chr1:10938864-10939064:-,chr3:9987906-9988008:+,chr10:46268777-46268858:-,chr7:65752164-65752311:+,chr6:9845517-9845594:-,chr4:173049055-173049184:-,chr6:1111164-1111268:-,chr8:145000352-145000539:-,chr15:25187349-25187480:+,chr19:51781177-51781347:-,chr17:16537846-16537999:+,chr2:227783101-227783197:-,chr1:232300827-232301037:+,chr5:140172748-140172971:+,chr3:103146773-103146857:+,chr3:39780463-39780620:+,chr22:23709786-23709868:-,chr12:52348001-52348166:+,chr17:35986534-35986710:+,chr4:169070645-169070750:-,chr1:107964422-107964505:+,chr20:38694011-38694130:-,chr6:54057947-54058001:-,chr2:23059019-23059103:+,chr20:23128986-23129166:-,chr10:107947276-107947475:-,chr1:214102782-214102970:+,chr4:165505999-165506134:+,chr15:38732007-38732515:-,chr7:81625152-81625227:-,chr13:78966611-78966723:-,chr12:51780202-51780272:+,chr8:69044187-69044264:+,chr1:31383890-31384003:-,chr6:6748545-6748924:-,chr21:36382019-36382156:+,chr13:28313607-28313781:+,chr17:44222462-44222809:+,chr22:35193946-35194069:-,chr9:106333739-106333857:+,chr21:39980226-39980338:-,chr1:29732115-29732289:+,chr8:133664702-133664976:-,chr5:126191144-126191219:+,chr1:59497819-59497925:-,chr1:242529345-242529439:-,chr7:154059371-154059472:-,chr3:53987612-53987739:-,chr6:27699597-27699668:+,chr16:54169262-54169320:-,chr7:42570565-42570624:+,chr17:19591765-19591863:+,chr15:93249719-93249852:+,chr20:57186526-57186601:+,chr6:79805896-79806049:-,chr3:63782432-63782539:-,chr2:155473707-155473863:+,chr1:27060014-27060081:+,chr15:95001451-95001599:-,chr8:103413423-103413532:-,chr22:35580900-35581012:-,chr10:114801304-114801389:-,chr4:173054863-173054928:-,chr3:185971615-185971865:+,chr5:105302955-105303028:-,chr2:159635185-159635327:-,chr7:149803996-149804088:+,chr13:111444604-111444867:+,chr9:22643472-22643551:+,chr7:149806735-149806992:+,chr17:45255135-45255454:+,chr17:36633738-36633907:+,chr3:55233560-55233839:+,chr11:62426687-62426825:-,chr12:5512117-5512209:+,chr13:104805528-104805619:-,chr1:216854800-216854857:+,chr13:81738052-81738305:-,chr4:174631776-174631866:+,chr5:159488228-159488298:-,chr7:21048951-21049014:+,chr18:58227830-58227889:+,chr10:71076609-71076715:+,chr9:36424613-36424684:-,chr6:111594190-111594412:+,chr5:125412166-125412241:-,chr2:191512825-191512920:+,chr1:116331848-116331947:-,chr8:106060135-106060235:-,chr12:31112981-31113084:-,chr6:12371259-12371419:+,chr2:96813494-96813882:-,chr8:98044943-98045400:-,chr1:24097874-24097984:+,chr11:7504766-7504873:-,chr12:130042227-130042341:-,chr2:236752489-236752832:+,chr16:8297128-8297277:+,chr21:35580660-35580930:-,chr10:37309097-37309181:+,chr12:114080333-114080451:+,chr5:127033634-127033716:+,chr9:131619051-131619210:-,chr3:14391115-14391224:-,chr9:111952224-111952349:-,chr4:24006523-24006639:+,chr12:100168452-100168634:-,chr2:21630826-21630944:-,chr14:69087774-69087939:+,chr18:3606554-3606641:+,chr17:19586624-19586693:+,chr6:70899474-70899542:+,chr16:49163671-49163798:+,chr20:12089915-12090002:+,chr9:27258695-27258769:-,chr10:3992720-3992994:-,chr8:53405798-53405896:-,chr17:61130703-61130889:-,chr16:85289712-85289828:-,chrX:15691138-15691242:+,chr7:136906908-136906966:-,chr17:77560470-77560597:+,chr1:223479837-223479996:+,chr17:27419770-27419854:+,chr6:33584728-33584841:+,chr15:53449617-53449720:-,chr5:103915317-103915432:+,chr3:45328285-45328397:-,chr6:156168336-156168495:-,chr5:93135785-93135954:-,chr21:29223705-29223782:+,chr17:64972534-64972663:-,chr1:3743061-3743191:-,chr2:227408269-227408385:-,chr8:57422816-57423005:+,chr17:55666212-55666327:-,chr6:167427269-167427374:+,chr3:55189096-55189245:+,chr5:143897885-143898051:+,chr19:12234667-12234909:-,chr20:61139732-61140087:+,chr3:109343507-109343651:+,chr6:86642869-86642949:+,chr5:180380202-180380348:-,chr10:23499449-23499524:+,chr8:86338266-86338388:-,chr17:47009887-47010042:-,chr3:122527698-122527792:+,chr4:151407489-151407708:-,chr1:150532657-150532787:+,chr10:42523182-42523306:-,chr4:136730912-136731003:+,chr3:194249596-194249903:+,chr17:81233939-81234065:+,chr1:147109862-147110035:-,chr8:76500559-76500698:+,chr1:47409682-47409902:-,chr1:16593441-16593754:-,chr17:50767216-50767323:-,chr2:74933390-74933610:-,chr8:126617389-126617501:+,chr2:241089188-241089366:-,chr7:1162769-1162892:+,chr8:65986631-65986707:-,chr4:17102306-17102453:+,chr18:6336321-6336429:+,chr8:10856457-10856580:+,chr1:10812726-10812921:-,chr1:209535666-209535761:-,chr13:22651652-22651761:-,chr12:124607514-124607643:-,chr10:26980576-26980840:-,chr9:135164714-135164779:+,chr7:77246291-77246488:-,chr15:75232378-75232519:-,chr17:37802101-37802331:-,chr15:78692682-78692847:+,chr12:3303337-3303404:-,chr5:122321689-122321852:-,chr5:127228851-127228919:-,chr16:3191239-3191338:+,chr1:16633095-16633347:-,chrX:30533933-30534078:-,chr4:187163992-187164069:-,chr16:35522119-35522306:+,chr1:143654918-143655144:-,chrX:150915743-150915839:+,chr9:116847834-116848559:+,chr2:241843272-241843664:+,chr1:24499653-24500074:-,chr6:78604523-78604572:-,chr18:11833610-11833777:-,chrX:18691438-18691604:-,chr2:52810477-52810558:-,chr22:47603689-47603799:+,chr5:142003088-142003215:-,chr2:242048058-242048284:-,chr6:50210557-50210618:-,chr2:91655368-91655503:-,chr3:125918864-125918927:+,chr19:46180605-46180690:-,chr3:14398329-14398510:-,chr20:5071027-5071135:+,chr16:32180585-32180757:-,chr7:131139400-131139610:-,chr3:150378330-150378464:+,chr2:219715202-219715269:+,chr5:179608285-179608466:+,chr15:87168956-87169248:-,chr17:82382920-82383172:-,chr6:143060947-143061067:+,chr6:6744937-6745171:-,chr4:118684408-118684461:-,chr12:105715162-105715220:+,chr5:159573187-159573337:+,chr1:51567752-51567844:-,chr18:65144040-65144135:+,chr18:12438890-12439107:+,chr3:167877673-167877736:+,chr10:85197764-85197957:-,chr21:28482957-28483070:-,chr10:3177878-3178005:+,chr22:36293329-36293481:-,chr6:30260397-30260608:+,chr2:30296293-30296462:-,chr15:38503056-38503149:+,chr15:47066060-47066171:+,chr13:113128735-113128878:-,chr1:98393055-98393234:+,chr14:75260757-75260917:+,chr9:92134743-92134866:+,chr22:25281257-25281386:-,chr5:163857240-163857315:+,chr10:48835542-48835637:-,chr15:35821103-35821195:-,chr3:181941791-181941965:+,chr1:99940005-99940071:-,chr1:153628121-153628238:-,chr4:148824684-148824756:-,chr4:174523008-174523130:+,chr1:229243524-229243593:-,chr13:80121746-80121877:-,chr12:40515442-40515496:+,chr9:74174526-74174694:-,chr12:126254895-126255058:+,chr2:41933276-41933434:-,chr6:30009320-30009368:+,chr7:64642952-64643432:+,chr2:118052587-118052637:+,chr20:1135122-1135307:+,chr17:68106422-68106554:+,chr1:55975409-55975472:+,chr1:109759678-109759899:-,chr4:142774150-142774392:+,chr2:8326169-8326425:-,chr12:30995987-30996053:-,chr14:40013105-40013162:+,chr8:103133159-103133358:+,chr21:26405945-26406129:+,chr9:84653419-84653575:+,chr1:103231791-103231883:-,chr9:86812345-86812407:+,chrX:41286298-41286391:-,chr2:66364344-66364470:-,chr5:21139082-21139218:-,chr2:217220225-217220327:-,chr18:44552960-44553106:+,chr5:153458945-153459025:+,chr4:182590934-182591082:-,chr7:68659825-68659948:-,chr18:11378255-11378407:-,chr19:7597863-7597966:-,chr12:85442235-85442353:-,chr10:42360949-42361035:-,chr10:18539194-18539643:-,chr19:23404741-23404847:-,chr14:20762770-20762844:-,chr17:78295035-78295121:+,chr1:223962077-223962274:-,chr9:35478242-35478326:+,chr1:159889613-159889794:+,chr7:44998353-44998518:-,chr3:123703869-123704010:+,chr4:127106635-127106775:-,chr12:13619782-13619981:+,chr7:64288368-64288544:-,chr12:113294106-113294229:+,chr2:213276072-213276240:-,chr4:3949448-3949593:-,chrX:103469650-103469751:+,chr1:227958038-227958437:+,chr10:30108787-30108907:+,chr3:166961045-166961126:-,chr7:141057358-141057471:+,chr2:47332934-47333256:-,chr14:34926386-34926528:-,chr6:36247933-36248116:-,chr12:114478658-114478770:-,chr10:45130248-45130432:+,chr4:114341284-114341350:-,chr1:71208181-71208297:+,chr10:124306420-124306653:-,chr2:173440293-173440365:-,chr8:115885361-115885509:+,chr11:76182284-76182383:-,chr17:6295792-6295943:+,chr5:73132228-73132284:-,chr9:126486476-126486620:-,chr12:116712235-116712407:+,chr5:15243649-15243768:-,chr16:85945414-85945631:+,chr20:63362428-63362729:-,chr14:105921063-105921259:+,chr16:15726698-15727001:+,chr15:45864020-45864232:+,chr6:104275481-104275527:+,chr2:54664598-54664842:-,chr2:78025327-78025425:-,chr17:81305666-81305992:-,chr12:40550681-40550735:+,chr2:211081489-211081610:+,chr17:5554026-5554144:+,chr2:31765049-31765152:-,chr1:23772111-23772427:-,chr20:19500194-19500416:-,chr19:58314806-58315037:-,chr11:8787054-8787287:+,chr22:47207495-47207732:+,chr9:98867039-98867111:-,chr18:10159256-10159404:+,chr22:19564866-19564981:-,chr18:76251118-76251352:+,chr19:49576759-49576878:-,chr3:144468086-144468244:+,chr17:79000100-79000271:-,chr10:127524144-127524283:+,chr12:108101676-108101728:+,chr12:49092830-49092906:+,chr13:96801177-96801309:-,chr1:244845247-244845345:-,chr9:61620247-61620402:+,chr12:1807130-1807435:+,chr5:180849154-180849257:-,chr17:37665376-37665541:+,chr1:94743838-94743962:-,chr12:53018779-53018958:-,chr5:96737853-96737948:+,chr9:64027904-64028020:+,chr1:211677320-211677378:+,chr2:219791589-219791813:+,chr9:72360628-72360785:-,chr20:62547541-62547703:-,chr20:63530118-63530430:+,chr20:17831024-17831186:-,chr8:116479335-116479431:+,chr1:233533139-233533215:+,chr2:80928743-80928827:-,chr13:99858107-99858193:-,chr15:91635908-91635985:+,chr15:85365335-85365407:+,chr3:165503225-165503335:-,chr13:80401387-80401438:+,chrX:38800029-38800090:-,chr7:140082723-140082854:+,chr18:57084086-57084152:+,chr9:69787119-69787227:+,chr6:93998701-93998794:+,chr2:129980037-129980170:-,chr4:173925879-173925958:+,chr10:124365347-124365496:+,chr20:60756035-60756258:+,chr5:6702558-6702736:-,chr17:50137293-50137426:+,chr3:4749686-4750011:-,chr14:83187786-83187948:+,chr1:230480581-230480694:-,chr6:29889707-29889824:+,chr3:58472317-58472461:+,chr16:88810073-88810149:-,chr7:120226362-120226490:-,chr15:90596335-90596444:-,chr16:51617052-51617145:-,chr2:67683952-67684078:-,chr1:110509944-110510043:-,chr20:45138517-45138675:-,chr1:923272-923462:-,chr14:101355641-101355719:-,chr9:2506359-2506541:-,chr3:193876919-193877091:+,chr8:29596201-29596544:+,chr4:657995-658103:-,chr6:26883343-26883518:-,chr20:30295155-30295265:-,chr8:61950585-61950639:-,chr19:53425071-53425148:+,chr1:94654250-94654362:+,chr10:80076940-80077100:-,chr19:22703935-22704005:-,chr6:11700183-11700264:+,chr7:66531791-66531872:-,chr3:45068162-45068344:+,chr15:74608980-74609130:-,chr6:109298580-109298632:+,chr6:94206152-94206305:+,chr1:206060401-206060450:+,chr13:44451418-44451504:+,chr5:10488731-10488827:-,chr19:7506950-7507142:+,chr2:43001323-43001481:-,chr15:84638354-84638478:+,chr9:103978496-103978658:-,chr17:44678279-44678387:+,chr7:105013881-105013980:-,chr3:18511532-18511629:+,chr3:53292899-53293007:+,chr4:189056719-189056857:-,chr1:113198600-113198691:-,chr3:187447608-187447758:+,chr3:186706618-186706719:+,chr8:122379414-122379465:-,chr4:148463841-148463999:+,chr14:100578689-100578853:+,chr10:42523612-42523739:-,chr22:39727579-39727802:+,chr7:10636990-10637107:-,chr3:106019144-106019228:-,chr1:71975076-71975171:+,chr4:177361250-177361373:-,chr20:23090082-23090148:+,chr10:69537457-69537591:-,chr10:18256817-18256919:-,chr14:23417503-23417683:-,chr7:35121507-35121609:-,chr9:136547842-136548098:+,chr10:4706019-4706145:-,chr22:50599941-50600110:+,chr15:92787964-92788089:-,chr6:33248643-33248765:-,chr7:149551574-149551827:-,chr19:31944345-31944436:-,chrX:129981673-129981784:+,chr7:72949846-72949962:-,chr3:118772243-118772323:-,chr18:76257459-76257564:+,chr12:93565613-93565745:-,chr5:165348898-165349051:+,chr16:29927767-29927932:+,chr16:59920923-59920988:-,chr6:165547275-165547367:+,chr12:104273644-104273743:-,chr15:40813349-40813418:+,chr1:51234965-51235120:-,chr2:121056387-121056586:+,chr1:16486426-16486662:-,chr5:75052429-75052557:-,chr20:58240515-58240711:-,chr17:63964549-63964651:+,chr2:119698123-119698186:+,chr7:110946045-110946160:-,chr8:142090656-142090725:+,chr2:234164827-234164949:+,chr12:107914634-107914688:+,chr4:147557544-147557703:-,chr7:119357958-119358037:-,chr10:81794520-81794606:-,chr2:176846207-176846378:-,chr3:181967323-181967553:+,chr7:39406017-39406120:-,chr7:145156935-145157061:+,chr5:113628020-113628094:+,chr3:106817931-106818106:-,chr6:23303873-23303927:+,chr7:100349731-100349888:+,chr8:75276987-75277091:-,chr16:21800707-21800838:-,chr1:200418112-200418192:+,chr6:137824696-137824856:+,chr1:90530454-90530587:-,chr5:124404954-124405086:-,chr10:3989340-3989561:-,chr3:125061871-125062106:+,chr4:156327780-156327929:-,chr3:182655822-182655881:+,chr19:782204-782352:-,chr21:37489552-37489625:-,chr19:2017183-2017301:-,chr10:47581459-47581579:-,chr1:3740233-3740388:-,chr5:61305403-61305492:+,chr7:108618178-108618281:+,chr12:106252130-106252294:+,chr21:34883483-34883578:+,chr2:207235489-207235604:-,chr13:81642842-81642988:+,chr8:73884633-73884758:+,chr5:86216987-86217151:-,chr8:57202919-57203169:+,chr5:115189809-115189942:-,chr6:14662209-14662322:+,chr10:120187118-120187179:+,chr2:238832626-238832715:+,chr2:172087312-172087447:-,chr13:23118005-23118143:-,chr18:49662034-49662144:+,chr12:9058671-9058877:-,chr9:107715411-107715572:-,chr3:108033933-108034229:-,chr1:115924813-115925011:-,chr2:164977057-164977162:-,chr2:140116391-140116442:-,chr2:217262936-217263072:+,chr9:31915256-31915334:-,chr13:90716351-90716538:+,chr9:15065928-15065985:-,chr15:75780636-75780687:+,chr1:239253230-239253336:-,chr5:53338403-53338601:+,chr17:45364684-45365107:-,chr8:142090661-142090725:+,chr17:39551038-39551143:+,chr10:30108787-30108903:+,chr4:73107873-73107952:+,chr10:13654184-13654428:+,chr2:45143203-45143339:-,chr21:28911634-28911689:+,chrX:103537907-103537957:-,chr19:13625507-13625721:+,chr9:115609392-115609459:+,chr12:55833447-55833542:+,chr2:236991036-236991159:+,chr14:60057582-60057651:-,chr15:88503875-88503988:-,chr15:45547080-45547168:+,chr16:75535127-75535410:-,chr13:93152988-93153110:+,chr13:111013341-111013478:+,chr3:10291240-10291452:-,chr10:3053021-3053143:-,chr7:1161364-1161682:+,chr10:46248891-46248972:-,chr3:154890236-154890346:+,chr4:34839331-34839507:-,chr4:126470868-126470962:-,chr4:35406661-35406748:+,chr1:160775948-160776215:-,chr13:113745142-113745249:-,chr14:35898713-35898841:+,chrX:102996897-102997090:+,chr7:65803816-65803891:+,chr20:58841937-58842217:-,chr17:60134756-60134852:-,chr16:86370699-86370827:-,chr7:63380785-63380869:+,chr2:175884061-175884176:-,chr14:53855909-53856011:-,chr18:2111644-2111737:-,chr3:44334454-44334563:-,chr6:121955339-121955456:+,chr10:57847292-57847431:-,chr7:66541242-66541469:-,chr4:44924300-44924370:-,chr1:87298980-87299305:-,chr16:11633533-11633638:-,chr15:59405847-59406059:-,chr13:37995554-37995624:+,chr13:50458003-50458114:+,chr3:71627638-71627785:+,chr3:166192185-166192302:+,chr3:4707229-4707453:-,chr22:35250273-35250374:-,chr12:689952-690038:+,chr17:28209412-28209476:-,chr3:14396245-14396381:-,chr5:21172523-21172605:-,chr7:153716249-153716452:-,chr5:41294649-41294920:-,chr15:74209388-74209535:+,chr17:31058441-31058558:-,chr7:123658148-123658380:-,chr12:100167550-100167640:-,chr12:14738703-14738954:-,chr13:108102830-108103106:-,chr10:357592-357729:+,chr13:52779537-52779648:+,chr5:150668117-150668273:-,chr22:22879388-22879476:-,chr7:29657367-29657464:+,chr1:243059478-243059669:-,chr6:6700198-6700356:-,chr1:50295519-50295607:-,chr7:65827544-65827743:+,chr1:89044810-89044888:+,chr6:126099816-126099933:+,chr3:158759529-158759612:+,chr2:67257913-67257975:+,chr10:15017227-15017292:-,chr4:109813482-109813601:-,chr3:130103741-130104007:-,chr9:20352031-20352146:+,chr20:21612599-21612684:+,chr19:1619111-1619475:-,chr8:56998510-56998557:+,chr1:9450066-9450251:-,chr1:161764022-161764152:-,chr2:312957-313159:-,chr10:3167832-3167973:+,chr16:52354036-52354174:-,chr2:196260241-196260373:+,chr16:31132677-31132954:-,chr3:168807529-168807652:+,chr1:78368537-78368728:+,chrX:123369418-123369579:-,chr12:105509769-105509878:+,chr9:12740960-12741104:+,chr2:85852860-85853098:-,chr18:14214213-14214284:+,chr14:55828976-55829172:+,chr13:18951670-18951830:-,chrX:47735834-47735963:+,chr2:147988186-147988309:+,chr2:67287756-67287824:+,chr4:68212362-68212478:-,chr6:41546089-41546215:-,chr3:67627-68013:+,chr3:178457068-178457238:+,chr1:201146771-201146849:-,chr2:235420553-235420639:-,chr1:77220788-77220994:+,chr12:56029575-56029767:-,chr12:2840842-2840996:+,chr12:55023994-55024256:-,chr10:28083558-28083639:+,chr2:173761579-173761731:+,chr1:18294935-18295000:-,chr17:29395853-29395992:+,chrX:17894755-17894912:-,chr6:83129397-83129491:-,chr2:562370-562430:+,chr22:35172339-35172461:-,chr9:131133627-131133716:-,chr19:30051244-30051340:+,chr12:40499404-40499449:+,chr15:94066769-94066929:-,chr1:173441919-173442015:-,chr1:183545020-183545313:+,chr6:9842516-9842637:-,chr9:138043449-138043788:-,chr11:112280484-112280726:+,chr10:44293272-44293762:-,chr7:149824086-149824133:+,chr3:24533631-24533976:+,chr6:9903373-9903442:-,chr2:64777213-64777471:+,chr1:185323103-185323167:-,chr7:37530573-37530726:+,chr1:234636515-234636648:+,chr3:10282139-10282235:+,chr6:80630618-80630691:-,chr4:119494433-119494524:+,chr2:234623160-234623208:-,chr1:16642767-16642851:-,chr10:75234938-75235179:-,chr7:136687834-136687920:-,chr18:9091134-9091250:-,chr3:20943305-20943421:+,chr18:6258654-6258797:+,chr17:39564760-39564865:+,chr17:64787248-64787312:-,chr15:62250327-62250413:-,chr20:1012297-1012410:+,chr1:16646787-16647113:+,chr21:26191749-26191822:+,chr15:30832791-30832899:+,chr16:31703156-31703364:+,chr5:158601570-158601719:+,chr6:39078366-39078468:-,chr17:2014150-2014295:-,chr17:29398253-29398349:+,chr7:155003962-155004135:+,chr13:52497562-52497675:+,chr10:108060612-108060756:-,chr5:13702414-13702535:+,chr6:158944512-158944644:+,chr8:81571681-81571798:+,chr10:91525028-91525150:-,chr12:64010468-64010617:-,chr3:43360628-43360730:-,chrX:17971987-17972127:-,chr9:90982986-90983111:-,chr12:5271498-5271596:+,chr1:18751398-18751497:-,chrX:134006890-134007046:+,chr5:17117361-17117487:-,chr13:38053833-38053991:-,chr16:84728748-84729055:-,chr2:131091809-131091964:-,chr5:58197861-58197925:-,chr22:32583877-32584387:+,chr8:1319455-1319590:+,chrX:25548072-25548226:+,chr8:143667845-143667918:+,chr22:42273894-42274036:+,chr17:42424947-42425063:+,chr2:239711861-239712009:+,chr15:23732698-23732804:+,chr5:103888094-103888185:-,chr8:41406295-41406369:+,chr6:17503214-17503349:-,chr2:62079716-62079813:-,chr9:129211804-129211963:+,chr9:26676670-26676777:+,chr12:10593781-10594006:-,chr7:64603559-64603630:+,chr12:72254523-72254615:-,chr1:155045676-155045854:-,chrX:70431191-70431308:-,chr11:124745503-124745590:+,chr1:60684606-60684678:-,chr1:18421311-18421524:+,chr14:62116127-62116208:+,chr2:213199491-213199550:+,chr1:79789190-79789275:+,chr5:9931676-9931802:-,chr2:178777858-178778004:+,chr7:54076982-54077077:+,chr12:116389391-116389554:+,chr6:144993123-144993268:+,chr6:18748089-18748155:-,chr3:103146773-103146901:+,chr12:110108318-110108395:+,chr7:144885500-144885594:+,chr3:150039787-150039871:+,chr6:163390812-163390919:-,chr6:165297994-165298125:+,chr3:13010073-13010262:+,chr8:39392574-39392661:+,chr6:35348914-35349004:+,chr15:93141458-93141550:+,chr1:96076230-96076369:+,chr14:80308398-80308576:-,chr2:223569097-223569314:-,chr7:155942397-155942503:-,chr12:124149595-124149792:+,chr4:147004034-147004179:-,chr9:19463998-19464056:-,chr16:65137692-65137808:+,chr18:47265504-47265558:+,chr15:20284127-20284243:+,chr1:160777859-160778089:+,chr3:107877902-107878078:-,chr7:123125568-123125676:-,chr17:4497542-4497716:-,chr10:30110648-30110832:+,chr2:219400323-219400405:+,chr20:57275906-57276121:-,chrX:65588886-65589069:+,chr20:11964019-11964146:+,chr2:207237820-207237932:-,chr10:91109392-91109513:+,chr7:157513201-157513338:+,chr2:129977054-129977209:-,chr14:48235431-48235619:-,chr20:43820808-43820938:+,chr1:193461572-193462041:+,chr13:19062594-19062681:-,chr4:67994522-67994587:-,chr15:25185443-25185575:+,chr12:40464421-40464499:+,chr4:152680587-152680674:+,chr9:136975395-136975477:+,chr10:112406563-112406652:-,chr2:97675631-97675929:+,chr5:93571882-93572013:+,chr15:95160280-95160408:+,chr3:42528549-42528655:-,chr9:103979230-103979328:-,chr10:75234610-75234745:-,chr2:55768264-55768389:+,chr19:55697904-55697964:+,chr5:144667809-144667929:+,chr18:77979495-77979630:-,chr20:62127585-62127702:+,chr12:53729936-53730083:+,chr3:48663698-48663814:+,chr3:39572786-39572924:+,chr1:908066-908213:+,chr6:11810843-11811064:+,chr7:105876378-105876586:-,chr5:21470510-21470663:+,chr8:94034987-94035113:+,chr1:17193291-17193341:+,chr17:60085103-60085204:-,chr2:46255207-46255503:-,chrX:103530748-103530834:-,chr1:232297913-232298116:+,chr17:6568333-6568511:+,chr5:41082973-41083034:+,chr7:50388484-50388580:-,chr13:112190349-112190415:-,chr4:132985512-132985612:-,chr3:81953120-81953261:+,chr7:103278245-103278347:-,chr2:175832611-175832692:+,chr3:198065753-198065807:-,chr1:58896998-58897091:-,chr6:93997064-93997172:+,chr15:25232710-25232756:+,chr2:25035273-25035328:+,chr8:132537414-132537519:+,chr12:10313407-10313514:+,chr19:19362681-19362774:-,chr15:98374150-98374238:-,chr12:105559451-105559569:+,chr14:77029288-77029481:+,chr15:26139912-26139995:-,chr1:68138301-68138451:+,chr10:107812806-107812907:-,chr10:17497763-17497913:-,chr1:190479041-190479141:+,chr17:29928492-29928585:-,chr16:86949439-86949566:-,chr9:136807261-136807393:-,chr10:125374663-125374790:+,chr1:119328131-119328288:+,chr18:35291010-35291233:+,chr5:86028186-86028234:-,chr1:56444343-56444453:+,chr17:18108356-18108636:-,chr8:28983159-28983249:-,chr2:68332657-68332821:+,chr19:55634908-55635033:-,chr3:94245419-94245546:+,chr13:85696134-85696230:+,chr5:10766331-10766419:+,chrX:101486023-101486093:+,chr16:17861090-17861190:-,chr15:77915398-77915744:-,chr2:236807830-236807945:+,chr7:99032894-99033040:+,chr8:77351215-77351396:-,chr13:95479859-95479960:-,chr7:142815991-142816126:+,chr2:176846210-176846378:-,chr4:133078338-133078463:-,chr15:45399546-45399596:-,chr5:117546099-117546197:+,chr15:84569505-84569684:-,chr8:6841668-6841764:+,chrX:119073827-119074079:+,chr9:14990228-14990346:-,chr6:1454160-1454233:-,chr2:19644759-19644861:-,chr22:47629328-47629613:-,chr6:52072506-52072616:+,chr9:136806829-136807009:-,chr1:224029681-224029872:+,chrX:153762942-153763096:-,chrX:120135923-120136060:-,chr6:5054078-5054159:-,chr12:28793642-28793746:-,chr6:77316636-77316705:-,chr3:13955562-13955655:+,chr2:64874709-64874789:+,chr7:17434948-17435106:-,chr7:5136555-5136690:-,chr18:31328228-31328487:-,chrX:80288906-80289058:-,chr15:33236923-33236999:-,chr7:5132448-5132490:-,chr15:97703719-97704109:-,chr1:143736068-143736124:+,chr2:118045304-118045383:+,chr10:127934197-127934314:+,chr18:59057040-59057154:+,chr14:43185164-43185224:-,chr10:95111610-95111766:-,chr14:60654722-60654833:+,chr10:77430144-77430214:+,chr17:54670396-54670488:-,chr2:210717596-210717643:+,chr20:63521284-63521590:+,chrX:110330147-110330259:+,chr16:72348961-72349207:-,chr17:16849185-16849422:-,chr9:131799005-131799162:-,chrX:116670846-116670965:-,chr17:16927678-16927797:-,chr8:77052976-77053056:+,chr10:26200387-26200474:-,chr14:105067464-105067727:-,chr13:73396903-73397045:+,chr13:53529766-53529947:+,chr6:90908056-90908162:+,chr2:166109491-166109603:+,chr1:209225178-209225251:-,chr5:72569840-72569938:+,chr3:45324203-45324300:-,chrX:71664193-71664270:-,chr14:97646162-97646213:-,chrX:153599693-153599899:+,chr10:132037129-132037401:+,chr2:164993461-164993641:+,chr19:23068897-23068946:-,chrX:39671170-39671287:+,chr3:28010470-28010565:-,chr17:39043199-39043280:+,chrX:53163263-53163400:-,chr7:17168339-17168592:-,chr12:80778905-80779046:+,chr7:101066728-101066880:+,chr5:82343710-82343764:+,chr9:134478883-134479043:+,chr13:20560114-20560250:-,chr13:42742280-42742357:-,chr10:112801678-112801763:-,chr2:1634031-1634374:+,chr19:44658715-44658822:-,chr14:25112772-25112859:-,chr6:157260743-157260855:-,chrX:54528882-54528986:-,chr6:89871289-89871389:+,chr13:75934735-75934932:+,chr18:52223402-52223553:+,chr2:79184659-79184709:+,chr8:78135792-78135912:-,chr22:48167993-48168039:-,chr16:87774189-87774309:+,chr2:81848753-81848845:+,chr15:89410555-89410702:+,chr13:73616052-73616183:+,chr5:79614472-79614561:+,chr10:20853016-20853157:+,chr7:81736981-81737090:+,chr2:238289649-238289798:+,chr10:133014028-133014137:+,chr6:117662906-117663067:-,chr7:155273202-155273297:-,chr20:22685558-22685888:+,chr3:178136789-178136898:+,chr3:36630579-36630652:-,chr10:103959763-103959841:-,chr2:237222160-237222269:+,chr9:116552067-116552203:+,chr6:10770077-10770205:+,chr4:38602309-38602494:-,chr10:107909438-107909557:-,chr1:207805270-207805407:-,chr4:117346222-117346294:+,chr2:162073415-162073584:+,chr4:39062747-39063036:+,chr18:6511367-6511611:+,chr7:103322511-103322795:-,chr4:184316947-184317076:-,chr1:116315683-116315840:-,chr4:13931544-13931815:+,chr10:96155326-96155377:+,chr5:155602863-155602989:+,chr18:74294787-74294961:+,chr18:64097834-64098038:-,chr13:41514083-41514296:-,chr13:36792627-36792727:+,chr2:180115295-180115407:+,chr7:87600755-87600826:-,chr12:52490569-52490733:-,chr1:203304520-203304631:-,chr5:129412834-129412915:+,chr19:48394055-48394125:-,chr2:170343459-170343638:-,chr7:149558608-149558840:-,chr21:21693812-21693933:+,chr18:67780164-67780346:+,chr14:60326772-60326887:+,chr5:151595255-151595494:+,chr17:65109192-65109253:+,chr2:223099499-223099634:-,chr16:73766399-73766670:+,chr7:156235816-156235895:+,chr6:33869861-33870024:+,chr12:40537857-40537908:+,chr16:20208924-20209004:+,chr12:100167336-100167444:-,chr1:29761609-29761648:+,chr16:31564608-31564709:-,chr9:87265430-87265493:-,chr7:607865-607978:+,chr2:119704093-119704219:+,chr5:75719935-75720058:+,chr14:70810081-70810292:+,chr6:168166000-168166239:+,chr2:176679682-176679906:-,chr4:4562712-4562761:-,chr6:85016138-85016184:+,chrX:26403269-26403388:-,chr10:30834121-30834213:-,chr1:7686078-7686191:-,chr1:202187003-202187140:+,chrX:123467190-123467282:-,chr7:155942397-155942523:-,chr6:106134503-106134574:+,chr1:232261734-232261824:-,chr12:1663218-1663390:-,chr6:63817098-63817171:+,chr9:108246726-108246808:-,chr10:127001555-127001610:-,chr3:35603151-35603254:+,chr4:148831318-148831407:-,chr20:60805848-60806105:+,chr14:79186141-79186249:-,chr2:101983692-101983822:+,chr10:14003086-14003162:+,chr9:38375273-38375509:-,chr2:193843590-193843726:+,chr5:173506198-173506373:+,chr1:18528640-18528999:-,chr1:1279068-1279150:+,chr4:1250111-1250374:+,chr4:146113642-146113757:-,chr12:89543157-89543334:+,chr2:23077820-23077918:-,chr5:6775559-6776030:+,chr2:67283389-67283520:+,chr1:84381814-84381893:-,chr13:40912514-40912584:-,chr4:15886175-15886267:+,chr7:92854909-92855000:+,chr15:101966070-101966224:+,chr19:45771590-45771685:+,chr22:45652234-45652361:-,chr16:85776555-85776607:-,chr6:136990062-136990361:-,chr10:128794261-128794375:+,chr8:133670340-133670469:-,chr10:110447095-110447165:-,chr7:124411945-124412104:-,chr19:12226372-12226528:-,chr2:104180531-104180908:+,chr14:104136867-104137243:-,chr1:209285848-209286004:-,chr16:2990455-2990588:+,chr15:40371839-40372095:-,chr15:87422735-87422837:-,chr2:20091737-20092109:+,chr9:86146504-86146659:+,chr10:42893136-42893415:-,chr13:99775212-99775349:-,chr3:81317402-81317499:+,chr7:149823724-149823849:+,chr8:78946601-78946687:-,chr14:83281877-83282067:+,chr3:63766673-63766772:-,chr18:22990934-22991050:+,chr5:115189621-115189700:-,chr6:85016138-85016241:+,chr2:47333157-47333256:-,chr19:50067691-50067801:+,chrX:152119685-152119854:+,chr2:236732267-236732553:-,chr1:224002522-224002623:+,chr16:67167185-67167296:-,chr3:130275727-130275973:-,chr3:182175714-182175878:-,chr12:65947764-65948125:-,chr1:202227900-202228006:-,chrX:75611849-75611985:+,chr22:22692977-22693063:-,chr6:14448516-14448629:-,chrX:85211856-85212078:-,chr6:485557-485778:+,chr7:23197173-23197231:+,chr20:1832826-1833078:+,chr10:6790228-6790359:-,chr3:158774231-158774300:+,chr10:95898887-95899019:-,chr5:124436158-124436300:-,chr5:4866016-4866108:-,chr1:89034794-89034843:+,chr5:88507587-88507692:-,chr10:89626193-89626250:-,chr16:85288700-85288839:-,chrX:47724558-47724655:+,chr1:93569259-93569368:+,chr11:30360488-30360572:-,chr10:30367766-30367879:-,chr7:80380295-80380447:-,chr4:25999312-25999398:+,chr17:77789294-77789495:+,chr19:37820224-37820307:+,chr1:16484233-16484465:-,chr12:49959277-49959645:-,chrX:76658502-76658866:-,chr17:14714546-14714722:+,chr6:4553626-4553740:+,chr4:187675375-187675461:+,chr8:100990035-100990134:-,chr2:173533206-173533340:+,chr2:98912748-98912986:-,chr7:38373365-38373593:+,chr20:19048770-19048889:+,chr22:41799458-41799666:-,chr7:149803227-149803350:+,chr6:136097998-136098073:-,chr15:55685974-55686128:+,chr2:193003584-193003671:-,chr17:39177204-39177336:+,chr2:71003669-71003924:-,chr3:46262268-46262344:+,chr14:23628103-23628224:+,chr4:77634301-77634421:-,chr7:38242428-38242476:-,chr6:77455684-77455818:+,chr9:92136253-92136321:+,chr12:52087588-52087685:+,chr4:86714346-86714509:-,chr4:68395499-68395573:-,chr1:164428757-164428904:-,chr14:23626591-23626653:+,chr3:75426450-75426597:-,chr22:33745048-33745295:+,chr19:49236587-49236641:+,chr4:104549966-104550037:-,chr22:45152405-45152624:-,chr3:9330528-9330597:-,chr4:16400430-16400534:+,chr2:170343459-170343556:-,chr8:1748294-1748405:-,chr10:13744516-13744692:+,chr14:26922404-26922561:+,chr1:157051150-157051282:-,chr14:102044293-102044403:-,chr5:43067087-43067153:-,chr8:101052685-101052837:+,chr3:98197945-98198079:-,chr14:49864336-49864450:-,chr4:102912008-102912130:-,chr1:198041612-198041670:+,chr5:3314439-3314540:+,chr4:182972709-182972863:-,chr6:146945944-146946065:-,chr13:98066957-98067047:-,chr1:155637394-155637493:-,chr6:89675396-89675691:+,chr10:80529746-80529832:-,chr10:116275435-116275523:+,chr6:1380686-1380827:-,chr2:145224887-145224973:+,chr2:88813160-88813341:+,chr12:40520724-40520778:+,chr1:209107426-209107534:+,chr2:54556292-54556403:-,chr14:88015517-88015567:-,chrX:35896407-35896567:+,chr3:59640261-59640374:+,chr7:25940663-25940752:-,chrX:17970156-17970431:-,chr20:51131053-51131235:+,chr3:197613225-197613319:-,chr15:69610955-69611076:+,chr1:43206346-43206393:-,chr5:173498367-173498474:+,chr6:68091849-68092135:+,chr15:62255318-62255426:-,chr21:14308371-14308456:+,chr8:42536355-42536472:-,chr1:106451956-106452106:+,chr2:104703726-104703808:+,chr11:56900910-56901087:+,chr7:133214946-133215015:+,chr7:38303886-38304173:-,chr20:7668893-7669000:-,chr6:22147194-22147293:+,chr14:89698219-89698390:+,chr10:112281383-112281543:-,chr9:108040943-108041093:+,chr4:142425207-142425264:-,chr11:60628289-60628409:+,chr5:180827199-180827268:-,chr12:19650396-19650479:+,chr10:10301980-10302073:-,chr3:193881528-193881662:+,chr7:122412810-122413083:+,chr2:193845329-193845426:+,chr6:1508813-1508915:+,chr10:42523182-42523325:-,chr7:100438381-100438503:+,chr6:74273335-74273440:+,chr19:43699548-43699893:+,chr16:2456834-2456967:-,chr7:81624373-81624444:-,chr7:1602298-1602393:+,chr2:216242388-216242535:+,chr22:39092008-39092111:+,chr3:159804711-159804929:-,chr5:1178438-1178592:-,chr5:169018393-169018642:+,chr10:110750251-110750382:-,chr14:88023675-88023780:-,chr2:209305115-209305260:+,chr1:192401657-192401772:+,chr20:45471487-45471551:+,chr16:35478617-35478695:-,chr8:40345342-40345489:-,chr22:16652322-16652484:+,chr5:96630967-96631086:+,chr3:129399381-129399496:-,chr12:87648517-87648672:-,chr2:103865722-103865985:-,chr4:149264318-149264430:-,chr5:7276653-7276797:+,chrX:120591347-120591398:+,chr1:1400158-1400304:+,chr12:133035062-133035144:-,chr9:123236830-123236970:-,chr10:30366351-30366427:-,chr4:16125771-16125920:-,chr12:40509959-40510013:+,chr4:87277629-87277744:+,chr20:61183987-61184203:+,chr9:32565397-32565629:+,chr6:119469597-119469715:-,chr7:149805894-149806059:+,chr17:10849479-10849559:+,chr2:66133835-66133945:+,chr19:35792288-35792443:-,chr8:128561070-128561127:-,chr16:30876030-30876119:+,chr2:45697941-45698010:+,chr14:45714284-45714451:-,chr12:118899326-118899472:+,chr16:2365681-2365809:+,chr2:119689234-119689335:+,chr18:59798252-59798508:+,chr3:197579203-197579300:-,chr1:227954358-227954535:+,chr1:11363783-11363840:+,chr7:149832768-149832919:+,chr16:59751961-59752096:-,chr14:62357909-62358034:+,chr1:244180954-244181089:-,chr8:242918-243014:+,chr4:80189749-80189863:-,chr12:115182754-115182869:+,chr2:216395850-216396010:+,chr4:152681075-152681141:+,chr20:49602454-49602522:+,chr2:2761948-2762234:-,chr6:6702328-6702393:-,chr19:17406245-17406297:+,chr7:124026401-124026722:+,chr3:124699916-124700154:-,chr3:94268099-94268198:+,chr1:189151550-189151621:+,chr2:7925639-7925757:-,chr12:40569696-40569805:+,chr13:21351148-21351280:+,chr2:227406093-227406355:-,chr18:24012911-24013042:-,chr6:135525192-135525313:+,chr15:45866231-45866337:+,chr1:226654463-226654581:+,chr7:128651038-128651096:+,chr18:26930671-26930824:+,chr14:83268898-83268973:+,chr15:43890630-43890704:+,chr2:21975617-21975810:+,chr1:104737207-104737274:+,chr13:42814333-42814473:-,chr17:63857256-63857424:+,chr6:4115407-4115664:+,chr13:38545187-38545300:-,chr3:44429066-44429224:+,chr4:57580392-57580528:+,chr14:40901827-40901993:+,chr5:172479299-172479605:+,chr17:35884667-35884780:+,chr8:71593976-71594073:+,chr17:62622372-62622490:+,chr17:43170126-43170520:-,chr4:123553892-123554064:+,chr5:611447-611670:-,chr9:107620176-107620253:+,chr1:148164397-148164467:-,chr22:45879091-45879253:-,chr19:23319633-23319770:+,chr22:43388087-43388220:-,chr18:29856446-29856548:-,chr2:69652998-69653283:+,chr6:25999087-25999230:-,chr2:105853857-105854035:-,chr13:103111583-103111698:+,chr16:52279596-52279691:+,chr9:35471020-35471105:+,chr8:74207359-74207494:+,chr16:89505959-89506148:-,chr3:135147206-135147280:-,chr2:156347108-156347358:+,chr14:70949580-70949759:-,chr5:124437941-124438020:-,chr9:35089380-35089529:-,chr1:103869480-103869571:-,chr6:106713944-106714088:+,chr4:14127077-14127259:+,chr4:13528151-13528303:-,chr12:40445519-40445645:+,chr10:3423971-3424111:-,chr15:52226498-52226617:+,chr13:42720551-42720702:-,chr9:94691226-94691340:+,chr12:107911695-107911834:+,chr5:73286460-73286600:+,chr9:92795664-92795773:+,chr8:144994479-144994593:-,chr15:24728228-24728276:+,chr20:45253567-45253734:-,chr7:56432488-56432702:-,chr2:104754560-104754662:-,chr9:128452013-128452094:-,chr6:17587676-17588051:-,chr10:1548081-1548176:+,chr7:66518485-66518535:+,chr4:133116369-133116512:-,chr1:32045331-32045391:+,chr22:20605496-20605601:-,chr8:29669324-29669424:-,chr21:17811356-17811472:-,chr21:13945039-13945110:-,chr15:90839594-90839901:+,chr3:158925075-158925265:+,chr3:197615564-197615686:-,chr13:90880306-90880380:+,chr12:120702713-120702796:-,chr15:24628270-24628402:+,chr10:26640856-26641031:+,chr2:70678017-70678183:+,chrX:137352456-137352562:+,chr17:78836262-78836373:-,chr2:7867743-7867818:-,chr2:40209967-40210025:+,chr2:240996763-240996827:-,chr14:26173801-26173921:-,chr2:130137638-130137872:+,chr2:29069052-29069168:+,chr1:85616738-85616881:+,chr2:97666904-97667055:+,chr16:20721142-20721254:-,chr7:89474895-89475044:+,chr10:69715665-69715786:+,chr13:51479009-51479065:+,chr16:2424977-2425087:+,chr9:111159800-111159891:+,chr6:33585590-33585722:+,chr14:68652558-68652669:-,chr6:21375872-21376259:+,chr7:24229806-24229939:+,chr8:93682543-93682663:-,chr6:146583302-146583364:-,chr9:19892719-19892810:+,chr4:577223-577435:+,chr9:92152737-92152865:+,chr4:86175987-86176077:-,chr7:5831181-5831284:+,chr2:34926766-34927012:+,chr7:41272387-41272460:+,chr2:112317221-112317351:+,chr8:116457185-116457253:+,chr14:50062617-50062719:-,chr9:36827457-36827791:+,chr8:132544809-132544899:+,chr12:103890765-103890905:-,chr6:169446033-169446236:-,chr6:170208414-170208586:-,chrX:105543212-105543273:-,chr1:159855910-159856104:+,chr20:51142573-51142614:+,chr19:22919665-22919782:+,chr1:56997920-56998148:+,chr19:46589146-46589236:-,chr4:149149549-149149778:-,chr4:174096732-174096784:-,chr17:12389455-12389519:+,chr19:12553375-12553450:+,chr1:185502825-185503020:+,chr21:38747397-38747461:-,chr16:78051958-78052150:+,chr6:10349422-10349536:-,chr13:37916301-37916433:+,chr7:80325490-80325589:-,chr9:136549132-136549219:+,chrX:102985595-102985672:+,chr2:40620265-40620320:-,chrX:150015951-150016141:+,chr13:19051161-19051401:-,chr3:24173784-24173905:+,chr9:88917526-88917679:+,chr2:178668045-178668108:+,chr2:168428944-168429126:-,chr4:38609907-38609977:-,chr6:46361111-46361395:+,chr2:238554538-238554636:+,chr1:3742804-3742961:-,chr10:5559759-5559809:-,chr2:64251801-64251984:+,chr17:19625841-19625974:+,chr18:24954210-24954284:-,chr6:12482462-12482557:+,chr22:35453999-35454123:+,chr10:122792287-122792441:+,chr17:75523253-75523405:-,chr5:44220649-44220776:-,chr20:62775315-62775387:-,chr21:23856806-23856860:+,chr8:8236032-8236300:+,chr17:39063422-39063547:+,chr18:21401820-21401900:-,chr2:160648114-160648204:-,chr10:17519304-17519404:+,chr5:61305030-61305097:+,chr16:33694940-33695116:-,chr5:174589867-174589994:-,chr5:135935320-135935440:+,chr4:63473994-63474139:-,chr5:112974698-112974836:-,chr16:2857579-2857934:+,chr4:117050941-117051017:+,chr1:94633805-94633871:-,chr1:232269825-232269929:+,chr7:31100130-31100211:+,chr3:181774261-181774416:+,chr18:63512570-63512709:-,chr15:100766220-100766401:+,chr5:124436158-124436296:-,chr1:15405660-15405849:-,chr12:131425529-131425670:+,chr5:181293895-181293952:+,chr19:51344072-51344179:+,chr14:104767864-104768008:+,chr20:40997208-40997309:-,chrX:18988258-18988342:+,chrX:51394987-51395083:-,chr2:165194896-165195084:+,chr1:24410703-24410818:-,chr6:1101319-1101527:-,chr4:8320281-8320523:+,chr17:39238687-39238756:+,chr15:61825291-61825397:-,chr12:30986734-30986840:-,chr2:6638717-6638903:-,chr2:176856514-176856629:+,chr8:65780844-65780948:-,chr5:74530410-74530562:-,chr3:130340-130563:-,chr22:23715009-23715195:-,chr4:16538884-16538939:+,chr12:40465139-40465214:+,chr3:18516045-18516179:+,chr7:132126129-132126193:+,chr17:19282950-19283049:+,chr1:110668223-110668345:-,chr8:115882724-115882839:+,chr14:101632413-101632587:-,chr1:89067825-89067877:+,chr1:8115825-8116005:+,chr2:55329568-55329714:+,chr4:97108321-97108476:-,chr9:23853228-23853327:+,chr14:99287274-99287365:-,chr18:49024546-49024663:+,chr5:173638630-173638705:-,chr7:64036401-64036491:-,chr15:30834360-30834492:+,chr4:154201748-154201832:+,chr20:20258354-20258560:-,chr12:54077273-54077509:-,chr5:10493318-10493474:-,chr2:152145590-152145697:+,chr5:16978073-16978182:+,chr17:78873713-78873942:+,chr3:159731619-159731721:-,chr3:38157071-38157212:-,chr5:124995550-124995767:-,chr3:119666919-119666983:-,chr4:134453317-134453392:-,chr7:131899221-131899423:+,chr2:118767056-118767167:-,chr5:130944110-130944204:-,chr15:75738387-75738593:-,chr2:104869801-104869951:-,chr22:25459416-25459516:+,chr6:148239973-148240062:-,chr10:37867466-37867525:+,chr3:64105722-64105896:+,chr2:104182329-104182495:+,chr6:134537292-134537479:-,chr20:45447635-45447817:+,chr17:28633897-28634061:+,chr8:90611523-90611597:-,chr5:2720640-2720760:-,chr20:62482918-62483157:+,chr21:35461961-35462026:-,chr10:84771159-84771249:+,chr2:189429292-189429463:-,chr15:81382887-81382994:+,chr2:192413657-192413756:+,chr4:117603543-117603659:+,chr4:156326487-156326632:-,chr12:47365594-47365719:-,chr19:51860904-51860979:-,chr8:92471722-92471866:-,chrX:137465960-137466164:-,chr10:30369046-30369134:-,chr1:157397180-157397253:+,chr15:24381039-24381130:+,chr1:106223836-106223923:+,chr8:95101132-95101227:+,chr10:23660610-23660828:+,chr6:135195893-135196001:-,chr2:60471353-60471437:+,chr3:66039078-66039199:+,chr7:122926107-122926216:+,chr14:64357180-64357504:-,chr2:226810912-226810978:+,chr10:110149712-110149832:-,chr1:84297421-84297745:-,chr7:118155432-118155569:-,chr2:119728581-119728857:-,chr17:62707432-62707608:+,chr10:20607032-20607099:+,chr14:83303810-83303886:+,chr12:98305275-98305388:-,chr7:116573547-116573745:-,chr1:237001367-237001477:+,chr12:82675299-82675464:-,chr1:5394082-5394201:-,chr14:79192196-79192250:-,chr19:21492882-21493035:+,chr3:111697306-111697377:-,chr13:56616246-56616377:-,chr2:62084818-62084872:-,chr7:24230049-24230118:+,chr5:165241629-165241826:-,chr2:120180139-120180242:-,chrX:102905661-102905738:+,chr14:34971942-34972214:-,chr4:201081-201212:+,chr10:42492080-42492332:+,chr7:107067403-107067471:-,chr5:132425514-132425613:-,chr1:209285902-209286004:-,chr7:5840690-5840857:+,chr4:186050949-186051089:+,chr1:87315674-87315829:-,chr17:67689271-67689374:-,chr9:3809420-3809506:+,chr4:3941318-3941394:+,chr9:35469144-35469325:+,chr6:165412998-165413099:+,chr6:121832794-121832977:+,chr9:98756420-98756607:-,chr13:93161747-93161860:-,chr1:32234704-32234815:-,chr6:54043352-54043428:-,chr5:52590421-52590599:+,chr4:183474764-183474862:-,chr1:8182372-8182509:+,chr12:126504569-126504623:+,chr1:57952139-57952410:+,chr1:70038829-70038965:-,chr14:88035285-88035365:-,chr2:239666471-239666580:+,chr2:37828933-37829047:-,chr14:61565119-61565222:-,chr4:156363968-156364018:-,chr13:106235995-106236067:-,chr15:40980345-40980467:+,chr5:76568906-76568975:-,chr3:11147107-11147303:-,chr3:176756238-176756321:-,chr9:95411456-95411678:-,chr5:2310905-2311081:-,chr1:203513643-203513727:+,chrX:80290878-80291025:-,chr7:54782592-54782715:+,chr12:114079569-114079703:+,chr15:87156455-87156511:-,chr2:172678887-172679026:-,chr2:215397687-215397849:-,chr10:96135170-96135290:+,chr21:42600715-42600849:-,chr2:31586357-31586562:-,chr9:107010404-107010544:-,chr4:64940968-64941040:-,chr6:113991893-113992013:+,chr14:64885923-64885991:-,chr1:26227794-26227997:+,chr7:149802947-149803127:+,chr12:48814457-48814674:-,chr17:37684215-37684420:+,chr2:230225753-230225904:+,chr6:109348427-109348548:+,chr4:118630289-118630347:+,chr12:114110421-114110525:+,chr14:55206973-55207097:+,chr17:72141685-72141782:-,chr2:10450053-10450282:+,chrX:46264308-46264383:+,chr14:60323192-60323277:+,chr12:93525692-93525855:-,chr2:42933701-42933753:+,chr2:167939243-167939327:-,chr17:30633994-30634099:+,chr8:118284514-118284587:+,chr9:77670218-77670373:+,chr1:20380245-20380416:+,chr3:197619740-197619889:-,chrX:112716305-112716446:-,chr2:165858215-165858405:-,chr20:52611710-52611786:-,chr4:68395226-68395295:-,chr10:90985460-90985546:+,chr1:184758024-184758100:+,chr1:234780305-234780415:-,chr2:113387102-113387215:+,chr1:24098677-24098793:+,chr19:16189391-16189474:+,chr4:57179144-57179285:+,chr12:123788493-123788598:-,chr18:24877298-24877450:+,chr15:25236408-25236454:+,chr7:106572964-106573161:-,chr6:137674002-137674125:+,chr7:5521714-5521847:+,chr20:5475826-5475935:-,chr4:136507431-136507507:-,chr4:89198206-89198305:+,chr12:100167070-100167142:-,chr12:129462875-129462923:+,chr13:79145787-79145883:+,chr2:46816670-46816913:+,chr16:31703156-31703368:+,chr19:36008554-36008692:-,chr3:108108042-108108124:+,chr9:95423101-95423293:-,chr22:20604316-20604549:-,chrX:6706343-6706467:-,chr4:3852633-3852733:-,chr2:149287539-149287794:+,chr10:98363764-98363858:+,chr4:174389351-174389501:+,chr3:98193424-98193499:+,chr1:7441074-7441182:-,chr1:117032390-117032588:-,chr12:30171520-30171738:+,chr1:89611034-89611172:-,chr21:32567941-32568080:-,chr6:30839823-30840020:-,chr7:100659668-100659743:+,chr2:45175115-45175214:-,chr1:228508701-228508835:+,chr10:132680275-132680369:-,chr2:142870512-142870634:-,chr2:54573077-54573178:-,chr13:47220615-47220721:+,chr14:25376393-25376473:+,chr13:51004253-51004355:-,chr12:90300199-90300379:+,chr11:110012754-110012792:-,chr6:161293004-161293187:+,chr4:118133547-118133610:-,chr13:54800655-54800816:+,chr1:25456695-25456832:+,chr7:133230707-133230807:+,chr7:156196028-156196173:+,chr7:122422002-122422061:+,chr12:32005706-32005838:-,chr2:200754794-200754892:+,chr2:67556640-67556714:-,chr16:19367811-19367881:-,chr2:155912176-155912250:-,chr6:30259927-30260085:+,chr8:20411549-20411672:+,chr14:45261811-45261945:+,chr17:40534410-40534476:-,chr5:10351538-10351774:-,chr1:156420426-156420499:-,chr13:73445248-73445435:+,chr4:37762768-37762853:+,chr2:54543909-54543976:-,chr9:97156532-97156586:-,chr1:152226941-152227052:+,chr5:34588819-34588932:+,chr12:67807486-67807573:+,chr1:247210691-247210994:-,chr5:2919017-2919169:+,chr15:62640160-62640262:-,chr13:28311571-28311673:+,chrX:52382605-52382708:+,chr8:20790685-20790838:+,chr12:116487762-116487905:-,chr9:36147786-36147917:+,chr16:58295391-58295535:+,chr6:131318122-131318191:+,chr5:12570757-12570819:+,chr3:122531124-122531220:+,chr12:8236971-8237073:-,chr12:132121440-132121580:+,chr1:5001972-5002078:+,chr12:116548105-116548289:+,chr12:130334909-130335119:-,chr15:100399769-100399926:+,chr20:63411647-63411779:+,chr6:125694167-125694399:-,chr5:161108614-161108785:+,chr6:160484064-160484246:-,chr7:26061543-26061698:-,chr18:3878181-3878408:+,chr8:76576544-76576687:-,chr4:61170261-61170320:+,chr1:16594931-16595014:-,chr4:34905874-34906037:-,chr12:128188221-128188344:-,chr16:89993768-89993894:+,chr19:5337248-5337340:+,chr1:46453898-46453993:+,chr9:111163176-111163587:+,chr6:126111219-126111362:+,chr17:4497573-4497716:-,chrX:47630066-47630184:+,chr4:28619151-28619204:+,chr4:74628661-74628765:-,	chr1:243089321-243089380:-,chr12:31139719-31139851:+,chr22:20739558-20739732:+,chr5:177882783-177883927:+,chr9:32552235-32553009:+,chr11:43848426-43848518:-,chr12:6826611-6826806:-,chr8:63773915-63773938:+,chr8:57150600-57150767:+,chrX:118847055-118847132:+,chr3:115437873-115437960:+,chr10:44143196-44143295:-,chr12:119601221-119601259:-,chr11:60377597-60377695:+,chr15:32529783-32529939:-,chr15:25508060-25508208:-,chr1:63169689-63170425:-,chr2:77987372-77989059:-,chr13:64773708-64773771:+,chr2:186400561-186401896:-,chr1:89756669-89759494:-,chr16:72291170-72291844:-,chr12:120201292-120201428:+,chr7:81422231-81422377:-,chr21:22033996-22041437:-,chr2:130028309-130031919:-,chr3:58577309-58577370:-,chr19:36731337-36731464:+,chr2:40754566-40754631:+,chr1:112877730-112877872:+,chr18:2356260-2356295:+,chr3:129965702-129965805:-,chr13:106376868-106377085:+,chr2:74932183-74932291:+,chr1:38122474-38122498:+,chr3:107853873-107854056:-,chr9:818978-819012:-,chr20:60333880-60333934:-,chr10:3922656-3922973:+,chr1:241392326-241392537:+,chr10:69947307-69947347:+,chr19:49236588-49236642:+,chr2:38131511-38131619:+,chr1:41455271-41461349:+,chr8:29138526-29138644:+,chr7:141890175-141890278:-,chr6:6656691-6656858:-,chr12:76304474-76304677:+,chr5:170196485-170196633:-,chr13:51518233-51518469:+,chr12:126096241-126096368:+,chr11:88512252-88512363:+,chr2:67419081-67419218:+,chr7:95678886-95679942:+,chr1:25768191-25768214:+,chr17:72090460-72091106:-,chr2:88861887-88861921:-,chr4:119119522-119119830:-,chr22:10530657-10530720:+,chr5:73461534-73461627:-,chr3:191569601-191569826:+,chr1:219203433-219204108:+,chr14:68815398-68815921:+,chr13:78795976-78796088:-,chr19:7090324-7092452:-,chr5:7276653-7276798:+,chr13:22210285-22210429:+,chr11:42663624-42663759:+,chr10:8045353-8047935:-,chr1:204141566-204142262:+,chr11:60029783-60029931:+,chr6:4493387-4493483:-,chr17:6758089-6758264:+,chr2:207231432-207231914:-,chr11:35043300-35053744:-,chr6:71310886-71310971:-,chrX:1693950-1694197:+,chr2:144865395-144865461:+,chr4:109410253-109430798:-,chr1:9620816-9621476:+,chr1:185565475-185565599:-,chr10:128914373-128914407:+,chr2:94797935-94798143:-,chr5:176108440-176108508:-,chr2:8359967-8360163:-,chr6:3401746-3401900:+,chr2:17847693-17847898:+,chr14:44842160-44842207:+,chr11:76153566-76154353:+,chr1:59133256-59133331:-,chr2:47737392-47737508:+,chr21:32960193-32960568:+,chr19:50490264-50490419:+,chr19:35581852-35581955:+,chr10:125744727-125744892:-,chr16:2342979-2343086:+,chr6:3477720-3477800:+,chr1:191617727-191617863:+,chr2:213276073-213276241:-,chr2:113173603-113174095:-,chr6:136290054-136290957:+,chr12:48197440-48197558:-,chr6:96512545-96512631:-,chr14:19092912-19093915:+,chr1:20185237-20185534:-,chr3:176656550-176656732:-,chr7:31087628-31087697:+,chr8:61852653-61852777:+,chr15:62556498-62556515:+,chr7:99997960-99998089:+,chr9:23530579-23530725:-,chr13:47266805-47266944:+,chr20:54856883-54857017:-,chr5:105302955-105303031:-,chr10:117779907-117780177:-,chr6:61148786-61148894:-,chr2:27357808-27358231:+,chr2:21087004-21087030:+,chr2:170343459-170343658:-,chr18:3604970-3608465:+,chr7:118533097-118533183:+,chr16:28484007-28484119:-,chr5:162001119-162001425:-,chr5:80521647-80521717:-,chr5:1632845-1632907:-,chr4:179390029-179390090:-,chr21:26899780-26899994:+,chr4:11379407-11379574:+,chr2:232375048-232375139:-,chr12:9397615-9397690:-,chr1:244957971-244958281:+,chr13:73100613-73100784:-,chr1:907885-908039:-,chr4:100199342-100199544:+,chr16:1986266-1986854:-,chr12:2807959-2808019:-,chr16:71373581-71373619:-,chr11:70570562-70570715:-,chr20:21398110-21398252:+,chr9:127937883-127938663:+,chr10:19762336-19762429:-,chr3:157183978-157184584:-,chr7:152561190-152561244:+,chr14:99622177-99622268:+,chr8:69071842-69072028:-,chr8:133359066-133359371:+,chr2:234557034-234557159:+,chr16:9635913-9637237:+,chr8:127932465-127932699:-,chr5:148378702-148378849:-,chr8:12581933-12582065:-,chr6:3594086-3594194:+,chr8:46863593-46863675:+,chr14:69257055-69257303:-,chr2:3952820-3953555:-,chr18:39792497-39792526:-,chr20:56596055-56596128:+,chr9:105704571-105704699:+,chr10:47145619-47145700:+,chr8:6901323-6901794:-,chr1:243957605-243957984:+,chr17:27649406-27649523:-,chr12:80778419-80778444:+,chr5:104743692-104743856:-,chr8:95653414-95653711:+,chr19:19741807-19744172:+,chr4:146093806-146093970:-,chr2:234552516-234552557:-,chr6:2941156-2941219:-,chr4:62157323-62157387:-,chr4:41890220-41890252:-,chr6:26334075-26334138:+,chr9:36441663-36442457:-,chr2:238539654-238544058:-,chr5:88424429-88424678:+,chr22:19443324-19444391:-,chr16:29845284-29845660:+,chr11:110366358-110366535:+,chr11:118527470-118527577:-,chr4:144646967-144647327:-,chr7:100008582-100009108:+,chr10:9533060-9533201:-,chr11:104286603-104286691:+,chr2:15921569-15921699:+,chr9:136792251-136792375:+,chr8:32029379-32029487:+,chr2:189474193-189474333:+,chr12:126358227-126358898:+,chr4:173164978-173166300:-,chr6:29977468-29977505:+,chr12:126678345-126678376:-,chr15:95259536-95259749:-,chr21:13451310-13451386:-,chr11:126137321-126137434:+,chr13:66996223-66996283:+,chr1:34949906-34949987:-,chr11:113489979-113490507:-,chr22:42511816-42511928:+,chr9:31913676-31913737:-,chr12:50492780-50492912:+,chr5:14403289-14403310:+,chr1:94310148-94310208:-,chr9:14026943-14027110:+,chr5:68232032-68232246:+,chr2:203591315-203591518:+,chr7:131310989-131311225:-,chr22:21752458-21752629:+,chr2:117506336-117508577:-,chr10:26714853-26715406:+,chr20:57772124-57776974:+,chr1:63196341-63196449:+,chr3:21236159-21236340:+,chr2:199878519-199878702:-,chr18:53564040-53564097:-,chr15:62252656-62252711:-,chr2:74721979-74722025:+,chr12:53757374-53757489:+,chr1:166673864-166673900:-,chr10:3143857-3143988:+,chr11:63764038-63765255:-,chr7:44987231-44989528:+,chr18:56169136-56169480:-,chr21:32853025-32853608:+,chr10:50048202-50048334:-,chr2:137926237-137926409:-,chr2:45192140-45192287:-,chr5:56842985-56843039:-,chr2:209310873-209322322:+,chr7:45748626-45748715:-,chr9:101474877-101475044:+,chr2:2835309-2835601:-,chrX:48598078-48598149:-,chr14:44538274-44538512:+,chr11:123357457-123357698:+,chr6:18277396-18277543:+,chr10:45834-45883:+,chr14:28132781-28132992:-,chr6:15854423-15854554:+,chr20:9506210-9506339:-,chr5:116912266-116912306:+,chr8:128153024-128158070:+,chr5:151551467-151551607:+,chrX:107934635-107934682:-,chr13:106377200-106377706:+,chr17:5240597-5240610:-,chr2:9926842-9927053:-,chrY:25682093-25682199:-,chr6:4425759-4425888:+,chr19:29412775-29412967:+,chr6:158702049-158702096:-,chr3:37172816-37173195:-,chr1:91457419-91457739:+,chr10:17519304-17519402:+,chr11:96512070-96512082:+,chr11:3402915-3402959:+,chr10:47149685-47150571:+,chr13:103326832-103326954:+,chr5:164397377-164397441:-,chr14:38749593-38749656:-,chr3:86261528-86261587:+,chr8:37473078-37473214:-,chr2:201980714-201980874:-,chr4:75830502-75830631:+,chr22:20204653-20205133:-,chr1:150050482-150050542:-,chr15:25516423-25516647:-,chr16:52612572-52612701:+,chr4:36172984-36173448:-,chr1:101085052-101085394:+,chr6:147057825-147058169:+,chr16:63730477-63730652:+,chr4:84374861-84374930:-,chr20:60470307-60470362:-,chr14:85995367-85996632:+,chr12:118773612-118773777:-,chr2:107545582-107545714:-,chr17:19219382-19219476:+,chr4:658728-660390:-,chr7:156439664-156439701:-,chr14:19068433-19068569:+,chr10:99945664-99945823:+,chr9:116545750-116545829:+,chr7:121488476-121488601:-,chr1:23771612-23771885:-,chr4:129900538-129900656:+,chr17:2002855-2003576:-,chr3:151969129-151973950:-,chr6:136152689-136152795:-,chr12:119271132-119271180:-,chr21:43140962-43141112:-,chr18:22723465-22723754:-,chr20:62548312-62549642:-,chr2:118787441-118787571:-,chr10:125698787-125699189:+,chr9:129502397-129502436:+,chr6:82113458-82113560:+,chr17:15735721-15735837:-,chr6:75170735-75170788:+,chr7:141711758-141711802:-,chr14:87170534-87171122:+,chr9:137103109-137103133:+,chr2:190813691-190813896:-,chr14:93925112-93925340:-,chr17:20887136-20888686:+,chr4:67108267-67108487:+,chr12:68432397-68432680:-,chr12:127635358-127635404:-,chr2:24404442-24404597:+,chr2:117899403-117899793:-,chr1:247180452-247180543:+,chr3:147367467-147370276:-,chrX:120130754-120130999:-,chr10:73731188-73731403:+,chr16:52084714-52084826:-,chr2:35357419-35358701:+,chr21:14825524-14825626:-,chr7:67350984-67351316:+,chr20:44613436-44613549:+,chr2:242060297-242060771:-,chr7:69596158-69596434:-,chr13:41976471-41976617:+,chr2:181341047-181341131:+,chr15:39299339-39299483:-,chr11:520311-520364:+,chr15:25079075-25081296:+,chr21:43451173-43452506:+,chr9:36442719-36443474:-,chr2:66945289-66945476:+,chr8:75223405-75224360:-,chr13:44050084-44050522:+,chr12:42693785-42693933:+,chr4:22729705-22730663:+,chr1:233030391-233030500:-,chr17:13624402-13624431:+,chr6:31587581-31587734:+,chr8:9900091-9900287:-,chr12:124544013-124544174:+,chr21:28896213-28896434:+,chr20:63521512-63521594:+,chr1:213842060-213842241:-,chrY:18463912-18464049:-,chr3:189073942-189073968:-,chr20:58872707-58872876:-,chr4:133258443-133258598:-,chr20:44965403-44965449:-,chr19:17503436-17503623:-,chr17:57079288-57079412:-,chr3:107129194-107129319:-,chr7:1162686-1162730:+,chr19:36026586-36026748:+,chr12:31363481-31363797:-,chr5:177440739-177440838:+,chr19:51704438-51704577:+,chr5:89468331-89475715:+,chr3:63118699-63118945:+,chr17:72089088-72089677:+,chr11:69248350-69248389:+,chr11:27473168-27474548:+,chr8:9392203-9392708:+,chr13:59591913-59592070:+,chr1:200366591-200367231:-,chr7:122214097-122214191:+,chr4:187414772-187414857:-,chr2:113507853-113508005:+,chr4:189864262-189864839:-,chr11:130865470-130865562:-,chr4:117665777-117665883:+,chr14:19459506-19459618:+,chr3:106894352-106895719:-,chr10:3489184-3489235:-,chr7:8262932-8264681:+,chr3:177546324-177547248:+,chr20:19261709-19261875:-,chr1:62224034-62224464:+,chr1:96106272-96106445:+,chr15:92886169-92886986:+,chr1:56098093-56100813:+,chr14:36453801-36454030:-,chr4:89719826-89728428:+,chr14:57358471-57358567:-,chr16:86020884-86021370:+,chr2:162768936-162768990:+,chr4:103569302-103569404:+,chr18:76224739-76225042:-,chr15:70134242-70134329:-,chr19:49635735-49635853:-,chr2:85890549-85891418:+,chr18:24694257-24694529:+,chr6:1520383-1520541:+,chr10:8992646-8995775:-,chr7:39791745-39793094:+,chr1:221093239-221095225:+,chr12:97496494-97497210:+,chr3:165646921-165647085:+,chr8:34467822-34469157:+,chr15:21939851-21940059:-,chr8:32061687-32061835:+,chr8:55518614-55518669:-,chr5:75347205-75347310:+,chr22:25665152-25665325:+,chr4:160545370-160545483:+,chr7:93669994-93670039:-,chr3:186440983-186441181:+,chr5:160524429-160524592:+,chr18:60645921-60645996:+,chr13:111239435-111239488:-,chr20:6916512-6916628:+,chr12:124195458-124195470:+,chr15:97693549-97695965:-,chr5:28782679-28782837:-,chr4:87499522-87499586:-,chr2:118197726-118197839:-,chr2:81822270-81822392:+,chr11:66409860-66410369:+,chr2:115143056-115144369:-,chr5:159111859-159111999:+,chr15:34407524-34407736:-,chr9:22012128-22012346:+,chr14:90644741-90645136:+,chr5:87579742-87579845:+,chr11:32036477-32036505:-,chr3:159814209-159814433:-,chr21:29372435-29372565:+,chr7:112618820-112618852:+,chr13:22151151-22151403:+,chr6:3624544-3624749:-,chr2:136012466-136012984:+,chr19:23808719-23809969:+,chr17:79819494-79819670:+,chr2:95515706-95515806:+,chr6:22218726-22218900:+,chr10:3423479-3423613:-,chr20:63092228-63093284:-,chr9:12106821-12106866:-,chr1:59021489-59021579:+,chr2:238568587-238570416:+,chr1:238810106-238810202:-,chr7:1162963-1163219:+,chr9:102202151-102202290:-,chr16:14047567-14048535:-,chr11:72355152-72355350:+,chr11:34656911-34656971:+,chr10:37956790-37956909:-,chr5:173807791-173807882:+,chr7:29082323-29082529:+,chr3:84671584-84671705:-,chr2:8607537-8607803:-,chr1:31583149-31583307:+,chr22:35781596-35781747:-,chr4:159131549-159132133:+,chr3:182655823-182655882:+,chr5:22758042-22758171:+,chr4:181155614-181155741:-,chr8:20974805-20975031:+,chr15:27549222-27549392:+,chr10:47207360-47207601:+,chr8:48602109-48602231:-,chr7:66847354-66847563:+,chr2:216395849-216396010:+,chrX:80310079-80310234:-,chr10:28525948-28531841:-,chr19:28095874-28096029:+,chr2:145047168-145047218:-,chr6:28064587-28064726:-,chr7:57540732-57550748:+,chr15:77989896-77990172:+,chr15:90661394-90661485:+,chr17:42754522-42756380:-,chr13:83498677-83498828:+,chr2:47797035-47797117:-,chr12:57422068-57422985:-,chr15:22254968-22256617:-,chr9:68955940-68957213:-,chr4:158171005-158171157:+,chr11:64410698-64410919:-,chr4:55635273-55635389:-,chr2:215611376-215611423:+,chr13:55581945-55583689:+,chr2:150570817-150570893:-,chr9:136267384-136267619:-,chr5:95882634-95882738:+,chr15:20284127-20284179:+,chr17:52925034-52925185:+,chr6:22195353-22195800:+,chr2:158740722-158740882:-,chr13:64436566-64436737:-,chrX:56152473-56152585:+,chr7:31383336-31383430:-,chr20:25134351-25134700:-,chr7:157855927-157856132:+,chr10:125706583-125706685:+,chrY:25929194-25929352:+,chr13:39095268-39095412:-,chr2:65295433-65296006:-,chr3:194487456-194488247:+,chr1:165218279-165218497:+,chr2:217282351-217282852:+,chr14:104664733-104665559:-,chr2:65450074-65450761:-,chr20:22073387-22073467:+,chr2:95813833-95813963:+,chr1:89149331-89149548:+,chr3:6729943-6730020:-,chr7:46263899-46264076:+,chr5:124749110-124749179:+,chr9:86950867-86951410:+,chr9:90567165-90567219:-,chr21:36075532-36075604:-,chr11:130567548-130567649:-,chr3:82416773-82416906:+,chr17:76144922-76145088:+,chr3:48848116-48851875:+,chr9:112205766-112206217:-,chr20:22999588-22999940:-,chr13:41194414-41194472:+,chr4:187517083-187517210:-,chr11:134430126-134430372:-,chr8:81337216-81337942:+,chr4:134940275-134940307:+,chr21:19704125-19704322:-,chr4:128634131-128634301:-,chr7:42762655-42762840:+,chr9:115956096-115956596:+,chr4:76245095-76245188:-,chr7:7968544-7968753:-,chr1:218612897-218615916:+,chr2:38194821-38194954:+,chr9:111626922-111627449:-,chr12:6668021-6668107:+,chr3:197141822-197141912:-,chr10:6933127-6935410:-,chr22:46064733-46064846:+,chr1:10602300-10602418:-,chr7:81463088-81463163:-,chr6:121830222-121830335:+,chr3:10288002-10288107:+,chr9:98848928-98849614:-,chr6:78510940-78511258:-,chr3:194080125-194080444:+,chr13:44886874-44886919:-,chr6:41442762-41442975:-,chr9:129312253-129316729:+,chr5:524099-524965:+,chr3:130822699-130822774:+,chr20:40995502-40995741:-,chr15:25103859-25103973:+,chr5:18692324-18693110:-,chr20:1372783-1372893:+,chr1:192567148-192567219:-,chr13:85111844-85112987:-,chr7:143265021-143265065:-,chr12:127942953-127942982:+,chr8:92758505-92758544:-,chr4:33565508-33566023:+,chr8:125592411-125598159:+,chr3:70462699-70462785:+,chr14:100952421-100952754:+,chr4:133977967-133978046:-,chr7:32722772-32722834:-,chr11:86920925-86922099:-,chr2:7073142-7073356:-,chr4:173507769-173507966:+,chr1:27530360-27530563:+,chr12:126442481-126442665:+,chrX:149993354-149993939:+,chr20:56299090-56299162:-,chr5:74392972-74394537:-,chr4:9385658-9385741:-,chr13:19113417-19113545:-,chr4:188386513-188386750:-,chr10:60055874-60056010:+,chr2:177314796-177315039:-,chr16:81077136-81077268:-,chrY:25272715-25272804:+,chr12:12979431-12979624:+,chr12:113642844-113642878:+,chr15:31403975-31404731:+,chr17:81801483-81801854:-,chr10:8913821-8913904:+,chr5:36690846-36690867:-,chrX:154563559-154563609:+,chr1:60148514-60148655:+,chr10:46736406-46736621:-,chr14:96743082-96743196:-,chr17:20870066-20886663:+,chr11:91166750-91166894:+,chr14:82685380-82685433:+,chr7:66038054-66038177:-,chr4:149216404-149216579:+,chr14:47283337-47283416:+,chr5:177443068-177443504:-,chr17:34761725-34762017:-,chr2:38996922-38997037:-,chr3:5186424-5186514:-,chr14:38965089-38965191:+,chr6:114650486-114650615:-,chr6:103646075-103646215:+,chr9:129489300-129493596:+,chr10:23580064-23580085:+,chr8:85088104-85088230:-,chr20:44671639-44671740:-,chr16:2768956-2769285:+,chr6:25023292-25023793:+,chr11:46219581-46219657:-,chr3:155258619-155258683:-,chr3:154085010-154085087:+,chr6:25994084-25994144:+,chr16:60442211-60442246:+,chr18:5739018-5739329:+,chr12:101337998-101338103:-,chr22:42742754-42743283:+,chr3:166949990-166950078:-,chr18:62993917-62994045:+,chr4:187646210-187646374:-,chr2:185522262-185522771:+,chr6:158271717-158272008:+,chr1:185607185-185607403:-,chr11:15591078-15602735:+,chr4:38286995-38287031:+,chr11:64412160-64412216:-,chr5:118545859-118546151:-,chr1:216079073-216079203:+,chr12:125298296-125298361:-,chr18:5887487-5888033:+,chr6:113627470-113627676:-,chr10:94283161-94283488:-,chr1:248862630-248862789:+,chr12:43106216-43106393:-,chr4:56821320-56821474:-,chr3:176629935-176630085:-,chr8:39505796-39505873:-,chr6:3621065-3621248:-,chr7:135266166-135266255:-,chr2:215722125-215722366:-,chr7:152514620-152514744:+,chr20:61934925-61934999:-,chr1:85370275-85370317:+,chr20:36525721-36527028:-,chr11:60644558-60644699:+,chr1:22025964-22026232:-,chr6:144037104-144037296:+,chr3:145086842-145086962:+,chr3:186666931-186667262:-,chr2:176176899-176176940:-,chr3:197420979-197421078:+,chr6:160491363-160491521:-,chr20:4379346-4379487:-,chr14:55793369-55793457:-,chr3:5157762-5157853:-,chr20:63933975-63935937:+,chr1:8214625-8214680:+,chr1:95622609-95622736:+,chr13:53957505-53957550:+,chr8:21028532-21028591:+,chr2:100651908-100651990:-,chrX:103792681-103792740:-,chr22:32026848-32026927:+,chr9:136800060-136805585:-,chr2:59453515-59453715:-,chr4:148445616-148448108:+,chr4:138995913-138996022:-,chr12:11444833-11444950:+,chrY:22670811-22670871:-,chr8:77524465-77524559:+,chr11:119949360-119949539:+,chr4:180796865-180796928:+,chr22:23690236-23695518:-,chr16:54288561-54289755:+,chr9:75857374-75857438:+,chr5:173506198-173506596:+,chr5:58848419-58848576:-,chr12:10550488-10550543:-,chr2:119281056-119281502:-,chr10:49335170-49335228:-,chr15:47827559-47827618:-,chr7:40295981-40296009:-,chr18:75440841-75440941:+,chr6:80443345-80443540:+,chr13:102667758-102667884:+,chr12:66361104-66361369:+,chr15:69854843-69855966:+,chr10:13294429-13294597:-,chr9:74251551-74251607:-,chr11:122307229-122308029:+,chr18:38655209-38655644:-,chr7:76175480-76175574:+,chr5:142860773-142860910:-,chr22:35250274-35250375:-,chr2:155813965-155814145:-,chr15:68825512-68826502:+,chr2:3956892-3957011:-,chr11:64182893-64183528:-,chrX:6769353-6769670:-,chr15:54330851-54331105:-,chr7:122287213-122287234:+,chr22:23895829-23896113:-,chr13:109798240-109798329:+,chr12:57387870-57387981:-,chr5:120782437-120782573:+,chr10:43874189-43877429:+,chr1:244043424-244043551:+,chr14:56885671-56886051:-,chr6:75290518-75290553:+,chr19:5653115-5653421:+,chr1:244408713-244408762:-,chr2:7925222-7926210:-,chr15:24968792-24968826:+,chr20:60473786-60473904:+,chr8:102967537-102967674:+,chr1:207812036-207812266:-,chr2:155473706-155473863:+,chr7:30576564-30576861:-,chr9:86171590-86171746:+,chr18:31250324-31250548:+,chr3:108618316-108618593:-,chr7:22872523-22872749:-,chr14:48226216-48226321:+,chr5:107778924-107779027:+,chr2:235420553-235421139:-,chr5:67243528-67243610:+,chr6:60504612-60504695:+,chr15:81380209-81408435:+,chr12:125488983-125489159:-,chr22:16703993-16704107:-,chr2:22537006-22537190:+,chr14:36222296-36222364:+,chr8:124943271-124945748:+,chr16:32305023-32305190:-,chr17:6120014-6120064:-,chr12:65645962-65646116:-,chr2:221297907-221298135:+,chr10:6136314-6136442:-,chr1:54979614-54979645:-,chr14:58286284-58286548:+,chr18:76259138-76259330:+,chr15:20349318-20349452:+,chr12:84986814-84987004:+,chr2:227414889-227414923:-,chr5:159458426-159458803:-,chr16:82496970-82497115:+,chr6:163189418-163190983:-,chrX:27265749-27265813:-,chr19:36671975-36685971:-,chr14:23415606-23415830:+,chr3:146064887-146065123:+,chr15:25095461-25095831:+,chr22:22819102-22819171:+,chr14:58966403-58966508:+,chr1:182935754-182936089:-,chr9:83847563-83847909:+,chr14:105708118-105708145:-,chr13:68919305-68919498:-,chr1:238847964-238848067:+,chr1:22253849-22255603:+,chr6:125259819-125259954:-,chr2:31656451-31656620:-,chr14:34792775-34792911:-,chr5:37890167-37890796:+,chr7:41082440-41082534:-,chr20:57286473-57286575:-,chr6:54682128-54682154:-,chr1:35574360-35574700:-,chr19:35878891-35878953:+,chr3:127534117-127534408:-,chr4:123907541-123908090:+,chr16:5540990-5541666:-,chrX:105990097-105990549:+,chrX:118729269-118729314:+,chr15:80280131-80280274:-,chr7:153423875-153424018:-,chr6:6710529-6711068:+,chr4:169010506-169010689:+,chr3:125885836-125908256:-,chr2:215461951-215462397:+,chr9:136755136-136755161:-,chr2:207675450-207675849:+,chr5:1548309-1548478:-,chr15:69904046-69904350:-,chr2:143766620-143766888:-,chr2:174255615-174255724:+,chr4:9202561-9202606:-,chr16:31042142-31043243:+,chr1:212207187-212207517:+,chr7:157503352-157503579:+,chr6:40524233-40524349:+,chr17:19581427-19581556:+,chr1:212797318-212797378:-,chr7:153301967-153302639:+,chr1:627961-628224:-,chr8:47066646-47066696:+,chr1:628919-629011:-,chr8:7613499-7613583:+,chr2:67295868-67298252:+,chr12:105561253-105562589:+,chr1:191992224-191992309:+,chr1:149031173-149031225:+,chr9:122620448-122620516:+,chr2:113556491-113556581:+,chr14:30474001-30474228:-,chr21:33968654-33968677:+,chr6:1238531-1238730:+,chr9:88076468-88076778:-,chr8:92403935-92404086:-,chr2:129245154-129245231:-,chr2:131562841-131575208:+,chr11:46215728-46215860:-,chr6:141850132-141850161:+,chrX:19249330-19249474:+,chr4:123525904-123527844:+,chr21:25562477-25564647:-,chr11:75801378-75801507:-,chr1:90829547-90832198:-,chr6:10412579-10415053:+,chr18:6258655-6258798:+,chr8:89723016-89723537:-,chr13:19339457-19339530:-,chr1:24096087-24096219:+,chr1:98044722-98045257:-,chr9:94498056-94498151:+,chr5:168019857-168020019:-,chr7:94072251-94072335:-,chr6:33084955-33085232:+,chr20:18273148-18273235:-,chr4:75084590-75084705:-,chr22:26242752-26242857:-,chr2:172723186-172727435:-,chr16:80161879-80162097:+,chr10:10792372-10792527:-,chr7:149791019-149791203:+,chr20:10074437-10074703:-,chr20:60088597-60088723:+,chr7:97078586-97078753:+,chr9:121627171-121627287:-,chr19:57865941-57867395:-,chr16:79728889-79728921:+,chr17:21567596-21567707:-,chr14:27322000-27322142:-,chr2:11406367-11406552:+,chr7:149826679-149826822:+,chr20:6298523-6298626:+,chr17:36632641-36633379:+,chr2:19739284-19739425:+,chr2:214436193-214436319:-,chr13:83500658-83501142:+,chr20:52537968-52538020:+,chr8:59119039-59119286:+,chr11:64233334-64233519:+,chr14:96101542-96101615:-,chr16:15321987-15322130:-,chr19:36145808-36145875:+,chr22:38506934-38506969:+,chr1:106566567-106566714:+,chr8:19180955-19181127:+,chr15:25185960-25186008:+,chr3:31201942-31201986:-,chrX:56797367-56797799:-,chr7:38331717-38332119:+,chr6:7430047-7430139:+,chr7:115790430-115790623:+,chr6:86838197-86838475:-,chr11:22319820-22320162:-,chr7:152553747-152553999:+,chr3:182050493-182050615:+,chr7:148572124-148572178:-,chr8:129216465-129217408:-,chr18:32901514-32901751:+,chr10:120811870-120812112:+,chr9:136980906-136981201:-,chr16:74192277-74192727:-,chr12:100157997-100158080:-,chr1:178669311-178669456:+,chr6:139443483-139443557:+,chr1:71091653-71091705:+,chr12:1806291-1806560:+,chr6:27127350-27128643:+,chr3:118735212-118735325:-,chr17:75855560-75855857:+,chr9:35907418-35909565:+,chr1:219086495-219086662:-,chr12:43737990-43738149:+,chr8:54388792-54388868:+,chr11:45343803-45343886:+,chr1:16504862-16504959:-,chr9:90563984-90564278:-,chr13:28721630-28721675:+,chr1:99938437-99938533:-,chr2:237247023-237249645:-,chr9:86586925-86587008:+,chr4:130082018-130082219:+,chr9:110237193-110237485:+,chr14:22448863-22465287:-,chr17:20531955-20532018:-,chr6:80454111-80454322:+,chr7:149814774-149814945:+,chr8:130943305-130943430:+,chr19:34392419-34392509:-,chr14:104860726-104861091:-,chr9:90932874-90933041:+,chr2:139261919-139262128:+,chr12:120393502-120393579:+,chr6:4424348-4424487:+,chr19:16031742-16031871:+,chr15:96127162-96132063:-,chr3:186703071-186703107:-,chrX:71294018-71294104:+,chr2:747903-747949:-,chr20:12708240-12709975:+,chr10:106157631-106158146:+,chr17:30631755-30631896:+,chr12:89019553-89019694:-,chr22:38675814-38676490:-,chr1:144677970-144678023:+,chr9:91104697-91104770:-,chr5:97985600-97985746:+,chr5:176109365-176109430:-,chr8:119224251-119224314:-,chr8:89499653-89499761:-,chr1:1422047-1422131:+,chr5:3312208-3314926:+,chr12:105509736-105511583:+,chr9:136254396-136254473:-,chr12:74133166-74133217:-,chr4:79299001-79299566:+,chr21:27746298-27746595:+,chr10:43874191-43874414:+,chr3:152875025-152875138:+,chr8:12423417-12423510:+,chr11:65424015-65424708:-,chr9:26675867-26675985:+,chr15:95463592-95464387:-,chr3:16882958-16883266:-,chr7:25074927-25075069:+,chr3:195928965-195929191:-,chr18:45871654-45871958:+,chr10:38175671-38175961:+,chr1:247663503-247663844:+,chr1:182312832-182312878:-,chr8:29677910-29678006:-,chr16:11828322-11828607:-,chr22:42135919-42135958:+,chr17:68153098-68153136:+,chr1:171223998-171224286:-,chr8:265703-265845:-,chr14:22478881-22478935:+,chr10:89727857-89727897:+,chr10:102362447-102362602:-,chrX:118855734-118855764:+,chr16:75208121-75208628:+,chr6:3259746-3259848:+,chr11:1996514-1997877:-,chr20:48365647-48366009:+,chr8:22733352-22733438:+,chr10:80523424-80529833:-,chr7:3204976-3205180:-,chr12:5358327-5358363:+,chr5:43515855-43515966:+,chrX:137352005-137352090:+,chr5:69710344-69710515:-,chr15:90382703-90382826:-,chr5:115663461-115663606:-,chr11:7838532-7838650:-,chr3:130248617-130248752:+,chr6:85156679-85156970:+,chr1:212934387-212934479:-,chr13:74253376-74253841:+,chrX:127942518-127942592:+,chr3:194305757-194306060:-,chr8:78598358-78598540:+,chr15:21257313-21257455:-,chr10:21174418-21175799:+,chr6:2799595-2800690:-,chr14:54194844-54194880:-,chr9:128546007-128547945:-,chr6:2672162-2672450:+,chr1:60595538-60596375:-,chr11:61757080-61757364:-,chr7:27457157-27457307:+,chr10:28527559-28527737:-,chr13:62731861-62732197:-,chr13:65443381-65443451:-,chr17:76153125-76153790:+,chr7:39791168-39791368:+,chr2:130691535-130691692:+,chr4:119457968-119458239:+,chr21:14837183-14837825:-,chr12:100170562-100170668:-,chr5:131385548-131385645:+,chr15:27672950-27673099:-,chr3:15073015-15074639:+,chr3:15070464-15070561:+,chrY:8281897-8282043:+,chr9:68232437-68232496:+,chr6:21412337-21413549:+,chr11:29575345-29575436:+,chr2:64173367-64173427:-,chr11:23926997-23927071:-,chr7:7529739-7529770:-,chr20:19205629-19205696:-,chr16:9501491-9501613:+,chr1:120974226-120974390:+,chr10:73730543-73730874:+,chr6:139153010-139153236:-,chr11:112360653-112366256:+,chr17:70679757-70679879:-,chr2:1561262-1561907:+,chr5:10761477-10766213:+,chr6:49575018-49575213:-,chr15:64953890-64953978:-,chr1:168422131-168422206:-,chr5:71131448-71140035:-,chrY:18862335-18862453:+,chr12:92466451-92467003:+,chr3:166970334-166970410:-,chr17:72185455-72185563:-,chr13:55581945-55583689:-,chr2:7815060-7815235:-,chr4:182079841-182079877:-,chr13:22264227-22264404:+,chr8:118781011-118781060:+,chr10:118245285-118245436:+,chr2:311489-311661:-,chr10:3942946-3943726:+,chr3:4750355-4750402:-,chr17:48704001-48705685:+,chrX:71637251-71637293:+,chr4:89198206-89198308:+,chr5:114662962-114663227:-,chr13:27203087-27203206:-,chr6:140565565-140565663:+,chr15:77646308-77646582:+,chr18:35157608-35157686:-,chr6:33892697-33892781:-,chr5:61690660-61690708:-,chr9:34569512-34577844:+,chr19:43883956-43884052:-,chr9:83271758-83271830:+,chr7:189364-191431:-,chr8:101133032-101133247:+,chr17:76143231-76143350:+,chr1:95285108-95285211:+,chr20:52107792-52107919:+,chr9:88891471-88891809:+,chr15:39480967-39481186:+,chr14:84477656-84477794:+,chrX:74010549-74012946:-,chr7:4996610-4998170:+,chr13:83706212-83706699:-,chr17:35885509-35885614:+,chr5:112206930-112207065:+,chr6:1992169-1994073:+,chr2:149743719-149743761:+,chr15:80054140-80054203:+,chr11:65655856-65655936:-,chr11:10644406-10644518:+,chr20:22282794-22282858:-,chr1:200693374-200694227:+,chr9:39028179-39028339:+,chr7:143363190-143363258:+,chr10:117908467-117908897:-,chr15:28014777-28014930:-,chr9:85461695-85461879:+,chr14:86065142-86065194:+,chr7:66882131-66882206:+,chr22:18991817-18995208:+,chr10:65766556-65766624:+,chr2:128865671-128865736:+,chr1:244856414-244856626:-,chr7:7521213-7521269:-,chr16:10249927-10250100:-,chr3:127888547-127888657:-,chr2:32937029-32937148:+,chr7:77683707-77684334:-,chr21:24023128-24023190:+,chr19:58258421-58259692:-,chr2:226201398-226201487:+,chr2:66798792-66798979:+,chr13:49975875-49975970:-,chr15:89395028-89396042:+,chr11:1313549-1313679:+,chr10:105491583-105491627:-,chr1:90284574-90284596:-,chr4:99157491-99157580:+,chr10:116275477-116275524:+,chr4:29220844-29221164:+,chr7:79453572-79454245:+,chr1:918022-918116:-,chr15:89410594-89410703:+,chr8:66211598-66211693:-,chr10:21369968-21370117:-,chr3:186492681-186492936:-,chr3:43998129-43998760:-,chr10:108167906-108167970:-,chr11:43569306-43569574:+,chr8:12606310-12607533:-,chr18:58660258-58660955:+,chr12:256474-256642:-,chr12:12980630-12980653:+,chrX:8866672-8866816:-,chr2:46430176-46430234:+,chr10:105502201-105502432:-,chr18:39868889-39868967:+,chr9:31973015-31973113:+,chr2:41933277-41933725:-,chr4:23123382-23123489:+,chr9:63309142-63309313:-,chr10:94280595-94280631:-,chr2:113384689-113391481:+,chr12:56226365-56226412:-,chr11:103348892-103349140:-,chr15:24998970-25001193:+,chr9:137103664-137103690:+,chrY:2610996-2611039:+,chr1:84016299-84016660:-,chr20:46390748-46391119:+,chr5:27410125-27410281:-,chr1:155983366-155983380:-,chr12:67932276-67932368:+,chrX:137352385-137352491:+,chr16:79714722-79716842:-,chr2:559109-559610:+,chr19:3546074-3546112:-,chr5:127652254-127652363:-,chr5:14039858-14040141:+,chr17:72120764-72120795:-,chr4:77129002-77129184:-,chr3:162469551-162469766:+,chr6:134489632-134489695:-,chr2:62612316-62612393:-,chr4:4042062-4042151:+,chr10:6779111-6779181:-,chr6:53766846-53766995:-,chr1:47694196-47694236:+,chr6:57972094-57973930:+,chr21:21786298-21786392:+,chr3:198116785-198116819:-,chr17:43196026-43196063:+,chr14:96945046-96945395:-,chr3:47169738-47170168:-,chr11:126920189-126920544:-,chr2:122876291-122877121:+,chr16:86762865-86763085:-,chr2:134916166-134919469:-,chr3:13650265-13658973:+,chr12:127948825-127948960:+,chr1:90837551-90837767:-,chr7:112973606-112973674:-,chr7:87617-87749:-,chr16:85538990-85539768:+,chr1:36680425-36680513:-,chr6:1902626-1902698:+,chr2:109993692-109993820:+,chr11:122228359-122228562:+,chr5:6548314-6548431:+,chr11:66264092-66264437:-,chr11:110399957-110399987:+,chr18:35605125-35605194:+,chr9:2425393-2425546:-,chr9:82428199-82428481:+,chr10:111853075-111853258:+,chr15:31223471-31223710:-,chr9:67189636-67189733:+,chr17:16925846-16926138:-,chr3:42042813-42043243:+,chr20:19758227-19758328:+,chr1:13514291-13514546:+,chr5:69660623-69661749:-,chr14:59101748-59101821:+,chr16:87272905-87272956:-,chr17:76849903-76850505:-,chr2:74501395-74501596:+,chr8:118725936-118726079:+,chr12:113808123-113808538:-,chr20:47422014-47422222:-,chr8:69159137-69159520:+,chr13:109265384-109266558:-,chr12:92048728-92049101:-,chr17:69624670-69624754:+,chr1:152404430-152404508:+,chr11:86924976-86925039:-,chr17:75046037-75046270:+,chr20:63919456-63920335:+,chr5:37839571-37839620:+,chr12:22609229-22609756:-,chr7:96669473-96670698:+,chr12:24204198-24204221:-,chr11:129302682-129302743:-,chr4:3514753-3514929:-,chr18:11490380-11491450:+,chr19:51705090-51705129:+,chr3:31714620-31714913:+,chr22:47690662-47690849:+,chrY:1893736-1893846:+,chrY:18851949-18852014:+,chr2:54662556-54662793:-,chr21:45607874-45609233:+,chr4:188955532-188955892:+,chr12:121857751-121857840:+,chr20:36905364-36905974:-,chr4:189170414-189172067:-,chr22:20200055-20204500:-,chr2:236774158-236774631:+,chr4:77055962-77056101:-,chr2:23030322-23030422:-,chr1:197093648-197093839:-,chr22:21292521-21293436:+,chr13:46724140-46724292:-,chr8:135293794-135293871:+,chr6:32391614-32391742:+,chr18:6643472-6644186:-,chr3:181439977-181440036:-,chr1:166569953-166570135:+,chr10:43326552-43326598:+,chr9:65236164-65236388:+,chr2:119730286-119730376:+,chr22:22433065-22433080:+,chr12:13375527-13376431:-,chr10:73620492-73620750:+,chr5:10200181-10200842:-,chr15:97757057-97757305:-,chr11:126175599-126178639:+,chr1:167062989-167063119:+,chr2:195185649-195185807:+,chr9:63025595-63025999:+,chr3:5025514-5025637:-,chr10:60973114-60973152:+,chr14:62658324-62658559:+,chrY:17811127-17811328:+,chr22:26778456-26786768:+,chr11:43874559-43874931:-,chr6:25994428-25994517:+,chr12:40542765-40542819:+,chr4:131951313-131951756:-,chr9:32863569-32863690:-,chr6:110342245-110342423:+,chr5:141756029-141756327:-,chr14:27632027-27632062:-,chr11:33656117-33656197:-,chr7:75325364-75325477:-,chr20:25135853-25135948:-,chr5:167297464-167297552:-,chr9:18381-18497:-,chr9:89218873-89219263:+,chr8:121119598-121119647:+,chr7:23022066-23022177:+,chr4:27750092-27750198:+,chr5:104763232-104763385:-,chr6:27669729-27669932:-,chr12:121382042-121382080:-,chr15:32423019-32423210:-,chr6:6892866-6894599:+,chr13:23482464-23482484:+,chr8:86470218-86470269:-,chr10:108975088-108975176:+,chr8:126327257-126327388:+,chr2:55617635-55627244:+,chr7:45990887-45991079:+,chr10:10462166-10462548:-,chr15:72345374-72346798:+,chrX:69081161-69081576:-,chr9:35408927-35409004:+,chr4:148820288-148820349:-,chr5:8337182-8337297:-,chr4:175798646-175798686:+,chr16:30887799-30887991:-,chr13:55580562-55581542:-,chr5:68738894-68739870:+,chr18:57505850-57505926:-,chr3:187965769-187967211:-,chr6:121692935-121692996:+,chr4:148785393-148805175:-,chr6:19154002-19154026:-,chr3:198180755-198180865:+,chr4:151407552-151407709:-,chr2:130799157-130799263:+,chrX:154546037-154546164:-,chr12:127633769-127633922:-,chr8:127997301-127998360:+,chr13:77092471-77092568:+,chr5:112204389-112204652:+,chr10:43913759-43914467:+,chr3:103477251-103477588:+,chr1:243031272-243031377:-,chr2:78025324-78025425:-,chr6:79862615-79862768:-,chr2:103873664-103873839:+,chr5:53340709-53340792:+,chr4:14386092-14386134:+,chr7:90469787-90469932:+,chr12:40189083-40189207:-,chr1:69553308-69556329:+,chr2:19739284-19741017:+,chr5:88392194-88392343:+,chr11:127223366-127223846:+,chr5:60021767-60021848:+,chr12:27148255-27148670:-,chr8:39575582-39575640:+,chr3:38162949-38162999:-,chr8:123275299-123276313:+,chr7:136027165-136027311:+,chr13:90105770-90106204:-,chr9:36424613-36424686:-,chr11:119950673-119950813:+,chr16:14926021-14926828:-,chr12:40474760-40474913:+,chr2:120172935-120173062:-,chr3:102578919-102579006:-,chr1:105621064-105621170:-,chr14:70265460-70265584:+,chr8:85908314-85908615:+,chr20:5508261-5508352:-,chr1:222830980-222831044:+,chr15:25098710-25098829:+,chr4:145539979-145540066:-,chr2:149593734-149593873:+,chr4:92262847-92263356:-,chr15:92897724-92899702:+,chr2:38555385-38556145:-,chr10:73735563-73735619:+,chr14:49990990-49992326:-,chr20:37500402-37500455:-,chr10:109291074-109291908:+,chr2:55308492-55308928:+,chr22:23705425-23705542:-,chr6:126910843-126911019:-,chr7:153238880-153238964:+,chr2:67257914-67257976:+,chr2:11128023-11128889:-,chr18:24976537-24977572:-,chr6:87930597-87931027:+,chr20:5385100-5385274:-,chr2:145294249-145294373:-,chr9:81819667-81822018:+,chr12:41764737-41764853:+,chr10:46796672-46796794:+,chr12:100171222-100171261:-,chr11:4669672-4669859:+,chr7:55586991-55587044:+,chr2:6730649-6730745:-,chr21:17659795-17659897:-,chr17:8518632-8518792:-,chr15:60510408-60510535:+,chr10:10422596-10422776:-,chr6:1889510-1889612:+,chr1:173004291-173004436:+,chr13:47699618-47699773:-,chr12:6987782-6987839:+,chr6:36245126-36246430:-,chr12:71789408-71789567:-,chr4:57467348-57467471:+,chr6:79829594-79829818:-,chr12:128188004-128188345:-,chr13:109858128-109858271:+,chr13:97407749-97417072:-,chr9:90982987-90983112:-,chr1:162844136-162844155:+,chr6:1945890-1946645:+,chr1:30824627-30824830:+,chr9:106697808-106698146:+,chr2:120379110-120379294:+,chr1:783111-783364:+,chr14:46585003-46585086:+,chr2:66921695-66921761:+,chr6:2999305-2999392:-,chr9:97128056-97128081:-,chr8:137824524-137824620:-,chr4:173659393-173659546:+,chr2:174012046-174012112:-,chr7:56539279-56539311:+,chr4:22731498-22731535:+,chr8:127420829-127421376:-,chr9:78325898-78326998:-,chr2:104807568-104807844:-,chr6:4327531-4327812:+,chr3:16384466-16384574:+,chr6:1182904-1182926:-,chr16:34161449-34161458:-,chr2:105613586-105615005:-,chr20:62760384-62774572:-,chr17:14900262-14900556:+,chr12:126098851-126098987:+,chrX:11110883-11110982:-,chr18:1566449-1567010:+,chr7:64599632-64599756:+,chr1:232747434-232747746:+,chr5:153880755-153880856:+,chr8:60468864-60469118:-,chrX:102819427-102819852:-,chr4:109625099-109625223:-,chr4:84530028-84536013:-,chr13:50338676-50338835:+,chr13:112275427-112275687:+,chr19:27802593-27803267:+,chr11:65502056-65502394:+,chr6:147692421-147692488:+,chr7:66713368-66713469:+,chr19:44715567-44716181:-,chr2:145043626-145043776:+,chr1:222015788-222015900:+,chr12:27134972-27135087:+,chr15:22575604-22575772:+,chr18:14720023-14720225:-,chr19:53204016-53204143:+,chr8:136815132-136815690:+,chr22:36488078-36491279:+,chr1:146455526-146455606:+,chr4:105967337-105967445:+,chr16:54920299-54920412:-,chr21:42580964-42581103:-,chr6:8437914-8438499:+,chr12:20246602-20246632:-,chr6:4401016-4401231:+,chr6:44001044-44001118:-,chr2:77940118-77940164:-,chr4:159179935-159180025:+,chr10:29422073-29423226:+,chr3:176629936-176630081:-,chr2:213192301-213192330:+,chr7:127362825-127363221:-,chr2:215752426-215753764:-,chr6:141909898-141910011:+,chr7:111816588-111816659:+,chr6:12365391-12365485:+,chr1:241145613-241145678:-,chr21:25385675-25386339:-,chr11:88115473-88115529:+,chr3:193873460-193873598:+,chr2:62444005-62444082:-,chr18:71782191-71782277:-,chr1:61251012-61251408:-,chr18:78048329-78048451:+,chr3:182157293-182157464:-,chr1:156454644-156454797:-,chr6:1464113-1464315:-,chr5:114474311-114474502:-,chr8:49228139-49228221:+,chr6:31269966-31270486:-,chr10:23520982-23521160:+,chr6:105159018-105159038:+,chr1:101300625-101301266:-,chr5:42779459-42779523:+,chr1:7387987-7388495:-,chr21:20778643-20778798:-,chrX:131039713-131039855:-,chr22:50586258-50586641:+,chr4:170260817-170261125:+,chr11:131291593-131291679:+,chr20:21150312-21150371:-,chr6:119472424-119472458:-,chr12:104171773-104172038:+,chr6:170727931-170728489:+,chr11:31645667-31645758:-,chr3:131398914-131398956:-,chr8:56534947-56535011:-,chr17:40523300-40523656:+,chr8:111745443-111745609:+,chr10:52463267-52463333:-,chr2:178597596-178597901:+,chr2:7777125-7777526:+,chr4:137028293-137030550:-,chr10:49145782-49145971:+,chr10:96242730-96242785:-,chr1:852170-852235:+,chr2:59249110-59249167:-,chr3:198220321-198220581:+,chr11:15706967-15707096:-,chr22:46019417-46022733:+,chr17:40690815-40691970:+,chr6:35680171-35680423:-,chr2:62151297-62151766:+,chrY:7897102-7897198:+,chr13:108852014-108852183:+,chr14:26232680-26234781:-,chr6:2617748-2618017:+,chrX:103751085-103751944:-,chr16:77599085-77599245:+,chr20:43813465-43813581:+,chr2:112644099-112645324:-,chr15:38020139-38020533:+,chr2:230886501-230886971:+,chr20:46432689-46433885:+,chr10:43970319-43970526:+,chr15:93299397-93299484:+,chr7:29690914-29691029:+,chr15:99423287-99423527:+,chr6:3224995-3225638:+,chr1:168676852-168678237:+,chr5:29208860-29209165:+,chr6:77476278-77476342:+,chr6:28062921-28063020:-,chr1:242209218-242209337:-,chr12:44674008-44674244:+,chr11:108105075-108105428:-,chr15:62244660-62244941:-,chr3:84695710-84695884:-,chr2:161270509-161270685:-,chr17:36782845-36782937:+,chr10:46601909-46602516:+,chr2:164848842-164849794:+,chr10:29478329-29478525:+,chr6:35244348-35256909:-,chr6:40337029-40337261:+,chr22:34712722-34712899:-,chrX:103431499-103431919:+,chr22:26663316-26663510:+,chr6:53677250-53677565:-,chr4:124208350-124208410:-,chr6:3480460-3480557:-,chr5:89150725-89150779:+,chr12:47719902-47720370:+,chr7:158590630-158590809:+,chr4:158199089-158200915:+,chr6:11951535-11951657:+,chr16:50051145-50051302:-,chr9:116557607-116557652:+,chr6:26003204-26005179:+,chr12:90938656-90938754:+,chr3:133366442-133366604:-,chr16:21315885-21315972:+,chr3:38613976-38614067:-,chr11:60653689-60653784:+,chr1:60271711-60271744:-,chr15:87156456-87156511:-,chr7:125151248-125151777:+,chr6:8558537-8558644:+,chr13:93856949-93857009:-,chr10:10926109-10927235:-,chr5:24319913-24322457:+,chr10:69575807-69576139:+,chr16:80560724-80560881:-,chr18:45494082-45494221:-,chr3:44104059-44104137:+,chr12:66017719-66017776:-,chr19:53301360-53301561:-,chr6:71509725-71509816:+,chr8:88565976-88566114:-,chr22:18720877-18721066:+,chr6:98099187-98099272:+,chr14:101631166-101631196:-,chr4:74322384-74322410:-,chr9:64054476-64054752:+,chr6:149818798-149820704:-,chr5:104104175-104104289:+,chr14:38751289-38751350:+,chr7:112785028-112785221:+,chr13:41968401-41968474:+,chr1:70720810-70721073:+,chr1:711711-711923:-,chr1:148243642-148247109:-,chr6:114588118-114588739:-,chr7:94279329-94279392:-,chr2:170442125-170442241:-,chr11:3384143-3384285:+,chr6:159316051-159316434:+,chr20:1860376-1867469:-,chr2:139261920-139262129:+,chr5:78342869-78342947:-,chr15:50852436-50852542:-,chr3:33277168-33277355:-,chr16:26334291-26334430:+,chr1:110355876-110356032:+,chr4:131952999-131953047:-,chr5:118187465-118187597:+,chr1:229891662-229891713:-,chr22:18637324-18637389:-,chr14:81605380-81605556:-,chr14:65336216-65336810:+,chr10:37980290-37980412:+,chr2:20586248-20586687:+,chr1:83604209-83604439:-,chr5:42159337-42159448:-,chr6:1274305-1274582:+,chr7:100836888-100837580:-,chrX:6614008-6614863:-,chr16:65870989-65871302:-,chr7:16235903-16235981:+,chr12:22624232-22625090:-,chr7:145098017-145098104:+,chr12:52037633-52038189:+,chr12:85232696-85233028:+,chr19:17488990-17489101:-,chr2:67204744-67204791:-,chr5:1228129-1228689:-,chr21:33750144-33750323:+,chr10:112672730-112672770:-,chr14:61298200-61298618:-,chr8:65017244-65017376:+,chr6:86415019-86415276:+,chr1:82907468-82907584:+,chr6:1214190-1214460:+,chr11:15922487-15922657:+,chr3:97302659-97302686:-,chr1:6490650-6491004:+,chr1:151839026-151843309:+,chr1:817373-817713:-,chr6:134467815-134467946:+,chr12:40525072-40525108:+,chr6:143546601-143546625:-,chr1:168545357-168545460:-,chr21:14001910-14001985:+,chr2:11639692-11639964:-,chr11:47746077-47746176:+,chr6:41381877-41381948:-,chr1:171727000-171728083:-,chr4:189955144-189955198:-,chr19:52839660-52840268:+,chr17:75679896-75680002:-,chr7:17450996-17451063:+,chr11:15920823-15920884:+,chr17:49888112-49888319:+,chr13:30932110-30932202:-,chr2:117771190-117771302:+,chr13:74552556-74552905:+,chr9:38362912-38362978:+,chr1:94544003-94546873:+,chr1:105929614-105929659:-,chr17:47893901-47893959:-,chr17:63320381-63320493:-,chrX:17987399-17987456:-,chr15:31393577-31393693:+,chr2:105336312-105336449:-,chr1:45211168-45211191:+,chr3:81939780-81939922:+,chr18:73326741-73327189:+,chr20:18691969-18692018:-,chr4:4699878-4700011:+,chr6:1050775-1051030:-,chr18:29171957-29172058:+,chr10:127847250-127847332:+,chr5:104736761-104736917:-,chr6:140092751-140093866:+,chr15:88994200-88994298:+,chr3:186440346-186440450:+,chr8:111698116-111698296:+,chr14:49946154-49946540:-,chrX:62496331-62496409:+,chr18:5759977-5760005:+,chr12:71884811-71885026:+,chr3:142966909-142967112:+,chr5:103540944-103541033:-,chr21:37220238-37222629:+,chr8:66021024-66021235:-,chr2:127388881-127389001:+,chr6:25260348-25260577:-,chr8:111387678-111387744:+,chr6:33444718-33444769:-,chr3:8487780-8494768:-,chr7:24176809-24176902:-,chr1:170241065-170241289:+,chr11:1996515-1997877:-,chr3:193868883-193868965:+,chr5:32106125-32106182:-,chr2:20539171-20539506:-,chr4:126431785-126431960:-,chr1:38472920-38473154:-,chr14:95580523-95580613:+,chr8:85908307-85909960:+,chr7:523914-524281:+,chr19:8553140-8553229:-,chr11:76812615-76813025:-,chr2:148572428-148572527:+,chr9:27266964-27267111:-,chr9:63840083-63840206:-,chr18:58414794-58415712:-,chr6:166020700-166020752:+,chr7:110365237-110365291:-,chr14:21450764-21452490:-,chr4:119528740-119528939:+,chr14:59068854-59068980:+,chr4:135121136-135121446:-,chr7:38700866-38700956:-,chr4:138636144-138636284:+,chr2:161265267-161266091:-,chr9:97392655-97392715:-,chr17:77216076-77216154:+,chr13:28018468-28018590:-,chr18:2356469-2356549:+,chr2:180724596-180724692:+,chr3:118491540-118491723:+,chr5:93580630-93580752:-,chr11:102279022-102279090:+,chr7:128902777-128903370:-,chr1:26432868-26433009:+,chr17:48933017-48933269:+,chr9:465963-466071:-,chr4:41876481-41876982:-,chr2:175887317-175887345:-,chr12:5292105-5292180:+,chr1:38213009-38213168:+,chr1:161153760-161154148:-,chr12:65647394-65647856:+,chr7:1656010-1656184:+,chr10:109408140-109408245:+,chr16:7979673-7979711:+,chr6:4520528-4521360:-,chr3:150238673-150238832:+,chr1:102388534-102388630:+,chr9:71254279-71254423:+,chr8:141304216-141304332:-,chr10:42340501-42340557:-,chr9:23659419-23659679:-,chr8:91262059-91262178:+,chr3:21579189-21579383:+,chr17:20524233-20524450:-,chr19:42790772-42792761:+,chr12:29041453-29041635:+,chr14:66363793-66363969:+,chr4:105437951-105438037:-,chr2:131511715-131513268:+,chr9:107620177-107620363:+,chr19:21454384-21454473:-,chr3:97862836-97862879:-,chrX:7190881-7191009:+,chr1:58668845-58668974:+,chr11:125841338-125841396:-,chr4:99300308-99300371:+,chr19:23439014-23439121:+,chr16:89297856-89297963:+,chr5:161928613-161928670:-,chr4:68010272-68010446:-,chr9:130424700-130425147:-,chr12:129210852-129211050:+,chr8:93228423-93228560:-,chr5:53820837-53820902:-,chr3:177629417-177629557:+,chr2:200164-202607:+,chr12:46559863-46559963:-,chr2:230400938-230401003:-,chrX:136994900-136994996:-,chr2:107386743-107386865:-,chr15:57302902-57307069:+,chr19:36142909-36143692:+,chr22:42835358-42835494:-,chr13:106760134-106760238:+,chr18:5758243-5758323:+,chr4:24668949-24669329:+,chr10:45973663-45973787:+,chr6:57370405-57370627:-,chr18:12247288-12247318:-,chr17:41634536-41634634:-,chr14:19345313-19345684:-,chr4:89540873-89541029:-,chr7:35144991-35145091:-,chr1:192952181-192952510:-,chr9:129432600-129432628:-,chr19:7365331-7365578:-,chr3:195039998-195042234:+,chr14:22473578-22473941:+,chr9:32763950-32764026:+,chr11:18245243-18246049:-,chr13:109691217-109692204:-,chr20:52681404-52681579:+,chr10:84288225-84288422:+,chr13:101152110-101152223:-,chr2:237923405-237923724:-,chr8:29721260-29722153:-,chr22:38085117-38085281:+,chr8:20953643-20953695:+,chr10:76939679-76939785:+,chr4:158200325-158200444:-,chr10:26590135-26590338:+,chr3:134065956-134066113:-,chr10:75283801-75284058:+,chr5:14978465-14978503:+,chr1:7389341-7389441:-,chr22:20019562-20019751:-,chr7:123612823-123612889:-,chr6:1623668-1624668:-,chr11:5943331-5943488:+,chr1:150512354-150512633:-,chr12:65558402-65558815:-,chr11:357207-357231:+,chr8:2834342-2834877:+,chr1:162839135-162839217:+,chr1:3061591-3068049:-,chr1:38311254-38311382:-,chr2:7896065-7896174:-,chr9:91181119-91181472:+,chr2:65469515-65469613:+,chr1:18913-19140:-,chr8:52776445-52781934:+,chr16:65372233-65372270:-,chr1:192957728-192961036:+,chr22:24607955-24608024:+,chr10:61494642-61494676:+,chr20:50171490-50172286:+,chr4:42292107-42292643:-,chr9:19790925-19791099:+,chr8:57371301-57371418:+,chr10:45202272-45206173:+,chr1:57956530-57956720:+,chr16:50542158-50542440:+,chr6:14274854-14275048:+,chr6:68634465-68634546:-,chr15:73922876-73926448:-,chr6:34012956-34015820:+,chr15:75731397-75735737:-,chr8:136888280-136888352:+,chr5:133114259-133114477:-,chr5:160691737-160691831:+,chr4:74874772-74874992:-,chr10:1162547-1169801:+,chr4:177316183-177316337:+,chr6:113541836-113542040:+,chr10:117737690-117737916:+,chr11:41591106-41591198:-,chr14:44765000-44765102:-,chr10:45170007-45171390:+,chr17:40520715-40520860:+,chr10:41854467-41855977:+,chr17:1244348-1246265:-,chr11:23780789-23780874:-,chr1:95795121-95795470:+,chr6:3013584-3013889:-,chr14:30472380-30472508:-,chr17:72058048-72058089:-,chr6:43837196-43837271:-,chr11:9120594-9120727:-,chr9:136975396-136975488:-,chr20:60138273-60138307:+,chr5:66510601-66511014:+,chr3:181772305-181772493:+,chr8:85028571-85029541:-,chr6:135101908-135102252:+,chr6:25984785-25984837:-,chr1:163616-163728:-,chr13:109894671-109894864:+,chr6:3000014-3000138:-,chr4:18985263-18985371:-,chr19:32680953-32681092:-,chr2:36844587-36845906:-,chr9:81775938-81776902:+,chr6:71284860-71285070:-,chr15:77985576-77986979:+,chr5:158226287-158226372:-,chr22:22895326-22895832:-,chr3:25860691-25860827:-,chr4:35806290-35806392:+,chr17:58079363-58082618:-,chr14:71418130-71418198:+,chr21:13665868-13666530:-,chr19:45933945-45934061:+,chr9:35689146-35689266:-,chr19:15831255-15831358:+,chr3:128962143-128962567:-,chr22:20703633-20703752:+,chr6:26006240-26006325:-,chr1:224513868-224513937:+,chr11:15269560-15269629:+,chr1:193365648-193365955:+,chr10:43672309-43672447:+,chr10:89692529-89693315:-,chr1:113728151-113728265:-,chr11:18007941-18008066:-,chr2:234717661-234717766:+,chr5:125367601-125367679:+,chr9:85829354-85837857:+,chr7:136177504-136177732:+,chrX:65599541-65600015:+,chr16:51771563-51771673:+,chr3:57235567-57235665:+,chr6:88517631-88517744:-,chr8:15758222-15760998:-,chr12:14614522-14614572:+,chr3:106811814-106813023:-,chr15:56170861-56170913:+,chr3:170726420-170726687:-,chrX:152126704-152127638:+,chr18:11493734-11494028:+,chr6:4422777-4423081:+,chr12:116550189-116550775:+,chr8:81158579-81159928:+,chr3:109344196-109349365:+,chr1:96303485-96303566:-,chr21:24346424-24346520:-,chr16:21904468-21904541:-,chr21:39028525-39028701:-,chr5:115663460-115663605:-,chr1:189307844-189307880:+,chr6:104500845-104502150:-,chr17:14215810-14215911:+,chr3:75215465-75215485:-,chr20:37861335-37861422:-,chr15:22568650-22568798:+,chr7:350576-351004:+,chr6:132146220-132147371:+,chr18:22629958-22629978:-,chr4:52712820-52712962:+,chr1:145919680-145920201:+,chr6:113626028-113627676:-,chr19:29756052-29756360:+,chr13:110824862-110826029:+,chr4:118621463-118621671:+,chr18:28446239-28446396:+,chr14:20709387-20711719:-,chr2:54748361-54748406:-,chr12:62606491-62606789:+,chr8:128084521-128084622:+,chr13:96797888-96798982:-,chr13:62789034-62789171:-,chr2:21799358-21799480:+,chr6:4472408-4472506:+,chr7:154913888-154914728:-,chrX:52749001-52749356:-,chr1:50062466-50062639:-,chr1:7702382-7702659:-,chr12:93932023-93932269:-,chr7:68032592-68032692:+,chr9:23594782-23595102:-,chr22:30972048-30972492:+,chr4:9670839-9670969:+,chr14:62358184-62358272:+,chr15:31393576-31393693:+,chr11:105926849-105926875:-,chr1:209546014-209546141:-,chr6:88279149-88279246:-,chr4:182088293-182088456:-,chr10:55351444-55351475:-,chr11:35131296-35133142:-,chr20:57391712-57391735:-,chr9:37950593-37950598:-,chr9:99399502-99399510:-,chr6:6681436-6681481:+,chr15:45380484-45380561:-,chr11:122712368-122712898:-,chr5:17075484-17075642:+,chr2:40620666-40620719:+,chrY:18486194-18486351:+,chr14:34921590-34921715:-,chrX:53141848-53143332:+,chr2:88947295-88947404:-,chr4:185903443-185903501:+,chr7:36095274-36095500:+,chr11:32038582-32038760:-,chr2:181075188-181075756:-,chr4:149031092-149031312:-,chr9:115672437-115672530:+,chr8:89533573-89533634:+,chr2:170350462-170350572:-,chr5:159311825-159312504:+,chr14:28131529-28131674:+,chr14:20229301-20229328:-,chr20:10318163-10318304:-,chr20:37499308-37499330:-,chr6:1215975-1216092:+,chr10:132441875-132442344:-,chr7:149873225-149873847:-,chr6:31163689-31164890:+,chr9:108701370-108701443:-,chr22:26778454-26800417:+,chr4:132644708-132644844:+,chr20:9906738-9906820:-,chr6:3893125-3893253:+,chr16:21443672-21444365:-,chr3:70608575-70608723:-,chr13:79009031-79010024:+,chr6:113435376-113435512:-,chr19:43167746-43168204:-,chr14:81608348-81608466:-,chr9:137252392-137252508:-,chr10:80056320-80056407:-,chr10:77373697-77373836:+,chr5:10906839-10906920:+,chr5:95878216-95878471:+,chr11:130401008-130401088:+,chr14:85794918-85795241:+,chr2:66553415-66553899:-,chr14:68635964-68636215:-,chr17:7010059-7019660:-,chr13:50808541-50808709:+,chr13:109166637-109166712:-,chr3:176697560-176697749:+,chr7:157515137-157516003:+,chr3:155858252-155858340:+,chr12:32430333-32430697:+,chr17:75072278-75072426:+,chr4:156643455-156643571:+,chr3:15942645-15942858:+,chr7:95606940-95607906:+,chr8:59613381-59613777:+,chr2:236948964-236954095:-,chr2:11105315-11105663:-,chr14:61045475-61045538:-,chr2:47518102-47518371:-,chr10:17399103-17399204:+,chr4:26081597-26081726:+,chr10:4646034-4646253:-,chr5:1133502-1136458:+,chr5:8505224-8505282:-,chr14:35222613-35223648:-,chr11:56911086-56912094:+,chr7:127359079-127359349:-,chr8:102992250-102992409:+,chr8:61855664-61855854:+,chr4:148790825-148798737:-,chr1:47687822-47687990:-,chr4:189147959-189150911:-,chr12:126873325-126873505:-,chr1:115475497-115475641:+,chr10:5650320-5650443:-,chr13:78790900-78790988:-,chr2:101386541-101387090:+,chr19:34816563-34817492:-,chr6:56863072-56863246:+,chr7:112980047-112980166:-,chrX:78171739-78171787:-,chr14:49993003-49993135:-,chr11:1017732-1018116:+,chr11:17696820-17696942:-,chr11:74496649-74504930:+,chr2:51221671-51221766:-,chr5:9854747-9854782:+,chr3:159768304-159768501:-,chr18:72867792-72868002:+,chr3:8365594-8365801:-,chr13:41968402-41968474:+,chr14:25250636-25250705:+,chr17:68183369-68183501:+,chr4:151621588-151621929:-,chr4:138838462-138838502:-,chr3:75673848-75674008:+,chr2:86562704-86562780:+,chr8:101293246-101293785:+,chr2:9718511-9718663:+,chr6:8878277-8878391:+,chr18:75464211-75464386:+,chr6:166899889-166902491:+,chr9:97079287-97079443:-,chr13:22263270-22263316:+,chr3:25060125-25060274:+,chr10:102449677-102450530:+,chr2:67564804-67564888:+,chr1:102310269-102310329:+,chr20:38450262-38450450:+,chr13:78839550-78839764:-,chr6:1270420-1270842:+,chr1:200868185-200877197:-,chr19:27750920-27750959:-,chr1:39545733-39546565:-,chr6:3990785-4003262:-,chr13:40854661-40854994:-,chr16:58158915-58159011:+,chr19:51414298-51414537:+,chr2:86134296-86134378:+,chr4:79308273-79311346:+,chr13:79917572-79918037:+,chr15:92945822-92945866:+,chr6:4863379-4863460:+,chr2:43033233-43033527:-,chr3:154283188-154283806:-,chrX:118847054-118847131:+,chr2:105327237-105327303:+,chr8:33010768-33010782:+,chr11:119729584-119729808:+,chr8:144825132-144825208:-,chr18:76217246-76225041:-,chr6:3833608-3833897:+,chr2:226083818-226088036:-,chr13:19155337-19155483:-,chr17:32423971-32424314:-,chr12:108404443-108404599:+,chr10:61483832-61484046:+,chr4:159206987-159207579:+,chr2:94892508-94892779:-,chr5:61777321-61777401:-,chr14:53443887-53446849:+,chr21:33767714-33767829:+,chr4:75643873-75644058:+,chrX:13337896-13337950:+,chr1:241132698-241132867:-,chr11:75260502-75260518:+,chr16:25079581-25080222:+,chr5:6000842-6001298:+,chr20:31716889-31717026:+,chr11:125873031-125874546:-,chr18:36187235-36187273:-,chr8:6145114-6145224:-,chr2:237545444-237545703:-,chr1:219270774-219273388:+,chr3:127485561-127485701:-,chr16:11275837-11275938:-,chr5:115186881-115187103:-,chr17:16798009-16798531:+,chr2:59294134-59294252:+,chrX:39287909-39288073:-,chr4:10621665-10621844:+,chr1:40485375-40487358:-,chr1:56643500-56643625:-,chr13:74295982-74296582:+,chr2:97267449-97267469:-,chr6:14439875-14439884:-,chr6:3472906-3472993:+,chr22:22734782-22735082:+,chr14:56919641-56919793:+,chr12:90100703-90100842:+,chr4:128300139-128300223:+,chr7:122304574-122304745:+,chr4:72815183-72815285:-,chr2:70056192-70056602:-,chr10:98447043-98448403:+,chr15:25865871-25865909:+,chr13:63714353-63714377:-,chr2:127490816-127490920:+,chr5:165129505-165130235:+,chrX:25790686-25790791:+,chr2:174437967-174438071:+,chr2:11925198-11925295:+,chr10:50048181-50048334:-,chr17:79816833-79818263:+,chr2:215038943-215039043:+,chr17:50537928-50538442:-,chr11:101382772-101382880:+,chr17:4160106-4160133:+,chr6:73141890-73142086:-,chr7:90377508-90377615:+,chr1:1067799-1068436:-,chr12:31012503-31015709:+,chr7:64949117-64949411:+,chr12:56856968-56857047:-,chr22:38081169-38081292:+,chr3:70013520-70016526:+,chr9:17883072-17886654:+,chr7:55253712-55254409:-,chr3:170870446-170870552:+,chr3:194092730-194092754:+,chr12:68684969-68685044:+,chr15:89901417-89901434:-,chr11:38666597-38666859:+,chr2:14999734-14999931:+,chr6:3000972-3001036:-,chr7:148532-148621:-,chr7:64029997-64030098:-,chr6:2878589-2878699:-,chr16:85395820-85395969:+,chr13:80074479-80075698:-,chrX:113861898-113862040:+,chr3:69056605-69056694:-,chr4:184309252-184309672:-,chr13:18908970-18909067:+,chr13:82918106-82920427:-,chrX:122230632-122231249:+,chr3:764533-766595:+,chr6:3262162-3262326:-,chr3:48664096-48664161:+,chr6:1221687-1222158:-,chr2:142870783-142871708:-,chr1:75710003-75710624:-,chr4:118620831-118620837:+,chr12:4020977-4021083:+,chr15:79010726-79011173:+,chr9:81738853-81739358:+,chr14:68869244-68869364:-,chr13:30882551-30882661:+,chr13:110056110-110056230:-,chr12:31122088-31122267:+,chr3:41163052-41163263:-,chr2:144519855-144520112:+,chrX:120224413-120224445:-,chr1:193355763-193356499:+,chr2:121119523-121119858:+,chr17:13384656-13384791:-,chr4:41795056-41795216:+,chr12:108492450-108492587:-,chr1:173867960-173868010:-,chr8:72006783-72006977:+,chr6:11983449-11983541:+,chr7:90209242-90209939:-,chr19:10118868-10119067:-,chr12:80781441-80781515:+,chr4:131828617-131828962:+,chr9:40510886-40512576:+,chr10:91340737-91340860:-,chr13:74567633-74567886:+,chr1:22637610-22637775:+,chr2:207668106-207668225:+,chr11:42818570-42818715:-,chr10:109402507-109402794:+,chr1:168422590-168422658:-,chr2:5010889-5010957:-,chr16:83932245-83933444:+,chr8:2604356-2604932:-,chr4:75837267-75837434:+,chr15:34651684-34653939:-,chr7:130961670-130961764:-,chr16:1110360-1110883:+,chr16:18181760-18181878:+,chrX:149941790-149942477:+,chr15:21269440-21269472:-,chr4:184602192-184602640:-,chr4:177298149-177298187:-,chr19:31349736-31379785:+,chr17:48550929-48551251:+,chrX:149346010-149346068:-,chr3:6557587-6557961:+,chr19:53858543-53858641:-,chr2:47528301-47528370:+,chr16:67546124-67562032:-,chr4:162041854-162042093:+,chr10:81123926-81124007:+,chr4:114335130-114335246:-,chr19:35278946-35279075:-,chr5:174524063-174524163:+,chr1:59755762-59755791:-,chr12:40503666-40503720:+,chr21:34734687-34734758:-,chr2:70075380-70077382:-,chr8:37909164-37910951:+,chr9:85785999-85786176:-,chr11:86345094-86345199:+,chr4:78971511-78975345:+,chr10:9150383-9150686:+,chr11:44322082-44322564:+,chr17:78365980-78366114:+,chr3:6742530-6742689:-,chr1:88530123-88530346:-,chr5:27428159-27428215:-,chr5:98160701-98160794:-,chr4:136119850-136120140:-,chr11:126944316-126944469:+,chr7:66896555-66896648:+,chr19:18910971-18911076:-,chr7:66715763-66716368:+,chr20:43883374-43883507:-,chr7:8262580-8262838:+,chr12:59320907-59326221:+,chr1:201367772-201367807:-,chr6:53741657-53741674:-,chr9:62843805-62844183:+,chr8:12427354-12427493:+,chr1:96022532-96022882:+,chr12:49582931-49583030:+,chr17:16440036-16440107:+,chr14:38835232-38835400:-,chr6:1557470-1557628:+,chr4:14262136-14262215:-,chr4:105141252-105141355:-,chr9:66171207-66171431:-,chr10:101827861-101827941:+,chr8:12176773-12177069:-,chr8:56518322-56520022:-,chr2:12882008-12882255:-,chr12:127145942-127146033:-,chr10:47991612-47991851:-,chr2:191922546-191923046:+,chr5:165235752-165235793:-,chr2:188034871-188035758:+,chr10:45136953-45137132:+,chr19:31910174-31910615:-,chr6:49752447-49752597:+,chr7:45978351-45978470:+,chr8:88810443-88810553:-,chr16:85300540-85300770:-,chr9:71525212-71525318:+,chr1:201530094-201530176:+,chr21:14312944-14313132:+,chr16:72210211-72210308:-,chrY:22769163-22769265:-,chr12:89559240-89561278:+,chr9:91184706-91184932:+,chr18:38465161-38465396:+,chr15:97627471-97627585:+,chr21:33735045-33735205:+,chr8:117683489-117683691:-,chr2:161254586-161254645:-,chr8:114780960-114782546:+,chr14:100801110-100801222:+,chr2:15715413-15715632:+,chr6:136110997-136111103:-,chr1:191590423-191590524:-,chr1:48056649-48056777:+,chr9:137009542-137009645:-,chr2:176172337-176176694:-,chr17:47896980-47897442:-,chr17:37573049-37573335:+,chr4:133096736-133097057:-,chr17:64930241-64930351:+,chr11:65789937-65790023:-,chr14:38748759-38749656:-,chr9:23514658-23514814:-,chr12:55584511-55584559:-,chr5:149128614-149128669:+,chrX:40681848-40681944:-,chr2:48165007-48165117:+,chr3:144418781-144418886:+,chr6:4862268-4862336:+,chr6:3106337-3106418:+,chr1:222014586-222014744:+,chr6:105736594-105736722:-,chr21:42022024-42022213:+,chr21:41714234-41714354:-,chr12:75084214-75084365:+,chr4:75103881-75103928:-,chr7:77638588-77638732:+,chr1:234716651-234717354:+,chr17:68125585-68125974:+,chr11:35566659-35566737:+,chrY:17622017-17622116:-,chr7:62361284-62361375:+,chr19:27715161-27732970:-,chr2:108507516-108507623:-,chr9:6669544-6669730:+,chr5:170749598-170750028:+,chr16:29771335-29771506:+,chr6:87454962-87455097:+,chr1:247180406-247180716:+,chr3:194078401-194078739:+,chr7:105877782-105877868:+,chr9:107566968-107567199:+,chr9:13416399-13416579:-,chr12:102350502-102350569:+,chrY:18931695-18932955:-,chr9:90502212-90502368:-,chr3:40311470-40311559:+,chr2:194736025-194736328:+,chr10:96241399-96241441:-,chr6:73135568-73136161:-,chr17:70881073-70881144:+,chr7:31002805-31002821:-,chr9:131164251-131164707:-,chr5:88542036-88542072:-,chr7:30263624-30263694:-,chr21:9807735-9807975:-,chr10:73499595-73499937:+,chrX:63431661-63432494:-,chr3:176634346-176634537:-,chr7:333088-336687:-,chr19:29725024-29725080:+,chr8:27752921-27753034:+,chr12:117793206-117793623:+,chr1:182127810-182127929:-,chr19:47490788-47490857:+,chr21:34779043-34780866:+,chr5:128002349-128003989:-,chr11:3580927-3581160:-,chr10:79676210-79680056:-,chr2:220105656-220105962:+,chr17:72552911-72554163:-,chr6:37508953-37510432:+,chr6:143561167-143562052:-,chr19:22533099-22533558:+,chr6:125682378-125682419:+,chr3:13717598-13717762:+,chr1:152251365-152251539:+,chr2:139261878-139262149:+,chr6:3009985-3010117:-,chr17:78658530-78658694:+,chr8:92403935-92404087:-,chr5:122704208-122704350:-,chr8:2519708-2519740:-,chr12:121802631-121802787:-,chr10:108973993-108974174:+,chr1:201516847-201520653:+,chr12:110455847-110456072:+,chr9:23264131-23264338:-,chr14:98911270-98911373:+,chr18:76247725-76247846:+,chr2:192031332-192032688:+,chr9:102267535-102267633:-,chr11:126931144-126931278:-,chrX:73998954-74000499:+,chr2:91699940-91700128:-,chrX:124022532-124022672:-,chr18:67836155-67836260:+,chr13:78274254-78274339:+,chr2:7828356-7828538:-,chr6:19740177-19740240:-,chr2:107650075-107650164:-,chr15:78626356-78627566:+,chrY:15551597-15552016:+,chr10:3707145-3707173:-,chr2:26303831-26304123:+,chrX:73998767-73998847:+,chr2:56118686-56119123:+,chr8:144183089-144183770:+,chr7:57216134-57218806:-,chr2:29329348-29329461:+,chr3:107299902-107300153:-,chr8:9236334-9236402:+,chr10:2559891-2560009:+,chr1:849485-849604:+,chr5:145450656-145451101:+,chr15:81647381-81647437:+,chr13:52621986-52622266:+,chr8:32136662-32136753:+,chr12:110243633-110243762:-,chr14:106391513-106391519:-,chr8:25008394-25008589:+,chr8:9258368-9258861:-,chr1:60131158-60131317:+,chr14:106139576-106139582:-,chr10:37992327-37992469:+,chr17:67476002-67476173:+,chr2:37963096-37963156:-,chr3:194301554-194303466:-,chr6:41108949-41109905:+,chr1:19490178-19492915:+,chr21:22965355-22965492:+,chr18:649620-649965:-,chr8:124937709-124937849:-,chr6:4459196-4459699:+,chr1:31644694-31644847:+,chr3:133412733-133412882:-,chr14:20240438-20240520:-,chr2:200797499-200797577:-,chr1:244847007-244847207:+,chr7:97734827-97734850:+,chr12:6767070-6767586:+,chr2:194744524-194744700:+,chr2:165139599-165139710:+,chr8:141436024-141436488:+,chr8:53399571-53399838:-,chr4:117328251-117328304:+,chr18:76979356-76979554:+,chr19:22035098-22035211:-,chr4:36245172-36245312:+,chr6:159020085-159026042:+,chr17:72167250-72167406:-,chr4:12961521-12961610:-,chr2:31794220-31794345:-,chr5:66987899-66989549:-,chr14:55262767-55263158:-,chr7:524365-526180:+,chr4:112530382-112530502:+,chr2:49202126-49202689:-,chr13:25118522-25118705:+,chr9:35616601-35616690:-,chr1:95996120-95996196:+,chr12:4564381-4564499:+,chr1:221753227-221753307:+,chr7:125186044-125186494:+,chr21:22109446-22109555:+,chr8:49224937-49225051:+,chr2:21647538-21647754:-,chr4:2017565-2017743:-,chr5:174517760-174517907:+,chr12:51817899-51819804:+,chr1:53289441-53289708:+,chr22:35574675-35577307:-,chr3:161446844-161448244:+,chr6:89857084-89857350:+,chr4:4662530-4662747:+,chr8:82564183-82564217:-,chr8:57507518-57507695:+,chr22:46845193-46845255:+,chr2:170345063-170345133:-,chr7:139360263-139360345:-,chr9:95869434-95870442:-,chr20:8022382-8022451:+,chr3:178748961-178749238:-,chr3:87140273-87145289:+,chr1:182838381-182838691:-,chr17:20531514-20531542:-,chr19:40466242-40466764:-,chr15:33246569-33246614:-,chr4:99274126-99274257:+,chr10:130403799-130403878:+,chr20:38600464-38600809:-,chr15:22674421-22674587:+,chr6:1275154-1275294:+,chr12:69409870-69410038:+,chr1:37984321-37984410:-,chr17:47896085-47896168:-,chr15:38867971-38868160:-,chr14:73619445-73619817:-,chr14:30492717-30492822:-,chr16:48666287-48666337:+,chr21:19899614-19899636:-,chr10:101285606-101285713:+,chr12:120226353-120227118:-,chr11:103842893-103842987:-,chr6:30291537-30292600:-,chr3:41166078-41166247:-,chr3:197629410-197629856:+,chr7:43085472-43085721:+,chr3:42740975-42741089:+,chr7:56659783-56659812:+,chr9:136643744-136644024:-,chr9:69345-69538:+,chr2:131685615-131685727:+,chr10:125717378-125719588:-,chr13:80026219-80028284:+,chr6:30068590-30068703:+,chr8:16655016-16655140:-,chr4:136173200-136173362:-,chr16:72249164-72249238:-,chr1:209542847-209542920:-,chr3:192238588-192238686:+,chr6:26001250-26005179:+,chr2:80557143-80557206:-,chr2:19997526-19997585:+,chr15:45459010-45459051:+,chr1:149191147-149191269:+,chr1:184649150-184649384:-,chr14:33524660-33524887:-,chr21:38325784-38325956:-,chr1:20251560-20251614:-,chr5:169578305-169578345:-,chr11:73884907-73885391:-,chr5:157985875-157986078:-,chr15:81781730-81782317:-,chr6:7451989-7452014:+,chr15:37301059-37301156:-,chr16:59919955-59920002:-,chr20:24219624-24219704:+,chr4:15147658-15147751:-,chr8:71633412-71633486:-,chr4:6222072-6222686:+,chr7:26440259-26440506:+,chr14:67165160-67165234:-,chr4:10692066-10692108:+,chr22:34762493-34762600:+,chr11:62664849-62664971:-,chr22:26886909-26887327:-,chr1:102766558-102766658:-,chr4:187555776-187555960:-,chr10:38435300-38435764:+,chr4:184846896-184847047:-,chr12:108479539-108480530:-,chr2:226145607-226145725:+,chr14:55962825-55962974:+,chr21:44414055-44423482:-,chr9:99600002-99600100:-,chr8:134036001-134036139:+,chr2:10520828-10520953:-,chr1:178529113-178529149:-,chr16:2683553-2683721:-,chr1:239253230-239253338:-,chr5:25161651-25161984:-,chr8:31388970-31389006:+,chr1:59032862-59033065:+,chr13:71143187-71143238:+,chr3:106423288-106423526:-,chr2:190708634-190708718:-,chr22:41732051-41732178:+,chrY:25459917-25460010:+,chr7:73735930-73738806:+,chr2:138152467-138152669:-,chr13:19843136-19843310:+,chr11:133650588-133650676:-,chr18:4444377-4444726:-,chr13:60685200-60685354:+,chr9:64622203-64622456:-,chr5:140538089-140538262:+,chr5:70201868-70202043:-,chr2:47906831-47906994:+,chr1:98193510-98193594:+,chr1:210290370-210290524:-,chr15:81342733-81342996:+,chr13:53529766-53529948:+,chr8:141195083-141195654:-,chr17:21628317-21628428:-,chr5:93050744-93051778:-,chrY:25269597-25269779:+,chr10:45071247-45071621:-,chr14:23558695-23561874:+,chr20:41135702-41136841:-,chr12:83398436-83399083:+,chr5:6870586-6870623:+,chr5:81240328-81245410:-,chr4:54443767-54444013:-,chr5:140539359-140539828:+,chr5:54738005-54738367:-,chr10:46416380-46416452:-,chr7:73013092-73013278:+,chr17:75130760-75130868:-,chr6:32826384-32826419:+,chr9:104087041-104087157:-,chr14:66134327-66134584:+,chr3:185716441-185718168:+,chr2:120596493-120596828:+,chr12:20100381-20100499:+,chr1:111358728-111358822:-,chr2:22567165-22567349:+,chr4:126462234-126462358:-,chr16:51265327-51265417:+,chr4:37777811-37777835:-,chr10:127001354-127001611:-,chr13:26119731-26119807:-,chr2:53090804-53090982:+,chr15:22681094-22681495:+,chr1:64383321-64383367:+,chr3:157284979-157285293:+,chr7:17456664-17457125:-,chr12:5021387-5022695:+,chr4:71822833-71822919:-,chr2:91636681-91637034:-,chr13:40403599-40403767:-,chr4:123674834-123675764:+,chr8:67475189-67475250:+,chr6:100886879-100887020:-,chr2:134150588-134150598:-,chr7:154060800-154060950:-,chr10:75407255-75409441:+,chr17:5533580-5533631:+,chr3:7930310-7930467:-,chr14:103334277-103334598:+,chr2:236731669-236731820:-,chr18:76227990-76228056:-,chr2:188238107-188238255:-,chr21:15443920-15446880:-,chr13:25043543-25043762:-,chr6:83983267-83983617:+,chr9:107446497-107446570:-,chr2:61798371-61798856:+,chr2:170141079-170142605:+,chr17:60088478-60088657:-,chr10:52454451-52454751:-,chr2:20392157-20392249:-,chr10:120187119-120187180:+,chr6:106450947-106451816:-,chr1:21950492-21954076:-,chr2:230928507-230928587:+,chr7:44983822-44984049:-,chr22:25564091-25564261:-,chr12:91985088-91986698:-,chr1:68121125-68121243:+,chr1:50295421-50295457:-,chr8:61989027-61989066:+,chr15:60644160-60644241:+,chr19:16033654-16033829:+,chr19:53874626-53874808:-,chr8:30382054-30382616:-,chr10:87286898-87288496:-,chr9:85806002-85806134:+,chr2:88860886-88860917:-,chr1:95549735-95550772:+,chr16:79123361-79123437:-,chr20:24349533-24349682:-,chr18:67874088-67874258:+,chr9:23509585-23509759:-,chr7:151933992-151934042:-,chr6:41705648-41705941:-,chr1:186451630-186451751:+,chr8:135288097-135288114:+,chr1:2127219-2127390:-,chr7:43128135-43128241:+,chr9:98844023-98844484:-,chr1:38432870-38433038:-,chr3:52361165-52361353:+,chr2:214810168-214810434:+,chr13:46098398-46102545:+,chr7:132122854-132123343:+,chr19:58506665-58506872:+,chr10:6931856-6931964:-,chr3:151773430-151773930:+,chr4:24469040-24469355:-,chr19:34577543-34577733:-,chr11:66409843-66410005:+,chr2:234560869-234560972:+,chr10:47130088-47130275:+,chr1:213955023-213955240:-,chr13:48077442-48077555:+,chr6:2837882-2839013:-,chr8:102808346-102808556:+,chr13:38923513-38923742:-,chr14:39865751-39865938:+,chr16:52612476-52612698:+,chr18:54387780-54388148:+,chr8:9395751-9395849:-,chr6:3595852-3595936:+,chr6:30805925-30814773:-,chr8:65175673-65175781:-,chr17:69964382-69964554:+,chr13:46805019-46805137:-,chr11:112357408-112357505:+,chr6:11700099-11700142:+,chr10:8266255-8266351:-,chr3:191568536-191568609:+,chr8:57375522-57375827:+,chr20:50169334-50169755:+,chrX:115845549-115846782:+,chr2:131685676-131685788:+,chr10:38487663-38487730:+,chr21:41152798-41152920:-,chr1:189777261-189777339:+,chr16:72636926-72637460:-,chr15:97554318-97554503:-,chr10:78524412-78524660:+,chr10:17696603-17696705:-,chr8:57209642-57210368:+,chr7:1057639-1059561:-,chr5:181192071-181192142:+,chr6:54840642-54840857:-,chr11:35564621-35564767:+,chr15:35008408-35008500:+,chr9:6663156-6663367:+,chr7:65721615-65724342:-,chr17:69012253-69012355:+,chr10:32434369-32436089:-,chr15:24566089-24566214:+,chr18:71782033-71782282:-,chr6:148280284-148280430:-,chr8:109043677-109043741:-,chr9:126231130-126235032:-,chr16:67430667-67431007:-,chr2:186058757-186058971:-,chr16:72291171-72291415:-,chr15:47602127-47602278:-,chr4:113953087-113953216:+,chr8:127188046-127188117:-,chr20:18345490-18345548:-,chr1:73709144-73709583:+,chr2:33945773-33946652:+,chr2:47416297-47416430:+,chr6:25054001-25054047:-,chr2:234717635-234717766:+,chr11:10632909-10633002:+,chr9:81243356-81243416:-,chr8:54051012-54051147:-,chr5:135824899-135825176:+,chr16:3078231-3078677:-,chr12:5367804-5367936:+,chr1:154566606-154566641:-,chr2:9708718-9708921:+,chr13:90108287-90108662:-,chr18:61579407-61579457:-,chr5:85316860-85317971:-,chr3:95171887-95172378:+,chr1:39523558-39525686:-,chr2:117495806-117495919:-,chr17:41326630-41326725:+,chr20:1849149-1849287:-,chr2:172315288-172315410:+,chr2:87707762-87707806:+,chr2:41935367-41935899:+,chr20:5437100-5437275:-,chr19:23055859-23056072:-,chr3:178729285-178729394:-,chr3:71289388-71291038:+,chr8:129684317-129702448:+,chr10:123963906-123963942:-,chr11:1338750-1339095:+,chr8:8685807-8685933:-,chr1:40454082-40454138:-,chrY:1398825-1398959:-,chr6:37776452-37776653:+,chr3:182655822-182655882:+,chr1:115133017-115133126:-,chr4:148820844-148820967:-,chr1:118196128-118196148:+,chr8:111513047-111513137:+,chr15:28629266-28629442:+,chr12:105546078-105559019:+,chr20:56730397-56730452:+,chr5:72574697-72574854:-,chr8:103266450-103266479:-,chr4:4711489-4711515:-,chr20:5509876-5510319:-,chr3:178087235-178087307:-,chr2:69978550-69978822:-,chr9:78898132-78898225:+,chr21:31008069-31008161:+,chr2:44776136-44777084:-,chr16:22434627-22434751:-,chr5:135133228-135133282:+,chr5:152603424-152603546:-,chr8:135196663-135197097:-,chr4:8372857-8373053:+,chr14:52287474-52287625:+,chr16:74322234-74322835:-,chr3:177684945-177685016:+,chr18:86398-86510:-,chr12:132388761-132388957:-,chr19:44919173-44919350:+,chr1:99947721-99947775:-,chr12:68433278-68433372:-,chr3:168709264-168709387:+,chr16:12485874-12485971:-,chr15:20887014-20887157:+,chr17:44808475-44808520:+,chr6:22017451-22017585:+,chr7:88279403-88279653:+,chr12:115314184-115314289:-,chr10:36442318-36442394:+,chrX:94413446-94413754:-,chr7:609408-610635:+,chr14:22380680-22382407:-,chr5:142671792-142672003:+,chr7:115118935-115119058:+,chr1:95316881-95316938:+,chr2:73981109-73982122:-,chr10:23662923-23663006:+,chr10:119177142-119177154:-,chr7:64874826-64874977:-,chr8:12438292-12438512:+,chr1:64991215-64993582:-,chr13:39324122-39324322:-,chr6:1269765-1269813:+,chr10:14867636-14867881:-,chr3:106379511-106379631:-,chr14:58293314-58293545:-,chr6:6710873-6711068:+,chr11:92249190-92251719:+,chr10:82225399-82225527:-,chr4:118677291-118677346:-,chr15:69837425-69837503:+,chr6:42767711-42767731:+,chr3:196856459-196858569:-,chr6:49927084-49927284:+,chr11:87015922-87016210:-,chr3:40639402-40639706:+,chr12:8226309-8226452:+,chr4:143214876-143214953:-,chr5:112194600-112194661:+,chr15:97742218-97743485:-,chr10:28010854-28010987:-,chr18:75464310-75464385:+,chr11:65502648-65503121:+,chr2:86563268-86563400:+,chr16:87790990-87791150:-,chr5:3913052-3913416:-,chr3:169483816-169483963:-,chr9:41848318-41848489:+,chr10:101190770-101191213:+,chr6:137450897-137451105:+,chr10:33535214-33535304:+,chr15:89075606-89075764:+,chr4:174119897-174120522:-,chr4:144652702-144652778:-,chr10:38437090-38437207:+,chr16:34155478-34155513:-,chr17:44307292-44307599:-,chr4:76756960-76757090:-,chr9:76548521-76548553:+,chr6:10386151-10386343:-,chr19:55086716-55086889:+,chr18:44756896-44757121:-,chr17:66280454-66280535:-,chr2:152145591-152145698:+,chr6:53735271-53736115:-,chr8:77464002-77464070:+,chr4:11119737-11120557:+,chr7:126233538-126233614:+,chr14:48260003-48260265:-,chr15:28681796-28681846:+,chr2:9025866-9025972:-,chr7:40180948-40180999:+,chr7:2404327-2404581:+,chr19:23060174-23060444:-,chr14:22982965-22983083:+,chr6:129552542-129552589:-,chr14:95331263-95332005:+,chr16:54847033-54847064:-,chr1:28481937-28483525:+,chrY:22658069-22658157:+,chr17:40803744-40803801:+,chr5:74324430-74324519:+,chr15:45592060-45592170:-,chr8:8470798-8470904:-,chr22:45601062-45604760:-,chr9:38456118-38456195:+,chr14:105602520-105602946:-,chr6:101119-101515:+,chr19:55494959-55495030:+,chr7:22571776-22572015:+,chr15:21934145-21934234:-,chr2:218977482-218977750:+,chr7:29995752-29995779:+,chr15:24341631-24341697:-,chr10:125700513-125700621:+,chr10:117156510-117157123:-,chr20:30379584-30379652:+,chr4:140537413-140537542:+,chr5:42159025-42159055:-,chr11:118708383-118708525:+,chr13:47134172-47134244:+,chr3:150296468-150296606:-,chr4:14165849-14166545:+,chr9:24545402-24546131:+,chr9:41849842-41850002:+,chr15:22665122-22665335:+,chr11:111771308-111771394:-,chr4:10741946-10742092:+,chr5:174084099-174084160:-,chrX:6783322-6783502:-,chr1:87357575-87357679:-,chr22:46760398-46761684:-,chr1:100852977-100853202:+,chr4:153687903-153688058:+,chr7:35949978-35950032:+,chr4:182946819-182947084:-,chr9:37129872-37129990:+,chr11:725725-725806:-,chr12:52487821-52487956:-,chr6:149260316-149260470:+,chr12:29042243-29042300:+,chr17:30573936-30574421:-,chrY:25695750-25695949:-,chr10:7031311-7031607:-,chr19:244400-244532:-,chr20:5450663-5450791:-,chr15:67056410-67056469:-,chr12:127290392-127290570:-,chr4:65671777-65671883:+,chr11:115932774-115932965:+,chr14:39510813-39511026:+,chr8:61874057-61874181:+,chr1:16648299-16648665:+,chr5:71412043-71413337:+,chr7:116875108-116875540:-,chr4:20394530-20394858:+,chr1:150554535-150554734:-,chr13:36960149-36960235:-,chr13:104953375-104953531:-,chr6:116369742-116369767:-,chr4:52713494-52714153:+,chr10:85197764-85197960:-,chr3:185728459-185728588:+,chr17:72081912-72082043:-,chr3:194091453-194092160:+,chr6:151239212-151239343:-,chr3:197650370-197651339:-,chrX:120135807-120136066:-,chr6:17688392-17688619:-,chr3:191229766-191229899:-,chr5:130944111-130944205:-,chr2:216509453-216509496:+,chr8:74756607-74758353:+,chr5:162362028-162362187:+,chr10:11074948-11075337:-,chr1:17544290-17545735:+,chr22:50522181-50522256:+,chr12:30963920-30978937:-,chr7:157470869-157471096:+,chr6:57170193-57171099:-,chr15:62385832-62386678:-,chr22:46116967-46117110:+,chr5:9933224-9933328:-,chr18:63039371-63039456:+,chr13:79142146-79142329:+,chr8:40333873-40333954:-,chr8:2529622-2529783:-,chr15:89075237-89075388:+,chr14:69548360-69548583:+,chr7:107525272-107525279:-,chr15:94904440-94904568:+,chr10:106310837-106310954:+,chr11:22838230-22838366:+,chr13:60020921-60021010:+,chr2:113860895-113861565:-,chr11:6368205-6368337:+,chr6:167232434-167232561:+,chr11:79992199-79992277:-,chr11:104595463-104595534:+,chr12:54081296-54081319:-,chr6:26477835-26479121:-,chr5:122718377-122718577:-,chr9:131619052-131619210:-,chr3:161289048-161289677:+,chrY:9617153-9617328:-,chr7:138216564-138216727:+,chr6:106774778-106774795:-,chr12:49803089-49803170:+,chr20:52304955-52304993:+,chr9:85815700-85822902:+,chr13:105726750-105726981:+,chr17:72339502-72339573:-,chr3:166373752-166373842:-,chr9:102445959-102446105:-,chr17:17610336-17610486:+,chr2:77949406-77949427:-,chrY:24182818-24183023:-,chr22:22538949-22538985:-,chr20:48135736-48135824:+,chr3:160036558-160036738:-,chr17:63305371-63305614:-,chr4:152207421-152207670:-,chr2:65733874-65733985:+,chr6:119389039-119391998:+,chr3:152677115-152677278:+,chr10:5600204-5602052:-,chr5:69875164-69875320:+,chr17:13254194-13254284:+,chr1:113924001-113924334:-,chr1:19229847-19230164:+,chr11:111770979-111771038:-,chr11:62571839-62571902:-,chr16:31039547-31039652:+,chr18:1871807-1871933:+,chr6:21597377-21597433:-,chrX:129122118-129124616:-,chr13:95437557-95444172:-,chr19:16550861-16551944:+,chr13:53102305-53102473:-,chr4:173124409-173126006:-,chr10:110459928-110460501:-,chr3:120366395-120366546:-,chr14:59122818-59122959:+,chr12:68813555-68813629:+,chr4:187945382-187945430:-,chr9:123348777-123348871:+,chrX:65271675-65271928:+,chr7:157017223-157018713:+,chr14:24177711-24177759:+,chr7:115155066-115155208:-,chr10:128047642-128047696:-,chr5:78356532-78359986:-,chr6:108865854-108866017:+,chr10:42701503-42702259:+,chr8:21007061-21007182:+,chr1:21986531-21986642:+,chr14:70292502-70292542:+,chr12:40528257-40528310:+,chr5:132542016-132542144:-,chr14:60323166-60323277:+,chr20:18691968-18692018:-,chr17:10738573-10738883:+,chr6:136421784-136421800:-,chr5:173515884-173516515:+,chr6:53998890-53999061:+,chr3:192244816-192244989:+,chr13:21229652-21229678:+,chr4:108822162-108822282:-,chr15:78074870-78074909:-,chr1:104741858-104741919:+,chr14:23298300-23298920:+,chr1:102387088-102387252:-,chr5:101471971-101472958:+,chr3:110640585-110640708:-,chr1:219196513-219196624:+,chr17:20515334-20515488:-,chr20:62634083-62634210:-,chr9:135395478-135395795:-,chr21:28993617-28993682:+,chr19:31713072-31713175:+,chr7:66668776-66668914:+,chr11:81252926-81252970:-,chr6:2320432-2321634:+,chr1:243091390-243091597:-,chrX:10873293-10873865:-,chr12:126169717-126169931:+,chr16:51168192-51168521:+,chr6:60425351-60425440:+,chr12:9285798-9285919:+,chr16:28525468-28525773:+,chr4:169059703-169060176:-,chr22:22899614-22899652:-,chr7:150062090-150062261:+,chr3:13667389-13667433:+,chr3:102684916-102684939:-,chr18:74369922-74369988:-,chr6:169420067-169420298:-,chr8:63417441-63417932:-,chr11:79599088-79599311:+,chr1:235892942-235892986:+,chr1:105992154-105992346:-,chr1:148388743-148388975:-,chr10:90402955-90403041:-,chr19:53200624-53200704:+,chr17:67245490-67245969:+,chr4:162857009-162857046:+,chr20:59529930-59531076:+,chr9:468266-470145:-,chr6:106696276-106696402:+,chr11:72692685-72692786:+,chr2:73957971-73958209:-,chr17:41110004-41115179:+,chr8:77515295-77515352:+,chr17:43356392-43356528:-,chr8:67666100-67666181:+,chr17:57321185-57321250:+,chr13:50083142-50083197:+,chr5:43076140-43076675:-,chr10:18008551-18008685:-,chr3:28756758-28756969:+,chr7:52425150-52425281:+,chr16:62729943-62730002:+,chr6:31192361-31198038:-,chr10:123258330-123258686:-,chr7:79459536-79461181:+,chr5:97668550-97668664:+,chr1:51002333-51003301:+,chr12:9833759-9833843:-,chr11:123207157-123207373:-,chr19:6901845-6901914:-,chr12:6395839-6395909:+,chr2:41936179-41936715:+,chr11:55284655-55284752:-,chr21:16625276-16626059:+,chr20:52834539-52834641:-,chr3:193940153-193940259:+,chr7:76154578-76154608:-,chr8:103480734-103483516:-,chr3:194001858-194002578:-,chr4:53593846-53594105:+,chr21:24182694-24182734:-,chr11:67563064-67563165:-,chr2:1844446-1844855:+,chr22:33747670-33747826:+,chr17:19449756-19450418:-,chrX:149532882-149533087:-,chr7:64599660-64599784:+,chr12:46392641-46392918:-,chr20:62431261-62431514:+,chr12:126466550-126466729:+,chr16:29664747-29665729:-,chr5:89920676-89932090:-,chr1:214262510-214262965:-,chr6:3602803-3602882:+,chr6:143554784-143555234:-,chr1:188042892-188042989:+,chr3:194043744-194043856:-,chr18:65999960-66000046:-,chr22:26647211-26650858:+,chr7:1075942-1076213:+,chr2:70049430-70049602:-,chr16:34160026-34160890:+,chr6:149218623-149218778:+,chr7:111184531-111184727:+,chr21:43140963-43141094:-,chrY:7899360-7899463:+,chr17:31024377-31024427:+,chr16:75127831-75128097:+,chr19:34900075-34900188:-,chr16:29928268-29928674:+,chr16:4795115-4795198:-,chr13:81043966-81044450:+,chr17:10611902-10611946:+,chr8:23486949-23487184:+,chr9:83858301-83859336:+,chr1:213377121-213377848:+,chr10:25673190-25673417:+,chr7:21022057-21022226:+,chr1:7702382-7703231:-,chr9:83269995-83272923:+,chr6:134502789-134504583:+,chr12:126472586-126472792:+,chr5:96049685-96065246:+,chr12:126168236-126168533:+,chr19:19120766-19120862:-,chr7:103279833-103280475:-,chr9:73937886-73937935:+,chr20:60761416-60764932:+,chr15:81380210-81380262:+,chr1:193351104-193351241:+,chr13:89552105-89552391:-,chr1:231821726-231821751:-,chr14:29062882-29062925:+,chr11:93198389-93198448:+,chr4:6277827-6277905:+,chr6:73279594-73279959:+,chr5:153458944-153459025:+,chr15:22001665-22001775:+,chr4:9040879-9041224:-,chr22:23652482-23652580:-,chr17:45955442-45955541:+,chr6:142991151-142991307:-,chr14:51810152-51810282:+,chr4:109814831-109814890:-,chr1:179816827-179817162:-,chrX:118776434-118776512:+,chr11:112366451-112366778:+,chr3:138940429-138940717:-,chr2:17847692-17847819:+,chr6:42929847-42929912:+,chr4:66122357-66122430:+,chr11:76757564-76757772:+,chr12:97759427-97759471:-,chr3:187804218-187804388:+,chr10:90492766-90492949:+,chr16:26322199-26322404:+,chr7:76980605-76981259:+,chr9:136995649-136995704:-,chr1:69214281-69214562:+,chr6:839366-839483:+,chr4:128428071-128428300:+,chr10:91785504-91785534:-,chr14:76965331-76965425:+,chrX:10474623-10474657:-,chr11:42238093-42238161:-,chr4:149214444-149214533:+,chr5:114475145-114475413:-,chr6:169418812-169421176:-,chr13:24084523-24084699:+,chr6:146905919-146906017:+,chr2:149769321-149769408:-,chr4:153727824-153727856:+,chr13:18826666-18826796:-,chr1:50441009-50441131:+,chr6:118779223-118779606:+,chr14:56317878-56318088:+,chr4:86714632-86714765:-,chr2:225112887-225113149:+,chr6:73270405-73270528:+,chr12:106714561-106715573:-,chr1:94962926-94963272:+,chr14:94622343-94622492:+,chr21:25430788-25430827:-,chr6:711519-712050:+,chr20:49179123-49179245:-,chrX:21061973-21062121:-,chr7:26039212-26039239:-,chrY:8142226-8142339:+,chr2:38098581-38098758:+,chr1:161673430-161674051:-,chr2:164667501-164667607:+,chr5:52952407-52952502:+,chr20:49745759-49745838:+,chr2:43132371-43132482:-,chr15:34656036-34656132:-,chr16:65227787-65228022:-,chr12:9057120-9058878:-,chr5:142672987-142673007:+,chr5:97668550-97668663:+,chr7:124351851-124352101:-,chrY:24172937-24172998:+,chr12:125081491-125081600:-,chr3:118493540-118493807:+,chr5:114662961-114663227:-,chr11:79492123-79492327:+,chr18:24969711-24969965:+,chr13:44663895-44664037:+,chr4:32146053-32147029:+,chr2:219714257-219714804:+,chr9:107342883-107342956:+,chr6:3015545-3016294:+,chr6:1033656-1033787:-,chr3:123705281-123710255:+,chr13:114144577-114145423:+,chr21:34724046-34724223:-,chr6:4345744-4345808:-,chr4:112530383-112530502:+,chr5:17919228-17919325:+,chr6:4691949-4692045:+,chr8:63432887-63432953:-,chrX:120240227-120240356:-,chr10:17234693-17234823:+,chr16:74332567-74332685:-,chr6:40346011-40346499:-,chr2:194736026-194736328:+,chr6:9336773-9337047:+,chr21:36698910-36698977:-,chr6:18536172-18536336:+,chr3:191561444-191561490:+,chr2:38937637-38937709:-,chr22:22440398-22440447:+,chr22:21791276-21791310:-,chr17:39870694-39870812:+,chr4:149259978-149260064:+,chr10:4726771-4727925:-,chrX:2620996-2621039:+,chr13:55638552-55638605:+,chr19:9633460-9634864:+,chr6:37642254-37642349:+,chr1:210291650-210291687:-,chr1:170307151-170307244:+,chr19:49128846-49128985:-,chr15:77380408-77380457:-,chr5:68986787-68987082:-,chr10:99946472-99946582:+,chr5:10937056-10938298:+,chr11:78476969-78477036:+,chr4:111386136-111386231:+,chr10:90997574-90997832:-,chr2:85891692-85891869:+,chr15:40038878-40038949:-,chr15:52688265-52688425:+,chr5:106247519-106247689:+,chr14:26922405-26922431:+,chr5:118573647-118574049:-,chr19:13625214-13625323:+,chr8:119221095-119221409:-,chr6:133534198-133534286:-,chr6:80531471-80532330:-,chr16:29465478-29465542:-,chr5:119611466-119611529:-,chr22:38086286-38086452:+,chr12:124357868-124357905:-,chr11:73162540-73162673:-,chr9:129485307-129489300:+,chr16:68507545-68509259:+,chr4:144646074-144646330:-,chr15:100348662-100350946:+,chr2:563842-564136:+,chr3:82457952-82458149:+,chr21:44942226-44942490:-,chr15:93899985-93900113:+,chr5:89924761-89932090:-,chr5:5787924-5790497:+,chr15:95223558-95223719:-,chr3:107109942-107110006:-,chr21:13976749-13978558:-,chr2:22879326-22879455:-,chr4:64967433-64967480:-,chr21:45362963-45363078:-,chr3:127489685-127489796:+,chr17:48595958-48596125:+,chr9:82453638-82454000:+,chr18:39751335-39751361:-,chr5:170332117-170332938:+,chr1:16515615-16515733:-,chr12:95436559-95436644:-,chr13:63733026-63733132:+,chr5:1571975-1572620:-,chr16:87720011-87720185:+,chr11:43640825-43641037:+,chr6:74911836-74911905:-,chr14:100221114-100228109:-,chr18:79585190-79585493:-,chr1:89595162-89595224:-,chr9:70109208-70109345:-,chr10:87238292-87246215:-,chr6:133100007-133100186:+,chr12:131365956-131367556:+,chr12:14884209-14884246:-,chr2:156252036-156252129:-,chr9:135882816-135883079:+,chr3:106630470-106630532:-,chr15:75782086-75782173:+,chr3:149400811-149403904:-,chr8:73201639-73201732:-,chr8:102839650-102839824:+,chr2:67141260-67141323:+,chr10:117145135-117145259:-,chr2:191243620-191244075:-,chr12:11308412-11308883:-,chr5:22142854-22144149:+,chr7:46212905-46212945:-,chr11:71734116-71734162:+,chr5:104975675-104975887:-,chr12:124011546-124012141:+,chr17:46593193-46593310:+,chr16:16526946-16527145:+,chr16:751047-751678:+,chr12:126736667-126736833:-,chr11:1923555-1923573:+,chr3:103098222-103098343:+,chr20:22685391-22685910:+,chr3:152174799-152174874:-,chr8:20994781-20994940:+,chr21:21786298-21786393:+,chr6:4269384-4269610:+,chr4:64279235-64280200:-,chr6:2795071-2795270:-,chr5:37907981-37908223:+,chr20:36074308-36074450:+,chr6:89581527-89581639:-,chr22:21657533-21662363:+,chr10:117150604-117150831:-,chr2:85663346-85663373:-,chr7:19783749-19783832:-,chr20:7360622-7360807:+,chr6:2996229-2996292:+,chr21:36969602-36969622:+,chr1:155050607-155051168:-,chr22:23393365-23393467:+,chr3:110461310-110461424:+,chr13:47905329-47905400:-,chrX:149943652-149943764:+,chr20:5435070-5435192:+,chr3:128962143-128962568:-,chr6:4602895-4602964:+,chr13:97677791-97677965:-,chr4:138995912-138996022:-,chr6:137862817-137862927:-,chr1:24042278-24042347:+,chr17:45255024-45255455:+,chr13:39371994-39372096:-,chr7:154057434-154059563:-,chr10:107651151-107651301:+,chr3:29276376-29280940:-,chr15:96048535-96049697:-,chr4:49275155-49275242:-,chr5:25224784-25224931:-,chr8:62009055-62009193:+,chr2:216854363-216854882:-,chr13:62585403-62585557:-,chr6:139286845-139286951:+,chr1:155060205-155060529:+,chr8:5893634-5893783:-,chr2:2836920-2837008:-,chr8:12368239-12368413:+,chr6:135807128-135807320:-,chr2:7867394-7867633:-,chr7:22653247-22653416:-,chr3:150380551-150383819:-,chr10:75273297-75273412:+,chr1:71407621-71407872:+,chr21:27134111-27134220:-,chr8:2837730-2837765:+,chr10:128804749-128804887:+,chr8:81626887-81626953:-,chr13:34134239-34134745:-,chr1:86589359-86589405:-,chr4:184266327-184266488:+,chr5:4831699-4831933:-,chr21:14390125-14390174:+,chr14:90823022-90823157:-,chrX:73946999-73947377:+,chr17:21313492-21313542:+,chr20:13238985-13239106:-,chr6:126873830-126874151:+,chr6:133837659-133837817:-,chr7:110027039-110027112:+,chr9:72080660-72080718:+,chr9:136548744-136548863:+,chr1:243057364-243057422:-,chr10:30365512-30365566:-,chr2:199337309-199337392:+,chr12:126107044-126107386:+,chr6:3592798-3592989:+,chr12:103164692-103164992:+,chr4:37125020-37125426:+,chr6:79812120-79812247:-,chr1:163574078-163574218:+,chr7:129834517-129834791:+,chr4:116501668-116501763:-,chr10:47167096-47167956:-,chr2:181076051-181076625:-,chr11:118351628-118351672:-,chr12:40515174-40515219:+,chr2:103872298-103872736:+,chr17:57038488-57038542:-,chr1:207633533-207633610:-,chr20:46020619-46020907:-,chr7:66871454-66871558:+,chr10:2187600-2187934:-,chr5:146607695-146607819:+,chr11:119060838-119067118:-,chr21:44798108-44798174:+,chr8:66428942-66428979:-,chr3:159802262-159802507:-,chr5:135075300-135075390:+,chr13:45377859-45377880:-,chr14:33527305-33527425:-,chr6:63509697-63510682:+,chr9:129258795-129258884:+,chr6:165924048-165924660:-,chr12:40531057-40531111:+,chr7:135167741-135167806:+,chr17:36543382-36544833:-,chr17:39729675-39729775:+,chr7:39771005-39771095:+,chr5:33236409-33236453:-,chr6:137665646-137667468:+,chr7:56482095-56482458:-,chr7:28239885-28240108:+,chr2:146867570-146867649:+,chr8:22756964-22758973:+,chr6:4550460-4550840:+,chr1:498399-499370:-,chr12:53999578-53999622:-,chr12:20214657-20214781:+,chr11:68129850-68130083:+,chr17:9239617-9239703:-,chr6:40369390-40369476:-,chr1:119294026-119294169:-,chr15:69072355-69072416:-,chr15:95152710-95152826:+,chr16:21991177-21991370:+,chr2:130045357-130045517:-,chrX:119990953-119991288:+,chr6:4863024-4863119:+,chr1:209566911-209566988:-,chr6:35212629-35231481:-,chr7:128536453-128539059:+,chr3:119230146-119230359:+,chr1:153976693-153976772:-,chr4:86356867-86357053:-,chr13:31092974-31093070:+,chr20:42647243-42647276:+,chr8:105534402-105534544:-,chr10:13726393-13726607:+,chr2:110027759-110027909:+,chr4:169990318-169990471:+,chr6:71388287-71389681:-,chr12:61488270-61488448:+,chr1:17440124-17441054:-,chr20:21700716-21702141:-,chr6:30008632-30008675:-,chr2:207666681-207667323:+,chr10:61481840-61481957:+,chr17:50356083-50356178:-,chr6:89146093-89146128:-,chr4:69146723-69146943:+,chr6:10141622-10141718:+,chr7:150043507-150043662:+,chr15:77940967-77941523:-,chr13:79480588-79481006:-,chr16:86290665-86290746:+,chr18:55791716-55791947:+,chr8:103010388-103010875:+,chr5:3684286-3684448:+,chr8:57347223-57347410:+,chr14:103132054-103133798:-,chr12:9058478-9058877:-,chr6:115141402-115141630:+,chr6:166985131-166985606:-,chr2:131696154-131697394:+,chr12:54920292-54920911:-,chr2:100976717-100977163:-,chr3:6721316-6721707:-,chr2:12083450-12083620:+,chr15:81380209-81386351:+,chr4:183779650-183779773:+,chrX:102877925-102878331:-,chr1:148362994-148363387:-,chr10:28928579-28929017:+,chr8:77537225-77537292:+,chr10:16180058-16195093:-,chr5:58261121-58261173:+,chr16:54384990-54387680:-,chr10:3225588-3225730:+,chr3:131070646-131070960:-,chr1:241123989-241124047:-,chr9:91187743-91188128:+,chr1:56187836-56187931:+,chr14:101452389-101452614:+,chr20:40120217-40120648:+,chr4:187413562-187413713:+,chr9:138139213-138139397:+,chr14:68524627-68526076:-,chr1:222827428-222827603:+,chr9:107798230-107798346:+,chr20:21793515-21793577:+,chr5:41095800-41095903:+,chr18:54481054-54481085:-,chr20:1422007-1423199:+,chr6:54030619-54030660:-,chr6:139159157-139159255:-,chr6:11047908-11048001:+,chr1:18072328-18072489:+,chr7:44876265-44899970:+,chr10:20646321-20646381:+,chr1:145847596-145847720:+,chr13:74443804-74443897:+,chr21:46229232-46229365:+,chr6:76951357-76953778:+,chr3:150267890-150267928:-,chr1:153548421-153549116:+,chr1:25040791-25040985:+,chr11:78141595-78141947:+,chr6:14431727-14432075:+,chr15:61697180-61697275:+,chr9:107752401-107752552:+,chr1:232895669-232895858:+,chr5:70207558-70207746:-,chr17:59502677-59502759:+,chr3:75673195-75673240:+,chr11:15721253-15721379:+,chr8:127854728-127854796:+,chr8:105784793-105785218:-,chr12:21869582-21869664:+,chr4:38493994-38494100:-,chr7:103234649-103234727:-,chr20:5465908-5465932:-,chr3:195936996-195940333:-,chr1:213963864-213963986:-,chr7:110573958-110573992:+,chr5:74402037-74402122:-,chr8:73884652-73884759:+,chr9:135604365-135604405:-,chr20:42090567-42090677:+,chr1:65425303-65425375:+,chr9:129312253-129315732:+,chr6:1015559-1015837:-,chr3:5891141-5891355:+,chr14:83197304-83197525:+,chr15:73935979-73936080:-,chr12:9634528-9634554:+,chr2:41877376-41877446:+,chr5:54518553-54519587:-,chr14:81009135-81009446:-,chr5:66209327-66209453:+,chr8:114669351-114671333:+,chr16:11383886-11384009:+,chr3:86264556-86264895:-,chr18:39326828-39327128:+,chr9:37080859-37081050:+,chr1:176218534-176218648:+,chr12:65606597-65607001:-,chr6:111498015-111498410:+,chr16:73774966-73775284:+,chr5:77154076-77154278:+,chr20:50277492-50277982:+,chr13:82350193-82350284:+,chr17:6937275-6937314:+,chr21:32405240-32406249:-,chr21:17441674-17441803:+,chr21:33948926-33949490:+,chr5:168857645-168857704:+,chr5:60918295-60918429:+,chr20:22961251-22961919:-,chr16:56644111-56644190:+,chr16:47144269-47144496:+,chr2:91442284-91442309:+,chr1:200415799-200415889:+,chr15:22672747-22672860:+,chr2:67420280-67420477:+,chr16:3131746-3132104:-,chr11:104887196-104887302:-,chr5:102617858-102617930:-,chr3:176424312-176424473:+,chr9:62876550-62876631:-,chr19:40288585-40288705:-,chr14:45726238-45726273:+,chr1:173462325-173462456:-,chr9:94135526-94135592:-,chr10:127847187-127847332:+,chr2:132033052-132033254:-,chr2:84941212-84945800:+,chr19:29268716-29269707:+,chr7:77255326-77255477:-,chr3:191889120-191889213:+,chr8:103007472-103007576:+,chr1:93697049-93697325:+,chr12:21869583-21869664:+,chr16:65233015-65233111:-,chr18:53875176-53875321:+,chr18:22536770-22537068:+,chrY:6803989-6804063:+,chr14:40974341-40974392:+,chr18:14576889-14577185:-,chrX:34069445-34069546:+,chr21:36135969-36136027:+,chr3:15447729-15447846:-,chr3:64894523-64894649:-,chr12:105513656-105513776:+,chrY:6422328-6424146:-,chr1:207264998-207265038:+,chr18:68487301-68487484:+,chrX:39671169-39671286:+,chr10:4757462-4757553:-,chr21:20578818-20578899:-,chr8:12513569-12513658:+,chr16:60365022-60365644:+,chr16:90039761-90040510:-,chr19:28721954-28722116:-,chr7:93639882-93640307:-,chr7:48955-49120:-,chr18:60173137-60173234:-,chr4:57188170-57188321:+,chr10:6891457-6891605:-,chr3:14947087-14947708:-,chr1:145941903-145942250:+,chr7:105894920-105895632:-,chr11:6655974-6659312:+,chr9:136549132-136551198:+,chr13:110819195-110820067:+,chr15:62683982-62684106:-,chr19:38684810-38684888:-,chr17:50282469-50282553:-,chr12:57408634-57409183:-,chr6:2725043-2725328:+,chr2:101964701-101964839:+,chrX:65406695-65407093:+,chr13:30700051-30700155:+,chr5:68565412-68565505:-,chrY:19567787-19567952:+,chr8:48695425-48695488:+,chr11:123314321-123314400:-,chr9:826642-826759:-,chr2:174012880-174013112:-,chr8:55071058-55071110:+,chr9:79201227-79201408:+,chr5:477806-479998:+,chr16:11487330-11487387:+,chr17:4896534-4896598:-,chr13:104013216-104013257:-,chr1:110668223-110668342:-,chr2:19673584-19673664:+,chr9:19397712-19397837:-,chr10:5617301-5617786:-,chr6:3530925-3531121:-,chr14:97948564-97949572:-,chr2:150571064-150571095:-,chr5:142382597-142383066:+,chr4:9627083-9627107:-,chr5:104736762-104736917:-,chr16:89032634-89032875:-,chr3:135357338-135357383:-,chr12:128599757-128600864:-,chr10:13295497-13295607:-,chr6:49819126-49819326:+,chr7:14057753-14058472:+,chr21:23363658-23363778:+,chr3:127498936-127499034:-,chr7:106465657-106465938:-,chr7:155415936-155416007:+,chr7:149867698-149869860:-,chr18:3361296-3361483:-,chr16:25423999-25424266:-,chr7:114915624-114916991:-,chr9:136614124-136618283:-,chr22:25892226-25892642:-,chr1:212934387-212934480:-,chr6:27474147-27479333:+,chr17:37675824-37676291:+,chr21:29194115-29194261:+,chr11:70384331-70385960:-,chr10:97198230-97198306:+,chr2:12921274-12921402:-,chr10:106020251-106020380:+,chr17:31207869-31208050:-,chrX:31260956-31261017:-,chrX:43953319-43953404:+,chr5:68960540-68960654:-,chr4:162041855-162042093:+,chr5:112196671-112196998:+,chr16:62448329-62448448:+,chr14:23619203-23619352:+,chr4:184348091-184349404:-,chr11:21794811-21794906:+,chr4:148799905-148801581:-,chr1:72710916-72710964:-,chr8:116205825-116205908:+,chr11:68129850-68130085:+,chr10:130123296-130130305:-,chrX:74280932-74281087:-,chr2:176054148-176054253:+,chr8:126487548-126487632:+,chr4:39120153-39120287:-,chr12:34147510-34147565:-,chr15:99961316-99961409:+,chr4:15919499-15921748:+,chr2:146540620-146540817:-,chr15:24533692-24533953:+,chr2:64042521-64042637:-,chr8:119626561-119626721:-,chr1:70479041-70479120:+,chr14:39646498-39646572:+,chr17:45255335-45255454:+,chr12:132121925-132122398:+,chr3:131374759-131376709:-,chr11:12277137-12277350:-,chr6:32182568-32182697:-,chr17:31033924-31034232:+,chr20:2798015-2798065:+,chr3:102686925-102687019:-,chr1:37409813-37409953:-,chr2:126738479-126738662:+,chr16:49444774-49444804:-,chr1:86650240-86650382:-,chr8:87751208-87751319:-,chr18:73774783-73775056:+,chr9:33680255-33695521:+,chr14:26841867-26842104:-,chr1:220125037-220125302:-,chr7:39406018-39406121:-,chr13:29265601-29265718:-,chr18:2365044-2365111:+,chr16:21315884-21315971:+,chr6:21597966-21598052:-,chr19:10283479-10283782:-,chr13:24925804-24927734:-,chr17:8804041-8804199:-,chr1:25768449-25768474:+,chr6:3479965-3480129:-,chr6:63441193-63441885:+,chr5:165784800-165784898:+,chr3:44481610-44483566:+,chr1:151843014-151843309:+,chr5:133266585-133266620:+,chr7:12495815-12495841:-,chr1:68034690-68034764:+,chr16:75192997-75193124:+,chr14:44769260-44769490:+,chr2:181262830-181262979:+,chr17:18521060-18521146:-,chr2:216862200-216862313:+,chr6:873751-873975:+,chr6:4007533-4007944:-,chr8:142988712-142989443:-,chr3:177543200-177543224:+,chr12:126691800-126691920:+,chr20:12967047-12967212:+,chr2:64195270-64195304:+,chr13:45368639-45369052:-,chr8:111900709-111900770:+,chr6:101130629-101130721:+,chrX:25893363-25893545:+,chr10:128287324-128287515:+,chr3:8091212-8091439:+,chr22:38366989-38367788:-,chr10:78465468-78467539:-,chr18:56060576-56061279:-,chr8:85456439-85456865:-,chr21:44159030-44159355:-,chr7:7090032-7090057:-,chr3:126208023-126208068:+,chr10:132184075-132184324:-,chr19:34723663-34723903:-,chr3:3260807-3260895:-,chr19:39522510-39522631:-,chr16:80577828-80577994:-,chr12:68158192-68158260:-,chr9:104086456-104086542:-,chr7:30563731-30568990:-,chr8:143890093-143893100:+,chr8:65180199-65180338:-,chr21:14323512-14323588:+,chr7:7950672-7950711:-,chr15:34705432-34705480:+,chr12:119001127-119001323:+,chr5:89465666-89465777:+,chr1:170511385-170511544:-,chr4:130031452-130031516:+,chr7:122303658-122304270:+,chr8:10856458-10856581:+,chr6:43999218-43999510:-,chr6:50121354-50121492:-,chr2:101983465-101983579:+,chr7:65757983-65758138:+,chr12:50499748-50499842:+,chr2:5291862-5292004:+,chr5:132642183-132642284:-,chr1:161133474-161133984:+,chr7:130141612-130141773:+,chr8:29710399-29710443:-,chr1:95510116-95510364:+,chr4:41689645-41689754:-,chr13:53955662-53955750:+,chr2:48004711-48004951:-,chr8:59619605-59619740:+,chr8:77398963-77399155:+,chr13:93144905-93144950:+,chr1:95398039-95398154:+,chr3:175774944-175775160:-,chr6:139472526-139472597:-,chr19:51165221-51165275:-,chr15:80339207-80339349:-,chr2:62611389-62612225:-,chr9:33678104-33678288:+,chr6:16762352-16762812:+,chr9:105490637-105490710:+,chr6:87382149-87386808:+,chr22:33743135-33743200:+,chr17:30631755-30632100:+,chr18:39663319-39663824:+,chr1:225578860-225578991:-,chr4:114549780-114549883:+,chr7:38253380-38253425:-,chr3:59172944-59173088:+,chr3:167905863-167906056:+,chr17:44374659-44374759:-,chr17:65105271-65105679:+,chr4:155360986-155361323:+,chr5:85304086-85304200:-,chr2:62484906-62485070:-,chrY:18731691-18731798:+,chr7:66887271-66890641:+,chr14:25250056-25250456:+,chr14:21990657-21990771:+,chr5:104819769-104820129:-,chr19:4584165-4584844:+,chr8:93420768-93420882:-,chr1:23290641-23292081:-,chr18:64630291-64630397:-,chr9:128378613-128378739:+,chr19:50484634-50487189:-,chr9:73363557-73363694:+,chr20:1817569-1817661:-,chr2:47332929-47333027:-,chr12:52212599-52213318:+,chr17:16441075-16442030:+,chr7:19828355-19828474:-,chr2:181191923-181192055:+,chr10:20647083-20647105:+,chr2:7068064-7068271:-,chr2:178658468-178658543:-,chr5:53242071-53248200:-,chr12:101716729-101716813:+,chr12:75694010-75694352:-,chr6:2837111-2837204:-,chr6:68536297-68537628:-,chr6:1903948-1904192:+,chr22:32133212-32133470:+,chr4:99267058-99267107:+,chr1:96006194-96006423:+,chrX:149943616-149943763:+,chr3:171464516-171466520:+,chr10:69643281-69643328:+,chr1:166933528-166933614:+,chr12:114107310-114107401:+,chr3:106811413-106811640:-,chr4:79305115-79305287:+,chrX:153763793-153763818:-,chr7:154026287-154026692:-,chr3:34377915-34377943:+,chr10:49135656-49136083:+,chr1:5001972-5002079:+,chr19:34904961-34905788:-,chr5:63645443-63647104:+,chr11:4672022-4672235:+,chr14:81834081-81834224:+,chr1:153176114-153176642:+,chr9:88649772-88649970:-,chr1:240743482-240743579:-,chr16:32181811-32181941:-,chr13:66978373-66978473:+,chr4:79110012-79111955:+,chr1:247180238-247180388:+,chr21:36074881-36074969:-,chr7:63573461-63573598:-,chr2:5676623-5677212:-,chr12:54146297-54147424:+,chr8:64240440-64240507:-,chr3:48695090-48695511:-,chr2:218230016-218230114:+,chr6:3240236-3240332:+,chr12:127460496-127461916:+,chr14:98908190-98908770:+,chr7:65647590-65648042:-,chr22:46043563-46043817:-,chr12:54405867-54407696:+,chr6:19996430-20001167:+,chr13:81299190-81299274:+,chr8:94638038-94638273:-,chr5:38821269-38823234:-,chr13:30345433-30345727:-,chr1:35573573-35573749:-,chr11:112710352-112710456:-,chr1:190342698-190342757:+,chr7:112773772-112773901:-,chr15:87406363-87406482:-,chr14:100955885-100958788:+,chr2:130695975-130696017:+,chr4:145342360-145342473:-,chr16:21909884-21909940:-,chr14:25121841-25122018:-,chr15:91670694-91670837:+,chr9:36846844-36846930:-,chr17:19597897-19597923:-,chr3:15962554-15967776:+,chr16:61151687-61152059:+,chr5:61264777-61264931:-,chr11:94675637-94675784:-,chr1:211396857-211396866:+,chr4:124775886-124775961:-,chr9:33738288-33738417:+,chr13:59622065-59622587:+,chr10:60701464-60701706:+,chr2:242114639-242114742:+,chr1:82769303-82769365:+,chr6:102254606-102254669:+,chr1:14223053-14223120:-,chr12:107910972-107910994:+,chr17:45217279-45217404:-,chr9:70113755-70113868:-,chr1:111360818-111360945:-,chr13:106377909-106378219:+,chr2:223153158-223153207:-,chr19:21495307-21495323:+,chr8:74816052-74818670:-,chr4:173166513-173166791:-,chrX:136925247-136925380:-,chr11:61043066-61043339:-,chr20:52564504-52629879:+,chr6:33280428-33280988:-,chr2:226284787-226284953:-,chr16:21349368-21349431:+,chr16:63314264-63314323:-,chr5:7276788-7276798:+,chr5:116495557-116496123:+,chr11:9775645-9775766:+,chr9:111162777-111162829:+,chr15:23912409-23915120:+,chr7:86535140-86535259:+,chr4:148207992-148208264:+,chr2:32471014-32471152:+,chr20:38692460-38692608:-,chr12:131920787-131924767:-,chr3:127499685-127499729:-,chr5:141243071-141244753:-,chr1:68100698-68100776:+,chr20:21615383-21616326:+,chr6:4692846-4693040:+,chr9:63879761-63881224:+,chr4:82832896-82833119:-,chr5:6933845-6933906:+,chr4:131485957-131486076:+,chr8:133897556-133897690:+,chr1:16217700-16217818:-,chr12:114679506-114679652:-,chr11:86763593-86763681:+,chr13:44716301-44716326:-,chr14:103119938-103120132:-,chr20:31487282-31487361:+,chr1:117037061-117060041:-,chr8:125529942-125530488:+,chr15:74354456-74354686:+,chr2:24396317-24397769:+,chr7:38388922-38389911:+,chr9:91197922-91198032:+,chr2:7392072-7392248:-,chr10:38644495-38644594:-,chr2:101000164-101000188:-,chr1:33363067-33363247:+,chr1:209456307-209456413:+,chr11:62722597-62722714:-,chr13:85068000-85068030:-,chr17:43381273-43381434:-,chr9:129347226-129347490:+,chr9:39028865-39028990:+,chr4:79493153-79493587:+,chr9:26672637-26672677:+,chr12:126358226-126358898:+,chr1:173867155-173868849:-,chr6:14503032-14503251:+,chr6:170737502-170737553:-,chr2:177219247-177219750:+,chr1:184649347-184649384:-,chr1:105850606-105850720:-,chr1:40898339-40898408:-,chr5:35321279-35322050:-,chr22:50599941-50600129:+,chr4:38569087-38569254:+,chr3:9193375-9193491:+,chr8:73341165-73341300:-,chr14:97005568-97006169:-,chr11:75144200-75144717:-,chr2:10036674-10042777:-,chr16:35642995-35643079:-,chr14:24338211-24338296:-,chr2:4989429-4989466:-,chr8:9403946-9404046:-,chr12:46386561-46386636:-,chr7:148567110-148567889:-,chr10:19456576-19456661:-,chr1:40904265-40905131:+,chr4:140134049-140135123:+,chr4:61144762-61144990:+,chr17:45635301-45635399:+,chr2:58294523-58294546:+,chr7:68236299-68236438:-,chr2:88540066-88540181:+,chr8:53405799-53405897:-,chr5:9870100-9870225:-,chr8:54363036-54364784:-,chr9:102184132-102184188:-,chr1:193460119-193460213:+,chr12:126976564-126976928:+,chr7:143833729-143833884:-,chr4:57156172-57156454:+,chr10:74986876-74986982:-,chr2:230928690-230928865:+,chr17:6894713-6894783:+,chr8:78719054-78719155:-,chr1:91567733-91568169:-,chr5:72949623-72949941:-,chr3:33942951-33943238:+,chr12:143239-143410:-,chrX:136925247-136925353:+,chr19:23015550-23015571:-,chr5:128015034-128015556:+,chr4:126434821-126434940:-,chr14:36341786-36345151:+,chr10:95227629-95227683:-,chr11:130555068-130555252:+,chr6:3478199-3478779:+,chr2:131302155-131302280:+,chr14:39436646-39436995:+,chr20:52121356-52121576:+,chrX:45767008-45767093:-,chr11:90862820-90863697:+,chr3:97412376-97412557:-,chr5:72756637-72756753:-,chr7:43241071-43241484:-,chr10:130064862-130066106:-,chr5:60529405-60529545:+,chr17:44200371-44202121:+,chr2:110715222-110715272:+,chr3:6734577-6734650:+,chr7:65064999-65065134:+,chr14:20439344-20439450:+,chr15:49880585-49880695:+,chr1:29500446-29500563:+,chr20:61434957-61435293:-,chr5:172776429-172776552:+,chr15:74610304-74610405:-,chr13:62779770-62779801:-,chr15:32845507-32845597:+,chr12:9058567-9058877:-,chr9:107454812-107454980:-,chr13:88349569-88349717:+,chr3:65165737-65165912:-,chr12:84127937-84129196:+,chr4:175805517-175805552:+,chr5:20748010-20748036:+,chr8:142199547-142199765:+,chr6:111201762-111202030:-,chr4:16396536-16396740:+,chr1:9603299-9603723:-,chr16:54369880-54369933:-,chr6:154402358-154402689:-,chr4:22329857-22330005:-,chr9:115597428-115597472:+,chr10:112672978-112673027:-,chr12:125961743-125967344:-,chr13:94742111-94744966:+,chr3:166923950-166924052:-,chr20:38440708-38440822:-,chr13:34608452-34608621:+,chr1:91063154-91063228:+,chr8:136755718-136756079:+,chr17:19635437-19635712:+,chr17:50214921-50214984:+,chr12:84988943-84989039:+,chr6:57223415-57223523:-,chr2:34286634-34286747:+,chr1:25243550-25244499:-,chr12:6875220-6875759:+,chr13:62686005-62686095:-,chr3:133360637-133360758:-,chr22:35182487-35192559:-,chr10:63634414-63638164:+,chr6:3481409-3481892:+,chr1:161167100-161167487:+,chr8:65183397-65183434:-,chr16:58450062-58450696:+,chr6:77478671-77478907:+,chr1:84458935-84459032:-,chr10:65670085-65675028:+,chr2:169843252-169843322:-,chr3:78065042-78065156:+,chr3:184726104-184726140:+,chr16:50532008-50532783:+,chr9:86754909-86756088:+,chr11:105531602-105531699:-,chr8:9156152-9156364:+,chr2:65469514-65469613:+,chr8:126556742-126557435:+,chr2:104217738-104218003:-,chr3:158775466-158775901:+,chrX:51106670-51106748:-,chr22:21117853-21117995:-,chr7:88271763-88271872:+,chr6:97309979-97310060:+,chr8:9361367-9361425:+,chr5:149415521-149415919:+,chr3:14399144-14400503:-,chr15:31403428-31403915:+,chr8:20938654-20938840:+,chr5:3584753-3584879:-,chr7:20301013-20301059:+,chr1:82952671-82952838:+,chr10:129994073-129994221:-,chr11:122065560-122066440:-,chr5:9854747-9854781:+,chr8:32442469-32442727:+,chr8:127959771-127960181:+,chr19:28936877-28937007:+,chr7:53779946-53780040:-,chr17:48854431-48854440:-,chr2:62661895-62661935:-,chr7:99837319-99837500:+,chr1:630399-630668:-,chr2:9112397-9112417:+,chr13:113745505-113745851:-,chr2:4634895-4635061:-,chr11:33787340-33787450:+,chr10:45185284-45185426:+,chr8:134834253-134834492:+,chr15:78375374-78375396:+,chr7:43631012-43631052:-,chr2:89176290-89176639:-,chr4:67722600-67722637:-,chrX:115886453-115886954:+,chr5:131856877-131857172:-,chr10:10929601-10929657:-,chr9:136643744-136644294:-,chr4:156326488-156326633:-,chr5:128161660-128162393:+,chr15:25105700-25105827:+,chr4:180829184-180831005:+,chr15:82029529-82029582:-,chr6:168260669-168261372:+,chr5:178049415-178049911:+,chr2:59322259-59322320:-,chr16:71301583-71301852:+,chr21:15936253-15936390:+,chr8:39465845-39465960:-,chr12:6885650-6885853:+,chr2:233178172-233178261:-,chr1:153548421-153549117:+,chr1:112969461-112971048:+,chr4:44910753-44910802:-,chr1:50452097-50452147:+,chr1:7693124-7701729:-,chrX:98802476-98805968:+,chr11:56627667-56627828:+,chr2:184332794-184332892:+,chr20:50172422-50172470:+,chr2:219790489-219792375:+,chr6:3000889-3001024:+,chr6:83727013-83727070:+,chr4:109816153-109816835:+,chr6:30896670-30896852:+,chr15:25111766-25111896:+,chr10:78630511-78630687:-,chr18:37567397-37574159:+,chr16:63731411-63731491:+,chr17:3514124-3514174:+,chr5:57494076-57494227:+,chr7:55591907-55591950:+,chr9:82358764-82358804:+,chr4:131828618-131828804:+,chrY:18875816-18876056:-,chr13:79415111-79417917:+,chr5:118469081-118469150:-,chr15:39477758-39477969:+,chrX:92100188-92100252:-,chr18:55788614-55788770:+,chr16:70842876-70842951:-,chr3:6640934-6641068:-,chr1:93702866-93703585:-,chr17:17676211-17676373:-,chr2:238574841-238574908:+,chr15:22672690-22672742:+,chr9:33401868-33402149:+,chr5:176056603-176056712:+,chr17:69624671-69624754:+,chr4:146110824-146110995:-,chr1:71422504-71422976:+,chr11:33954560-33954795:-,chrY:18879260-18879370:-,chr9:31908199-31908354:-,chr5:57174141-57174212:+,chr7:130912951-130945836:-,chr6:25162435-25162529:-,chr6:113626510-113626626:-,chr3:176544940-176545122:+,chr5:141541986-141542090:+,chr5:164468856-164468906:-,chr13:40060262-40060413:+,chr5:101591393-101591414:-,chr4:137197207-137198369:+,chr4:39177618-39177697:-,chr12:65608471-65609294:-,chr8:72062252-72062293:+,chr2:7445881-7445958:+,chr2:176629538-176630433:-,chr22:33744009-33744330:+,chr2:104754327-104755757:-,chr12:107911696-107911835:+,chr22:26671358-26671836:-,chr12:54734583-54734886:+,chr3:120557924-120559118:+,chr1:59056516-59056751:+,chr4:57154322-57154357:+,chrX:129796158-129796220:+,chr9:111163177-111163383:+,chr10:17696604-17696705:-,chr13:86821295-86821416:-,chr1:202186261-202186430:+,chr10:101226058-101227701:+,chr6:131316014-131317335:+,chr1:93596418-93596580:+,chr10:4657601-4659335:-,chr2:111114140-111114300:-,chr6:20332381-20332427:-,chr1:246782444-246782648:-,chr7:3132556-3132657:-,chr1:201263052-201263230:+,chr1:53923905-53923948:-,chr8:9422828-9423882:-,chr10:81836532-81836797:+,chr2:168775196-168775371:-,chr3:122531125-122531221:+,chr1:59140368-59140393:+,chr3:195676552-195677720:+,chr2:226605880-226609608:-,chr4:75563235-75563346:+,chr22:22357950-22358288:-,chr18:10407755-10407875:-,chr7:63372996-63373053:+,chr1:208481162-208481278:+,chr17:73149970-73151865:+,chr11:96447349-96447467:-,chr10:90486020-90486074:+,chr16:73404398-73404535:+,chr18:7386538-7386670:+,chr9:136547842-136548809:+,chr1:23772307-23772427:-,chr1:112540824-112540873:-,chr6:3513870-3513993:+,chr19:46661479-46662439:+,chr17:30633340-30633391:+,chr21:41877273-41877361:-,chr12:138300-138454:-,chr4:12922536-12922874:-,chr8:95524407-95524520:+,chr12:6168148-6169931:-,chr3:177539179-177539860:+,chr10:74986740-74986836:-,chr20:22073389-22073468:+,chr4:149202364-149202558:+,chr3:195991827-195991860:+,chr10:117907918-117908403:+,chr19:56760976-56761136:+,chr2:25027311-25027623:+,chr2:38036150-38036343:-,chr10:108395782-108395854:-,chr5:71421052-71421190:+,chr11:38885131-38885372:-,chr19:51033976-51034140:-,chr1:190881876-190882086:-,chrX:3821681-3822286:-,chr1:202001012-202001285:-,chr1:54047267-54047369:-,chr2:130543883-130544059:-,chr11:75801672-75803726:-,chr10:14653834-14653968:+,chr5:107705201-107705303:-,chr15:71822666-71823137:+,chr7:117144168-117144255:-,chr6:10951669-10952382:-,chr3:67670918-67671005:+,chr12:93583066-93583759:-,chrX:15614170-15614223:+,chr4:78673344-78673416:+,chr17:67776640-67776838:-,chr11:112166076-112166178:-,chr1:247172348-247172514:+,chr8:29668104-29668866:-,chr17:81941870-81942557:+,chr11:1996053-1996192:-,chr4:12470602-12470731:-,chr4:175808602-175808764:+,chr5:178885487-178885734:+,chr2:5982275-5984899:+,chr5:139637669-139638732:-,chr17:49164205-49164298:-,chr12:9606348-9606458:+,chr12:115193215-115193274:+,chr11:106112460-106112625:-,chr2:31684168-31684188:-,chrX:51186154-51186186:-,chr11:82618522-82618632:-,chr11:69012991-69013328:+,chr1:82996714-82996777:+,chr12:119272264-119272493:-,chr10:124304945-124305788:+,chr4:155208025-155208178:-,chr6:132440273-132440435:+,chr9:63124636-63124932:-,chr5:17182370-17182433:-,chr6:125374139-125374326:-,chr11:4877912-4877961:-,chr12:129075341-129075395:+,chr7:99031345-99031516:+,chr1:119844194-119844283:+,chr2:85891506-85892267:+,chr8:12420623-12420879:+,chr11:115644655-115644841:-,chr6:4428149-4428454:+,chrX:38803911-38803973:-,chr11:27513001-27513836:+,chr14:100829034-100829745:+,chr11:2521480-2521571:+,chr2:195204979-195205036:-,chr1:224718945-224719110:-,chr8:122416542-122417023:-,chr15:58282895-58282992:-,chr12:92035279-92035679:-,chr11:29596807-29596853:+,chr2:80928744-80928828:-,chr3:174459241-174459279:+,chr3:31314210-31314392:-,chr7:30402860-30403023:+,chr14:61197776-61200922:+,chr8:267878-268716:-,chrX:28576306-28576424:-,chr6:40383984-40384105:-,chr13:23964402-23964536:+,chr15:30484502-30485023:+,chr6:170112728-170112813:+,chr20:1365384-1365558:-,chr1:152313460-152314040:+,chr17:19471119-19471276:-,chr17:59607027-59607277:-,chr18:40708906-40708989:+,chr4:187377081-187377166:-,chr2:7429923-7430295:+,chr17:77534455-77534688:-,chr2:175180099-175180179:-,chr14:63651332-63653586:+,chr15:60510409-60510535:+,chr15:45255331-45255369:-,chr19:58597183-58597817:-,chr10:7808464-7808544:-,chr19:8347105-8347334:+,chr22:22381035-22381352:-,chr11:30160992-30161049:-,chr20:7148001-7148201:-,chr13:60904941-60904980:+,chr2:145011568-145011660:-,chr6:22063020-22063243:+,chr22:40760971-40761114:+,chrX:15235187-15235881:-,chr15:75785499-75785591:+,chr8:67442211-67442298:+,chr15:26459339-26459576:+,chr9:121697109-121697180:-,chr1:8199942-8200188:-,chr1:368251-368451:-,chr6:166933375-166934137:-,chr16:63067753-63067956:-,chr1:224059958-224060145:+,chr3:8841344-8841809:+,chr13:50373615-50374301:-,chr3:14671513-14671629:-,chr13:30357742-30357891:-,chr6:3088390-3088514:+,chr13:33661275-33661345:-,chr6:996414-996545:-,chr5:120012741-120012751:+,chr5:17411893-17412010:+,chr5:74325811-74325939:+,chr4:114341283-114341350:+,chr6:3591977-3592048:-,chr1:185366417-185368874:+,chr17:1248658-1250340:-,chr8:135991380-135991710:-,chr7:39781235-39781886:+,chr4:124149377-124149546:-,chr14:87855133-87855220:+,chr2:2838150-2838393:-,chr13:95007262-95007633:+,chr11:61036221-61036324:+,chr5:151267492-151268335:+,chr21:43299962-43300281:+,chrX:129300303-129300358:+,chr15:96388096-96388122:+,chr10:130461276-130461784:+,chr11:130784338-130784381:-,chr11:117197230-117197405:-,chr17:30729443-30730991:+,chr10:125263344-125263448:+,chr17:18422181-18423065:+,chr1:227900209-227900488:-,chr6:146878115-146878336:-,chr6:4545467-4545646:-,chr15:24547765-24547926:+,chr7:88276956-88277204:+,chr1:161356678-161356841:+,chr2:52887130-52887178:-,chr10:3525112-3525405:-,chr4:177623659-177624033:+,chr9:134026208-134027263:+,chr10:6792456-6793246:+,chr15:25089912-25090116:+,chr8:84044544-84044605:+,chr19:50973182-50973335:+,chr4:99982424-99982620:-,chr20:59532324-59532465:+,chr5:4644106-4644494:+,chr15:100812017-100812099:+,chr20:15923232-15923315:-,chr19:23527918-23528020:-,chr11:22876500-22876850:+,chr15:32158413-32158607:+,chr15:81329935-81331386:+,chr20:41101172-41101291:-,chr3:197650370-197650415:-,chr1:99490724-99490827:-,chr7:107580758-107580865:+,chr11:50288953-50289112:-,chr19:41535183-41536905:+,chr6:26872124-26872251:-,chr21:43460908-43460943:-,chr16:71730963-71731116:+,chr13:60149144-60149338:+,chr21:44329631-44330047:-,chr4:53733187-53734360:+,chr10:35796396-35797150:+,chr5:168584136-168584240:+,chr9:111272531-111272967:-,chr10:43263863-43263998:+,chr6:4861200-4861349:+,chr2:120450191-120452219:-,chr7:100213023-100213625:-,chr4:182041665-182041745:+,chr16:82241492-82241621:+,chr9:96918643-96918977:-,chr14:28792125-28793172:-,chr12:24836833-24836931:+,chr14:28735003-28735031:-,chr14:28791880-28794795:+,chr1:224710945-224711071:-,chr1:203287651-203287653:+,chr15:95828866-95831367:-,chr20:52675209-52675311:+,chr7:106572958-106573166:-,chr1:84455718-84455795:-,chr11:75759318-75759474:-,chr15:84511407-84511469:-,chr10:5610314-5610438:-,chr20:33809982-33811625:-,chr3:164717572-164717793:-,chr3:94245420-94245547:+,chr10:52561006-52561117:-,chr12:97494457-97494884:+,chr14:105922118-105922345:+,chr3:9697925-9698814:-,chr12:115194341-115194382:+,chr15:55189953-55190007:+,chr2:189008036-189008143:+,chr10:90403989-90404056:-,chr2:237040486-237041906:-,chr8:89647740-89647831:-,chr4:83811491-83811646:-,chr10:130065334-130066106:-,chr4:1250896-1251823:+,chr1:71463331-71463527:+,chr1:30065128-30066082:+,chr2:106753175-106753297:-,chr2:109841225-109841340:-,chr3:40451701-40451783:-,chr11:116588680-116589830:-,chr14:53855906-53856011:-,chrX:103446122-103446153:+,chr10:38437544-38437741:+,chr2:121812731-121812778:+,chr20:60121029-60121123:+,chr11:78427310-78427532:-,chr13:102394354-102394520:-,chr15:78729703-78731114:+,chr12:53984904-53985084:-,chr10:119686607-119686652:-,chr15:93885532-93885652:-,chr18:14929911-14930000:+,chr12:90144359-90144450:+,chr4:151909998-151910178:-,chr1:147727274-147727409:+,chr19:12503140-12503756:+,chr1:248859165-248859248:+,chr2:88861515-88861571:-,chr2:120178427-120178541:-,chr4:180183629-180183758:+,chr5:42159024-42159054:+,chr7:144298484-144298681:+,chr22:33746415-33746459:+,chr12:81292322-81292898:+,chr14:23416001-23416298:+,chr8:88811270-88811974:-,chr1:185622613-185622841:-,chr19:36325319-36330493:-,chr8:86200141-86200224:+,chr5:93073467-93075751:-,chr12:122865336-122865512:+,chr10:89726457-89726522:+,chr6:74347075-74347131:+,chr12:62610299-62610704:+,chr7:45934-46349:-,chr18:513680-514031:-,chr2:214960392-214960592:+,chr12:67587157-67587308:-,chr2:149743718-149743761:+,chr5:140801194-140801734:-,chr13:99578470-99578643:+,chr16:2311376-2311446:+,chr5:162561786-162561946:-,chr9:94809762-94809931:+,chr11:68025188-68025334:-,chr5:43103727-43103975:+,chr4:69356761-69356849:+,chrX:73845541-73845557:-,chr18:78173940-78174049:+,chr2:28391212-28392316:-,chr18:75915691-75915901:-,chr10:63872570-63872977:+,chr2:220632656-220632808:+,chr16:65812706-65812777:-,chr3:31308848-31308928:-,chr7:31092645-31092736:+,chr15:27100931-27100967:-,chr12:13102-13202:+,chr14:34874493-34874663:-,chr10:48835733-48835812:-,chr17:68125390-68125481:+,chr10:17214000-17215416:-,chr2:1843259-1843428:+,chr6:152868311-152868524:+,chr1:3062290-3064056:-,chr20:47795586-47795833:+,chr2:128455049-128455111:-,chr5:104104174-104104289:+,chr10:28842906-28843053:+,chr2:145620872-145620964:-,chr2:155730313-155731680:-,chr5:6775476-6776076:+,chr5:88410072-88410195:+,chr1:207552723-207552981:-,chr6:75677168-75677257:+,chr12:9367122-9367407:+,chr4:182081756-182081828:-,chr10:128188935-128188998:+,chr12:20019633-20019698:+,chr18:37772361-37772483:-,chr17:69595427-69595624:+,chr21:45320331-45320750:-,chr2:241689916-241690654:+,chr10:116832577-116833374:-,chr21:8988055-8988204:-,chr10:25932307-25932363:-,chr15:40433584-40433590:+,chr7:117080865-117081074:-,chr4:18888377-18892262:+,chr13:47200341-47200495:-,chr6:136095995-136096021:-,chr4:164526953-164527062:+,chr14:24000864-24000934:+,chr7:97970319-97970377:-,chr1:115541397-115541703:+,chr16:65176069-65176202:-,chr2:111491888-111491901:-,chr5:29363353-29363384:-,chr21:34747782-34748369:+,chr11:28535828-28535911:+,chr8:9374898-9375141:-,chr22:49619642-49620661:-,chr10:52779241-52779729:-,chr19:16153301-16154492:+,chr7:144443-149162:-,chr8:28695911-28701614:-,chr9:85815610-85841348:+,chrX:52709072-52709424:+,chr1:219270775-219271301:+,chr10:123449353-123449514:+,chr14:57033808-57033852:-,chr1:6457184-6457275:+,chr3:97414053-97414138:-,chr21:14746762-14748376:-,chr12:118992144-118992205:+,chr4:128460328-128460381:+,chr9:106639338-106639437:+,chr12:14715725-14715754:+,chr2:15686767-15686886:-,chr11:167753-167885:-,chr19:16163171-16163174:+,chr8:12436491-12437711:+,chr2:13001589-13001743:-,chr12:5198229-5198284:-,chr12:103548778-103548982:+,chr14:100913384-100913522:+,chr4:21315277-21315342:+,chr9:123132845-123132963:-,chr10:10750778-10751288:-,chr18:44577176-44577412:-,chr13:106756005-106757219:+,chrX:149346618-149346801:-,chr5:149374709-149375118:+,chr15:32159570-32159656:+,chr17:49764154-49764444:+,chr21:14836763-14837825:-,chr3:74883289-74883392:+,chr14:40889122-40889176:+,chr10:37621355-37621452:+,chr14:26873398-26873544:+,chr20:48503260-48503271:-,chr8:125540911-125541094:+,chr2:219420828-219420958:+,chr9:22077679-22077891:+,chr2:11407895-11408120:+,chr8:29871150-29872225:+,chr2:6634800-6634871:-,chr1:46433024-46433100:+,chr11:122090871-122091741:-,chr6:1369745-1370021:+,chr3:164702734-164702882:-,chr7:114910838-114910916:-,chr7:19794880-19794999:-,chr11:134641073-134642836:+,chr4:99154554-99157580:+,chr12:58257355-58257472:+,chr16:54847202-54847574:+,chr17:37642938-37643538:+,chr3:106384610-106384724:-,chr3:62262620-62264143:-,chr7:22571509-22572014:+,chr2:22548461-22548552:+,chr14:55194789-55196806:+,chr14:100965680-100965768:+,chr15:38755110-38755300:-,chr7:39791744-39793533:+,chr2:161130382-161130463:-,chr1:58750831-58755512:+,chr19:15801872-15801881:+,chr14:92058319-92058513:-,chr5:6775381-6775462:+,chr10:57790428-57790622:-,chr1:24729071-24729213:+,chr8:27752922-27753034:+,chr6:31181903-31186473:-,chr18:80070238-80070759:+,chr4:26000618-26000728:+,chr13:66589211-66589337:+,chr3:36106987-36107160:+,chr20:62235749-62236273:-,chr1:15725593-15725873:-,chr12:31591312-31591741:+,chr6:134394358-134395736:-,chr11:62570966-62571109:-,chr14:26637194-26637335:+,chr17:81425755-81425785:-,chr12:67542128-67542536:+,chr22:22506106-22506108:+,chr4:143912540-143912640:+,chr6:110985007-110985139:+,chr15:67658553-67658891:+,chr6:82057939-82058011:-,chr10:3177879-3178006:+,chr20:11442145-11442311:-,chr12:53984711-53984840:-,chr14:106231129-106231254:-,chr7:93648853-93649324:-,chr9:103364881-103365066:-,chr1:247173849-247175670:+,chr8:127116877-127116966:-,chr7:43113973-43114111:+,chr15:51095789-51095971:+,chr5:9390937-9390998:+,chrX:129795698-129795921:+,chr22:31326362-31327020:+,chr21:38918947-38919540:-,chr16:60477461-60477550:+,chr6:10827697-10827825:+,chr6:79481250-79481774:+,chr1:89759293-89759494:-,chr5:69592079-69594437:+,chr15:68484828-68485102:-,chr6:14579091-14597600:-,chr4:138048381-138048608:-,chr8:81479414-81479514:-,chr4:188457370-188457621:-,chr10:9019614-9019734:-,chr9:6674766-6676044:+,chr15:93568081-93568122:+,chr2:52495765-52495838:-,chr15:78407528-78407642:+,chr18:6266651-6266869:+,chr13:113881960-113882203:-,chr9:136647121-136647476:-,chr7:53908945-53909202:+,chr20:32451569-32451715:+,chr16:20901073-20901125:+,chr3:165548838-165549151:+,chr6:32844810-32844871:+,chr8:123030605-123030709:-,chr21:43133039-43133119:+,chr17:37687017-37687248:+,chr16:70017890-70019411:-,chr12:40395912-40395987:-,chr10:71509915-71510012:-,chr2:8585780-8588729:-,chr2:185898710-185898830:+,chr15:41308720-41310351:+,chr16:25081798-25086724:-,chrY:23583884-23583994:+,chr10:86750164-86751645:-,chr6:98270617-98270658:+,chr1:150965832-150965964:+,chr1:153928635-153928859:+,chrX:16159653-16160083:-,chr11:19301378-19301485:+,chr6:2998474-2998537:-,chr16:8854173-8855438:+,chr16:9514695-9514780:+,chr4:146113637-146114469:-,chr18:78049027-78049255:+,chr10:3749186-3749295:+,chr8:125020784-125020876:+,chr9:26786786-26800941:+,chr22:16878440-16878641:+,chr7:35107328-35107452:+,chr17:12230316-12230529:+,chr2:15565065-15565200:+,chr3:131337654-131361618:-,chr1:91063646-91065608:+,chr4:119801353-119801396:-,chr17:18620086-18620266:-,chr1:89069279-89069416:+,chr17:19219634-19220474:+,chr2:183108441-183108521:-,chr15:36501023-36501091:+,chr12:131802587-131803163:+,chr12:118774487-118774520:-,chr3:182513610-182513653:-,chr8:20372526-20372771:+,chr3:48665521-48665723:+,chr4:122648729-122648844:+,chr16:11515928-11516064:+,chr12:122865171-122865991:+,chr10:37302377-37302408:-,chr1:182127812-182127929:-,chr19:45934957-45935117:+,chr6:33105967-33106134:-,chrX:133142130-133142326:-,chr12:131863052-131863158:+,chr15:52792603-52792691:+,chr13:37934565-37935038:+,chr21:28800658-28801140:-,chr6:119594886-119594925:+,chr11:42180326-42180351:-,chr16:14327939-14328315:-,chr10:119333300-119333827:-,chr12:130160658-130161680:-,chr3:166961046-166961127:-,chr7:75215756-75215822:-,chr10:38385146-38385406:-,chr14:61560743-61561608:-,chr6:1097881-1098157:+,chrX:121541464-121541562:+,chr11:2075296-2076062:+,chr1:193725601-193725687:+,chr3:65191404-65191569:+,chr1:85576657-85576859:-,chr3:194301554-194301587:-,chr7:74929881-74929944:+,chr4:578721-578835:+,chr6:2790908-2791675:-,chr1:174935399-174935508:-,chr7:66446045-66446110:-,chrY:8134126-8134163:+,chr15:91069725-91072832:+,chr19:14291144-14291333:-,chr11:131537043-131537172:-,chr13:110824863-110824994:+,chr12:43104224-43104572:-,chr3:23753727-23753821:+,chr20:59419970-59420200:-,chr18:55788608-55788770:+,chr5:175878909-175879084:+,chr2:201143347-201143470:-,chrX:107976019-107976065:-,chr13:109567542-109571233:-,chr22:16647605-16647786:+,chr2:176527691-176528048:-,chr3:127749647-127750184:-,chr6:137662157-137662290:+,chr6:1527298-1529180:-,chr20:1350360-1350480:+,chr5:68118635-68118760:-,chr14:103915062-103915190:-,chr13:111115419-111115693:-,chr20:63362428-63362731:-,chr5:151049824-151049944:-,chr11:91347603-91347678:+,chr8:111005531-111005651:-,chr1:209325431-209325582:+,chr7:65755769-65755953:+,chr15:78107747-78108411:-,chr4:111385250-111385285:+,chr6:1323447-1324210:-,chr2:25029384-25029467:+,chr2:50631278-50631385:+,chr8:12438164-12438219:+,chr2:151896738-151896995:+,chr6:137425575-137425741:+,chr6:3706599-3706727:+,chr10:51338849-51338902:-,chr9:91170673-91170732:+,chr14:49981669-49982305:-,chr1:853391-853523:+,chrX:131709489-131709557:-,chrX:73863724-73863822:+,chr11:1996079-1996182:-,chr15:25115578-25115657:+,chr1:498399-498457:-,chr18:37720770-37720795:+,chr5:93585329-93585618:-,chr15:49880586-49880695:+,chr2:19063084-19063169:-,chr1:144670030-144670135:+,chr21:6321164-6321718:+,chr1:236916741-236917008:+,chr14:20693090-20693750:-,chr1:247735485-247735558:-,chr18:45435209-45435327:-,chr11:43916669-43916923:-,chr5:102934355-102934439:-,chr1:234664842-234664905:+,chr18:68490779-68490862:+,chr11:38666598-38666859:+,chr15:84639843-84640553:-,chr2:117023057-117023393:+,chr7:45726184-45726237:-,chr1:211962018-211962143:-,chr9:103207173-103207444:-,chr1:223802000-223802119:-,chr2:181690381-181691208:-,chr14:22268777-22268902:-,chr7:138218256-138218320:+,chr9:26424108-26424212:+,chr12:65560802-65570069:-,chr19:7505964-7506163:+,chrX:129235005-129237375:+,chr16:50795834-50796137:-,chr8:52785535-52785824:+,chr8:61860947-61862635:+,chr8:116130198-116130282:-,chr10:77710506-77710579:+,chr7:40968116-40968186:-,chr1:4582278-4582576:+,chr17:9461212-9461333:+,chr22:26742739-26742840:+,chr2:110245581-110245794:+,chr16:87771083-87773590:-,chr17:47897815-47900380:-,chr2:127885460-127891318:+,chr6:143503932-143504144:+,chr12:40144181-40144305:-,chr1:71461559-71461819:+,chr18:29163408-29168081:+,chr18:76228904-76229005:-,chr10:5610109-5610169:-,chr3:107110593-107110655:-,chr20:19191877-19192289:-,ch
[truncated: 3,208,676 more chars]
