# Supplementary material for: The human genome contains over a million autonomous exons
Source: Genome Res. 2023 Nov;33(11):1865–78. doi: 10.1101/gr.277792.123 (PMC10760453; doi:10.1101/gr.277792.123)
Supplement: Supplement 2 [file Supplemental_data.zip › data_zip/4C.txt]

exon_read_counts	mRNA	lncRNA	Intergenic	Antisense	Intronic
100.0	27.77777777777778	26.31578947368421	25.0	26.009443350483814	24.603174603174605
146.55478409559115	27.96154547111354	24.912280701754387	25.165562913907284	26.08695652173913	24.479166666666668
214.7830474130533	27.586206896551722	24.25713445130921	25.170068027210885	26.16822429906542	24.609375
314.7748314101314	27.272727272727273	24.82514062117877	25.301204819277107	26.136363636363637	24.65753424657534
461.31757456037906	27.397260273972602	24.59182404462842	25.32751091703057	26.256983240223462	24.793388429752067
676.0829753919812	27.021578029642548	24.56140350877193	25.49019607843137	26.153846153846153	24.85549132947977
990.8319448927665	26.923076923076923	24.786324786324787	25.503355704697988	26.31578947368421	25.0
1452.1116175877405	27.1523178807947	25.252525252525253	25.471698113207548	26.21359223300971	24.873044105895396
2128.139045982709	27.272727272727273	25.233204963628584	25.506072874493928	26.396480938416424	25.294117647058822
3118.889584093932	27.639320029563933	25.857863751051305	25.78125	26.609442060085836	25.0
4570.881896148742	28.03030303030303	25.6	25.925925925925927	26.666666666666668	25.606810415930248
6698.846094165251	28.8135593220339	25.165252249562883	26.19047619047619	26.829268292682926	25.806451612903224
9817.479430199824	29.508196721311474	26.717557251908396	26.24113475177305	27.464788732394368	25.856204550785833
14387.985782558437	30.357142857142858	27.272727272727273	26.98763871330243	27.710843373493976	26.277372262773724
21086.281499332843	31.11111111111111	29.140295358649787	27.102803738317757	28.30188679245283	26.536911060720584
30902.954325135794	32.35294117647059	28.571428571428573	28.0	28.45528455284553	26.73202614379085
45289.75799036195	33.333333333333336	31.49661031494036	28.88888888888889	29.72972972972973	26.836734693877553
66374.30704019076	34.231211076848666	31.48148148148148	29.557367501456028	30.350531821120057	26.956521739130434
97274.7223776962	35.77070295886749	34.224137931034484	31.304347826086957	28.155339805825243	20.17543859649123
