# Supplementary material for: The human genome contains over a million autonomous exons
Source: Genome Res. 2023 Nov;33(11):1865–78. doi: 10.1101/gr.277792.123 (PMC10760453; doi:10.1101/gr.277792.123)
Supplement: Supplement 2 [file Supplemental_data.zip › data_zip/4E.txt]

dataset	exon_25_percentile	exon_50_percentile	exon_75_percentile	offset_25_percentile	offset_50_percentile	offset_75_percentile	
mRNA	25.0	36.0	51.0	15.0	23.0	35.0
lncRNA	21.0	30.0	44.0	13.0	21.0	32.0
Intergenic	22.0	33.0	49.0	15.0	24.0	38.0
Antisense	25.0	37.0	56.0	17.0	28.0	44.0
Intronic	21.0	31.0	46.0	14.0	23.0	36.0
