# Supplementary material for: The human genome contains over a million autonomous exons
Source: Genome Res. 2023 Nov;33(11):1865–78. doi: 10.1101/gr.277792.123 (PMC10760453; doi:10.1101/gr.277792.123)
Supplement: Supplement 2 [file Supplemental_data.zip › data_zip/4F.txt]

MaxEntScan_range	fraction
[0, 4]	0.19525065963060687
[4, 6]	0.16273229532898043
[6, 8]	0.13703316544711583
[8, 10]	0.10893702220604295
[10, 15]	0.0886208704771893
