# Supplementary material for: The human genome contains over a million autonomous exons
Source: Genome Res. 2023 Nov;33(11):1865–78. doi: 10.1101/gr.277792.123 (PMC10760453; doi:10.1101/gr.277792.123)
Supplement: Supplement 2 [file Supplemental_data.zip › data_zip/4G_Intergenic.txt]

exon_count	scores
489.0	0.35341981053352356
816.0	0.2042199671268463
580.0	0.00036221134359948337
8778.0	0.7388218641281128
463.0	0.9584571719169617
230.0	0.05446258932352066
1806.0	0.39054134488105774
6946.0	0.6633089184761047
1865.0	0.08777261525392532
210.0	0.5912456512451172
1087.0	0.2992696762084961
158.0	0.4165112376213074
276.0	0.06257907301187515
6109.0	0.9009746313095093
160.0	0.029073819518089294
245.0	0.09464168548583984
612.0	0.047795675694942474
2453.0	0.5537985563278198
1225.0	0.3772485852241516
163.0	0.3966246247291565
10918.0	0.7776811122894287
5916.0	0.0035467538982629776
262.0	0.00940878875553608
1296.0	0.9161580801010132
140.0	0.006559022702276707
1046.0	0.3255336582660675
122.0	0.06599201261997223
4814.0	0.7897013425827026
362.0	0.6358919739723206
3451.0	0.9743301272392273
1118.0	0.7461613416671753
5167.0	0.07566823065280914
5367.0	0.9440153241157532
322.0	0.44412630796432495
961.0	0.8107086420059204
2096.0	0.8304221034049988
107.0	0.44064560532569885
202.0	0.010100653395056725
2836.0	0.9970623850822449
1384.0	0.9178668260574341
115.0	0.6494743227958679
375.0	0.9494608044624329
607.0	0.44535985589027405
349.0	0.04862668365240097
1780.0	0.8192996978759766
2238.0	0.548317551612854
184.0	0.0003159486223012209
622.0	0.05717989802360535
1195.0	0.3980935215950012
1617.0	0.8206361532211304
611.0	0.526544451713562
1433.0	0.5776389837265015
20613.0	0.969708263874054
655.0	0.28597790002822876
1574.0	0.12690511345863342
278.0	0.020188352093100548
114.0	0.2934396266937256
126.0	0.2558705806732178
187.0	0.4205900728702545
165.0	0.3042152523994446
347.0	0.19194510579109192
120.0	0.022928468883037567
921.0	0.8364775776863098
213.0	0.0010450644185766578
12489.0	0.05881599336862564
671.0	0.17640864849090576
1161.0	0.2237730324268341
118.0	6.168004347273381e-07
128.0	0.2742428779602051
105.0	7.4548165684973355e-06
2308.0	0.14965423941612244
443.0	0.07439444959163666
1116.0	0.17849242687225342
125.0	0.15912193059921265
1059.0	0.7010114192962646
191.0	0.749640166759491
4335.0	0.0008806439000181854
2588.0	0.02163221873342991
263.0	0.21749787032604218
207.0	0.0240470077842474
843.0	0.5903411507606506
622.0	0.5350687503814697
263.0	0.03449777141213417
2812.0	0.25082358717918396
13264.0	0.9578896760940552
5568.0	0.6455134153366089
131.0	0.7120885252952576
132.0	0.3923761248588562
427.0	0.1230541467666626
1851.0	0.8037420511245728
125.0	0.16498592495918274
3856.0	0.5151563286781311
1206.0	0.5855766534805298
400.0	0.1148473247885704
1291.0	0.18633393943309784
1587.0	0.21711118519306183
4565.0	0.6762263178825378
120.0	0.49275532364845276
233.0	0.03932099789381027
432.0	0.457559198141098
349.0	0.020835861563682556
735.0	0.7354041337966919
184.0	0.27256420254707336
110.0	0.11965963989496231
4892.0	0.8052088022232056
5093.0	0.7892071604728699
971.0	0.025163233280181885
485.0	0.07444515824317932
144.0	0.08859428018331528
244.0	0.4647497534751892
101.0	2.328851041966118e-05
156.0	0.17461274564266205
287.0	0.12955477833747864
116.0	0.17101682722568512
368.0	0.12684501707553864
657.0	0.4982071816921234
468.0	0.0017274406272917986
226.0	0.4690987169742584
499.0	0.9292799830436707
7627.0	0.3644960820674896
621.0	0.0018408683827146888
203.0	0.07870852947235107
454.0	0.2972841262817383
1874.0	0.03459630161523819
955.0	0.018039055168628693
4559.0	0.9699504971504211
124.0	0.12752540409564972
6548.0	0.7314322590827942
382.0	0.048403095453977585
537.0	0.22559019923210144
155.0	0.19736286997795105
19968.0	0.9846966862678528
1679.0	0.9960419535636902
884.0	0.4090818464756012
887.0	0.4843088984489441
10897.0	0.8640302419662476
1076.0	0.5733682513237
332.0	0.09735024720430374
587.0	0.0013394966954365373
287.0	0.01012544147670269
178.0	0.1620994508266449
2357.0	0.9624859094619751
125.0	0.5908823609352112
9555.0	0.8610410690307617
348.0	0.3024684488773346
1097.0	0.02530718222260475
394.0	0.04313207417726517
394.0	0.007931587286293507
173.0	0.6619032621383667
547.0	0.560869574546814
6362.0	0.9751029014587402
486.0	0.0278820488601923
1982.0	0.12323262542486191
234.0	0.014815817587077618
484.0	0.7283130884170532
390.0	0.02979341708123684
656.0	0.7687331438064575
279.0	0.1743030846118927
121.0	0.1757187843322754
212.0	0.2551203966140747
250.0	0.05573993921279907
2520.0	0.4596535563468933
230.0	0.18388816714286804
316.0	0.0290626622736454
414.0	0.07987546920776367
4588.0	0.012994067743420601
2459.0	0.05207695811986923
3961.0	0.09508748352527618
21396.0	0.9404209852218628
242.0	0.013695947825908661
121.0	0.04028485342860222
519.0	0.07168318331241608
6902.0	0.1860514134168625
1340.0	0.12575815618038177
260.0	0.20814712345600128
649.0	0.8872607946395874
669.0	0.6604844331741333
1949.0	0.3842296004295349
6364.0	0.08072751015424728
7517.0	0.9950917959213257
2518.0	0.11961445957422256
1220.0	0.5011399388313293
463.0	0.05600587651133537
165.0	0.055447064340114594
779.0	0.591515839099884
1188.0	0.6747785806655884
329.0	0.07674237340688705
101.0	0.5314504504203796
106.0	0.025637183338403702
912.0	0.11845706403255463
297.0	0.26313766837120056
1211.0	0.3879343867301941
893.0	0.009771151468157768
3093.0	0.9502406120300293
168.0	0.03010275401175022
989.0	0.12717916071414948
2213.0	0.5570488572120667
1179.0	0.412355899810791
357.0	0.3146260976791382
21297.0	0.9852007627487183
3556.0	0.04100582003593445
345.0	0.2940991222858429
8605.0	0.9375890493392944
347.0	0.03513314202427864
3752.0	0.06778087466955185
22542.0	0.935274600982666
1260.0	0.023416105657815933
11935.0	0.9044834971427917
245.0	0.01653316617012024
568.0	0.47740936279296875
5287.0	0.804678738117218
405.0	0.8642268180847168
907.0	0.1300206184387207
2111.0	0.3822689354419708
519.0	0.3126826882362366
3168.0	0.9247562289237976
181.0	0.04179651290178299
201.0	0.9159568548202515
1640.0	0.0030575445853173733
816.0	0.6029645204544067
554.0	0.18390342593193054
3283.0	0.9759534001350403
52282.0	0.9961057901382446
4147.0	0.09742037951946259
430.0	0.008280033245682716
344.0	0.2602301836013794
1064.0	0.7211533784866333
180.0	0.06488059461116791
364.0	0.04738941788673401
554.0	0.5264307260513306
10948.0	0.7796748876571655
3327.0	0.11496073007583618
110.0	0.00043063765042461455
249.0	0.23397676646709442
240.0	0.3482763171195984
1348.0	0.04285575449466705
6658.0	0.5896549820899963
1137.0	0.5106781721115112
2127.0	0.06763142347335815
547.0	0.0029805912636220455
379.0	0.2121867686510086
2615.0	0.9577773213386536
2321.0	0.007970908656716347
274.0	0.3243350386619568
120.0	0.3275372087955475
5002.0	0.6046919226646423
288.0	0.0686119943857193
142.0	0.31448549032211304
840.0	0.7987219095230103
41479.0	0.993599534034729
105.0	0.9125935435295105
1921.0	0.590532660484314
219.0	0.06132741644978523
810.0	0.4386819303035736
4248.0	0.6467262506484985
796.0	0.2764970660209656
1262.0	0.4024280607700348
1853.0	0.8783271908760071
2663.0	0.39698460698127747
12917.0	0.9753013849258423
1833.0	0.03224306181073189
171.0	0.7788034677505493
8442.0	0.26000404357910156
1619.0	0.4882047176361084
485.0	0.011005591601133347
4074.0	0.2548310160636902
100.0	0.5970339775085449
521.0	0.3096987307071686
321.0	0.014192134141921997
212.0	0.19864699244499207
200.0	0.3943999707698822
1310.0	0.24738185107707977
11225.0	0.1429087519645691
120.0	0.1428631991147995
523.0	0.010711927898228168
548.0	0.17183512449264526
2480.0	0.1916693150997162
982.0	0.3126312792301178
156.0	0.09484539926052094
2881.0	0.270534485578537
650.0	0.03223097696900368
106.0	0.1874087005853653
2116.0	0.6250705122947693
4131.0	0.9858942031860352
451.0	8.682054613018408e-06
1475.0	0.3806920647621155
218.0	0.2785397171974182
1065.0	0.9704141616821289
420.0	0.4016893804073334
177.0	0.6391328573226929
10786.0	0.8511889576911926
289.0	0.16158005595207214
2450.0	0.7055796384811401
3074.0	0.8233702778816223
217.0	0.1446579545736313
247.0	0.3239876925945282
4005.0	0.5691121220588684
183.0	0.060348618775606155
783.0	0.5711669325828552
5955.0	0.45946329832077026
160.0	0.16916312277317047
102.0	0.0062643857672810555
883.0	0.47684645652770996
224.0	0.1463274508714676
249.0	0.19315020740032196
2671.0	0.4810946583747864
23647.0	0.787021815776825
164.0	0.05712286755442619
271.0	0.005079218652099371
1474.0	0.42861396074295044
3344.0	0.033477090299129486
1684.0	0.23903965950012207
2376.0	0.32943472266197205
2983.0	0.7115402817726135
1047.0	0.06491183489561081
212.0	0.9433125257492065
437.0	0.2162124216556549
154.0	5.230003807810135e-05
553.0	0.00866005290299654
753.0	0.03700320050120354
681.0	0.8095178604125977
3256.0	0.7610262632369995
119.0	0.008990499190986156
138.0	0.5297303199768066
127.0	0.726974606513977
1557.0	0.7965936064720154
1083.0	0.5078988671302795
964.0	0.07581101357936859
191.0	0.2401418387889862
1922.0	0.8465670347213745
316.0	0.015976060181856155
1161.0	0.5080049633979797
191.0	0.41029590368270874
1175.0	0.6888172030448914
18355.0	0.8060730695724487
203.0	0.38673362135887146
292.0	0.4820637106895447
455.0	0.00347662391141057
105.0	0.0054482631385326385
160.0	0.5049527883529663
300.0	0.6351010799407959
328.0	0.3793920576572418
4355.0	0.8513543009757996
8416.0	0.7876721024513245
11258.0	0.9360103607177734
154.0	0.6994363069534302
231.0	0.028534114360809326
13264.0	0.26932141184806824
5971.0	0.8434435725212097
657.0	0.5204607248306274
327.0	0.139449343085289
107.0	0.004013978876173496
273.0	0.26942920684814453
8101.0	0.6140703558921814
469.0	0.3221561014652252
251.0	0.0708647221326828
4631.0	0.8643323183059692
131.0	0.00399826280772686
288.0	0.043504271656274796
114.0	0.0108180595561862
359.0	0.16842572391033173
144.0	0.09771664440631866
1823.0	0.017840173095464706
1204.0	0.9372411966323853
713.0	0.055876411497592926
379.0	0.17229008674621582
209.0	0.038271524012088776
904.0	0.01710931770503521
119.0	0.03401754051446915
2177.0	0.6094376444816589
1941.0	0.46413058042526245
1532.0	0.5634987950325012
163.0	0.38486340641975403
822.0	0.8339923620223999
165.0	0.1596435308456421
16246.0	0.6481608152389526
195.0	0.500470757484436
463.0	0.12129122018814087
143.0	0.15525993704795837
2102.0	0.22072505950927734
1215.0	0.14472809433937073
999.0	0.014660361222922802
9202.0	0.8100364804267883
2640.0	1.801510006771423e-05
874.0	0.01117777731269598
667.0	0.029761577025055885
627.0	0.1137852668762207
1923.0	0.42666345834732056
622.0	0.7786452770233154
115.0	0.04149091988801956
33828.0	0.3377266526222229
1994.0	0.935590386390686
339.0	0.04720214381814003
5346.0	0.6951028108596802
2707.0	0.3044479191303253
11266.0	0.9866843223571777
279.0	0.10912907123565674
845.0	0.07380078732967377
157.0	0.16384224593639374
1427.0	0.26405638456344604
2510.0	0.7122635841369629
17800.0	0.9276946783065796
136.0	0.07493514567613602
5582.0	0.9845153093338013
259.0	0.342720091342926
202.0	2.255803337902762e-05
28486.0	0.6865822076797485
331.0	0.07672448456287384
5261.0	0.8204370737075806
1262.0	0.5295317769050598
339.0	0.05574514716863632
7375.0	0.928324818611145
369.0	0.03722411394119263
3333.0	0.7267323732376099
153.0	0.26119306683540344
7931.0	0.9092060327529907
3120.0	0.1469535082578659
301.0	0.6886240839958191
110.0	0.06645292043685913
181.0	0.18039368093013763
394.0	0.10916505753993988
3689.0	0.15157335996627808
213.0	0.20229466259479523
7455.0	0.844223141670227
5697.0	0.7862576246261597
412.0	0.08124574273824692
1907.0	0.05023891478776932
3803.0	0.5617570281028748
14103.0	0.9910162687301636
439.0	0.36905646324157715
3658.0	0.994205117225647
306.0	0.8458534479141235
8131.0	0.6985639333724976
466.0	0.6129050850868225
427.0	0.33117061853408813
189.0	0.05993213504552841
172.0	0.3510890603065491
295.0	0.29220443964004517
5287.0	0.38428813219070435
1276.0	0.5968765020370483
416.0	0.655037522315979
1679.0	0.03900463879108429
552.0	0.657077431678772
1198.0	0.3536533713340759
231.0	0.3898856043815613
784.0	0.008502433076500893
24836.0	0.9956442713737488
9176.0	0.902313232421875
116.0	0.41689395904541016
193.0	0.3745161294937134
353.0	0.6411998271942139
1507.0	0.12721358239650726
11410.0	0.7954162955284119
998.0	0.12594351172447205
954.0	0.5027393102645874
134.0	0.047863446176052094
239.0	0.22153759002685547
100.0	0.0009339917451143265
3264.0	0.46463626623153687
237.0	0.42968320846557617
511.0	0.005086281802505255
105.0	0.8966975212097168
378.0	0.1047593355178833
1348.0	0.5602067708969116
1798.0	0.5556231737136841
1081.0	0.052551478147506714
476.0	0.22871354222297668
2979.0	0.24580201506614685
173.0	0.8769668340682983
1004.0	0.49316105246543884
1710.0	0.029301177710294724
1415.0	0.10740029811859131
1545.0	0.5095254778862
31117.0	0.9901344180107117
6226.0	0.7000606060028076
292.0	0.1326422393321991
127.0	0.10757161676883698
896.0	0.20301151275634766
156.0	0.002781955059617758
101.0	0.0016467280220240355
412.0	0.057908374816179276
381.0	0.36307305097579956
221.0	0.6244071125984192
164.0	0.02546646073460579
123.0	0.002340800128877163
9187.0	0.6369491815567017
339.0	0.46989816427230835
228.0	0.2897573411464691
3779.0	0.3465494215488434
660.0	0.8034549951553345
5929.0	0.0252520889043808
185.0	0.04746690392494202
862.0	0.7599507570266724
218.0	0.17828914523124695
559.0	0.06767310202121735
4350.0	0.1623208224773407
2218.0	0.9884673953056335
975.0	0.17151311039924622
552.0	0.19256454706192017
180.0	0.8645452260971069
19349.0	0.9448912739753723
153.0	0.209102600812912
659.0	0.7944039106369019
817.0	0.7449361681938171
724.0	0.03835770860314369
140.0	0.09082390367984772
748.0	0.08676153421401978
2894.0	0.09237627685070038
5772.0	0.6947280168533325
4004.0	0.06018603965640068
244.0	0.00010126192501047626
1033.0	0.6709827184677124
198.0	0.22235873341560364
8450.0	0.26387935876846313
267.0	0.0004150829336140305
413.0	0.004294554702937603
7794.0	0.5568541288375854
835.0	0.04410472512245178
1003.0	0.47262391448020935
209.0	0.34143632650375366
158.0	0.016627337783575058
1818.0	0.07314553111791611
5910.0	0.9047471880912781
1128.0	0.6315230131149292
516.0	0.8422783613204956
2382.0	0.6275619268417358
1602.0	0.4348610043525696
23101.0	0.6980061531066895
5015.0	0.4124719202518463
759.0	0.009981067851185799
283.0	0.0003701796231325716
3943.0	0.8154926300048828
322.0	0.36613303422927856
1859.0	0.2219056636095047
265.0	0.27425819635391235
1247.0	0.016399288550019264
130.0	0.6829200983047485
499.0	0.052906669676303864
112.0	0.008886383846402168
261.0	0.001307851867750287
4810.0	0.9831897616386414
4835.0	0.1707756072282791
325.0	0.012468039989471436
109.0	0.05803874135017395
1920.0	0.9888084530830383
244.0	0.2488122433423996
2626.0	0.831508994102478
751.0	2.233558006992098e-05
852.0	0.3296014666557312
175.0	0.4692249894142151
156.0	0.3717169761657715
204.0	0.2450648546218872
100.0	0.1285579949617386
945.0	0.442066490650177
3893.0	0.059167612344026566
206.0	0.009804939851164818
223.0	0.3279915452003479
4248.0	0.9083765745162964
179.0	0.01981498673558235
372.0	0.6191376447677612
215.0	0.14687588810920715
784.0	0.1724601536989212
14312.0	0.928146481513977
337.0	0.006240529473870993
1381.0	0.00018395647930447012
4550.0	0.7204700708389282
154.0	0.025156086310744286
1710.0	0.05653484910726547
1760.0	0.47074761986732483
146.0	0.08083754777908325
5653.0	0.2529384195804596
215.0	0.024345217272639275
581.0	0.3134976625442505
203.0	0.07579309493303299
556.0	0.2741582989692688
688.0	0.23454613983631134
409.0	0.5528719425201416
539.0	0.0006923775072209537
3464.0	0.438819020986557
231.0	0.2815777063369751
19624.0	0.9913824200630188
110.0	0.01979455165565014
101.0	0.05500083044171333
412.0	0.16745726764202118
832.0	0.024662021547555923
3611.0	0.22163298726081848
375.0	0.10139896720647812
370.0	0.05626831203699112
286.0	0.8860295414924622
480.0	0.6066802740097046
426.0	0.1995248943567276
295.0	0.23428189754486084
11185.0	0.9679872393608093
389.0	0.5782025456428528
5038.0	0.9012614488601685
206.0	0.07299808412790298
969.0	0.05489581823348999
290.0	0.03391530364751816
867.0	0.007491284515708685
121.0	0.0034611322917044163
1639.0	0.13714207708835602
8708.0	0.31726744771003723
319.0	0.3958904445171356
1661.0	0.20815667510032654
767.0	0.014381194487214088
694.0	0.5251785516738892
186.0	0.2515173852443695
421.0	0.4245317578315735
144.0	0.014329558238387108
2929.0	0.14545975625514984
124.0	0.047430381178855896
158.0	0.055959396064281464
212.0	0.007978841662406921
1010.0	0.8510921597480774
5723.0	0.22349746525287628
2038.0	0.5568256378173828
8082.0	0.42277365922927856
456.0	0.6458330154418945
198.0	0.13956095278263092
463.0	0.019793875515460968
200.0	0.458820641040802
398.0	0.5161181092262268
514.0	0.015455812215805054
379.0	0.06966281682252884
1342.0	0.23847553133964539
743.0	0.913934588432312
149.0	0.09445896744728088
538.0	0.4177609086036682
7262.0	0.29466915130615234
1422.0	0.12060389667749405
2369.0	0.99217689037323
1670.0	0.6064178347587585
108.0	0.05121513456106186
173.0	0.3255816400051117
360.0	0.016281170770525932
153.0	0.02882477082312107
203.0	0.39080899953842163
18236.0	0.9478093385696411
574.0	0.005857194308191538
1046.0	0.22730961441993713
1199.0	0.8390165567398071
2728.0	0.591774582862854
1726.0	0.5930035710334778
804.0	0.906646728515625
112.0	6.6307743509241845e-06
548.0	0.09419407695531845
103.0	0.2020454704761505
321.0	0.6499065160751343
161.0	0.10139782726764679
206.0	0.027794580906629562
580.0	0.04839953035116196
1294.0	0.38496705889701843
1105.0	0.42884474992752075
122.0	0.2183978110551834
406.0	0.08451036363840103
2528.0	0.9828193783760071
15586.0	0.03219833970069885
623.0	0.772628128528595
755.0	0.927258312702179
137.0	0.04047931358218193
958.0	0.9921056032180786
1547.0	0.08718550950288773
251.0	0.015328126959502697
194.0	0.00022981842630542815
282.0	0.1182144433259964
1796.0	0.3510996997356415
195.0	0.4522365629673004
6433.0	0.6070660948753357
5450.0	0.8201963305473328
3613.0	0.6059678792953491
177.0	0.041196420788764954
3630.0	0.24864554405212402
166.0	0.006905240006744862
1386.0	0.7986974716186523
3407.0	0.6223968267440796
401.0	0.007206497248262167
329.0	0.23875164985656738
10348.0	0.6997675895690918
605.0	0.11581381410360336
1643.0	0.3506447374820709
102.0	0.12579235434532166
696.0	0.18513867259025574
519.0	0.7018338441848755
160.0	0.2774624228477478
2898.0	0.8628765940666199
168.0	0.30546945333480835
525.0	0.7212451100349426
1509.0	0.9995633959770203
149.0	0.2039649486541748
2465.0	0.7061675786972046
151.0	0.039822276681661606
925.0	0.37801775336265564
106.0	0.07982973754405975
8729.0	0.2811495363712311
3791.0	0.9971269369125366
278.0	0.11133898794651031
142.0	0.021022778004407883
5184.0	0.8627340197563171
2922.0	0.988825798034668
42583.0	0.8517022132873535
230.0	0.5634981393814087
247.0	0.17790764570236206
850.0	0.7440876364707947
17446.0	0.984752357006073
103.0	0.8691166043281555
320.0	0.07130065560340881
426.0	0.6841829419136047
259.0	0.326843798160553
302.0	5.1449886086629704e-05
1896.0	0.13172686100006104
230.0	0.06189294904470444
5784.0	0.3265795111656189
556.0	0.46120038628578186
1407.0	0.3600327968597412
6885.0	0.3731621205806732
26216.0	0.9792718887329102
669.0	0.37808817625045776
724.0	0.031929150223731995
19201.0	0.7981243133544922
503.0	0.054148297756910324
633.0	0.012296554632484913
231.0	0.2123604714870453
1636.0	0.7165918946266174
2313.0	0.05649373680353165
10393.0	0.40431278944015503
117.0	0.002275988459587097
5489.0	0.9949749112129211
3238.0	0.2859251797199249
924.0	0.1147366538643837
2510.0	0.19855108857154846
120.0	0.05009852722287178
257.0	2.7396876248531044e-05
532.0	0.07219864428043365
11908.0	0.5542540550231934
174.0	0.8791025876998901
212.0	3.703088441397995e-05
1283.0	0.044504426419734955
2214.0	0.30665862560272217
1592.0	0.004308111499994993
554.0	0.5413783192634583
154.0	0.5178167819976807
182.0	0.09231851994991302
211.0	0.10520569235086441
1431.0	0.4710663855075836
1044.0	0.0868929773569107
1971.0	0.3890592157840729
246.0	0.1354544758796692
2073.0	0.7569321393966675
180.0	0.13761508464813232
165.0	0.020442133769392967
114.0	0.6433168649673462
238.0	0.10673961788415909
376.0	0.33115965127944946
912.0	0.5909824967384338
120.0	0.4910071790218353
506.0	0.012365328148007393
1995.0	0.006377199199050665
569.0	0.12326405942440033
17457.0	0.9945037961006165
577.0	0.5507785081863403
390.0	0.02194528467953205
101.0	0.14483830332756042
171.0	0.025985360145568848
10044.0	0.8071773648262024
429.0	0.8044684529304504
161.0	0.019374821335077286
18835.0	0.948224663734436
845.0	0.7548965215682983
1132.0	0.2803981900215149
394.0	0.9820306897163391
600.0	0.48957714438438416
6481.0	0.40607571601867676
5886.0	0.3140466809272766
4279.0	0.009368876926600933
1146.0	0.0203417856246233
3942.0	0.5765382647514343
122.0	0.04584982618689537
5227.0	0.6792396306991577
134.0	0.037295203655958176
832.0	0.3408803939819336
321.0	0.27382928133010864
2275.0	0.917984127998352
178.0	0.007330301217734814
615.0	0.9093424081802368
380.0	0.41269129514694214
267.0	0.11608526855707169
1470.0	0.10009162127971649
431.0	0.3471440374851227
984.0	0.594153106212616
3133.0	0.8971964120864868
159.0	0.026310820132493973
705.0	0.00899948738515377
954.0	0.9825714230537415
167.0	0.357880175113678
392.0	0.4771685004234314
687.0	0.06876930594444275
266.0	0.1235649585723877
212.0	0.393889456987381
172.0	0.04161583632230759
9818.0	0.531220555305481
274.0	0.5894371271133423
219.0	0.979481041431427
372.0	0.5515766143798828
546.0	0.8834460377693176
4263.0	0.5241079330444336
411.0	0.007501032203435898
1238.0	0.41574254631996155
121.0	0.805446982383728
2115.0	0.9978168606758118
9758.0	0.9520879983901978
323.0	0.24724259972572327
587.0	0.004480804782360792
807.0	0.08869007974863052
173.0	0.17149199545383453
621.0	0.21646563708782196
4459.0	0.37445303797721863
613.0	0.2616831064224243
1770.0	0.7973452210426331
459.0	0.2044266164302826
116.0	0.0004893769510090351
3793.0	0.6129810810089111
251.0	0.004710887558758259
166.0	0.5816614627838135
2398.0	0.15265263617038727
248.0	0.023246867582201958
118.0	0.02266019396483898
456.0	0.509871780872345
201.0	0.23832273483276367
187.0	0.9682502746582031
407.0	0.6142498850822449
380.0	0.1398783177137375
2237.0	0.694868266582489
249.0	0.045906804502010345
182.0	0.057428766041994095
5734.0	0.968337893486023
643.0	0.06473927199840546
106.0	0.7203864455223083
2208.0	0.4456406533718109
176.0	0.13162004947662354
829.0	0.008304454386234283
454.0	0.25561589002609253
4090.0	0.946885883808136
152.0	0.19013769924640656
119.0	0.04517332464456558
5930.0	0.6420667767524719
2529.0	0.36292627453804016
121.0	0.04204965755343437
7328.0	0.41413021087646484
12564.0	0.9470916986465454
364.0	0.22254331409931183
382.0	0.6114715933799744
700.0	0.1825939118862152
179.0	0.07948093861341476
175.0	0.42366060614585876
26541.0	0.9980409741401672
617.0	0.1566738784313202
5773.0	0.7242804765701294
8414.0	0.8268288373947144
204.0	0.011541706509888172
9743.0	0.4922023415565491
1766.0	0.19761712849140167
245.0	0.25616592168807983
3928.0	0.7594542503356934
269.0	0.032798297703266144
1249.0	0.019681856036186218
2968.0	0.0077400654554367065
230.0	0.04103522375226021
4658.0	0.9587148427963257
140.0	0.007717224303632975
384.0	0.037043649703264236
1258.0	0.31704455614089966
319.0	0.010574033483862877
141.0	0.17027562856674194
141.0	0.008968721143901348
6266.0	0.48863324522972107
758.0	0.3765079975128174
3505.0	0.06156758591532707
122.0	0.0074615017510950565
140.0	0.014135807752609253
106.0	0.010614016093313694
796.0	0.2835436463356018
11741.0	0.9906138181686401
5581.0	0.13841679692268372
23767.0	0.9958943128585815
468.0	0.2477615773677826
1111.0	0.8699113130569458
150.0	0.06434015929698944
1493.0	0.4575725197792053
126.0	0.020287862047553062
210.0	0.009140179492533207
3234.0	0.03705938905477524
303.0	0.545189619064331
230.0	0.16191132366657257
9862.0	0.3518955707550049
7566.0	0.4093209207057953
1375.0	0.9860129356384277
6063.0	0.7122291922569275
112.0	0.2803519070148468
1241.0	0.382169246673584
554.0	0.457802951335907
181.0	0.41423672437667847
1417.0	0.04456837847828865
3050.0	0.13938039541244507
1488.0	0.7233498096466064
2153.0	0.06784917414188385
559.0	0.20638206601142883
7352.0	0.9390799403190613
114.0	0.2568689286708832
5551.0	0.08759795874357224
264.0	0.4083023965358734
131.0	0.1635868102312088
284.0	0.6656944155693054
5973.0	0.7659503221511841
16333.0	0.9417898058891296
267.0	0.0686093121767044
158.0	0.23486098647117615
129.0	0.33657732605934143
259.0	0.6767951250076294
19567.0	0.9390708208084106
897.0	0.0007142852409742773
1934.0	0.0001365440693916753
750.0	0.6726627945899963
125.0	7.95100822870154e-06
163.0	0.00036780888331122696
280.0	0.4535074830055237
148.0	0.5294049382209778
543.0	0.22987398505210876
972.0	0.4444948136806488
1229.0	0.6204301118850708
900.0	0.28886377811431885
154.0	0.0005234722630120814
122.0	0.1693871170282364
10838.0	0.5907146334648132
311.0	0.3515693247318268
3546.0	0.7762202024459839
2018.0	0.516768217086792
250.0	0.25890958309173584
182.0	0.4034992754459381
967.0	0.5787484049797058
2571.0	0.6350539326667786
997.0	0.2666061818599701
2251.0	0.9933422803878784
526.0	0.09681253135204315
173.0	0.0063954866491258144
115.0	0.15522710978984833
172.0	0.00048477653763256967
644.0	0.1443801373243332
3532.0	0.18229809403419495
892.0	0.22199706733226776
442.0	0.03047020733356476
246.0	0.8159270286560059
1735.0	0.1188235729932785
543.0	0.736907422542572
2070.0	0.7964091300964355
1211.0	0.1614043414592743
1726.0	0.9622935056686401
2111.0	0.18823671340942383
4083.0	0.8352400660514832
283.0	0.018337056040763855
5182.0	0.557431161403656
3038.0	0.03624489903450012
2651.0	0.40368300676345825
599.0	0.5301592350006104
568.0	0.0020274287089705467
5230.0	0.5897188186645508
154.0	0.0851592868566513
126.0	0.02497490495443344
497.0	0.43630465865135193
1385.0	0.2401496171951294
209.0	0.030879955738782883
5238.0	0.5517712831497192
983.0	0.6096934080123901
280.0	0.5618571043014526
717.0	0.07230240106582642
543.0	0.8061213493347168
113.0	0.4070330560207367
216.0	0.08584828674793243
173.0	0.4085768163204193
169.0	0.8223389387130737
265.0	0.5576024651527405
4790.0	0.483966588973999
246.0	0.12894417345523834
183.0	0.057581983506679535
139.0	0.799078643321991
548.0	0.0919542908668518
124.0	0.12672485411167145
326.0	0.13671407103538513
309.0	0.8092930912971497
31168.0	0.9693643450737
357.0	0.002664505271241069
569.0	0.03339976817369461
299.0	0.9463348388671875
286.0	0.02701304294168949
536.0	0.9909458160400391
3267.0	0.46989354491233826
263.0	0.01803618110716343
19938.0	0.9313046336174011
3426.0	0.6069673299789429
207.0	0.498483270406723
1831.0	0.6382417678833008
260.0	0.5921670794487
779.0	0.08149726688861847
126.0	0.0164553951472044
634.0	0.004475268069654703
130.0	0.12418488413095474
3076.0	0.03830423206090927
474.0	0.010043445974588394
168.0	0.9424921274185181
331.0	0.9309948682785034
285.0	0.023715484887361526
253.0	0.022017281502485275
4936.0	0.7959979772567749
883.0	0.5411564707756042
400.0	0.615046501159668
686.0	0.5477341413497925
318.0	0.0016812874237075448
441.0	0.7904416918754578
290.0	0.01028421800583601
10482.0	0.954940140247345
560.0	0.8542178869247437
1701.0	0.5428717136383057
877.0	0.96900874376297
126.0	0.3718482255935669
5026.0	0.8500736355781555
4866.0	0.9441436529159546
3143.0	0.49724331498146057
5147.0	0.8967275619506836
573.0	0.030027994886040688
136.0	0.445728600025177
319.0	0.34947311878204346
17861.0	0.8961693048477173
7835.0	0.5200149416923523
322.0	0.6160836219787598
303.0	0.020807117223739624
1515.0	0.35007116198539734
1148.0	0.2694006860256195
788.0	0.21073687076568604
17161.0	0.8286219835281372
34495.0	0.6836832761764526
4042.0	0.9894300699234009
130.0	0.03348548710346222
3019.0	0.3384608328342438
1208.0	0.2183367758989334
145.0	0.00021163556084502488
3146.0	0.32979267835617065
4289.0	0.5339949727058411
161.0	0.4926491677761078
582.0	0.3546190857887268
209.0	0.13437719643115997
4051.0	0.9530073404312134
2726.0	0.5010761022567749
467.0	0.07176320999860764
183.0	0.11931423097848892
6062.0	0.9506125450134277
450.0	0.46326103806495667
124.0	0.2725411057472229
1758.0	0.6333726048469543
105.0	0.008429080247879028
4567.0	0.2772611379623413
303.0	0.02383023127913475
10476.0	0.933165431022644
211.0	0.8848563432693481
201.0	0.021613504737615585
126.0	0.0014881922397762537
14733.0	0.07625779509544373
134.0	0.019164111465215683
460.0	0.7421227693557739
270.0	5.144802344148047e-05
319.0	0.13898040354251862
5168.0	0.714156448841095
8533.0	0.08248407393693924
1019.0	0.4261268675327301
1695.0	0.01809288188815117
287.0	0.3535190522670746
3632.0	0.18772146105766296
3608.0	0.2124476134777069
4009.0	0.6579071283340454
365.0	0.04079233855009079
409.0	0.10614718496799469
3929.0	0.6283162236213684
15791.0	0.9520028829574585
417.0	0.04813770204782486
241.0	0.5259414911270142
1378.0	0.4980158805847168
1417.0	0.49243202805519104
1484.0	0.30466169118881226
960.0	0.16618099808692932
139.0	0.05430933088064194
1410.0	0.2877720892429352
186.0	0.002594845835119486
558.0	0.8206260800361633
2344.0	0.39998316764831543
164.0	0.12341634184122086
222.0	0.10116872936487198
221.0	0.8993020057678223
7349.0	0.15761347115039825
521.0	0.49485230445861816
7999.0	0.16713416576385498
4820.0	0.5450197458267212
327.0	0.022843100130558014
177.0	0.06593120843172073
117.0	7.420149631798267e-05
3133.0	0.01360851526260376
1109.0	0.18812234699726105
1716.0	0.20665645599365234
4022.0	0.5091711282730103
5407.0	0.5241279006004333
2080.0	0.8333536386489868
985.0	0.9718340039253235
332.0	0.08845579624176025
283.0	5.833557224832475e-06
479.0	0.0607348307967186
230.0	0.10364638268947601
103.0	0.9427650570869446
1150.0	0.3718717098236084
4762.0	0.5383599996566772
147.0	0.07835604250431061
9881.0	0.07885754853487015
1410.0	0.8959578275680542
4364.0	0.4468177855014801
303.0	0.11517491191625595
130.0	0.4057232737541199
1444.0	0.81121426820755
413.0	0.8836072683334351
1026.0	0.7144681811332703
324.0	0.7708063125610352
1509.0	0.6682667136192322
12268.0	0.9452735185623169
211.0	0.28385621309280396
145.0	0.2029811590909958
4864.0	0.6247025728225708
5003.0	0.014979472383856773
1836.0	0.5603200793266296
319.0	0.7437753677368164
219.0	0.09504459798336029
152.0	0.023794323205947876
2637.0	0.988640308380127
1564.0	0.4803999364376068
1632.0	0.496223509311676
129.0	0.7380364537239075
4513.0	0.9412955045700073
173.0	0.47240734100341797
169.0	0.023863451555371284
1151.0	0.284116268157959
205.0	0.21717648208141327
255.0	0.6666359901428223
17308.0	0.9318506121635437
177.0	0.05192605406045914
654.0	0.666522741317749
384.0	0.269398957490921
4267.0	0.5585317611694336
1651.0	0.7585532665252686
421.0	0.00026240263832733035
262.0	0.49324455857276917
123.0	0.10449962317943573
201.0	0.03429320827126503
1611.0	0.7373369932174683
1318.0	0.5112069249153137
1553.0	0.07058046013116837
969.0	0.1486743539571762
376.0	0.3564552664756775
11799.0	0.9688173532485962
3612.0	0.48913663625717163
213.0	0.07403189688920975
341.0	0.008929498493671417
584.0	0.5019622445106506
102.0	0.21464404463768005
503.0	0.10089315474033356
155.0	4.831375918001868e-05
8544.0	0.26518887281417847
194.0	0.7475278973579407
791.0	0.1351289451122284
421.0	0.1819019615650177
4919.0	0.03897026553750038
1212.0	0.4930405020713806
4267.0	0.413815975189209
137.0	0.14368471503257751
114.0	0.04214588925242424
1951.0	0.5572493672370911
199.0	0.1829213798046112
3996.0	0.6546651124954224
789.0	0.13143551349639893
221.0	0.1662101447582245
25090.0	0.9705193638801575
1192.0	0.9309839010238647
30609.0	0.19550912082195282
3811.0	0.9199639558792114
151.0	0.35954660177230835
196.0	0.6882002949714661
440.0	0.12320271879434586
13417.0	0.47872409224510193
474.0	0.8220831751823425
199.0	0.011917034164071083
159.0	0.19529962539672852
462.0	0.9871980547904968
1036.0	0.4246687889099121
117.0	0.03035901114344597
354.0	0.41450953483581543
7160.0	0.5120089054107666
374.0	0.13520193099975586
3977.0	0.9589033126831055
199.0	0.2280275523662567
937.0	0.07028790563344955
2956.0	0.49361053109169006
80510.0	0.9909249544143677
1749.0	0.3944290280342102
181.0	0.017418403178453445
139.0	0.3021732270717621
183.0	0.2514645457267761
14256.0	0.474168598651886
7096.0	0.9531615376472473
2788.0	0.05583314225077629
361.0	0.29678985476493835
283.0	0.1301470696926117
119.0	0.3478070795536041
482.0	0.4407013952732086
124.0	0.02103041484951973
108.0	0.7710254788398743
239.0	0.44744428992271423
1332.0	0.09948880225419998
26128.0	0.4116724133491516
128.0	0.06745077669620514
152.0	0.023689156398177147
52889.0	0.6310661435127258
868.0	0.05238194391131401
441.0	0.0667516440153122
296.0	0.7894039154052734
1460.0	0.7576586604118347
414.0	0.33027833700180054
4294.0	0.05098431557416916
251.0	0.031968843191862106
737.0	0.26223236322402954
633.0	0.5963302850723267
205.0	0.06822323799133301
1075.0	0.014316353015601635
5100.0	0.9908369183540344
191.0	0.0523926243185997
402.0	0.02997499145567417
255.0	0.20888134837150574
176.0	0.15905627608299255
828.0	0.9586259126663208
158.0	0.004701846744865179
1242.0	0.013122392818331718
1237.0	0.9072777628898621
129.0	0.2030627280473709
278.0	0.15397506952285767
264.0	0.8941248059272766
560.0	0.029743626713752747
831.0	0.22332556545734406
621.0	0.9828438758850098
1362.0	0.013575315475463867
125.0	0.10985706001520157
9470.0	0.20328107476234436
171.0	0.38451114296913147
1546.0	0.3566412627696991
899.0	0.04675908014178276
336.0	0.07857899367809296
216.0	0.19388248026371002
602.0	0.3258506655693054
179.0	0.11963546276092529
3970.0	0.42650336027145386
5750.0	0.043647851794958115
2614.0	0.871100127696991
27674.0	0.9872428774833679
208.0	0.22493121027946472
4732.0	0.9897483587265015
159.0	0.0001934027241077274
11840.0	0.2411728799343109
240.0	0.2207934409379959
138.0	0.40635624527931213
1632.0	0.35838237404823303
174.0	0.051161088049411774
1768.0	0.3471240699291229
8330.0	0.1670840084552765
296.0	0.7358280420303345
135.0	0.0043207504786551
794.0	0.5458768606185913
6596.0	0.1620895117521286
119.0	0.9651848673820496
5854.0	0.7401401400566101
937.0	0.36868056654930115
241.0	0.20771130919456482
3984.0	0.508825421333313
100.0	0.010106303729116917
7429.0	0.3430722951889038
619.0	0.061024028807878494
266.0	0.030015507712960243
254.0	0.16785460710525513
1564.0	0.9897615313529968
223.0	0.04782930761575699
135.0	0.7355835437774658
36542.0	0.9113235473632812
594.0	0.057087492197752
770.0	0.921726405620575
2660.0	0.5863133668899536
233.0	0.2814217805862427
1888.0	0.4737185537815094
424.0	0.0049495757557451725
111.0	0.16858221590518951
774.0	0.34947511553764343
105.0	0.07472698390483856
13418.0	0.9030581712722778
561.0	0.7332618832588196
104.0	0.4606637954711914
241.0	0.15685665607452393
277.0	0.008519681170582771
1149.0	0.9870690107345581
101.0	0.07287745922803879
250.0	0.3905821442604065
137.0	0.06658387929201126
3151.0	0.393541157245636
193.0	0.340731680393219
3301.0	0.9778426885604858
23954.0	0.5254913568496704
244.0	0.05362318828701973
279.0	0.04032557085156441
212.0	0.040997885167598724
12348.0	0.6154735088348389
1897.0	0.9461308717727661
3121.0	0.4279794692993164
5917.0	0.5165847539901733
4310.0	0.6150622367858887
472.0	0.8539336919784546
345.0	0.7838772535324097
209.0	0.0912175253033638
1395.0	0.2879032492637634
6448.0	0.5017070174217224
2754.0	0.24546770751476288
192.0	0.0033508259803056717
231.0	0.3228212296962738
1453.0	0.006912278942763805
277.0	0.06538325548171997
246.0	0.00041172312921844423
237.0	0.6634135246276855
478.0	0.950041651725769
4675.0	0.8072746396064758
212.0	0.7711890935897827
158.0	0.02388850972056389
576.0	0.024936474859714508
10099.0	0.13780644536018372
103.0	0.040450941771268845
949.0	0.3124057650566101
2184.0	0.4485248625278473
1702.0	0.5742517709732056
151.0	0.015597851946949959
707.0	0.12374144792556763
159.0	0.26663440465927124
153.0	0.07262170314788818
7527.0	0.8623261451721191
125.0	0.008405804634094238
191.0	0.15873785316944122
215.0	2.5416369680897333e-05
311.0	0.0239473395049572
170.0	0.14086410403251648
145.0	0.005691776517778635
166.0	0.5599802136421204
533.0	0.5818980932235718
920.0	0.17438292503356934
7045.0	0.06397341191768646
14621.0	0.7192108631134033
4021.0	0.5784990787506104
16782.0	0.9971323013305664
628.0	0.006334723439067602
2472.0	0.5400174856185913
186.0	0.15893545746803284
2245.0	0.045889779925346375
600.0	0.18048980832099915
660.0	0.07778307050466537
259.0	0.2901856005191803
6226.0	0.3478964567184448
996.0	0.0029696007259190083
714.0	0.07610972970724106
764.0	0.12312004715204239
1213.0	0.22928909957408905
3073.0	0.9648637771606445
236.0	0.01634017564356327
271.0	0.15741431713104248
324.0	0.44498175382614136
293.0	0.0001867579558165744
1415.0	0.39996910095214844
474.0	0.6993923187255859
3909.0	0.1198052316904068
452.0	0.38039660453796387
408.0	0.20130383968353271
400.0	0.08898159116506577
176.0	0.12118279933929443
16002.0	0.9271467924118042
441.0	0.8115723729133606
22769.0	0.7779015302658081
512.0	0.4631463587284088
2785.0	0.18728205561637878
216.0	0.003986998461186886
923.0	0.8916645050048828
3364.0	0.4847216010093689
305.0	0.0023904189001768827
1748.0	0.32680684328079224
295.0	0.6642063856124878
487.0	0.3668938875198364
278.0	0.15021398663520813
147.0	0.9745974540710449
117.0	0.1926954686641693
33279.0	0.9906709790229797
1591.0	0.4011780619621277
2333.0	0.5388476252555847
227.0	0.21467235684394836
256.0	0.03537213057279587
3958.0	0.25131458044052124
108.0	0.00012889948266092688
2351.0	0.5634562373161316
1098.0	0.5667168498039246
3715.0	0.9642692804336548
142.0	0.007033509202301502
115.0	0.01576457917690277
189.0	0.4119683802127838
104.0	0.26419347524642944
1768.0	0.5194214582443237
3948.0	0.6734539270401001
404.0	0.45062947273254395
179.0	0.7650845050811768
173.0	0.2152039110660553
141.0	0.7594295144081116
188.0	0.44685178995132446
412.0	0.48739248514175415
134.0	0.3722389042377472
160.0	0.028869252651929855
7988.0	0.363288015127182
638.0	0.07184756547212601
486.0	0.06631062924861908
7774.0	0.9797819256782532
443.0	0.48432406783103943
2550.0	0.4088987410068512
360.0	0.08011901378631592
401.0	0.04864777252078056
2367.0	0.3684491515159607
2848.0	0.401806116104126
957.0	0.03514481708407402
175.0	0.4443856179714203
760.0	0.33013224601745605
239.0	0.3245224356651306
221.0	0.06635717302560806
2598.0	0.5563375353813171
2857.0	0.629660964012146
174.0	0.16040150821208954
3539.0	0.6714665293693542
372.0	0.0022847051732242107
8987.0	0.8104370832443237
134.0	0.21070484817028046
3452.0	0.6434851884841919
3552.0	0.34459859132766724
6762.0	0.9890295267105103
12735.0	0.5737346410751343
5981.0	0.16233180463314056
13179.0	0.8742498159408569
199.0	0.41045746207237244
176.0	0.17086993157863617
110.0	0.3929881155490875
124.0	0.3122042417526245
1902.0	0.5222944021224976
139.0	0.4245654046535492
5753.0	0.9704152941703796
414.0	0.3823935389518738
440.0	0.08720242232084274
12765.0	0.5908087491989136
17686.0	0.9045270681381226
847.0	0.9478110074996948
318.0	0.29237744212150574
111.0	0.19806525111198425
105.0	0.008619697764515877
5036.0	0.777215301990509
147.0	0.6782679557800293
426.0	0.050989460200071335
427.0	0.009272942319512367
723.0	0.3517698645591736
433.0	0.9938279390335083
339.0	0.7313992381095886
634.0	0.4714284837245941
883.0	0.6624724268913269
295.0	0.002393167931586504
700.0	8.323231304530054e-05
6315.0	0.9821645617485046
102.0	0.006941927131265402
220.0	0.12209278345108032
599.0	0.3878735899925232
2565.0	0.850533127784729
2269.0	0.22305917739868164
1970.0	0.009504119865596294
4103.0	0.06741909682750702
1667.0	0.11110825836658478
6567.0	0.7314966917037964
213.0	0.38661831617355347
3553.0	0.7284989356994629
5707.0	0.9253273010253906
157.0	0.024307219311594963
314.0	0.628208339214325
351.0	0.04997653514146805
982.0	0.18262264132499695
177.0	0.005258751101791859
3495.0	0.05658267065882683
205.0	0.4940361976623535
137.0	0.25377970933914185
2323.0	0.8443066477775574
598.0	0.08784052729606628
748.0	0.1362980306148529
588.0	0.39627209305763245
3774.0	0.8337672352790833
3367.0	0.6238888502120972
653.0	0.10337188094854355
19907.0	0.9819720387458801
2000.0	0.8795982599258423
108.0	0.004317981656640768
1841.0	0.7769040465354919
1135.0	0.004286018665879965
4379.0	0.49523836374282837
339.0	0.05994030088186264
477.0	0.053596802055835724
607.0	0.41910314559936523
3460.0	0.4654814302921295
8810.0	0.7014598846435547
1356.0	0.5562893152236938
496.0	0.0402904748916626
244.0	0.32464760541915894
1350.0	0.24585500359535217
1730.0	0.827476978302002
1012.0	0.34274545311927795
8114.0	0.8378119468688965
797.0	0.41748085618019104
519.0	0.1213563084602356
193.0	0.28599265217781067
4170.0	0.9122253656387329
1749.0	0.5082693696022034
1316.0	0.4315715730190277
105.0	0.26218295097351074
900.0	0.7184426784515381
135.0	0.3309381902217865
127.0	0.5736382603645325
219.0	0.1892053782939911
1138.0	0.08597113937139511
1379.0	0.4449141025543213
1183.0	0.228541761636734
244.0	0.00043336604721844196
267.0	0.019454192370176315
496.0	0.3208567500114441
267.0	0.32562190294265747
422.0	0.8527480959892273
3668.0	0.6479337215423584
4715.0	0.2790675163269043
2482.0	0.5805613398551941
1417.0	0.17337378859519958
410.0	0.022256258875131607
170.0	0.05204109102487564
3719.0	0.32625290751457214
302.0	0.25303512811660767
220.0	0.9676569700241089
809.0	0.5615028142929077
133.0	0.0910404771566391
119.0	1.985571907425765e-05
2098.0	0.46736979484558105
123.0	0.01639730855822563
126.0	0.19438156485557556
17847.0	0.31210964918136597
222.0	0.11978385597467422
539.0	0.10735776275396347
107.0	0.005199722480028868
151.0	0.5821990966796875
5147.0	0.9770428538322449
100.0	0.007538908626884222
201.0	0.31352078914642334
2045.0	0.5190889239311218
9192.0	0.9611369967460632
642.0	0.0778680071234703
140.0	0.33321481943130493
108.0	0.31777042150497437
442.0	0.1982400119304657
122.0	0.4628050923347473
979.0	0.06530192494392395
803.0	0.32294875383377075
492.0	0.5902897119522095
4646.0	0.32172340154647827
128.0	0.009511650539934635
125.0	0.05126769095659256
213.0	0.5733625292778015
174.0	0.46043485403060913
1513.0	0.2826116681098938
610.0	0.42684096097946167
165.0	0.10483548790216446
361.0	0.05171998590230942
11484.0	0.7656584978103638
5065.0	0.4245511591434479
632.0	0.17402271926403046
141.0	0.26937925815582275
1044.0	0.07539264857769012
447.0	0.07324476540088654
937.0	0.12017138302326202
2647.0	0.9513864517211914
654.0	0.10788995027542114
5473.0	0.9359650611877441
271.0	0.7647695541381836
138.0	0.027738619595766068
3180.0	0.5505156517028809
1653.0	0.9050313830375671
385.0	0.08372826874256134
182.0	0.0023345318622887135
244.0	0.7105014324188232
3908.0	0.09049414098262787
446.0	0.01817414164543152
2151.0	0.5816930532455444
134.0	0.002480408176779747
1901.0	0.8440302014350891
188.0	0.3112355172634125
113.0	0.057451166212558746
1412.0	0.4352967143058777
270.0	0.12859384715557098
656.0	0.08338828384876251
2997.0	0.823246955871582
310.0	0.3432686924934387
413.0	0.00031176075572147965
888.0	0.5238609313964844
119.0	0.27806997299194336
2906.0	0.4175480306148529
961.0	0.4401814043521881
2300.0	0.8454588651657104
2370.0	0.9044914245605469
23286.0	0.27624383568763733
334.0	0.7800382375717163
144.0	0.8558940887451172
183.0	0.060857392847537994
5628.0	0.5291768908500671
5212.0	0.8099719882011414
24002.0	0.9944338798522949
225.0	0.1625860631465912
655.0	0.14032766222953796
116.0	0.040069032460451126
620.0	0.5653778314590454
180.0	0.6408265829086304
143.0	0.3711163401603699
3373.0	0.22641146183013916
1846.0	0.9863618612289429
440.0	0.21941840648651123
125.0	0.00012576130393426865
383.0	0.5883568525314331
1911.0	0.010769513435661793
169.0	0.0016659025568515062
2711.0	0.4961020350456238
560.0	0.3856348991394043
358.0	0.045052845031023026
937.0	0.7648237347602844
171.0	0.9434839487075806
364.0	0.2257305085659027
2135.0	0.00039487332105636597
1640.0	0.4888208508491516
7934.0	0.9307602643966675
205.0	0.07030102610588074
103465.0	0.7400915622711182
123.0	0.026701752096414566
276.0	0.7843180894851685
1660.0	0.02952742949128151
7675.0	0.5941834449768066
1112.0	0.948040783405304
391.0	0.9638902544975281
430.0	0.09677846729755402
240.0	0.8605289459228516
22568.0	0.462730348110199
1352.0	0.3705943822860718
1164.0	0.15291371941566467
160.0	0.4255780577659607
115.0	0.3905659317970276
833.0	0.395149827003479
431.0	0.06420889496803284
521.0	0.3616948127746582
140.0	0.23553720116615295
223.0	0.3824723958969116
158.0	0.10778530687093735
115.0	0.4985739290714264
285.0	0.001490156282670796
457.0	0.5849422216415405
2372.0	0.8198146820068359
927.0	0.0038021933287382126
1630.0	0.9207684397697449
1111.0	0.0032491255551576614
262.0	0.7313968539237976
15055.0	0.7179014086723328
171.0	0.6401874423027039
139.0	0.49364328384399414
112.0	0.46961402893066406
984.0	0.9858177900314331
231.0	0.6875360608100891
952.0	0.19530880451202393
7730.0	0.9578937292098999
1701.0	0.9606342315673828
2219.0	0.45126086473464966
227.0	0.06269879639148712
230.0	2.2156821160024265e-06
3970.0	0.054426662623882294
12699.0	0.8420675992965698
185.0	0.4876907765865326
3062.0	0.09198758751153946
211.0	0.01502748392522335
1212.0	0.7328237295150757
1239.0	0.30182844400405884
405.0	0.2545585632324219
255.0	0.21738186478614807
697.0	0.42399635910987854
148.0	0.8955379724502563
899.0	0.3295100927352905
215.0	0.046318478882312775
128.0	0.39300236105918884
303.0	0.055908799171447754
2155.0	0.18264560401439667
1356.0	0.4599425196647644
648.0	0.19595058262348175
331.0	0.3068595826625824
4251.0	0.8116359710693359
4302.0	0.8162466287612915
121.0	0.5614825487136841
184.0	0.6385520696640015
139.0	0.018403809517621994
731.0	0.5987175107002258
290.0	0.408189058303833
143.0	0.007831541821360588
126.0	0.8414432406425476
1432.0	0.5968235731124878
18822.0	0.22204799950122833
161.0	0.6711513996124268
2078.0	0.7791002988815308
256.0	0.14875778555870056
1947.0	0.2879540026187897
1490.0	0.3469190001487732
1189.0	0.16151824593544006
160.0	0.12689611315727234
195.0	0.002760255476459861
10428.0	0.13908949494361877
15293.0	0.49274224042892456
229.0	0.9768831133842468
1033.0	0.4694727063179016
304.0	0.13521382212638855
137.0	5.415218765847385e-05
621.0	7.838575584173668e-06
4299.0	0.8488251566886902
189.0	0.5837945342063904
1286.0	0.39549174904823303
254.0	0.46635693311691284
348.0	0.07985065877437592
815.0	0.2501552999019623
318.0	0.4255753457546234
369.0	0.917641818523407
328.0	0.7032004594802856
191.0	0.22356274724006653
672.0	0.6242783665657043
7469.0	0.3909221291542053
845.0	0.23040595650672913
732.0	0.23850905895233154
366.0	0.1799875795841217
1142.0	0.34220781922340393
413.0	0.002552232937887311
9522.0	0.9884718656539917
137.0	0.005208021029829979
1469.0	0.9658457040786743
225.0	0.01495855487883091
223.0	0.09439482539892197
5265.0	0.3894728720188141
1372.0	0.880297839641571
910.0	0.6705099940299988
1572.0	0.9892688989639282
146.0	0.14087888598442078
13964.0	0.7956467866897583
3435.0	0.5011478662490845
148.0	0.003154689446091652
3901.0	0.09222431480884552
214.0	0.7247341871261597
127.0	0.019877111539244652
442.0	0.0005488586029969156
2595.0	0.35862478613853455
29466.0	0.9787405729293823
7218.0	0.524930477142334
6835.0	0.8029695749282837
887.0	0.0992584377527237
166.0	0.5075439214706421
10518.0	0.9992469549179077
355.0	0.5310162305831909
146.0	0.1315283477306366
143.0	0.010081455111503601
131.0	7.242399442475289e-05
1233.0	0.19855698943138123
3635.0	0.37974175810813904
423.0	0.18069162964820862
1613.0	0.34989815950393677
2936.0	0.6392118334770203
195.0	0.4245208203792572
805.0	0.13257206976413727
105.0	0.005523080937564373
1013.0	0.03770912066102028
203.0	0.08343677967786789
100.0	0.16703197360038757
506.0	0.18819206953048706
135.0	0.18297047913074493
2152.0	0.8639591932296753
120.0	0.000976084906142205
2429.0	0.6606444716453552
5615.0	0.8925740122795105
426.0	0.12096861749887466
181.0	0.2438654601573944
1381.0	0.3405262529850006
1169.0	0.9727608561515808
519.0	0.8460332751274109
318.0	0.08156381547451019
141.0	0.4562854766845703
328.0	0.062465451657772064
135.0	0.6268618702888489
847.0	0.2052660882472992
477.0	0.023755427449941635
15236.0	0.9663594961166382
4448.0	0.017217818647623062
244.0	0.03206832334399223
197.0	0.08496569842100143
593.0	0.00317409448325634
9579.0	0.9939851760864258
213.0	0.011830050498247147
110.0	0.6142370104789734
10613.0	0.9266470670700073
909.0	0.7719542384147644
364.0	0.003023562952876091
126.0	0.37128907442092896
12760.0	0.983127772808075
1061.0	0.9806048274040222
938.0	0.41828614473342896
565.0	0.3893042504787445
1964.0	0.21375565230846405
200.0	0.17467790842056274
335.0	0.35570135712623596
1145.0	0.539153516292572
3257.0	0.16540086269378662
2668.0	0.007893313653767109
2252.0	0.26603835821151733
698.0	0.06003590300679207
2684.0	0.2340102195739746
605.0	0.05921720340847969
136.0	0.11782355606555939
11312.0	0.7846444249153137
9304.0	0.9965912103652954
295.0	0.0364876426756382
119.0	0.3204781115055084
496.0	0.2088930308818817
189.0	0.0007989341393113136
402.0	0.06664206087589264
3008.0	0.09923993051052094
100.0	2.4497005142620765e-05
6327.0	0.8418477177619934
926.0	0.010048690252006054
1243.0	0.1943497657775879
166.0	0.4100193381309509
257.0	0.01586538553237915
3623.0	0.16187569499015808
6319.0	0.17985430359840393
114.0	0.7864557504653931
2543.0	0.05512307211756706
785.0	0.6128908395767212
159.0	0.011910098604857922
166.0	0.17282044887542725
122.0	0.007476546801626682
6314.0	0.559293270111084
993.0	0.06692375242710114
8024.0	0.8943694829940796
192.0	0.168694406747818
4740.0	0.2022962123155594
129.0	0.7165058851242065
1518.0	0.19829043745994568
104.0	0.1040102019906044
479.0	0.01883333921432495
286.0	0.13172751665115356
227.0	0.05452882498502731
10065.0	0.9645867347717285
151.0	0.2257986068725586
498.0	0.39107808470726013
431.0	0.047448497265577316
138.0	1.7013833712553605e-05
183.0	0.013258245773613453
338.0	0.2415720671415329
11112.0	0.9479891657829285
421.0	0.19911935925483704
138.0	0.324161171913147
113.0	0.026949618011713028
2727.0	0.9212291836738586
107.0	0.37182578444480896
419.0	0.1265360563993454
278.0	0.0020281316246837378
2123.0	0.9298478960990906
3608.0	0.24582719802856445
358.0	0.00019098074699286371
733.0	0.004354090895503759
209.0	1.4043082956050057e-05
1740.0	0.16217175126075745
227.0	0.1089833527803421
2148.0	0.8853864669799805
2157.0	0.5666844844818115
740.0	0.8539638519287109
3138.0	0.36170706152915955
200.0	0.46247273683547974
26114.0	0.31096184253692627
426.0	0.7045292258262634
189.0	0.25741487741470337
332.0	0.15509529411792755
1884.0	0.12024001777172089
6021.0	0.9571264982223511
113.0	0.011596820317208767
9978.0	0.08069679886102676
2400.0	0.012104670517146587
386.0	0.37380096316337585
231.0	0.24394306540489197
276.0	0.3073131740093231
552.0	0.0363631434738636
9563.0	0.9512151479721069
556.0	0.06331630051136017
301.0	0.057837121188640594
293.0	0.31384730339050293
708.0	0.6292444467544556
7683.0	0.4814372956752777
443.0	0.065317802131176
185.0	8.175952643796336e-06
193.0	0.1152186393737793
2135.0	0.5101056694984436
4881.0	0.9014521837234497
1426.0	0.45500001311302185
131.0	0.14698395133018494
142.0	0.06855694204568863
218.0	0.22153334319591522
253.0	0.8463733792304993
615.0	0.12782275676727295
11464.0	0.7301836609840393
38524.0	0.9816392064094543
888.0	0.08364461362361908
183.0	0.17072615027427673
272.0	0.40310388803482056
670.0	0.1030520647764206
167.0	0.12916605174541473
559.0	0.3652486503124237
317.0	0.002629298949614167
8253.0	0.9379571080207825
784.0	0.08263446390628815
430.0	0.0015042625600472093
4046.0	0.29019594192504883
3288.0	0.8487919569015503
227.0	0.06303892284631729
157.0	0.9631017446517944
312.0	0.4930526614189148
136.0	0.4566318392753601
1872.0	0.9618273973464966
1802.0	0.646190881729126
854.0	0.05562305450439453
21809.0	0.9003711938858032
4497.0	0.7270187139511108
121.0	0.012255358509719372
176.0	0.18636421859264374
577.0	0.3761187791824341
134.0	0.3795992434024811
311.0	0.8989872932434082
221.0	0.39745670557022095
132.0	0.362427294254303
287.0	0.19612839818000793
1361.0	0.7376109957695007
134.0	0.09950918704271317
7970.0	0.3144746422767639
7197.0	0.7270367741584778
228.0	0.35414576530456543
1543.0	0.39877262711524963
149.0	0.003955394960939884
118.0	0.007769971154630184
2484.0	0.8588735461235046
308.0	0.41032370924949646
197.0	0.016978496685624123
178.0	0.1164260283112526
129.0	0.01519776601344347
120.0	0.3088034689426422
205.0	0.19438309967517853
267.0	0.11650125682353973
5590.0	0.8810332417488098
555.0	0.13076576590538025
238.0	0.014058910310268402
3331.0	0.9945087432861328
224.0	0.05395611375570297
654.0	0.953098475933075
400.0	0.9932270050048828
506.0	0.050522156059741974
135.0	0.009758670814335346
2724.0	0.23978081345558167
17095.0	0.9782196879386902
241.0	0.034479375928640366
127.0	0.07189910858869553
6860.0	0.08649246394634247
1882.0	0.9812221527099609
2021.0	0.9761011004447937
5347.0	0.1363627165555954
617.0	0.0003816512762568891
4237.0	0.3507050573825836
1722.0	0.7320345640182495
519.0	0.0009019081480801105
428.0	0.08632145822048187
148.0	0.1826099455356598
114.0	0.04502265900373459
116.0	0.43378686904907227
[truncated: 8,001 more rows]
