# Supplementary material for: The human genome contains over a million autonomous exons
Source: Genome Res. 2023 Nov;33(11):1865–78. doi: 10.1101/gr.277792.123 (PMC10760453; doi:10.1101/gr.277792.123)
Supplement: Supplement 2 [file Supplemental_data.zip › data_zip/4G_lncRNA.txt]

exon_count	scores
796.0	0.821111798286438
259.0	0.2645781338214874
362.0	0.8551710844039917
27178.0	0.965276837348938
7143.0	0.980888843536377
8351.0	0.9937149882316589
5978.0	0.9986234903335571
700.0	0.9725316166877747
610.0	0.8250589370727539
13774.0	0.9987925291061401
333.0	0.9876149296760559
38443.0	0.9913568496704102
2379.0	0.9858819842338562
10146.0	0.9942370653152466
3382.0	0.9871050119400024
2800.0	0.1883348822593689
937.0	0.5226760506629944
2221.0	0.5365656614303589
4597.0	0.7576543092727661
6369.0	0.4291963577270508
21344.0	0.958513081073761
11700.0	0.9819241762161255
23485.0	0.9967337846755981
36024.0	0.8886939287185669
3598.0	0.9950597882270813
584.0	0.9673425555229187
138.0	0.7925304174423218
324.0	0.9906693696975708
9408.0	0.9929176568984985
6143.0	0.9894306063652039
31452.0	0.9776342511177063
11881.0	0.9323786497116089
10605.0	0.9279577136039734
31147.0	0.9825026392936707
1521.0	0.8694893717765808
10451.0	0.9121123552322388
36966.0	0.8472892045974731
6403.0	0.5979774594306946
84777.0	0.9884015917778015
839.0	0.20451021194458008
7022.0	0.9823540449142456
1032.0	0.9306243062019348
8583.0	0.6987038850784302
1614.0	0.3662300705909729
137.0	0.44347840547561646
1009.0	0.5060528516769409
19562.0	0.9199657440185547
1915.0	0.8891636729240417
7326.0	0.9902266263961792
18039.0	0.9819580912590027
25505.0	0.84867924451828
1505.0	0.9848474264144897
1191.0	0.819622814655304
964.0	0.6346763968467712
2945.0	0.3212036192417145
9762.0	0.8931816816329956
6701.0	0.9970471262931824
243.0	0.5188226699829102
332.0	0.9761694669723511
1507.0	0.08914690464735031
4260.0	0.9397552609443665
9060.0	0.987735390663147
2209.0	0.9657875299453735
5261.0	0.9902464151382446
1136.0	0.9872439503669739
2508.0	0.9622859954833984
4761.0	0.3705776333808899
2131.0	0.4754301607608795
2180.0	0.8581051826477051
3067.0	0.7997546195983887
2942.0	0.957734227180481
6936.0	0.8175420761108398
3225.0	0.9932414293289185
7287.0	0.9878661036491394
5622.0	0.7843461036682129
6396.0	0.7163267731666565
15761.0	0.9872409105300903
8773.0	0.9602405428886414
606.0	0.9598093032836914
4099.0	0.7325905561447144
3793.0	0.995926558971405
1782.0	0.9873760342597961
445.0	0.9885388612747192
562.0	0.9521936178207397
16633.0	0.7378827929496765
134.0	0.4887849688529968
4208.0	0.8892804980278015
1088.0	0.3995988965034485
8455.0	0.9584400057792664
1483.0	0.39663606882095337
8912.0	0.9667139053344727
55113.0	0.8651443719863892
5396.0	0.7610002756118774
1806.0	0.24315719306468964
2836.0	0.9968602061271667
294.0	0.4758419096469879
18612.0	0.9917461276054382
5533.0	0.9986072778701782
3885.0	0.8628454208374023
895.0	0.9321331977844238
4462.0	0.6913434267044067
34573.0	0.9810341000556946
1797.0	0.9823522567749023
2881.0	0.8450676798820496
1021.0	0.4080286920070648
3107.0	0.6016305685043335
16061.0	0.9976404905319214
3018.0	0.994607150554657
48707.0	0.7202640771865845
2965.0	0.8409299850463867
4361.0	0.809476375579834
167.0	0.05639469623565674
1552.0	0.5482097268104553
4008.0	0.8974217176437378
145.0	0.9990250468254089
163.0	0.3118392825126648
6160.0	0.7649360299110413
12324.0	0.9377185106277466
108.0	0.45445162057876587
773.0	0.7689245939254761
17763.0	0.9932705760002136
28221.0	0.9972177743911743
4956.0	0.9936232566833496
18989.0	0.994707465171814
5315.0	0.9663346409797668
25140.0	0.659241795539856
12372.0	0.9596542119979858
4666.0	0.8943352699279785
7669.0	0.9864166378974915
1843.0	0.9704290628433228
1961.0	0.9866095781326294
1030.0	0.9626191854476929
12505.0	0.9434602856636047
158.0	0.11216212809085846
3115.0	0.6863161325454712
2171.0	0.9636136889457703
491.0	0.5107737183570862
1763.0	0.9580211639404297
260.0	0.9857090711593628
7125.0	0.9044879078865051
281.0	0.300056129693985
13701.0	0.9979462623596191
322.0	0.9181995391845703
28475.0	0.9900916814804077
7241.0	0.9860289692878723
784.0	0.16077686846256256
3915.0	0.9879641532897949
2142.0	0.9876911044120789
590.0	0.5433253645896912
4084.0	0.4633566737174988
4868.0	0.8878019452095032
181.0	0.4415791630744934
27156.0	0.36343133449554443
1236.0	0.22079749405384064
205.0	0.6343238353729248
8879.0	0.9505907297134399
7184.0	0.9947183728218079
675.0	0.7913883328437805
2606.0	0.760989248752594
3927.0	0.9869290590286255
1791.0	0.8296363949775696
619.0	0.9922683835029602
184.0	0.9899277687072754
767.0	0.9967536926269531
15062.0	0.9541201591491699
5381.0	0.7993727326393127
12599.0	0.9903478622436523
382.0	0.8685029745101929
70758.0	0.9967633485794067
1071.0	0.8136740922927856
131.0	0.32615551352500916
137.0	0.021562302485108376
1753.0	0.9238794445991516
10980.0	0.17310209572315216
108.0	0.29274851083755493
1737.0	0.8947818875312805
36892.0	0.9826068878173828
1529.0	0.9950499534606934
771.0	0.8070011138916016
21097.0	0.9965470433235168
860.0	0.9427922368049622
2482.0	0.9988000988960266
2956.0	0.6911423802375793
1692.0	0.9870661497116089
965.0	0.9903423190116882
1799.0	0.9781632423400879
1518.0	0.9966472387313843
1939.0	0.12408840656280518
2923.0	0.6129242181777954
15007.0	0.994973361492157
1293.0	0.8482303619384766
2357.0	0.9541712999343872
5679.0	0.9706382751464844
411.0	0.2412998229265213
262.0	0.6281745433807373
346.0	0.985660195350647
19972.0	0.9987310171127319
22989.0	0.9185901880264282
193.0	0.27121445536613464
2162.0	0.7685427665710449
335.0	0.9627235531806946
606.0	0.532407820224762
15183.0	0.48457813262939453
11123.0	0.9678863286972046
845.0	0.44374674558639526
7919.0	0.06135845184326172
15234.0	0.9928780794143677
965.0	0.9863115549087524
1038.0	0.310627818107605
11488.0	0.825146496295929
78753.0	0.9747039079666138
1216.0	0.8236986994743347
735.0	0.7506276965141296
356.0	0.9857671856880188
110.0	0.7837640047073364
150.0	0.3219115734100342
8013.0	0.9071353673934937
306.0	0.8593703508377075
10211.0	0.9732027053833008
860.0	0.7864351272583008
813.0	0.8793085217475891
5436.0	0.656816840171814
10478.0	0.8725820779800415
237.0	0.9176430702209473
1940.0	0.948793888092041
17740.0	0.9918039441108704
778.0	0.9206548929214478
928.0	0.6997469663619995
20672.0	0.8321706056594849
1994.0	0.9090379476547241
8284.0	0.6998246312141418
2987.0	0.9877023696899414
2607.0	0.9011386632919312
4697.0	0.941478431224823
4657.0	0.9997013211250305
5600.0	0.9950488805770874
1077.0	0.872667670249939
7512.0	0.9541112780570984
3392.0	0.7371522784233093
9402.0	0.9471209645271301
15921.0	0.7751321792602539
10244.0	0.9975866079330444
197.0	0.3849663734436035
4579.0	0.1516708880662918
1858.0	0.9952126741409302
14553.0	0.804059624671936
7242.0	0.7801235914230347
216.0	0.11174802482128143
10138.0	0.7223402857780457
1274.0	0.6103718876838684
2844.0	0.22508272528648376
1645.0	0.21316687762737274
305.0	0.886191189289093
1401.0	0.30092066526412964
4904.0	0.7260379195213318
2114.0	0.8505672216415405
701.0	0.481619656085968
427.0	0.676040530204773
4087.0	0.9875531196594238
232.0	0.7562165260314941
26047.0	0.687201738357544
18521.0	0.42373308539390564
7981.0	0.9402593374252319
136.0	0.7813657522201538
12356.0	0.9873220324516296
39583.0	0.9923281669616699
4890.0	0.5890878438949585
13105.0	0.8613954782485962
2023.0	0.5299612283706665
10728.0	0.7863724231719971
571.0	0.12912337481975555
8989.0	0.9860531091690063
370.0	0.003611986292526126
10608.0	0.9977302551269531
661.0	0.992393970489502
5941.0	0.96277916431427
3513.0	0.6152905225753784
3392.0	0.9841045141220093
1556.0	0.18873779475688934
2511.0	0.9963224530220032
9096.0	0.9968954920768738
463.0	0.8760346174240112
466.0	0.3283476233482361
236.0	0.76789790391922
4413.0	0.9808810353279114
32703.0	0.9732092022895813
104.0	0.6648327112197876
534.0	0.7249432802200317
2071.0	0.994231104850769
3692.0	0.8469253778457642
143.0	0.9524348378181458
2147.0	0.030769184231758118
3108.0	0.8047705888748169
1522.0	0.69100421667099
1302.0	0.8594086766242981
5494.0	0.8981258273124695
2594.0	0.9907859563827515
554.0	0.9861482381820679
2109.0	0.95319002866745
703.0	0.9711506962776184
41992.0	0.9933003187179565
2045.0	0.9689537882804871
2773.0	0.998917281627655
3370.0	0.9925400018692017
111.0	0.8737589120864868
282.0	0.6689358949661255
1899.0	0.5561960935592651
18999.0	0.8539373278617859
7211.0	0.9512702226638794
1275.0	0.9108438491821289
144.0	0.33183974027633667
4388.0	0.8544706106185913
841.0	0.9921917915344238
3419.0	0.8981353640556335
1350.0	0.9456427693367004
787.0	0.5051616430282593
2443.0	0.4924251139163971
1542.0	0.9919298887252808
2862.0	0.46502113342285156
4120.0	0.7145381569862366
3120.0	0.9966846704483032
7745.0	0.9778711199760437
4360.0	0.9407981634140015
13896.0	0.7909477949142456
1251.0	0.5608400702476501
22766.0	0.9419544339179993
2804.0	0.5003007650375366
6843.0	0.9743164777755737
2069.0	0.8210687637329102
1114.0	0.9977574348449707
527.0	0.9499498605728149
393.0	0.1941659152507782
14955.0	0.9925028681755066
426.0	0.1895567774772644
8002.0	0.9557496905326843
137.0	0.0965365618467331
216.0	0.2564237117767334
8482.0	0.9826158285140991
348.0	0.9823614358901978
6787.0	0.8380573391914368
9089.0	0.8510640263557434
180.0	0.6605735421180725
186.0	0.9334624409675598
318.0	0.30292463302612305
420.0	0.23481854796409607
1568.0	0.9711785316467285
5510.0	0.9939889907836914
2098.0	0.9834057688713074
1068.0	0.9863405227661133
3064.0	0.918225884437561
461.0	0.9797142148017883
6878.0	0.8603423833847046
6054.0	0.9644790887832642
196.0	0.9885067939758301
2746.0	0.9108878374099731
9206.0	0.9744778871536255
2250.0	0.9887480735778809
2167.0	0.7354017496109009
2902.0	0.5330959558486938
2295.0	0.44256964325904846
1730.0	0.5173941254615784
1733.0	0.38691920042037964
7755.0	0.8997752070426941
3298.0	0.9577153325080872
20780.0	0.9987784624099731
3934.0	0.9986799955368042
775.0	0.9511021375656128
117.0	0.9149414896965027
10354.0	0.9697436094284058
165.0	0.31197813153266907
36583.0	0.9016112089157104
4108.0	0.6523610353469849
5993.0	0.9799259305000305
1563.0	0.6814495325088501
287.0	0.747759222984314
11579.0	0.9981395602226257
175.0	0.9534851312637329
230.0	0.11662547290325165
2283.0	0.8594806790351868
399.0	0.8559428453445435
5211.0	0.5896227359771729
5242.0	0.9734126925468445
18472.0	0.9974740147590637
6181.0	0.995823085308075
2347.0	0.8801833987236023
9860.0	0.8209654092788696
1692.0	0.9851682782173157
474.0	0.9346882700920105
622.0	0.9812113046646118
1799.0	0.9920834302902222
5856.0	0.9976091384887695
25644.0	0.9968717694282532
10020.0	0.9865934252738953
3435.0	0.7179545164108276
10708.0	0.9947605133056641
1123.0	0.8999887704849243
1096.0	0.3040050268173218
8002.0	0.8394970893859863
1101.0	0.9869424700737
32005.0	0.775344967842102
9078.0	0.9127644300460815
901.0	0.9235453605651855
6647.0	0.9955341219902039
38367.0	0.3107723593711853
2736.0	0.9706169366836548
9423.0	0.9929145574569702
8089.0	0.9376672506332397
2268.0	0.9866906404495239
20278.0	0.991788387298584
2291.0	0.49719715118408203
6045.0	0.9874305725097656
199.0	0.597293496131897
19618.0	0.9872533082962036
6627.0	0.9582122564315796
11573.0	0.9441165924072266
12828.0	0.8890031576156616
46926.0	0.7866224646568298
27654.0	0.8287851214408875
17082.0	0.8270430564880371
646.0	0.49208253622055054
3333.0	0.756009578704834
8472.0	0.719103217124939
12694.0	0.984948456287384
30822.0	0.7660328149795532
1836.0	0.20863942801952362
4039.0	0.7988143563270569
1306.0	0.7518550157546997
22311.0	0.9539732933044434
1468.0	0.7714719772338867
7734.0	0.9978834986686707
6583.0	0.993983268737793
497.0	0.5877944231033325
1531.0	0.9777520895004272
2662.0	0.28455230593681335
17971.0	0.9786914587020874
530.0	0.9954103231430054
2484.0	0.9864643216133118
6910.0	0.9750744104385376
10906.0	0.9809429049491882
13685.0	0.9920102953910828
16062.0	0.9865027666091919
4234.0	0.8313719034194946
19832.0	0.9974727630615234
300.0	0.9958502054214478
3966.0	0.6420474648475647
9195.0	0.9972864985466003
2437.0	0.9051991701126099
743.0	0.17474478483200073
2976.0	0.9839981198310852
22874.0	0.7132731676101685
17573.0	0.9898470044136047
103.0	0.9965208172798157
27186.0	0.921901524066925
565.0	0.0652022585272789
2665.0	0.9909148216247559
264.0	0.8801093101501465
16253.0	0.8784240484237671
2924.0	0.9882490038871765
13366.0	0.9409769177436829
353.0	0.13954207301139832
487.0	0.9577850103378296
5541.0	0.706957221031189
348.0	0.8937796354293823
14861.0	0.5751287937164307
11246.0	0.9596330523490906
5199.0	0.7551790475845337
4630.0	0.9914861917495728
18102.0	0.9901347160339355
8554.0	0.9927824139595032
1491.0	0.576873779296875
6009.0	0.8958758115768433
10580.0	0.9673575162887573
64764.0	0.9961351156234741
3630.0	0.9885193705558777
636.0	0.5056397318840027
129.0	0.7535784244537354
8894.0	0.9966148138046265
799.0	0.44792303442955017
1358.0	0.9456260800361633
6494.0	0.8304789662361145
239.0	0.6683847308158875
14797.0	0.9979615211486816
1593.0	0.684083104133606
110.0	0.4906567633152008
2103.0	0.2852333188056946
5707.0	0.679448664188385
38164.0	0.9895728230476379
4374.0	0.8151673078536987
12004.0	0.9917194247245789
4011.0	0.9925567507743835
7222.0	0.9932941198348999
337.0	0.2655266225337982
1441.0	0.8380725979804993
815.0	0.6628459095954895
915.0	0.8755041360855103
1186.0	0.9740610122680664
48575.0	0.9990948438644409
157.0	0.9537562131881714
9875.0	0.9850023984909058
2367.0	0.9959270358085632
594.0	0.9329017400741577
19219.0	0.9184977412223816
7684.0	0.6985071897506714
2099.0	0.2342747002840042
3346.0	0.9954243898391724
851.0	0.14710640907287598
120.0	0.3751369118690491
24132.0	0.9836557507514954
1116.0	0.8356361389160156
14169.0	0.9849368929862976
14107.0	0.9973353147506714
6931.0	0.9919560551643372
7427.0	0.4667285084724426
13316.0	0.6698931455612183
6562.0	0.8881403803825378
1307.0	0.6111518740653992
475.0	0.823766827583313
733.0	0.8793541789054871
1153.0	0.989593505859375
41814.0	0.9983457326889038
2165.0	0.8109062314033508
154.0	0.9975228309631348
2319.0	0.992340087890625
1960.0	0.8908708691596985
718.0	0.967181384563446
178.0	0.9706767201423645
2335.0	0.9480646848678589
144.0	0.15567442774772644
7779.0	0.9947373270988464
2439.0	0.32542791962623596
12166.0	0.926345705986023
29441.0	0.7419697642326355
29552.0	0.9875144958496094
2523.0	0.5754439830780029
13082.0	0.9973489046096802
5350.0	0.9921348690986633
9458.0	0.7806044816970825
1399.0	0.9902899861335754
31495.0	0.9934934377670288
7409.0	0.9953879117965698
179.0	0.7897345423698425
303.0	0.11185173690319061
787.0	0.4584384858608246
15233.0	0.9884276390075684
1340.0	0.7738703489303589
116.0	0.9954699277877808
4689.0	0.8520675897598267
1028.0	0.8393775820732117
17482.0	0.9527333378791809
104.0	0.6463218331336975
3258.0	0.7827169895172119
1763.0	0.8458267450332642
7986.0	0.7485964298248291
6811.0	0.9863889813423157
1389.0	0.6677614450454712
20940.0	0.9407700300216675
151.0	0.08709419518709183
14007.0	0.9966684579849243
8135.0	0.9319534301757812
8041.0	0.9770568609237671
2362.0	0.9731631278991699
23065.0	0.9926481246948242
3451.0	0.7493221163749695
6002.0	0.9509707689285278
433.0	0.6556533575057983
4046.0	0.70789635181427
4491.0	0.7036885023117065
4903.0	0.9956647157669067
146.0	0.9758013486862183
11773.0	0.4660254120826721
34430.0	0.9044623374938965
11863.0	0.9929299354553223
8006.0	0.7918428182601929
4362.0	0.9766618609428406
8581.0	0.9957437515258789
184.0	0.27677100896835327
66824.0	0.9929269552230835
9246.0	0.8239259719848633
12175.0	0.8417577743530273
1043.0	0.7674754858016968
7035.0	0.9697405099868774
1946.0	0.9986534118652344
212.0	0.37054768204689026
427.0	0.9146462678909302
13297.0	0.4514244496822357
967.0	0.795146644115448
4859.0	0.7542583346366882
5032.0	0.7210426330566406
2093.0	0.5988801121711731
870.0	0.8850643038749695
4841.0	0.9883195161819458
3265.0	0.6606341600418091
5438.0	0.36437535285949707
1033.0	0.8749335408210754
21964.0	0.9778443574905396
741.0	0.5841277241706848
6038.0	0.9816352128982544
4346.0	0.9975849390029907
8487.0	0.9536811709403992
23616.0	0.9920079112052917
1989.0	0.996876060962677
14724.0	0.9041125178337097
6016.0	0.9658400416374207
264.0	0.5635696053504944
2438.0	0.9380099177360535
272.0	0.990949809551239
2671.0	0.6680873036384583
764.0	0.919000506401062
535.0	0.9845761060714722
6452.0	0.5769352912902832
5055.0	0.8237928152084351
110.0	0.21447210013866425
10614.0	0.954818606376648
336.0	0.7332864999771118
13296.0	0.9652390480041504
10316.0	0.9983388781547546
23065.0	0.8362792730331421
2066.0	0.7972572445869446
2013.0	0.17152056097984314
328.0	0.9987558126449585
4982.0	0.7593383193016052
10425.0	0.948077380657196
10370.0	0.9975095987319946
604.0	0.8966039419174194
2644.0	0.935253918170929
2421.0	0.3722100853919983
560.0	0.39311644434928894
7900.0	0.671240508556366
672.0	0.5800057053565979
994.0	0.9407255053520203
3181.0	0.9910886883735657
6714.0	0.8059098124504089
159.0	0.688315212726593
3964.0	0.061268679797649384
10438.0	0.9942530393600464
7418.0	0.9005878567695618
15501.0	0.8814555406570435
615.0	0.9732085466384888
39177.0	0.908415675163269
1650.0	0.6629713773727417
2513.0	0.9502968788146973
2228.0	0.9836949110031128
262.0	0.3735474944114685
7774.0	0.7519301176071167
238.0	0.4126478135585785
65479.0	0.899274468421936
20032.0	0.3968600630760193
1260.0	0.992414116859436
2010.0	0.23422646522521973
3562.0	0.16053339838981628
24664.0	0.9751114845275879
2437.0	0.7398704886436462
15793.0	0.9497972726821899
3243.0	0.7347086668014526
1323.0	0.8454883694648743
3141.0	0.7406009435653687
9854.0	0.9970332980155945
1768.0	0.8290637135505676
227.0	0.6254764795303345
6222.0	0.7307795286178589
624.0	0.01669210195541382
1413.0	0.5945816040039062
10483.0	0.8104286193847656
14100.0	0.9660846590995789
476.0	0.48415079712867737
10545.0	0.7183653116226196
2717.0	0.8875492215156555
765.0	0.9797307848930359
4002.0	0.9640706777572632
1963.0	0.8232065439224243
53085.0	0.9382532835006714
10977.0	0.9939495921134949
162.0	0.7521956562995911
32843.0	0.8741533160209656
2617.0	0.9284442663192749
45582.0	0.7453756332397461
2028.0	0.47637301683425903
2000.0	0.8980106115341187
298.0	0.1976395845413208
1501.0	0.6936774253845215
25683.0	0.8948036432266235
2297.0	0.9125984311103821
11718.0	0.997966468334198
13282.0	0.8570677042007446
2369.0	0.13228482007980347
2317.0	0.41415563225746155
3746.0	0.9893956184387207
13634.0	0.9947521090507507
3459.0	0.9856877326965332
480.0	0.9325553178787231
1120.0	0.5522928833961487
1779.0	0.8795941472053528
1727.0	0.4632583558559418
1883.0	0.9930776357650757
1394.0	0.8478907346725464
4764.0	0.9949700236320496
7979.0	0.5818043351173401
3704.0	0.6678990125656128
128.0	0.6315488815307617
1468.0	0.8087455630302429
7892.0	0.844338059425354
923.0	0.9616228938102722
365.0	0.2578650116920471
623.0	0.9984709620475769
2350.0	0.9904077649116516
168.0	0.003003462450578809
4641.0	0.9883679151535034
2807.0	0.7231732606887817
8136.0	0.622573971748352
10561.0	0.956832230091095
1770.0	0.9983958005905151
531.0	0.2239069640636444
2981.0	0.9344556927680969
8013.0	0.27486246824264526
680.0	0.7811356782913208
9719.0	0.801642119884491
3196.0	0.2884426712989807
1003.0	0.9848662614822388
1326.0	0.43301352858543396
408.0	0.34304913878440857
208.0	0.778706431388855
12181.0	0.9480868577957153
11855.0	0.9580575823783875
1472.0	0.7425869703292847
585.0	0.7898563146591187
10186.0	0.2677597403526306
720.0	0.9975458383560181
614.0	0.9361244440078735
45280.0	0.9987571835517883
2025.0	0.9841325879096985
3471.0	0.9964995384216309
1935.0	0.48460036516189575
772.0	0.053118664771318436
4209.0	0.7673587799072266
5957.0	0.8076039552688599
561.0	0.9971247911453247
1795.0	0.9941998720169067
155.0	0.17740300297737122
8655.0	0.9355893135070801
3631.0	0.9765267372131348
1773.0	0.7502978444099426
4643.0	0.9787483215332031
577.0	0.9855345487594604
3082.0	0.8620827794075012
2964.0	0.9382875561714172
1505.0	0.5972372889518738
1961.0	0.8720801472663879
1517.0	0.9972176551818848
399.0	0.6967223286628723
2245.0	0.9246869087219238
235.0	0.859557032585144
1114.0	0.9927879571914673
18204.0	0.9920122027397156
1543.0	0.9848920702934265
5771.0	0.9854413866996765
10324.0	0.6548069715499878
10892.0	0.6391487121582031
1662.0	0.7326062321662903
16921.0	0.7426514625549316
24750.0	0.9210107922554016
434.0	0.896682858467102
24552.0	0.8320049047470093
5411.0	0.9627566337585449
562.0	0.0004708852502517402
12083.0	0.9983466863632202
370.0	0.995911717414856
50159.0	0.9986659288406372
864.0	0.24136674404144287
16358.0	0.9986103177070618
217.0	0.6681402921676636
1617.0	0.92784583568573
177.0	0.8173213005065918
5329.0	0.9602690935134888
24049.0	0.9671897888183594
17545.0	0.9976345300674438
2371.0	0.9848413467407227
540.0	0.2230052947998047
1157.0	0.24682068824768066
4857.0	0.8329768180847168
3440.0	0.8629299402236938
3462.0	0.9967327117919922
27351.0	0.9934994578361511
4114.0	0.22720599174499512
1187.0	0.9950388073921204
8182.0	0.4998970925807953
25035.0	0.9913128018379211
388.0	0.7774653434753418
14785.0	0.9877296686172485
3065.0	0.8143625259399414
2904.0	0.4893011152744293
2495.0	0.9865617752075195
3733.0	0.9591185450553894
16312.0	0.9930475950241089
29452.0	0.26230916380882263
12114.0	0.888812243938446
5104.0	0.973249614238739
5388.0	0.992884635925293
7010.0	0.5611268281936646
616.0	0.7345036268234253
3960.0	0.98377925157547
655.0	0.8204126358032227
12022.0	0.2998601198196411
15005.0	0.972093939781189
1786.0	0.9906258583068848
2709.0	0.4589238166809082
3416.0	0.9159532785415649
535.0	0.9939396977424622
19947.0	0.9869812726974487
11637.0	0.9941118955612183
1147.0	0.7281335592269897
491.0	0.731080174446106
5929.0	0.6630104780197144
490.0	0.7942032814025879
1412.0	0.33886247873306274
2219.0	0.7047598361968994
5328.0	0.9280548095703125
62644.0	0.9934151768684387
46824.0	0.9990012049674988
457.0	0.987588107585907
1043.0	0.7800963521003723
693.0	0.9137172698974609
4880.0	0.9836767315864563
1381.0	0.5179947018623352
224.0	0.02391924522817135
5074.0	0.9624460935592651
7880.0	0.8475236892700195
2528.0	0.9463925361633301
11535.0	0.8084031343460083
3431.0	0.9990137219429016
1739.0	0.5243707895278931
2016.0	0.9971604347229004
377.0	0.9918844103813171
2347.0	0.4359245300292969
837.0	0.5423372387886047
17178.0	0.5132586359977722
8577.0	0.9852616190910339
2999.0	0.5389982461929321
15354.0	0.7619873285293579
37093.0	0.6690002679824829
2580.0	0.8079344034194946
399.0	0.9316242337226868
569.0	0.7356301546096802
12055.0	0.5756054520606995
1294.0	0.6426025032997131
378.0	0.7652782201766968
7335.0	0.9512284994125366
801.0	0.9924083948135376
1157.0	0.9674739837646484
3138.0	0.19822797179222107
283.0	0.9591941833496094
1800.0	0.9997137188911438
29472.0	0.9861029386520386
10449.0	0.977283775806427
259.0	0.9977936744689941
500.0	0.9541592597961426
2481.0	0.9963985681533813
2666.0	0.9919337034225464
857.0	0.22083362936973572
18494.0	0.9010093808174133
8154.0	0.8269208073616028
796.0	0.6304348111152649
3212.0	0.9825221300125122
5659.0	0.4916498064994812
1204.0	0.9936555624008179
12292.0	0.8717018961906433
10090.0	0.8292192220687866
6877.0	0.042718350887298584
327.0	0.9895199537277222
2855.0	0.7912918329238892
950.0	0.8255857229232788
2502.0	0.951006293296814
212.0	0.9725643396377563
1191.0	0.7211173176765442
7032.0	0.8535940051078796
19458.0	0.9981973767280579
292.0	0.011896203272044659
39293.0	0.986378014087677
1359.0	0.8999816179275513
45008.0	0.985974133014679
1097.0	0.699781060218811
2246.0	0.9957944750785828
827.0	0.9786051511764526
803.0	0.20178332924842834
949.0	0.9962876439094543
2556.0	0.6622360944747925
1483.0	0.993211567401886
227.0	0.9163797497749329
2916.0	0.8616572618484497
3221.0	0.9735927581787109
102.0	0.24917621910572052
4428.0	0.7536649107933044
4731.0	0.7001266479492188
218.0	0.9254829287528992
3960.0	0.8599421381950378
3655.0	0.8588919639587402
7115.0	0.8349550366401672
1846.0	0.6888964176177979
2764.0	0.9476629495620728
6157.0	0.9727860689163208
413.0	0.9062885046005249
3384.0	0.9817565679550171
10175.0	0.9490531086921692
1256.0	0.7914299964904785
21537.0	0.9749662280082703
344.0	0.5776281952857971
2313.0	0.8627333641052246
3817.0	0.3305305242538452
7096.0	0.9802287817001343
13847.0	0.7793503403663635
1121.0	0.19932405650615692
1502.0	0.997296929359436
1491.0	0.9850300550460815
2000.0	0.9603402018547058
855.0	0.3913491368293762
10310.0	0.9745563268661499
4677.0	0.9510377049446106
338.0	0.08739979565143585
2724.0	0.9917908906936646
3694.0	0.9701410531997681
2061.0	0.9944254159927368
30305.0	0.9993379712104797
216.0	0.5900235176086426
2144.0	0.908592700958252
291.0	0.8616840243339539
2388.0	0.2976873517036438
2699.0	0.4731287956237793
16277.0	0.9991508722305298
5162.0	0.5960957407951355
2783.0	0.431183397769928
818.0	0.9025138020515442
6570.0	0.9965826869010925
3255.0	0.9989635348320007
7269.0	0.7849100828170776
787.0	0.9542108774185181
22612.0	0.9825446009635925
25631.0	0.9937824010848999
14600.0	0.9689556956291199
2876.0	0.9953562021255493
1106.0	0.9792212247848511
3717.0	0.9917937517166138
42556.0	0.7644463181495667
1595.0	0.9310412406921387
10916.0	0.9720883369445801
21992.0	0.9864233136177063
3274.0	0.9807971715927124
2367.0	0.9983057975769043
4304.0	0.8628119230270386
1361.0	0.6633977890014648
4607.0	0.9981743693351746
2696.0	0.9098520278930664
3095.0	0.7523964643478394
1053.0	0.5993331670761108
2745.0	0.9538140296936035
206.0	0.6008524894714355
406.0	0.5153431296348572
809.0	0.9236257672309875
8351.0	0.9853700399398804
1542.0	0.9881633520126343
7514.0	0.9897926449775696
1383.0	0.17194974422454834
143.0	0.021170755848288536
9120.0	0.9972637295722961
31545.0	0.8410202860832214
9239.0	0.1355394423007965
568.0	0.7393985986709595
11196.0	0.9600933194160461
1639.0	0.9161549806594849
155.0	0.8571605682373047
2333.0	0.819205105304718
11617.0	0.6748829483985901
2057.0	0.4314590394496918
15142.0	0.6285237073898315
7607.0	0.6340305209159851
2367.0	0.9440932273864746
4740.0	0.503851056098938
6523.0	0.09834983199834824
249.0	0.4825238287448883
974.0	0.9993495941162109
1778.0	0.6422085762023926
835.0	0.8518665432929993
5568.0	0.7873727679252625
36696.0	0.9852766990661621
7653.0	0.9620431065559387
2054.0	0.928249716758728
671.0	0.9725433588027954
29890.0	0.9758875966072083
1605.0	0.991083025932312
1477.0	0.9729934930801392
17365.0	0.8328944444656372
2218.0	0.8681915402412415
7999.0	0.9498648643493652
1290.0	0.9133442640304565
10479.0	0.9802128672599792
2170.0	0.9885803461074829
2988.0	0.852152943611145
270.0	0.9899996519088745
1914.0	0.9063534736633301
1835.0	0.949185848236084
22987.0	0.8464287519454956
2196.0	0.6700903177261353
2064.0	0.9894824028015137
10225.0	0.9766988754272461
186.0	0.7041670680046082
1216.0	0.8899148106575012
16299.0	0.9948069453239441
6853.0	0.7840436100959778
649.0	0.14921867847442627
6068.0	0.9752976298332214
538.0	0.8893346786499023
4699.0	0.9719481468200684
139.0	0.7889355421066284
13891.0	0.5290441513061523
5749.0	0.8526428937911987
1178.0	0.9584028124809265
23698.0	0.8327314257621765
54951.0	0.993999183177948
16295.0	0.9233521223068237
1434.0	0.9193512797355652
1625.0	0.978135883808136
12740.0	0.952846348285675
17246.0	0.9435691833496094
184.0	0.8649101257324219
190.0	0.7314594984054565
9015.0	0.8435338139533997
3257.0	0.9631035923957825
3795.0	0.9506272077560425
887.0	0.9507846832275391
8453.0	0.9982784390449524
227.0	0.9984477758407593
67633.0	0.9940471649169922
463.0	0.9458837509155273
269.0	0.5207938551902771
8200.0	0.8948857188224792
9064.0	0.952136218547821
446.0	0.0657828152179718
672.0	0.9981671571731567
22293.0	0.9897650480270386
286.0	0.8656811714172363
7776.0	0.5128083229064941
6452.0	0.5353995561599731
2495.0	0.996190071105957
287.0	0.7710747122764587
5682.0	0.5093391537666321
692.0	0.25642362236976624
3035.0	0.9243572354316711
2896.0	0.4710889458656311
6802.0	0.9223758578300476
983.0	0.9447233080863953
5154.0	0.14914648234844208
2953.0	0.04727909713983536
2386.0	0.6688095331192017
3325.0	0.9549845457077026
146.0	0.5956342816352844
20539.0	0.6162257194519043
4660.0	0.9687000513076782
14813.0	0.9965411424636841
13138.0	0.9870049357414246
2736.0	0.5733450651168823
2867.0	0.5300598740577698
2607.0	0.5058745741844177
1583.0	0.5675193667411804
14701.0	0.9648737907409668
238.0	0.20263473689556122
6109.0	0.4593307375907898
1761.0	0.8744560480117798
110.0	0.7949342131614685
10094.0	0.7734631299972534
2379.0	0.8159821629524231
4474.0	0.9954550862312317
181.0	0.86363685131073
5264.0	0.9876419305801392
1112.0	0.9914813041687012
219.0	0.005128978751599789
6009.0	0.9922226667404175
24547.0	0.9941446185112
6323.0	0.9520440101623535
301.0	0.9804485440254211
144.0	0.6546679139137268
1347.0	0.6558923125267029
2209.0	0.6354655027389526
2484.0	0.7694846987724304
372.0	0.9137884378433228
22179.0	0.9774433374404907
939.0	0.011066073551774025
773.0	0.9952866435050964
3076.0	0.7139410972595215
14457.0	0.9939432144165039
4584.0	0.9841215014457703
190.0	0.014727486297488213
5355.0	0.6781685948371887
9043.0	0.9924518465995789
1525.0	0.9130218625068665
9611.0	0.9558166265487671
10234.0	0.7796350717544556
2879.0	0.4041758179664612
2539.0	0.9208094477653503
253.0	0.8964757919311523
4910.0	0.9940559267997742
22349.0	0.9520787000656128
199.0	0.6119617223739624
20157.0	0.9019643664360046
386.0	0.3656468689441681
2050.0	0.8913672566413879
8102.0	0.992270290851593
10305.0	0.9951373934745789
5688.0	0.990688145160675
3064.0	0.6332980990409851
169.0	0.7216573357582092
6085.0	0.8512762188911438
3309.0	0.9956266283988953
953.0	0.5760008692741394
5779.0	0.23620915412902832
2930.0	0.9453411102294922
3120.0	0.5737592577934265
4321.0	0.9049168825149536
2925.0	0.3271518647670746
8435.0	0.9959784746170044
186.0	0.08803727477788925
998.0	0.4932525157928467
1392.0	0.9427549242973328
261.0	0.7038549184799194
1548.0	0.771385133266449
7331.0	0.9548018574714661
1697.0	0.9254811406135559
378.0	0.9981881976127625
580.0	0.759757936000824
6007.0	0.1545567512512207
7082.0	0.9496662020683289
6734.0	0.9626108407974243
3474.0	0.9977481961250305
2111.0	0.9488504528999329
1249.0	0.5040981769561768
1740.0	0.8873902559280396
9586.0	0.9881666302680969
679.0	0.9980093240737915
292.0	0.9825348854064941
688.0	0.9044559597969055
352.0	0.9510509371757507
282.0	0.9618889689445496
368.0	0.6204792261123657
162.0	0.8005501627922058
1138.0	0.9922666549682617
2939.0	0.6894835233688354
4294.0	0.7776848673820496
3846.0	0.9389824867248535
8791.0	0.16101768612861633
5848.0	0.9937527775764465
8726.0	0.9912919998168945
6618.0	0.6051276922225952
588.0	0.995539665222168
4526.0	0.7297783493995667
4920.0	0.9990663528442383
13912.0	0.9965090751647949
29421.0	0.9957236051559448
22627.0	0.9925447702407837
255.0	0.9434942007064819
1000.0	0.9857646822929382
561.0	0.024971451610326767
237.0	0.5227421522140503
9059.0	0.9971173405647278
680.0	0.9837896227836609
126.0	0.1805216521024704
4309.0	0.8870768547058105
537.0	0.87400883436203
350.0	0.6912277936935425
1531.0	0.9833978414535522
3781.0	0.9552528262138367
1204.0	0.7053064107894897
947.0	0.6600097417831421
15020.0	0.7176731824874878
16682.0	0.9104307293891907
45858.0	0.8458722829818726
2681.0	0.4344772696495056
6736.0	0.9744833707809448
4182.0	0.9869275093078613
1101.0	0.9934343099594116
1317.0	0.8701372146606445
1520.0	0.43787288665771484
2637.0	0.6056764721870422
1061.0	0.4414118826389313
262.0	0.268704354763031
5308.0	0.4370439648628235
13266.0	0.980207085609436
1369.0	0.9567204713821411
164.0	0.8023630976676941
14864.0	0.9925314784049988
31396.0	0.7275000810623169
2640.0	0.7993669509887695
351.0	0.4405788481235504
2959.0	0.9687744379043579
10020.0	0.4145340323448181
8789.0	0.9463675618171692
4839.0	0.962746798992157
3217.0	0.7783045768737793
29863.0	0.8647071719169617
2506.0	0.15117302536964417
562.0	0.47857823967933655
593.0	0.9963619112968445
7301.0	0.9045919179916382
363.0	0.2779218554496765
11138.0	0.9396360516548157
4667.0	0.914260983467102
638.0	0.9964378476142883
6239.0	0.9867417216300964
380.0	0.5343188047409058
8934.0	0.6693720817565918
16370.0	0.9929451942443848
435.0	0.03256789222359657
12446.0	0.957170844078064
334.0	0.701741099357605
1120.0	0.994733989238739
1096.0	0.44049063324928284
874.0	0.0024181262124329805
33303.0	0.9904518127441406
142.0	0.5252717733383179
4314.0	0.8342658281326294
1154.0	0.9876655340194702
17305.0	0.5482234954833984
6512.0	0.815562903881073
9797.0	0.9282549023628235
466.0	0.9936419725418091
4883.0	0.6271621584892273
2003.0	0.9988411664962769
29399.0	0.9960366487503052
11604.0	0.8354116678237915
28531.0	0.9972847700119019
11379.0	0.7518660426139832
1144.0	0.9575468301773071
5866.0	0.8326849937438965
4560.0	0.9887898564338684
2910.0	0.7659400105476379
2804.0	0.7493564486503601
3920.0	0.9965552091598511
5812.0	0.6221655011177063
4568.0	0.9953010678291321
2063.0	0.6818878054618835
9107.0	0.46908360719680786
15673.0	0.9707853198051453
6920.0	0.8536200523376465
583.0	0.14755259454250336
104.0	0.4139340817928314
2671.0	0.7389707565307617
10712.0	0.8363010287284851
18995.0	0.9840855598449707
4273.0	0.9411506652832031
1521.0	0.6644642949104309
137.0	0.6905650496482849
1643.0	0.5512737035751343
9205.0	0.8665996789932251
18459.0	0.9905225038528442
4631.0	0.6794021725654602
20286.0	0.9771981239318848
351.0	0.9304096102714539
837.0	0.9907686114311218
9702.0	0.9909809827804565
416.0	0.9823403358459473
4085.0	0.9910150766372681
17387.0	0.9933933019638062
197.0	0.9910658597946167
5726.0	0.7472344636917114
3624.0	0.8056551218032837
3752.0	0.9537256956100464
146.0	0.9088526964187622
291.0	0.8529655337333679
1466.0	0.965251624584198
803.0	0.5728541612625122
20593.0	0.5190011858940125
20111.0	0.3246906101703644
2480.0	0.9777724146842957
3151.0	0.7289904356002808
9516.0	0.979195773601532
1016.0	0.544080376625061
1089.0	0.7005714774131775
1903.0	0.6999472379684448
18141.0	0.700225293636322
221.0	0.994121253490448
823.0	0.2801511883735657
9800.0	0.7180847525596619
5695.0	0.9464100003242493
7136.0	0.9923003911972046
2812.0	0.992735743522644
641.0	0.6704899072647095
5955.0	0.7136675715446472
644.0	0.7683741450309753
4380.0	0.798965573310852
25855.0	0.8274171948432922
21871.0	0.8427897691726685
1761.0	0.6604354381561279
19974.0	0.805677592754364
2738.0	0.8343046307563782
3748.0	0.9019296765327454
197.0	0.4730348587036133
33996.0	0.9961382150650024
3021.0	0.4735559821128845
4678.0	0.5493923425674438
467.0	0.10857833921909332
1089.0	0.7334544658660889
1110.0	0.9658603668212891
28669.0	0.8092436790466309
584.0	0.6616944074630737
10194.0	0.13478967547416687
5374.0	0.8049486875534058
1173.0	0.5620328187942505
15831.0	0.9041833877563477
20863.0	0.689458966255188
797.0	0.1162932738661766
13685.0	0.8550171852111816
15322.0	0.9965322613716125
7355.0	0.9976342916488647
2979.0	0.5499058961868286
319.0	0.29900893568992615
3895.0	0.9780535697937012
220.0	0.8127654790878296
7590.0	0.3537272810935974
675.0	0.1932857781648636
5959.0	0.5777942538261414
29845.0	0.9023503065109253
8813.0	0.9567819833755493
690.0	0.8073891401290894
3208.0	0.9942970275878906
3409.0	0.22681136429309845
370.0	0.3491443395614624
6636.0	0.9807345271110535
7830.0	0.6166426539421082
10780.0	0.9885938763618469
20338.0	0.9679815173149109
24082.0	0.9538928866386414
2931.0	0.6916784048080444
4774.0	0.9435135126113892
36967.0	0.6989309191703796
15020.0	0.9952842593193054
6417.0	0.4757857322692871
5162.0	0.9277921915054321
2007.0	0.22292864322662354
16718.0	0.928741455078125
205.0	0.5808274745941162
2620.0	0.9953829646110535
483.0	0.8022576570510864
512.0	0.5285194516181946
37333.0	0.9945043325424194
9416.0	0.5261787176132202
11051.0	0.9756450653076172
4831.0	0.9984801411628723
1772.0	0.3361240327358246
2246.0	0.9708718061447144
4574.0	0.9931124448776245
4326.0	0.97221440076828
675.0	0.14584115147590637
3769.0	0.6926602125167847
10835.0	0.9790792465209961
1095.0	0.9302960634231567
1635.0	0.9593831896781921
1255.0	0.9955259561538696
6961.0	0.9859822988510132
10490.0	0.9578720927238464
21360.0	0.9801328778266907
1124.0	0.8506229519844055
13845.0	0.9903785586357117
1581.0	0.8761795163154602
1801.0	0.9922429323196411
1234.0	0.6411540508270264
2574.0	0.9890486598014832
2299.0	0.651982307434082
2016.0	0.2782588303089142
379.0	0.8527531623840332
4285.0	0.9955309629440308
607.0	0.5829455256462097
26109.0	0.9984453320503235
543.0	0.9759810566902161
3502.0	0.9927291870117188
2379.0	0.9205921292304993
4686.0	0.8753253817558289
15609.0	0.9193357229232788
3952.0	0.7729744911193848
6943.0	0.9972907900810242
4971.0	0.9854264259338379
26383.0	0.9978945851325989
44944.0	0.9985243082046509
19237.0	0.9962434768676758
4414.0	0.957388699054718
11446.0	0.6258135437965393
2224.0	0.3971130847930908
1535.0	0.5673040151596069
872.0	0.5186212658882141
14993.0	0.9855076670646667
5607.0	0.5556952357292175
10863.0	0.9969123601913452
520.0	0.9274652600288391
7190.0	0.864972710609436
12195.0	0.836834728717804
274.0	0.36280375719070435
7003.0	0.9423248171806335
1779.0	0.9556682705879211
74226.0	0.9974516034126282
557.0	0.6533232927322388
7007.0	0.9974463582038879
6551.0	0.7754157781600952
8462.0	0.6880477666854858
3625.0	0.6270844340324402
5587.0	0.9969034194946289
17266.0	0.43294984102249146
9267.0	0.9765354990959167
123.0	0.8361495733261108
233.0	0.06087126210331917
8297.0	0.8324597477912903
2828.0	0.9297162890434265
4707.0	0.6839424967765808
126.0	0.33245155215263367
13048.0	0.9926241040229797
168.0	0.9943298101425171
3415.0	0.9749914407730103
3083.0	0.9931918382644653
629.0	0.6985591053962708
1967.0	0.7779291272163391
898.0	0.9527826309204102
1187.0	0.7466524839401245
6506.0	0.9736488461494446
1107.0	0.9515606760978699
5093.0	0.7126894593238831
685.0	0.19600370526313782
6566.0	0.7090861201286316
5172.0	0.9977312088012695
411.0	0.167490154504776
1587.0	0.995770275592804
6163.0	0.7781012654304504
11493.0	0.8472506403923035
18466.0	0.971847414970398
314.0	0.47720128297805786
52290.0	0.9911404848098755
2736.0	0.9730420112609863
2831.0	0.5142894983291626
514.0	0.8629123568534851
1433.0	0.4790201187133789
1699.0	0.6721729040145874
8122.0	0.9988359212875366
18374.0	0.9644870758056641
1286.0	0.8963114023208618
932.0	0.7105838656425476
3157.0	0.9010330438613892
5604.0	0.9869192838668823
10605.0	0.8577768206596375
5339.0	0.6782514452934265
298.0	0.9321214556694031
819.0	0.9624948501586914
6459.0	0.9955127835273743
1899.0	0.29186418652534485
7175.0	0.9772657155990601
481.0	0.8427848815917969
2903.0	0.5678051710128784
1470.0	0.9810940027236938
4487.0	0.9145385026931763
2548.0	0.8333948254585266
18130.0	0.7587040662765503
9007.0	0.9932022094726562
281.0	0.7569935917854309
296.0	0.5284099578857422
18359.0	0.7891950607299805
5747.0	0.9588047862052917
1282.0	0.5575214624404907
1997.0	0.9594042897224426
28796.0	0.9636828303337097
2385.0	0.7964567542076111
372.0	0.01255719643086195
126.0	0.06532615423202515
4276.0	0.8153793215751648
10614.0	0.7922738194465637
1021.0	0.4005105495452881
17040.0	0.9968188405036926
274.0	0.6310127973556519
204.0	0.9471141695976257
12324.0	0.8902915120124817
5391.0	0.8840898275375366
675.0	0.970730185508728
8796.0	0.9954880475997925
53518.0	0.9719125032424927
1762.0	0.9936493039131165
9071.0	0.9862357378005981
1057.0	0.9902887344360352
483.0	0.8435274958610535
16543.0	0.8387653231620789
3299.0	0.8901789784431458
7375.0	0.9980497360229492
9786.0	0.9707804918289185
31624.0	0.9184959530830383
32106.0	0.8921406865119934
4700.0	0.4263607859611511
2040.0	0.08531957119703293
2727.0	0.9560213088989258
810.0	0.29441189765930176
287.0	0.5835269093513489
8337.0	0.9956446886062622
3467.0	0.8641153573989868
1958.0	0.9905683398246765
526.0	0.9813196063041687
36348.0	0.9984405636787415
7095.0	0.9928346872329712
167.0	0.8220054507255554
1391.0	0.9928606748580933
4055.0	0.9666239619255066
1868.0	0.12282558530569077
1281.0	0.8248637914657593
213.0	0.7236907482147217
2935.0	0.7817896008491516
2272.0	0.6643204092979431
6936.0	0.9046573638916016
651.0	0.6869499087333679
950.0	0.47374266386032104
1358.0	0.38406097888946533
973.0	0.9975196719169617
19953.0	0.9921470880508423
421.0	0.9817284345626831
14626.0	0.7879283428192139
8677.0	0.9972255825996399
34324.0	0.8211118578910828
7783.0	0.9943305850028992
115.0	0.14182324707508087
27168.0	0.9985989332199097
7565.0	0.953278660774231
149.0	0.39965927600860596
2718.0	0.9183664321899414
20870.0	0.8479772806167603
763.0	0.6485814452171326
19202.0	0.9778234362602234
13416.0	0.9624025225639343
3215.0	0.9582398533821106
3596.0	0.9948970675468445
858.0	0.9933253526687622
29423.0	0.66935133934021
11378.0	0.08728166669607162
5348.0	0.3948668837547302
31331.0	0.9941883087158203
399.0	0.9718056917190552
1928.0	0.6068562269210815
383.0	0.9316085577011108
2840.0	0.9984917640686035
26561.0	0.9932824969291687
1239.0	0.9988473653793335
58272.0	0.7286171317100525
3424.0	0.43390369415283203
1672.0	0.8952234387397766
649.0	0.9222836494445801
17226.0	0.972010612487793
858.0	0.940994143486023
9990.0	0.5073541402816772
63424.0	0.9084771275520325
945.0	0.6864885091781616
6398.0	0.5987298488616943
4170.0	0.9910968542098999
11021.0	0.31884631514549255
46589.0	0.9990332722663879
750.0	0.5770754814147949
25557.0	0.9896528124809265
9537.0	0.5187502503395081
1102.0	0.5810391306877136
729.0	0.9985553622245789
7282.0	0.996620774269104
6933.0	0.6724821329116821
513.0	0.9458332061767578
12841.0	0.9560073614120483
3703.0	0.9759427905082703
2738.0	0.9904481768608093
20354.0	0.9917866587638855
14901.0	0.25048595666885376
5243.0	0.9363255500793457
2429.0	0.8200607299804688
1658.0	0.9388139843940735
531.0	0.28753000497817993
26322.0	0.9935812950134277
5639.0	0.9973735809326172
26942.0	0.990217387676239
1346.0	0.9079001545906067
577.0	0.10372340679168701
3719.0	0.7504442930221558
1497.0	0.6283208131790161
9930.0	0.8352464437484741
1354.0	0.985470175743103
4101.0	0.9381087422370911
3370.0	0.9972072839736938
12681.0	0.7306671142578125
37422.0	0.9586003422737122
435.0	0.8275270462036133
30394.0	0.8522839546203613
18467.0	0.9988512992858887
15223.0	0.986477255821228
12233.0	0.9955323338508606
41700.0	0.9799168705940247
5299.0	0.9167787432670593
7055.0	0.38210541009902954
921.0	0.9327101707458496
4574.0	0.6213377714157104
2941.0	0.9158450365066528
7115.0	0.6423869729042053
3894.0	0.9019367098808289
505.0	0.4017561078071594
3340.0	0.4414922595024109
148.0	0.09063853323459625
2676.0	0.5119545459747314
7122.0	0.2635912299156189
13124.0	0.7012218236923218
932.0	0.608413577079773
113.0	0.7617007493972778
6872.0	0.8729369044303894
16149.0	0.9741106033325195
17999.0	0.9022022485733032
515.0	0.44502562284469604
172.0	0.6992660760879517
2477.0	0.9794428944587708
3720.0	0.9932144284248352
7612.0	0.6284328699111938
953.0	0.6216897368431091
910.0	0.47078871726989746
5909.0	0.9969961047172546
2537.0	0.9368254542350769
103.0	0.9845840334892273
3171.0	0.9520451426506042
2654.0	0.9490488767623901
869.0	0.8772282600402832
2885.0	0.6499525904655457
7400.0	0.9946382641792297
917.0	0.3266851305961609
12079.0	0.5926602482795715
31019.0	0.9871078729629517
3551.0	0.9950007200241089
19815.0	0.9422427415847778
146.0	0.9625139236450195
429.0	0.7201436758041382
948.0	0.20227555930614471
41685.0	0.9983356595039368
100.0	0.9988136291503906
5008.0	0.9801054000854492
1101.0	0.8846702575683594
17011.0	0.9511558413505554
1777.0	0.6123754978179932
22036.0	0.9544059038162231
2117.0	0.4040634036064148
14818.0	0.9471613764762878
700.0	0.9434720873832703
4400.0	0.9696269035339355
866.0	0.9799720048904419
36710.0	0.9924375414848328
1351.0	0.5438011288642883
1392.0	0.9945589303970337
136.0	0.7452448606491089
221.0	0.8332265615463257
1847.0	0.46849513053894043
3516.0	0.8143390417098999
3934.0	0.9956188201904297
18846.0	0.9792617559432983
3511.0	0.572046160697937
378.0	0.8382746577262878
69748.0	0.9861645698547363
1482.0	0.7058103680610657
2185.0	0.9019325971603394
798.0	0.8064807057380676
1410.0	0.8056133985519409
65678.0	0.8016440272331238
20465.0	0.6796613335609436
6507.0	0.9913777112960815
2660.0	0.2616017162799835
1644.0	0.9970216751098633
2187.0	0.9246701002120972
821.0	0.8699051141738892
3016.0	0.5959857702255249
6619.0	0.5953697562217712
2526.0	0.9959527850151062
527.0	0.14461171627044678
2859.0	0.7188272476196289
4190.0	0.5019646883010864
5782.0	0.7579236030578613
8830.0	0.9503902196884155
8986.0	0.997545063495636
50511.0	0.9581245183944702
4755.0	0.8471391797065735
6561.0	0.9950317144393921
2880.0	0.9968770146369934
8142.0	0.9973831176757812
1978.0	0.8686614036560059
3729.0	0.9282047152519226
7577.0	0.9608842730522156
393.0	0.984227180480957
3625.0	0.9987626075744629
2572.0	0.9665306210517883
21108.0	0.9386436343193054
8161.0	0.2899935245513916
1905.0	0.7024660706520081
975.0	0.8316639065742493
5254.0	0.7878717184066772
149.0	0.5690053701400757
1127.0	0.9438578486442566
5817.0	0.11607439815998077
24026.0	0.9287554025650024
1859.0	0.9881712794303894
3560.0	0.5830491781234741
1164.0	0.9970778226852417
9794.0	0.999435544013977
721.0	0.997559666633606
4544.0	0.9590757489204407
333.0	0.7834887504577637
17713.0	0.9835857152938843
1057.0	0.6359995603561401
15711.0	0.9291267395019531
2865.0	0.45851269364356995
895.0	0.7499406933784485
36534.0	0.9322783350944519
485.0	0.6778280138969421
4590.0	0.8704220652580261
1052.0	0.983392596244812
11967.0	0.9806779623031616
10376.0	0.998327374458313
1136.0	0.8219583630561829
27571.0	0.6848124265670776
1973.0	0.5193229913711548
3397.0	0.5067253708839417
29180.0	0.8118070363998413
5632.0	0.8053960800170898
1479.0	0.915300190448761
532.0	0.26275327801704407
12836.0	0.4194924235343933
184.0	0.279885470867157
284.0	0.9022845029830933
54470.0	0.9108836054801941
1293.0	0.9909612536430359
2632.0	0.5550042390823364
106.0	0.7628382444381714
225.0	0.9827245473861694
3611.0	0.4877128601074219
1279.0	0.982833743095398
3137.0	0.9858472943305969
456.0	0.9778515100479126
6172.0	0.9695247411727905
818.0	0.18793907761573792
581.0	0.980819582939148
5546.0	0.4571452736854553
343.0	0.023130495101213455
3678.0	0.9269167184829712
5911.0	0.9919463396072388
150.0	0.42883628606796265
244.0	0.1561150997877121
18657.0	0.7941304445266724
504.0	0.7843465209007263
909.0	0.6201121807098389
7976.0	0.3284382224082947
21039.0	0.7788236141204834
3798.0	0.9970917701721191
35453.0	0.9917980432510376
505.0	0.6965998411178589
3750.0	0.9971514940261841
5025.0	0.7205529808998108
569.0	0.3129082918167114
4209.0	0.9941756129264832
4267.0	0.8129526376724243
2217.0	0.788294792175293
646.0	0.46779483556747437
122.0	0.279159277677536
10838.0	0.9248942136764526
5084.0	0.7766080498695374
3542.0	0.9527430534362793
452.0	0.9800829887390137
2297.0	0.9015413522720337
582.0	0.9153615832328796
1350.0	0.5703424215316772
223.0	0.9136196374893188
5037.0	0.8759948015213013
427.0	0.9437673687934875
503.0	0.8451546430587769
1328.0	0.7031729221343994
8619.0	0.39716580510139465
19213.0	0.9891969561576843
24559.0	0.8343520164489746
10332.0	0.9487188458442688
462.0	0.9908631443977356
508.0	0.8276498913764954
5913.0	0.827271580696106
5128.0	0.3563064634799957
2530.0	0.5213381052017212
297.0	0.5751660466194153
5161.0	0.785431981086731
7451.0	0.9974848031997681
2312.0	0.9516277313232422
939.0	0.9751518964767456
7138.0	0.9567739367485046
3473.0	0.49594634771347046
2888.0	0.9337996244430542
2468.0	0.9821319580078125
5772.0	0.2697576582431793
53624.0	0.9615297317504883
29042.0	0.9612220525741577
1926.0	0.3440189063549042
5672.0	0.9407461285591125
1943.0	0.8656923174858093
6143.0	0.8811710476875305
6874.0	0.8915864825248718
521.0	0.9387521743774414
7962.0	0.8308340311050415
4019.0	0.9799696803092957
4056.0	0.9181782603263855
22837.0	0.9684982299804688
4534.0	0.9947649836540222
883.0	0.9817797541618347
3944.0	0.9836152195930481
1509.0	0.9083199501037598
1156.0	0.2364579737186432
11827.0	0.9952419996261597
2245.0	0.8969597816467285
1409.0	0.9725916981697083
198.0	0.9570199251174927
13927.0	0.6682422161102295
6726.0	0.9963619112968445
1524.0	0.948052704334259
3487.0	0.8099439740180969
22401.0	0.9847618341445923
11846.0	0.9937009811401367
2883.0	0.9970693588256836
8791.0	0.9971393346786499
1279.0	0.9785410165786743
12193.0	0.996819794178009
972.0	0.9703977704048157
303.0	0.06334862112998962
1972.0	0.887615978717804
5675.0	0.6319066286087036
10079.0	0.9175164103507996
242.0	0.289306640625
1557.0	0.6076279282569885
969.0	0.6030151844024658
67668.0	0.9955140352249146
1068.0	0.18669474124908447
1129.0	0.4074153006076813
349.0	0.9972548484802246
26963.0	0.9497042894363403
101.0	0.07638914883136749
8483.0	0.5269898176193237
1819.0	0.1896515190601349
9620.0	0.9650877118110657
2322.0	0.8491643071174622
8103.0	0.9110574722290039
347.0	0.9580398797988892
590.0	0.43084970116615295
6546.0	0.996623694896698
13216.0	0.9938325881958008
16333.0	0.976270318031311
5560.0	0.9762189984321594
2611.0	0.09282009303569794
612.0	0.8610621690750122
116.0	0.10218153148889542
733.0	0.7469425201416016
757.0	0.07914213836193085
2762.0	0.6916630864143372
216.0	0.7955716252326965
14930.0	0.9966632723808289
37377.0	0.8903867602348328
1463.0	0.8133710026741028
5161.0	0.99773770570755
4657.0	0.45778971910476685
5628.0	0.7566879987716675
9897.0	0.9982735514640808
17765.0	0.9932208061218262
9325.0	0.9947999119758606
1364.0	0.4854873716831207
15175.0	0.9366264343261719
9608.0	0.8801963925361633
3392.0	0.9582311511039734
34192.0	0.9895623922348022
972.0	0.9912344217300415
18779.0	0.8080264329910278
1172.0	0.3267970085144043
7826.0	0.9908435940742493
17326.0	0.4678361415863037
180.0	0.5509850978851318
4057.0	0.9896785020828247
176.0	0.9896934628486633
6313.0	0.8799195289611816
27423.0	0.989780604839325
3690.0	0.7403411865234375
10185.0	0.6124275922775269
4936.0	0.9693871736526489
4334.0	0.40605783462524414
21521.0	0.9958614110946655
363.0	0.1585809886455536
3032.0	0.9828146696090698
12681.0	0.9376707077026367
6436.0	0.9910488128662109
1111.0	0.9789857864379883
6851.0	0.9774885177612305
35341.0	0.8889727592468262
191.0	0.9035758972167969
207.0	0.2943452000617981
563.0	0.07200255990028381
581.0	0.964918315410614
927.0	0.7636892795562744
10282.0	0.997075080871582
9144.0	0.9781001210212708
687.0	0.16002245247364044
5263.0	0.9305224418640137
556.0	0.7359712719917297
10403.0	0.9978183507919312
1138.0	0.2737358510494232
102.0	0.9961584806442261
844.0	0.8783629536628723
561.0	0.653204083442688
982.0	0.2988658547401428
10484.0	0.8939915895462036
7238.0	0.9978440403938293
5505.0	0.9717364311218262
1787.0	0.40500563383102417
109.0	0.43057188391685486
2482.0	0.99256831407547
2780.0	0.8108256459236145
484.0	0.9789716601371765
2384.0	0.9891473650932312
170.0	0.7353466749191284
124.0	0.9925912618637085
4197.0	0.9387987852096558
1170.0	0.9391613006591797
6415.0	0.9956652522087097
2097.0	0.9965537190437317
2083.0	0.9631330370903015
564.0	0.9703646898269653
17927.0	0.9970234632492065
7310.0	0.988243579864502
2668.0	0.9984711408615112
3297.0	0.5692014694213867
3262.0	0.5097844004631042
5305.0	0.4719303250312805
84875.0	0.9967988729476929
2120.0	0.5588884353637695
1925.0	0.39178916811943054
201.0	0.6512859463691711
9353.0	0.9901192784309387
4852.0	0.6490905284881592
1360.0	0.7769794464111328
1989.0	0.41114240884780884
19541.0	0.9971151351928711
1235.0	0.9967011213302612
1169.0	0.9784981608390808
636.0	0.02403537929058075
4853.0	0.8030840158462524
1973.0	0.028191830962896347
6686.0	0.9501838684082031
7710.0	0.6329394578933716
10833.0	0.6714237928390503
23027.0	0.9547826647758484
3497.0	0.8180578351020813
170.0	0.05459924414753914
5429.0	0.7712180614471436
43204.0	0.33915334939956665
42363.0	0.9875184893608093
3972.0	0.9018366932868958
1395.0	0.6315339803695679
10592.0	0.8099744915962219
221.0	0.5894025564193726
627.0	0.3670875132083893
8721.0	0.9936646223068237
6100.0	0.8274313807487488
3113.0	0.8167203664779663
110.0	0.940858006477356
18945.0	0.9936601519584656
604.0	0.17246222496032715
221.0	0.6247577667236328
393.0	0.6928585171699524
16397.0	0.49397987127304077
11313.0	0.9478402137756348
2368.0	0.9647579193115234
2927.0	0.45911169052124023
1053.0	0.7702068090438843
4135.0	0.5978476405143738
376.0	0.04163051396608353
4408.0	0.9907920956611633
809.0	0.783261239528656
254.0	0.24373765289783478
5354.0	0.6727551221847534
1416.0	0.9741028547286987
15253.0	0.9747883677482605
9391.0	0.9902011752128601
2877.0	0.9977622032165527
5911.0	0.5768117904663086
10991.0	0.762043297290802
42455.0	0.9893816113471985
3979.0	0.7713240385055542
13597.0	0.9976073503494263
1910.0	0.6896997094154358
1409.0	0.07581157982349396
323.0	0.8644261360168457
649.0	0.009584211744368076
16339.0	0.9949142336845398
1041.0	0.9456679224967957
24510.0	0.3944089710712433
4108.0	0.7962349057197571
467.0	0.15521302819252014
236.0	0.14511838555335999
792.0	0.9608955383300781
873.0	0.350166380405426
9588.0	0.9960790872573853
4395.0	0.8288530111312866
2187.0	0.7054188847541809
97015.0	0.9960268139839172
1545.0	0.9941997528076172
3724.0	0.7071177363395691
13463.0	0.5677620768547058
2604.0	0.6707500219345093
[truncated: 5,449 more rows]
