# Supplementary material for: The human genome contains over a million autonomous exons
Source: Genome Res. 2023 Nov;33(11):1865–78. doi: 10.1101/gr.277792.123 (PMC10760453; doi:10.1101/gr.277792.123)
Supplement: Supplement 2 [file Supplemental_data.zip › data_zip/4G_mRNA.txt]

exon_count	scores
3240.0	0.9837584495544434
1313.0	0.7144259214401245
4686.0	0.9950370788574219
3346.0	0.9467564821243286
2567.0	0.9961773157119751
536.0	0.98394775390625
2758.0	0.9825979471206665
265.0	0.9892425537109375
2379.0	0.9986594319343567
370.0	0.9543336033821106
35011.0	0.9963939785957336
706.0	0.7688857913017273
277.0	0.9975855946540833
4456.0	0.9986375570297241
162.0	0.8310238718986511
10996.0	0.9967880249023438
3064.0	0.990897536277771
5049.0	0.9262813329696655
27184.0	0.9779644012451172
30199.0	0.995349109172821
216.0	0.9891406893730164
1090.0	0.9901114702224731
2520.0	0.9990962743759155
12522.0	0.9951593279838562
1340.0	0.9991442561149597
12013.0	0.9970566034317017
6582.0	0.969482421875
452.0	0.7292646765708923
57956.0	0.9982659220695496
1578.0	0.9982250332832336
8088.0	0.9951183199882507
11971.0	0.9375113248825073
22314.0	0.9961336255073547
10872.0	0.9486336708068848
4640.0	0.9980141520500183
1241.0	0.9701719284057617
28000.0	0.9961315393447876
12268.0	0.9902215003967285
972.0	0.9955676198005676
13172.0	0.9988765716552734
28422.0	0.9994052052497864
386.0	0.9265050888061523
954.0	0.9984862208366394
5596.0	0.9981056451797485
587.0	0.9984033703804016
12222.0	0.9597442746162415
5507.0	0.9805307388305664
11418.0	0.9983412623405457
1723.0	0.9976417422294617
1192.0	0.9986823201179504
5677.0	0.9990962743759155
8555.0	0.9991492033004761
13631.0	0.9942836761474609
3032.0	0.8986016511917114
20913.0	0.9960640072822571
29190.0	0.9981786608695984
12096.0	0.9884229898452759
11717.0	0.9521934390068054
59355.0	0.998406708240509
1426.0	0.9979764819145203
2344.0	0.9902002215385437
1907.0	0.9921929240226746
8100.0	0.9921334981918335
10795.0	0.9988638758659363
3446.0	0.9158382415771484
67209.0	0.9814547300338745
22629.0	0.7850490808486938
7466.0	0.9919422268867493
10649.0	0.9975593686103821
1491.0	0.9849041104316711
2588.0	0.8847935795783997
7311.0	0.9977540969848633
8881.0	0.9794710278511047
34526.0	0.9960383176803589
21959.0	0.9992209672927856
21507.0	0.994158148765564
32721.0	0.9989855885505676
471.0	0.6198307871818542
2217.0	0.9907113313674927
1394.0	0.9985387921333313
1304.0	0.9962414503097534
21570.0	0.9971936345100403
10610.0	0.9942835569381714
7793.0	0.9968239068984985
5550.0	0.9967895746231079
11219.0	0.9984750747680664
5471.0	0.9982854127883911
1933.0	0.9724822044372559
2688.0	0.9400590658187866
4818.0	0.9993852376937866
13584.0	0.9959461092948914
77526.0	0.9985619783401489
52349.0	0.9978142976760864
10344.0	0.9797671437263489
16810.0	0.8744039535522461
70361.0	0.997822105884552
262.0	0.8601666688919067
21861.0	0.9994882345199585
7874.0	0.9693347811698914
738.0	0.9656473398208618
6598.0	0.8977991938591003
768.0	0.9836748838424683
4567.0	0.9994022250175476
4723.0	0.8949962854385376
12200.0	0.9968461990356445
11776.0	0.12711718678474426
2945.0	0.9889625310897827
14463.0	0.9989903569221497
101516.0	0.9975861310958862
15030.0	0.8864914774894714
234.0	0.5466502904891968
6647.0	0.9597922563552856
28023.0	0.9903320074081421
23150.0	0.9980372190475464
14499.0	0.9980584383010864
412.0	0.9334337115287781
12418.0	0.9889751672744751
2240.0	0.9958545565605164
11337.0	0.9977189302444458
893.0	0.9785153269767761
3183.0	0.9935992360115051
7247.0	0.9989156723022461
1220.0	0.9991148114204407
22259.0	0.9143689870834351
17687.0	0.9972988963127136
23703.0	0.9976028203964233
4104.0	0.999716579914093
1848.0	0.9826593399047852
1375.0	0.9969704747200012
1137.0	0.9945041537284851
16546.0	0.9991148114204407
6020.0	0.9829694032669067
11645.0	0.9951587915420532
35102.0	0.9922102093696594
7353.0	0.9994306564331055
5607.0	0.9895973205566406
32409.0	0.9966666102409363
592.0	0.7869864702224731
6157.0	0.9959903955459595
17055.0	0.9903297424316406
1786.0	0.9731065034866333
10743.0	0.9520494341850281
14292.0	0.9745591878890991
10769.0	0.9853017926216125
1138.0	0.5964465141296387
14711.0	0.9982054829597473
2902.0	0.997540295124054
4972.0	0.9958288073539734
14742.0	0.984371542930603
2751.0	0.9984070658683777
1560.0	0.9976307153701782
134.0	0.9957318305969238
3148.0	0.9972790479660034
11276.0	0.9904313087463379
421.0	0.9956119656562805
249.0	0.9881962537765503
10346.0	0.9970375895500183
7975.0	0.996090292930603
86691.0	0.9968169927597046
1016.0	0.9402109384536743
13136.0	0.9561025500297546
11588.0	0.9976118206977844
23751.0	0.9948285222053528
3231.0	0.7263655066490173
4049.0	0.9989708065986633
1795.0	0.998465359210968
12924.0	0.9903316497802734
6860.0	0.9942870140075684
13761.0	0.9966290593147278
1991.0	0.8838933110237122
2730.0	0.9872816801071167
1281.0	0.9991555213928223
536.0	0.995104968547821
1890.0	0.9885085821151733
114779.0	0.9957591891288757
24438.0	0.9993851780891418
210.0	0.6465848088264465
2809.0	0.998283863067627
17024.0	0.9931319355964661
28662.0	0.9943868517875671
640.0	0.8986071348190308
2959.0	0.9273475408554077
7796.0	0.30698931217193604
78022.0	0.9980028867721558
1665.0	0.9985079765319824
261.0	0.2080201655626297
20969.0	0.9989733695983887
33241.0	0.9925471544265747
7121.0	0.9959211349487305
1544.0	0.9969005584716797
3921.0	0.9959449768066406
2695.0	0.990697979927063
5370.0	0.9874534606933594
167.0	0.9829086065292358
7784.0	0.9961069822311401
28210.0	0.9960500001907349
385.0	0.9968727231025696
11784.0	0.9984177350997925
18041.0	0.9913532137870789
2213.0	0.9177752733230591
838.0	0.973739743232727
15701.0	0.9806013107299805
6412.0	0.9979822039604187
30206.0	0.9790156483650208
821.0	0.9978914260864258
8510.0	0.9983614087104797
201.0	0.9956264495849609
9244.0	0.9945588111877441
5435.0	0.9854051470756531
1638.0	0.9966164827346802
2395.0	0.9987596273422241
5018.0	0.9996987581253052
205.0	0.28744274377822876
780.0	0.27927905321121216
8643.0	0.9972774386405945
10269.0	0.994860827922821
6458.0	0.9258868098258972
14052.0	0.9897328615188599
41875.0	0.9982147216796875
15005.0	0.9970693588256836
12339.0	0.9965789914131165
3683.0	0.9973381757736206
7377.0	0.9571771621704102
7411.0	0.9330078959465027
14887.0	0.9964740872383118
13668.0	0.9589635729789734
4537.0	0.9821378588676453
2770.0	0.9968858957290649
224.0	0.9931831359863281
734.0	0.9686411619186401
7236.0	0.6625107526779175
1105.0	0.9968997240066528
6648.0	0.9983978271484375
6531.0	0.9576505422592163
27599.0	0.998516857624054
2971.0	0.9831401109695435
14224.0	0.9970630407333374
50448.0	0.9901391267776489
22950.0	0.9931184649467468
3304.0	0.9975547790527344
61173.0	0.9697400331497192
1837.0	0.639648973941803
1313.0	0.9988436698913574
8353.0	0.9959254264831543
22645.0	0.9926357269287109
15490.0	0.9975800514221191
4449.0	0.9803826212882996
834.0	0.9596548080444336
10672.0	0.9123882055282593
2620.0	0.9966714978218079
301.0	0.9529337882995605
1723.0	0.9198400378227234
136.0	0.7349081039428711
3636.0	0.9777244329452515
37907.0	0.9970725774765015
4110.0	0.9959760904312134
16608.0	0.9663688540458679
428.0	0.9911028742790222
1085.0	0.9843279719352722
1163.0	0.9895973205566406
12873.0	0.9984127879142761
4469.0	0.9921928644180298
3076.0	0.9908739328384399
54192.0	0.9966335296630859
2692.0	0.9941335916519165
57341.0	0.997592568397522
451.0	0.9140470623970032
14819.0	0.9981786608695984
1129.0	0.9947810173034668
1761.0	0.9861577749252319
10490.0	0.992935836315155
1240.0	0.9836950302124023
34303.0	0.9887804985046387
1011.0	0.9511339068412781
6879.0	0.9972988367080688
3544.0	0.9979055523872375
2117.0	0.6660377979278564
81447.0	0.9826565980911255
239.0	0.8152389526367188
3494.0	0.9997512698173523
430.0	0.998856246471405
15385.0	0.8893336057662964
5416.0	0.997776210308075
9002.0	0.9416885375976562
18846.0	0.9984440803527832
12572.0	0.9957593679428101
9291.0	0.9839330911636353
14677.0	0.9995420575141907
14412.0	0.9966073036193848
13125.0	0.999228835105896
3346.0	0.9990053176879883
53504.0	0.9889992475509644
1086.0	0.9994365572929382
30111.0	0.9953959584236145
21823.0	0.9912166595458984
5256.0	0.9940834045410156
26579.0	0.9993247985839844
26793.0	0.9968991279602051
6193.0	0.9959157109260559
1312.0	0.9983110427856445
38902.0	0.9966567754745483
21021.0	0.996076226234436
38044.0	0.9912822842597961
5400.0	0.9385979771614075
17288.0	0.9940553903579712
9202.0	0.9996433258056641
9423.0	0.985447883605957
1867.0	0.9914684295654297
37968.0	0.8471078872680664
9489.0	0.9968878030776978
116.0	0.5007656812667847
18042.0	0.9899412393569946
6489.0	0.8288143277168274
1972.0	0.9963788986206055
3954.0	0.9008879661560059
46213.0	0.9485050439834595
37463.0	0.9972497820854187
1848.0	0.9872657060623169
93955.0	0.9960821270942688
9314.0	0.48941555619239807
8095.0	0.9954767227172852
72512.0	0.993679404258728
255.0	0.7268621325492859
8887.0	0.99278324842453
2033.0	0.9744576215744019
6434.0	0.9975846409797668
2892.0	0.9994357824325562
531.0	0.9804607629776001
5613.0	0.9975677728652954
773.0	0.9924033880233765
12902.0	0.9986463785171509
29235.0	0.9986072778701782
869.0	0.9809786081314087
408.0	0.9975661039352417
1531.0	0.9883348345756531
10593.0	0.9928290247917175
2029.0	0.997313380241394
10087.0	0.9865778088569641
642.0	0.9916993975639343
39741.0	0.9992012977600098
1839.0	0.9987408518791199
4637.0	0.986189067363739
7999.0	0.9983155131340027
28965.0	0.9753905534744263
3467.0	0.9949203729629517
3183.0	0.8754456639289856
6264.0	0.9983748197555542
221.0	0.9763954281806946
301.0	0.9670507311820984
3970.0	0.9857763051986694
10771.0	0.9721220135688782
5056.0	0.9985297918319702
8931.0	0.9887291789054871
7751.0	0.9601438641548157
13544.0	0.9915703535079956
21562.0	0.996484100818634
18239.0	0.9972817301750183
3066.0	0.9956916570663452
2585.0	0.9994312524795532
563.0	0.9259992837905884
4030.0	0.9942901730537415
11754.0	0.9886360168457031
8911.0	0.992455005645752
710.0	0.9983938932418823
13589.0	0.9940441250801086
7253.0	0.9978996515274048
141137.0	0.9980812072753906
2618.0	0.9988497495651245
309.0	0.7279492616653442
81790.0	0.9940091967582703
7178.0	0.9966575503349304
32546.0	0.9954084157943726
689.0	0.9373588562011719
7567.0	0.995721697807312
5273.0	0.9973341822624207
32147.0	0.9904772043228149
169.0	0.9950796365737915
2580.0	0.836234450340271
2181.0	0.9903127551078796
165.0	0.9800941348075867
2853.0	0.9470129013061523
4430.0	0.8600218892097473
15564.0	0.9582177996635437
5305.0	0.45633989572525024
592.0	0.9937891960144043
585.0	0.9981324076652527
2334.0	0.030300462618470192
67687.0	0.9926947355270386
8254.0	0.9902890920639038
7383.0	0.9929476976394653
5638.0	0.9971420168876648
547.0	0.6224580407142639
2159.0	0.9966336488723755
5465.0	0.8027420043945312
525.0	0.9697021245956421
19066.0	0.9862611889839172
56324.0	0.9967584609985352
2459.0	0.9925659894943237
21470.0	0.9980611801147461
19824.0	0.9897850155830383
15901.0	0.9905626177787781
1336.0	0.23548726737499237
52340.0	0.9971111416816711
577.0	0.9963322877883911
824.0	0.9776039123535156
2140.0	0.9882757067680359
365.0	0.2609703540802002
22976.0	0.9942709803581238
2621.0	0.99152010679245
6197.0	0.9503949880599976
4101.0	0.9892759323120117
921.0	0.48683232069015503
21818.0	0.9948419332504272
8007.0	0.9620369076728821
40523.0	0.9993764758110046
24150.0	0.9983007311820984
11027.0	0.9948261380195618
1358.0	0.9960603713989258
8069.0	0.9580528140068054
671.0	0.9982279539108276
1160.0	0.9978289604187012
4251.0	0.9987473487854004
35503.0	0.9995868802070618
2601.0	0.9974881410598755
4538.0	0.9983709454536438
10548.0	0.9952341914176941
24020.0	0.9912872314453125
20191.0	0.9991689920425415
1661.0	0.9984762072563171
73572.0	0.9912555813789368
91123.0	0.9974363446235657
555.0	0.9909909963607788
29829.0	0.9977008700370789
987.0	0.9905851483345032
44782.0	0.9530555605888367
885.0	0.9215356111526489
6125.0	0.9974833726882935
6253.0	0.8667990565299988
32098.0	0.994667649269104
22154.0	0.9992356300354004
1736.0	0.9859201312065125
14685.0	0.9868026971817017
11412.0	0.9958803057670593
2217.0	0.9959370493888855
12669.0	0.9864791035652161
5358.0	0.7862218618392944
8223.0	0.9678489565849304
81766.0	0.9953800439834595
2342.0	0.9962518811225891
19073.0	0.9970623850822449
2484.0	0.9532902836799622
11082.0	0.989726185798645
388.0	0.9959203004837036
1100.0	0.9872005581855774
7217.0	0.9957791566848755
268.0	0.9340537786483765
18456.0	0.9945659637451172
17422.0	0.9426730871200562
5122.0	0.9968689680099487
313.0	0.8982931971549988
27036.0	0.9959948658943176
3532.0	0.9643294215202332
851.0	0.9061123728752136
123.0	0.85064697265625
27786.0	0.9981285333633423
10037.0	0.9534114599227905
17140.0	0.9457051157951355
4445.0	0.9877004623413086
9728.0	0.9954127073287964
360.0	0.975320041179657
8984.0	0.9587904214859009
33113.0	0.994594931602478
5593.0	0.9989461898803711
311.0	0.9942847490310669
12695.0	0.9992097616195679
1566.0	0.9847627878189087
12442.0	0.9943615794181824
22165.0	0.9989227056503296
536.0	0.9837449789047241
26729.0	0.9948514699935913
12106.0	0.9689480662345886
11242.0	0.9978844523429871
109.0	0.927186131477356
30444.0	0.9925392270088196
7088.0	0.9988851547241211
13468.0	0.9934362173080444
3603.0	0.98747718334198
15677.0	0.9933525323867798
161.0	0.9938257336616516
1559.0	0.9920047521591187
6159.0	0.9946962594985962
641.0	0.9952082633972168
14314.0	0.9965503811836243
14270.0	0.9729928970336914
6515.0	0.9790292978286743
15691.0	0.9820696115493774
4971.0	0.9982325434684753
1359.0	0.9896991848945618
666.0	0.973030686378479
21191.0	0.9983741044998169
1699.0	0.9971786737442017
83463.0	0.9381275177001953
2705.0	0.9956439137458801
1227.0	0.6544660329818726
3456.0	0.9969512820243835
7224.0	0.998365044593811
341.0	0.9641404151916504
18085.0	0.9996731877326965
105.0	0.9950416684150696
1531.0	0.9972152709960938
1050.0	0.9893012046813965
51365.0	0.9781926870346069
6371.0	0.9860804677009583
2268.0	0.9950300455093384
17208.0	0.993450939655304
832.0	0.9881247282028198
149.0	0.9802118539810181
2528.0	0.9989304542541504
10448.0	0.9982293844223022
4722.0	0.9993667602539062
3230.0	0.9972516894340515
11399.0	0.993054211139679
34061.0	0.9977318644523621
529.0	0.9845702052116394
3597.0	0.9951288104057312
10239.0	0.9503517150878906
4784.0	0.9972506761550903
5850.0	0.9997547268867493
1306.0	0.9912369847297668
8765.0	0.9956185221672058
3243.0	0.9914949536323547
728.0	0.4505884051322937
5050.0	0.9987281560897827
39400.0	0.9978563189506531
10494.0	0.9976452589035034
3034.0	0.9229305982589722
665.0	0.9952865839004517
45604.0	0.9924107789993286
451.0	0.9792030453681946
28427.0	0.9953171610832214
2380.0	0.996271014213562
10566.0	0.9990221858024597
3200.0	0.9678933024406433
3051.0	0.566213846206665
1433.0	0.9922081232070923
5055.0	0.9666627049446106
682.0	0.41258034110069275
3182.0	0.9749194979667664
12390.0	0.995230495929718
19482.0	0.9989283680915833
16550.0	0.9744044542312622
9456.0	0.9986241459846497
471.0	0.9871312379837036
7888.0	0.9988047480583191
700.0	0.9781190156936646
18850.0	0.9992364645004272
17398.0	0.15542151033878326
6415.0	0.9684371948242188
714.0	0.988616943359375
11660.0	0.996508002281189
69619.0	0.9927101135253906
5474.0	0.995688259601593
26217.0	0.9948803782463074
9456.0	0.985578179359436
31568.0	0.73256915807724
8961.0	0.9928895831108093
12392.0	0.9986180067062378
9469.0	0.9796031713485718
42105.0	0.9958906173706055
77699.0	0.9972718358039856
10128.0	0.9494651556015015
14394.0	0.9988535046577454
23203.0	0.9982872009277344
803.0	0.9786115884780884
13745.0	0.9991044998168945
12455.0	0.9809232950210571
3074.0	0.995235800743103
38766.0	0.9966521263122559
2603.0	0.9828551411628723
1478.0	0.9740526080131531
7369.0	0.9959698915481567
25189.0	0.9772466421127319
3274.0	0.9904890060424805
265.0	0.9769079089164734
11819.0	0.9957688450813293
35666.0	0.9977378845214844
14362.0	0.9989206194877625
56596.0	0.9936604499816895
7953.0	0.9738048315048218
93580.0	0.9867877960205078
2833.0	0.9909400939941406
10772.0	0.9956836700439453
1523.0	0.993199348449707
1146.0	0.994303822517395
20607.0	0.9972940683364868
6614.0	0.9956871867179871
30761.0	0.9913215637207031
6951.0	0.9985643625259399
38295.0	0.9985587000846863
5075.0	0.9920930862426758
1451.0	0.9920503497123718
729.0	0.9971010088920593
924.0	0.9910061955451965
4797.0	0.9972414970397949
11158.0	0.9886329770088196
25099.0	0.9980646371841431
8397.0	0.7536982297897339
9582.0	0.9984623193740845
35218.0	0.9981546401977539
34105.0	0.9973044395446777
14381.0	0.9920278787612915
68856.0	0.9898654818534851
9479.0	0.9852395057678223
7957.0	0.9424874186515808
632.0	0.6805287599563599
2379.0	0.9664828181266785
6012.0	0.9461302757263184
9737.0	0.9973487854003906
8163.0	0.9979909658432007
21833.0	0.9989226460456848
850.0	0.8944381475448608
13894.0	0.999047577381134
6596.0	0.9980124235153198
54422.0	0.9963787198066711
33299.0	0.9796379804611206
5427.0	0.9966026544570923
62750.0	0.9930976033210754
41551.0	0.9960955381393433
2129.0	0.9972180128097534
4298.0	0.992830753326416
412.0	0.978662371635437
4061.0	0.9958347082138062
3089.0	0.5455384254455566
19033.0	0.9680002331733704
7294.0	0.9954184293746948
11803.0	0.9938175082206726
10995.0	0.5410425066947937
4987.0	0.9924616813659668
13602.0	0.995491623878479
188.0	0.9719317555427551
23846.0	0.9965855479240417
38663.0	0.9798485040664673
5771.0	0.9919870495796204
4406.0	0.9896606206893921
10054.0	0.9676745533943176
2073.0	0.9728269577026367
1508.0	0.9592383503913879
15255.0	0.99699467420578
8931.0	0.9993055462837219
9861.0	0.9953479766845703
1374.0	0.9776056408882141
2957.0	0.9574573636054993
4866.0	0.9917484521865845
41060.0	0.9062568545341492
1345.0	0.9504375457763672
4833.0	0.9996504783630371
157.0	0.9908882975578308
49937.0	0.9975711703300476
11336.0	0.9866524934768677
11445.0	0.9675812721252441
3665.0	0.9982067346572876
52544.0	0.9984136819839478
3370.0	0.9945993423461914
19646.0	0.9974749684333801
17081.0	0.9946635961532593
656.0	0.9709990620613098
337.0	0.9992468953132629
9621.0	0.9954510927200317
1832.0	0.8942397832870483
14640.0	0.9975010752677917
584.0	0.998028576374054
7326.0	0.7557114958763123
26661.0	0.9965923428535461
13886.0	0.9983344078063965
9391.0	0.995324432849884
429.0	0.676028311252594
879.0	0.8054359555244446
1159.0	0.9932025074958801
4359.0	0.9925142526626587
199.0	0.9754785299301147
7621.0	0.9918262362480164
9105.0	0.9988923072814941
14438.0	0.9753497838973999
7046.0	0.9991530179977417
835.0	0.8242805600166321
12125.0	0.7534151077270508
1763.0	0.9470170140266418
24077.0	0.9986264109611511
6269.0	0.9895997047424316
98587.0	0.9931541681289673
21811.0	0.9911189079284668
2768.0	0.9870303273200989
321.0	0.863368034362793
14299.0	0.9951671361923218
765.0	0.2669101059436798
153.0	0.9933163523674011
4518.0	0.9533279538154602
743.0	0.9963787198066711
514.0	0.960401177406311
16507.0	0.9963216781616211
47843.0	0.9977957606315613
1073.0	0.9986824989318848
7875.0	0.22284746170043945
2312.0	0.9929935336112976
3617.0	0.8510109186172485
27391.0	0.9598685503005981
21086.0	0.8502593040466309
630.0	0.5289850831031799
7714.0	0.9613859057426453
20942.0	0.9983090162277222
3797.0	0.8153889775276184
31263.0	0.981226921081543
19289.0	0.9936735033988953
161.0	0.9829763174057007
102.0	0.9921790957450867
4916.0	0.9859259724617004
379.0	0.9943418502807617
7827.0	0.9993495941162109
1839.0	0.9985138773918152
4315.0	0.9838443994522095
48676.0	0.997489333152771
26192.0	0.9984511137008667
35062.0	0.9536770582199097
46841.0	0.9950587153434753
38266.0	0.9665380716323853
2248.0	0.9991601705551147
19164.0	0.996881365776062
1263.0	0.9855403900146484
5916.0	0.9983812570571899
6714.0	0.991105854511261
6268.0	0.9981074333190918
3792.0	0.9911242723464966
1036.0	0.987250030040741
22884.0	0.9252938032150269
6570.0	0.9957941174507141
18146.0	0.9993481636047363
22780.0	0.9882211685180664
1765.0	0.9931226968765259
12427.0	0.9606786966323853
8709.0	0.9901400804519653
152462.0	0.9932593107223511
1507.0	0.9880355596542358
4775.0	0.9990131258964539
1221.0	0.9942928552627563
8005.0	0.979779839515686
9848.0	0.9987419247627258
50467.0	0.9989559054374695
6032.0	0.9935096502304077
27968.0	0.9912114143371582
5572.0	0.9981552362442017
524.0	0.9741257429122925
1917.0	0.5348456501960754
441.0	0.7245239019393921
47049.0	0.9984198808670044
3959.0	0.9973069429397583
12978.0	0.9951163530349731
34127.0	0.9974659085273743
825.0	0.9996131658554077
11449.0	0.9936494827270508
15130.0	0.9606884717941284
114.0	0.9966217875480652
19819.0	0.915765106678009
2457.0	0.992273211479187
20986.0	0.8792149424552917
7610.0	0.9995050430297852
15392.0	0.9549285769462585
7027.0	0.9944308400154114
4955.0	0.9802781939506531
39970.0	0.9895220994949341
11057.0	0.9975579977035522
2562.0	0.9935728907585144
47508.0	0.9994068145751953
10690.0	0.9975916147232056
1203.0	0.9716509580612183
12049.0	0.8588380813598633
356.0	0.14963796734809875
27354.0	0.9962524175643921
8984.0	0.9992800951004028
3318.0	0.9741154909133911
9731.0	0.9972144365310669
621.0	0.481422483921051
6546.0	0.9934450387954712
1682.0	0.869024932384491
3151.0	0.8483636975288391
2724.0	0.9529991149902344
8215.0	0.9984400868415833
23953.0	0.9989014863967896
3597.0	0.996052086353302
7408.0	0.9865659475326538
3261.0	0.9875962138175964
5969.0	0.7688431143760681
18915.0	0.9972816705703735
1272.0	0.9989997744560242
33219.0	0.9983388781547546
25579.0	0.9594560861587524
16107.0	0.9949041604995728
38690.0	0.9993546605110168
52729.0	0.9947606921195984
12303.0	0.9980589151382446
25537.0	0.9941762089729309
1789.0	0.9974978566169739
37767.0	0.9877104759216309
334.0	0.7789402008056641
207.0	0.9973455667495728
1568.0	0.9965980648994446
4471.0	0.9996412396430969
16556.0	0.9919854998588562
2920.0	0.9506896138191223
3807.0	0.9871547818183899
953.0	0.3010807931423187
4217.0	0.9976024627685547
22982.0	0.9437801241874695
652.0	0.9979044198989868
317.0	0.9734411239624023
3938.0	0.9989030957221985
727.0	0.3546709418296814
1459.0	0.9935052990913391
33046.0	0.9276412129402161
8491.0	0.9976593255996704
19234.0	0.9979435801506042
272.0	0.4418160021305084
2861.0	0.9971704483032227
22897.0	0.9981700778007507
155.0	0.6716021299362183
545.0	0.9552249908447266
27934.0	0.9972348213195801
214.0	0.9805425405502319
18915.0	0.9949676394462585
20970.0	0.9987389445304871
2759.0	0.9824095964431763
1487.0	0.9966136813163757
46230.0	0.9971649050712585
5284.0	0.9982267618179321
1479.0	0.9990806579589844
221.0	0.9433680772781372
5534.0	0.9881974458694458
4626.0	0.9882057905197144
1723.0	0.9937319755554199
2674.0	0.9957848787307739
418.0	0.997002124786377
9864.0	0.995195209980011
3164.0	0.9892107248306274
6715.0	0.9963985681533813
2583.0	0.9941508173942566
19032.0	0.9780087471008301
40950.0	0.997050940990448
5729.0	0.9965655207633972
4683.0	0.9906949996948242
627.0	0.27739769220352173
98764.0	0.841656506061554
4335.0	0.918697714805603
24289.0	0.9919726252555847
14063.0	0.8356618881225586
23766.0	0.9976030588150024
440.0	0.9497758746147156
21119.0	0.9957880973815918
1039.0	0.9852890968322754
9028.0	0.9975845217704773
6931.0	0.9800694584846497
31594.0	0.9963406324386597
18307.0	0.9982646107673645
19139.0	0.9901542663574219
3040.0	0.9697834253311157
23019.0	0.9993088841438293
7547.0	0.9989091753959656
942.0	0.9458433389663696
6187.0	0.9664183855056763
6954.0	0.9973026514053345
38052.0	0.991207480430603
4431.0	0.9412239193916321
1356.0	0.9856454133987427
767.0	0.9980217218399048
19501.0	0.9988012313842773
5389.0	0.9929180145263672
8357.0	0.9960280656814575
1568.0	0.9982887506484985
37870.0	0.9985523223876953
40045.0	0.9981363415718079
5628.0	0.9916654825210571
61925.0	0.9979556798934937
11749.0	0.9970113635063171
69968.0	0.9891330599784851
9477.0	0.9926985502243042
3699.0	0.9845656156539917
16589.0	0.9973399043083191
13169.0	0.9929345846176147
362.0	0.9968217015266418
4374.0	0.8151673078536987
10326.0	0.9465541839599609
2309.0	0.9696907997131348
3604.0	0.9908812642097473
41303.0	0.9833820462226868
9546.0	0.9325801134109497
1302.0	0.7530094981193542
2250.0	0.9919201135635376
18601.0	0.9536727070808411
21566.0	0.9866124987602234
2597.0	0.9990032911300659
2976.0	0.9986230134963989
1962.0	0.9935020208358765
9499.0	0.9647030830383301
15258.0	0.9983598589897156
22693.0	0.9898964166641235
24337.0	0.9946171641349792
6998.0	0.9868127107620239
9413.0	0.9971901178359985
6639.0	0.9961684346199036
17568.0	0.9993278384208679
20687.0	0.997336745262146
26860.0	0.9475711584091187
41309.0	0.9981523752212524
398.0	0.9911910891532898
9329.0	0.9036619067192078
11056.0	0.9861893653869629
18555.0	0.9827569127082825
3008.0	0.996905505657196
46988.0	0.9993886947631836
22060.0	0.9335060119628906
22557.0	0.9971593022346497
24875.0	0.781558632850647
57837.0	0.9936364889144897
5082.0	0.8927356600761414
298.0	0.9391937255859375
1461.0	0.058674406260252
669.0	0.9984520077705383
6986.0	0.9905742406845093
76661.0	0.9981184005737305
32258.0	0.9893248677253723
98927.0	0.9922982454299927
48351.0	0.994717001914978
5378.0	0.998916506767273
9844.0	0.9984800219535828
380.0	0.8382017016410828
11775.0	0.9949185252189636
6428.0	0.7306755781173706
21344.0	0.9986505508422852
1726.0	0.9930647015571594
8899.0	0.998786449432373
98950.0	0.9876319766044617
10672.0	0.9492648243904114
11516.0	0.9836532473564148
28130.0	0.998766303062439
277.0	0.9954662322998047
3950.0	0.9171643257141113
9898.0	0.9947738647460938
12902.0	0.9972131848335266
1405.0	0.9565775990486145
30713.0	0.9897727966308594
5432.0	0.9832006692886353
17874.0	0.9980758428573608
1150.0	0.9994245767593384
23165.0	0.9893739819526672
7559.0	0.9851390719413757
3865.0	0.9283321499824524
840.0	0.9994753003120422
746.0	0.9962509870529175
12366.0	0.9986757040023804
14269.0	0.9954904317855835
16787.0	0.8017221689224243
15907.0	0.9961031675338745
3908.0	0.8780412673950195
4706.0	0.9924904704093933
1606.0	0.9925344586372375
16697.0	0.953403651714325
2199.0	0.9886391758918762
17171.0	0.9512077569961548
6635.0	0.721206784248352
1641.0	0.7755302786827087
886.0	0.9785183072090149
2765.0	0.9863033294677734
11144.0	0.9953032732009888
1958.0	0.998397946357727
32189.0	0.9864112734794617
13067.0	0.996410071849823
2429.0	0.8374091386795044
1225.0	0.9928470849990845
2668.0	0.8555930852890015
14255.0	0.991887092590332
30284.0	0.9976940155029297
1981.0	0.9431440234184265
18239.0	0.9864253997802734
17307.0	0.9976258277893066
58259.0	0.8739086985588074
2490.0	0.9993732571601868
899.0	0.9995756149291992
3859.0	0.997033953666687
1131.0	0.9995317459106445
2061.0	0.9969407320022583
428.0	0.9970857501029968
37406.0	0.9976280331611633
179.0	0.9916794896125793
13758.0	0.9933475255966187
26005.0	0.9950798153877258
18673.0	0.9986241459846497
2203.0	0.9988090395927429
7003.0	0.9956780672073364
3383.0	0.9976150393486023
5593.0	0.9982961416244507
14480.0	0.9994533658027649
7285.0	0.9902064204216003
16027.0	0.9967871904373169
13793.0	0.984362006187439
744.0	0.9801969528198242
32163.0	0.9964982271194458
742.0	0.9973405599594116
3948.0	0.9984283447265625
15044.0	0.9987872242927551
12941.0	0.3864418864250183
342.0	0.990561306476593
18053.0	0.9982881546020508
3064.0	0.7963312864303589
18640.0	0.9818471670150757
3698.0	0.9990289807319641
7436.0	0.9773217439651489
15170.0	0.9930063486099243
65887.0	0.9981757998466492
189.0	0.5781263113021851
10439.0	0.9977830648422241
4237.0	0.9963268041610718
7582.0	0.9242242574691772
614.0	0.998155951499939
1641.0	0.909674346446991
4642.0	0.9703596234321594
2830.0	0.996819019317627
3073.0	0.9976649284362793
5713.0	0.9699054956436157
29131.0	0.9676507115364075
8855.0	0.9918376207351685
255.0	0.9940261840820312
3930.0	0.9980390667915344
14906.0	0.9973105192184448
3930.0	0.9973848462104797
946.0	0.8211920857429504
11198.0	0.9904082417488098
711.0	0.7647009491920471
7973.0	0.9952501058578491
146.0	0.9758013486862183
33262.0	0.9850484728813171
4690.0	0.9764750599861145
1547.0	0.9916161298751831
1599.0	0.9967358708381653
1490.0	0.9863225817680359
2623.0	0.9986559152603149
31831.0	0.998092532157898
657.0	0.44600096344947815
30865.0	0.9971025586128235
42116.0	0.9847191572189331
49407.0	0.9968269467353821
2366.0	0.9960972666740417
2272.0	0.9969885945320129
837.0	0.9774187207221985
34346.0	0.9993541836738586
47729.0	0.975736141204834
552.0	0.9870073199272156
40202.0	0.9934135675430298
1441.0	0.9996739625930786
8065.0	0.6327625513076782
20241.0	0.9990686178207397
4940.0	0.9859662055969238
215.0	0.9921857118606567
3670.0	0.9968196153640747
2082.0	0.715730607509613
1450.0	0.988105297088623
28821.0	0.996550440788269
15103.0	0.9862850308418274
6898.0	0.9985955357551575
594.0	0.9480341076850891
3418.0	0.9806331396102905
2626.0	0.9382747411727905
66440.0	0.9943343997001648
22796.0	0.9980243444442749
660.0	0.9620381593704224
45861.0	0.9980351328849792
3845.0	0.9969234466552734
1889.0	0.6310951113700867
659.0	0.9871241450309753
902.0	0.9409826397895813
1187.0	0.9993970990180969
658.0	0.998785138130188
637.0	0.9988476037979126
4566.0	0.9968231916427612
230.0	0.9980734586715698
536.0	0.9789322018623352
137.0	0.9845708608627319
49139.0	0.9951256513595581
64405.0	0.9074239730834961
15766.0	0.9972076416015625
8193.0	0.9968304634094238
1200.0	0.9980267286300659
33893.0	0.9897512197494507
5415.0	0.9927247166633606
236.0	0.9443365335464478
17428.0	0.9988261461257935
1574.0	0.13926184177398682
768.0	0.9678360223770142
25411.0	0.9815235137939453
2114.0	0.9884363412857056
12136.0	0.9831477403640747
28152.0	0.9992445111274719
382.0	0.9578580856323242
43930.0	0.9952683448791504
28283.0	0.9905837178230286
272.0	0.990949809551239
4086.0	0.9639567136764526
3300.0	0.998022735118866
12506.0	0.9987226724624634
2640.0	0.9987796545028687
1424.0	0.9921582341194153
1414.0	0.9819220304489136
2422.0	0.994958221912384
2243.0	0.990317165851593
2419.0	0.9846028089523315
20053.0	0.9946683049201965
8825.0	0.9603769183158875
6620.0	0.9976517558097839
14336.0	0.9990207552909851
26492.0	0.9981141090393066
8357.0	0.9634966850280762
11467.0	0.9980340003967285
2624.0	0.9951978921890259
951.0	0.9518989324569702
1454.0	0.9926664233207703
18902.0	0.9772470593452454
23661.0	0.9967974424362183
512.0	0.9961309432983398
111.0	0.9379528760910034
316.0	0.5822209119796753
854.0	0.7486791610717773
666.0	0.9851502180099487
1832.0	0.9951570630073547
6949.0	0.8394166827201843
1267.0	0.9773580431938171
23568.0	0.9939545392990112
88290.0	0.9997321963310242
62863.0	0.9697880744934082
2889.0	0.994878888130188
20439.0	0.9988808631896973
20733.0	0.9994724988937378
16070.0	0.9978283047676086
10651.0	0.990964412689209
1771.0	0.9521359205245972
662.0	0.9948840141296387
826.0	0.9286009669303894
18558.0	0.9688352346420288
1610.0	0.9963303804397583
11754.0	0.9879997968673706
932.0	0.995559573173523
3620.0	0.9924690127372742
14781.0	0.9970026016235352
3175.0	0.9897939562797546
1465.0	0.9679273366928101
2015.0	0.9768936038017273
6024.0	0.9708549380302429
24484.0	0.9952168464660645
52385.0	0.9889577627182007
28146.0	0.9996255040168762
6414.0	0.9981243014335632
18122.0	0.9961832761764526
9249.0	0.8977487683296204
4046.0	0.9989138841629028
10047.0	0.9892508387565613
5800.0	0.9530973434448242
6300.0	0.7431357502937317
1296.0	0.9391476511955261
2464.0	0.9031651616096497
67125.0	0.9967541694641113
18207.0	0.9706624150276184
1064.0	0.9963906407356262
78017.0	0.9949851036071777
38181.0	0.984475314617157
2138.0	0.997434139251709
4683.0	0.9976139068603516
1437.0	0.9923361539840698
6801.0	0.9982913732528687
32954.0	0.9193878173828125
6600.0	0.998955249786377
6166.0	0.9948521852493286
2650.0	0.7591086030006409
33526.0	0.9985187649726868
15902.0	0.9938518404960632
11407.0	0.9908307790756226
8382.0	0.9962002038955688
3036.0	0.9931270480155945
5646.0	0.9989815950393677
6082.0	0.9963118433952332
505.0	0.35220181941986084
11159.0	0.9911691546440125
1458.0	0.9913002848625183
28051.0	0.9989649057388306
3294.0	0.9058208465576172
3803.0	0.7639185190200806
5362.0	0.9558382034301758
95585.0	0.9949523210525513
14005.0	0.9897987246513367
11251.0	0.9958220720291138
1519.0	0.9996458292007446
16781.0	0.9765791893005371
56997.0	0.9978004693984985
20485.0	0.9980548024177551
14002.0	0.9976195096969604
1094.0	0.9398924708366394
24154.0	0.9995163083076477
15856.0	0.997033417224884
5169.0	0.998702347278595
5595.0	0.9984726905822754
8311.0	0.9908469915390015
34001.0	0.9992241859436035
938.0	0.8347748517990112
3031.0	0.9979969263076782
1617.0	0.9990825653076172
3150.0	0.9522247314453125
3643.0	0.9961296916007996
10779.0	0.9988831281661987
5439.0	0.3955270051956177
7236.0	0.995549201965332
17079.0	0.9971925616264343
40464.0	0.9990913271903992
8453.0	0.8929349780082703
2555.0	0.985617458820343
21252.0	0.9476099014282227
715.0	0.9922541379928589
42542.0	0.9964178800582886
8843.0	0.9789063334465027
3604.0	0.9990712404251099
3569.0	0.9984129071235657
15869.0	0.9492559432983398
18453.0	0.9958879351615906
14636.0	0.9832197427749634
1278.0	0.9688453674316406
148.0	0.9994696378707886
337.0	0.9671807289123535
53561.0	0.9753540754318237
38165.0	0.9848858714103699
11709.0	0.9976994395256042
17308.0	0.9798656702041626
1186.0	0.9890653491020203
10526.0	0.9844620823860168
612.0	0.9967549443244934
1857.0	0.9952967762947083
631.0	0.9985898733139038
36381.0	0.9967595934867859
1529.0	0.9987950325012207
4418.0	0.9974305033683777
21020.0	0.9935066103935242
12534.0	0.9903205037117004
1489.0	0.946406364440918
2934.0	0.9900428652763367
23878.0	0.98985356092453
971.0	0.9972811937332153
723.0	0.4830141067504883
12823.0	0.8398774862289429
7003.0	0.9784989356994629
1568.0	0.7999377250671387
10350.0	0.9631189107894897
750.0	0.9983004331588745
1498.0	0.8954446911811829
10329.0	0.998842716217041
2291.0	0.8718582391738892
229.0	0.9973413348197937
1268.0	0.983629047870636
5542.0	0.9362945556640625
18453.0	0.9901100397109985
957.0	0.9956180453300476
786.0	0.9958613514900208
58034.0	0.9794920086860657
4030.0	0.994193434715271
6459.0	0.9926322102546692
1352.0	0.9936674237251282
9846.0	0.8559529185295105
3195.0	0.9972807168960571
7659.0	0.9991575479507446
512.0	0.999594509601593
14642.0	0.9935020208358765
34809.0	0.9879816770553589
6020.0	0.996997058391571
758.0	0.9977471232414246
1517.0	0.9983838200569153
567.0	0.9307687878608704
13812.0	0.7481094598770142
1159.0	0.9918055534362793
4918.0	0.9949220418930054
22877.0	0.6969209313392639
23471.0	0.9516221880912781
335.0	0.9914370775222778
1881.0	0.9970883131027222
5099.0	0.9977425336837769
23848.0	0.9962100982666016
401.0	0.9119558334350586
1008.0	0.9974653124809265
11135.0	0.9967853426933289
1309.0	0.8236852884292603
4860.0	0.995500385761261
6364.0	0.9971004724502563
5545.0	0.9963579177856445
14089.0	0.9891147613525391
8623.0	0.9976913332939148
12603.0	0.9598389863967896
810.0	0.9845660328865051
7337.0	0.9796369671821594
53593.0	0.9958662986755371
5380.0	0.9710186719894409
14909.0	0.9969195127487183
11180.0	0.9962774515151978
8238.0	0.9868914484977722
937.0	0.999315083026886
23443.0	0.9973388910293579
457.0	0.960488498210907
930.0	0.9189184308052063
1627.0	0.9965865015983582
180.0	0.99937903881073
2642.0	0.9979116320610046
1698.0	0.9664562940597534
18378.0	0.9813610315322876
3528.0	0.9942434430122375
49278.0	0.9915971755981445
30622.0	0.9962636828422546
21187.0	0.9964562654495239
7422.0	0.9991869926452637
14985.0	0.9746807217597961
15873.0	0.9957932233810425
10104.0	0.9967504739761353
1131.0	0.9949544668197632
18165.0	0.9895795583724976
21566.0	0.9972699284553528
7936.0	0.9972197413444519
15350.0	0.9971655011177063
4140.0	0.9971966743469238
522.0	0.942320704460144
11898.0	0.9856675863265991
35298.0	0.979200541973114
16485.0	0.9777033925056458
6082.0	0.9866423606872559
45906.0	0.9915567636489868
10549.0	0.9962989687919617
2136.0	0.9976476430892944
446.0	0.9212325811386108
3482.0	0.9986528158187866
71252.0	0.982357382774353
22120.0	0.9987553358078003
2383.0	0.9980150461196899
18565.0	0.9810400009155273
250.0	0.9979565739631653
3211.0	0.994115948677063
26324.0	0.996645450592041
24683.0	0.9808403253555298
26591.0	0.9795840978622437
5813.0	0.9930644035339355
4759.0	0.9946282505989075
26150.0	0.9969286918640137
54722.0	0.9978912472724915
7770.0	0.9959093332290649
34932.0	0.9964886903762817
20345.0	0.9991217851638794
2467.0	0.9967904090881348
2214.0	0.9364979863166809
10261.0	0.9986119270324707
41945.0	0.9969128370285034
13141.0	0.994846522808075
917.0	0.9981243014335632
30466.0	0.6171382665634155
3537.0	0.856192409992218
19438.0	0.9900578260421753
33455.0	0.9851529002189636
3201.0	0.9743733406066895
4134.0	0.9976667165756226
4688.0	0.9821786880493164
32866.0	0.999060332775116
4094.0	0.9543267488479614
159.0	0.9993389248847961
8938.0	0.9835073351860046
17401.0	0.9931280016899109
173.0	0.8004881739616394
109.0	0.9980665445327759
716.0	0.9936552047729492
17981.0	0.9974595308303833
6954.0	0.7068942785263062
26776.0	0.8082577586174011
12833.0	0.9959962964057922
639.0	0.9568973779678345
1440.0	0.9976900815963745
1602.0	0.9904003143310547
2950.0	0.9979549646377563
3538.0	0.8440915942192078
1289.0	0.3213528096675873
13882.0	0.9985324144363403
6679.0	0.9971774816513062
55985.0	0.997402548789978
32780.0	0.998522162437439
28959.0	0.9990531802177429
1009.0	0.9891529083251953
245.0	0.9957605600357056
5461.0	0.9988729357719421
1456.0	0.9940115809440613
7905.0	0.9997529983520508
5016.0	0.9914496541023254
1360.0	0.9959667921066284
613.0	0.9855369329452515
37882.0	0.9935210943222046
822.0	0.9974635243415833
3486.0	0.9897228479385376
13404.0	0.9955743551254272
29071.0	0.9993621706962585
2640.0	0.9856370091438293
139.0	0.9222927093505859
46288.0	0.9975026845932007
41381.0	0.9986652135848999
11727.0	0.9980942010879517
43819.0	0.9236143231391907
56171.0	0.997918963432312
42992.0	0.9882651567459106
1211.0	0.9069646596908569
6248.0	0.999548614025116
437.0	0.9857866168022156
2880.0	0.9965375661849976
8180.0	0.997789740562439
579.0	0.9886584281921387
868.0	0.9921965599060059
2102.0	0.9975037574768066
1283.0	0.9939779043197632
10239.0	0.9288630485534668
2098.0	0.921596348285675
12631.0	0.9860960245132446
7988.0	0.9899279475212097
3159.0	0.9975898861885071
4183.0	0.8966467976570129
8288.0	0.9923954010009766
8865.0	0.9959925413131714
48242.0	0.9982696771621704
103.0	0.9797543287277222
2715.0	0.9983569383621216
27044.0	0.9083131551742554
4229.0	0.939416766166687
5006.0	0.9883880615234375
69040.0	0.9980140924453735
4373.0	0.9957625269889832
7887.0	0.968466579914093
8408.0	0.9899870753288269
1041.0	0.9874495267868042
7082.0	0.9952818155288696
28393.0	0.9973239898681641
1950.0	0.9894967079162598
330.0	0.9569331407546997
67322.0	0.9991143941879272
18340.0	0.993782639503479
405.0	0.9339473843574524
18885.0	0.9903894662857056
15992.0	0.9972692728042603
5945.0	0.9820405840873718
27437.0	0.9883929491043091
13843.0	0.9857791662216187
7017.0	0.9964826703071594
1276.0	0.9959055781364441
10310.0	0.9821634292602539
11687.0	0.9975677728652954
841.0	0.9748905301094055
7965.0	0.9995182156562805
7281.0	0.9966842532157898
9775.0	0.9979217648506165
4367.0	0.9958269000053406
11919.0	0.9932054281234741
8214.0	0.9406630396842957
596.0	0.9833889007568359
6142.0	0.990624725818634
10752.0	0.977933406829834
35783.0	0.998432993888855
566.0	0.996209442615509
6822.0	0.9945664405822754
1116.0	0.9535711407661438
557.0	0.5702956318855286
796.0	0.9761549234390259
1030.0	0.9724523425102234
46716.0	0.9979121088981628
101.0	0.995885968208313
4896.0	0.9987316131591797
1133.0	0.9937330484390259
1208.0	0.985526442527771
242.0	0.9867806434631348
630.0	0.9980417490005493
1973.0	0.9970032572746277
1515.0	0.9954501986503601
888.0	0.9933179020881653
3280.0	0.9978877902030945
15809.0	0.9905708432197571
1113.0	0.9256187677383423
16749.0	0.9898051023483276
186.0	0.9995145797729492
26088.0	0.999477744102478
38036.0	0.9976080656051636
8262.0	0.9981008768081665
18569.0	0.9952957034111023
4766.0	0.9954737424850464
7335.0	0.9512284994125366
5379.0	0.9983495473861694
5863.0	0.9994200468063354
2522.0	0.9973070025444031
10509.0	0.9944770932197571
15500.0	0.9988004565238953
4577.0	0.9753482937812805
12274.0	0.9876111149787903
3286.0	0.9546416401863098
22136.0	0.9932775497436523
964.0	0.9973680377006531
157.0	0.9496343731880188
4553.0	0.9904534220695496
2738.0	0.9933425188064575
13792.0	0.9990301132202148
7502.0	0.9833879470825195
47439.0	0.9992051124572754
287.0	0.43529778718948364
2104.0	0.7302395701408386
2606.0	0.9992433786392212
7002.0	0.9884051084518433
448.0	0.8941001892089844
24096.0	0.9981091618537903
8301.0	0.9988519549369812
205.0	0.8569739460945129
11709.0	0.936501681804657
11333.0	0.9980190396308899
47742.0	0.9927908778190613
904.0	0.9965602159500122
7245.0	0.993243396282196
31334.0	0.9982128143310547
57596.0	0.9985189437866211
15617.0	0.9875299334526062
17591.0	0.9757909774780273
160.0	0.9870983958244324
3836.0	0.9968374371528625
33436.0	0.9954971075057983
3801.0	0.9939311742782593
13345.0	0.4899481236934662
1255.0	0.9097708463668823
6379.0	0.9832741618156433
13444.0	0.9973666071891785
106754.0	0.9966678619384766
5911.0	0.944859504699707
485.0	0.8016664385795593
11200.0	0.9960671663284302
15327.0	0.9948568344116211
1633.0	0.9672117233276367
35067.0	0.9917042851448059
733.0	0.7948402166366577
3717.0	0.9988252520561218
9944.0	0.998559832572937
16544.0	0.9985226392745972
180.0	0.9233797192573547
118.0	0.9774144887924194
115.0	0.9972764253616333
271.0	0.9916224479675293
538.0	0.9976107478141785
4452.0	0.9980553388595581
2819.0	0.9922035932540894
5500.0	0.9864572286605835
327.0	0.9951675534248352
12585.0	0.9994922876358032
152.0	0.8505222201347351
11010.0	0.9971014261245728
5567.0	0.9932312965393066
6115.0	0.9947075843811035
11432.0	0.9495382308959961
18339.0	0.9984836578369141
1510.0	0.998818576335907
12436.0	0.9845115542411804
11040.0	0.9981610178947449
22147.0	0.9997456669807434
3405.0	0.9941474795341492
21639.0	0.997646152973175
16652.0	0.9570645093917847
892.0	0.9989545941352844
15364.0	0.9977557063102722
13541.0	0.9987533688545227
18882.0	0.9975886344909668
19075.0	0.9851716160774231
18832.0	0.9887409210205078
3900.0	0.8194553256034851
8032.0	0.9940299987792969
104.0	0.9992088079452515
14322.0	0.9991846084594727
12692.0	0.9796883463859558
9016.0	0.9973002672195435
7217.0	0.9983060956001282
5069.0	0.9933058619499207
31006.0	0.9977574348449707
125.0	0.9572585225105286
2931.0	0.9963096380233765
380.0	0.9918453097343445
1241.0	0.6229432225227356
9804.0	0.6360518336296082
6256.0	0.9950653314590454
30338.0	0.9789258241653442
47133.0	0.9947195053100586
1745.0	0.9973602294921875
1928.0	0.8902654647827148
25773.0	0.9740898013114929
14856.0	0.8256533741950989
1860.0	0.9928783178329468
3399.0	0.983769416809082
6310.0	0.998604416847229
2089.0	0.996894359588623
222.0	0.9564439058303833
434.0	0.8933621644973755
6378.0	0.9989712834358215
16480.0	0.9775213003158569
51728.0	0.9972532987594604
7959.0	0.9990107417106628
9183.0	0.8709996342658997
17756.0	0.9980327486991882
2284.0	0.9912015795707703
5518.0	0.9867582321166992
11562.0	0.9826221466064453
3029.0	0.8582317233085632
10530.0	0.9961838722229004
2093.0	0.860831618309021
8320.0	0.9981683492660522
10185.0	0.9178785085678101
13285.0	0.8900855779647827
18744.0	0.9991480112075806
199.0	0.9954828023910522
11643.0	0.9218894243240356
30375.0	0.991838276386261
6050.0	0.9956452250480652
3401.0	0.7977879047393799
14964.0	0.9986995458602905
10065.0	0.9413606524467468
12924.0	0.9992735981941223
13574.0	0.9918798208236694
17602.0	0.998451828956604
3655.0	0.7820112705230713
23489.0	0.9983918070793152
551.0	0.9948891401290894
812.0	0.9974972009658813
17513.0	0.8503584861755371
6383.0	0.9628077745437622
30252.0	0.9984169006347656
9773.0	0.9968652725219727
2789.0	0.8983858227729797
7288.0	0.9904338717460632
4339.0	0.9977898597717285
6343.0	0.9931914210319519
118.0	0.9637284278869629
15582.0	0.9769282341003418
23590.0	0.9919473528862
5006.0	0.9991376996040344
1009.0	0.7820746898651123
825.0	0.677134096622467
1327.0	0.14491181075572968
8208.0	0.9908552169799805
3793.0	0.9981609582901001
6825.0	0.7901207804679871
1542.0	0.7188390493392944
12670.0	0.9979469180107117
15976.0	0.998306393623352
35886.0	0.9952540397644043
10471.0	0.9422013163566589
8789.0	0.9988228678703308
10914.0	0.9938259124755859
7347.0	0.8560266494750977
1305.0	0.993850827217102
1181.0	0.9976677894592285
880.0	0.9756284952163696
1202.0	0.9693872332572937
857.0	0.9976744651794434
2921.0	0.9934135675430298
674.0	0.7221831679344177
722.0	0.9803997874259949
36637.0	0.9955522418022156
1646.0	0.9958330988883972
20555.0	0.9974916577339172
17962.0	0.6022754907608032
9807.0	0.9888572692871094
1868.0	0.9983783960342407
4626.0	0.9980946779251099
47073.0	0.9934256672859192
16309.0	0.9955700635910034
95601.0	0.9983800053596497
2150.0	0.994591236114502
821.0	0.46008920669555664
1490.0	0.9984750747680664
5214.0	0.9981633424758911
59562.0	0.985787034034729
43282.0	0.9982074499130249
18382.0	0.9898742437362671
129.0	0.9835077524185181
11569.0	0.9130322337150574
1238.0	0.9476264119148254
2887.0	0.7297527194023132
7494.0	0.9984094500541687
971.0	0.9985378980636597
85653.0	0.9993907809257507
5417.0	0.9956560134887695
19558.0	0.9731231927871704
2665.0	0.5986303091049194
5025.0	0.997739315032959
3985.0	0.9951246380805969
4726.0	0.9969013333320618
24877.0	0.9991185069084167
2907.0	0.8923504948616028
24579.0	0.735678493976593
781.0	0.2164258062839508
11235.0	0.999204158782959
31410.0	0.9952055215835571
1240.0	0.9761336445808411
1630.0	0.9917440414428711
53910.0	0.9994133710861206
9372.0	0.999103844165802
34469.0	0.9969854354858398
4253.0	0.9970566034317017
370.0	0.953338623046875
14176.0	0.9933091402053833
735.0	0.9935756921768188
11318.0	0.9843953251838684
12285.0	0.9738017320632935
2865.0	0.9986632466316223
11595.0	0.9938862919807434
180.0	0.9846591949462891
3684.0	0.8744244575500488
53813.0	0.9950262904167175
8041.0	0.7104742527008057
15360.0	0.9963403940200806
866.0	0.9804204106330872
3359.0	0.7139385938644409
4221.0	0.9975250959396362
7349.0	0.9948822259902954
3433.0	0.9986896514892578
29661.0	0.9989668130874634
1499.0	0.9933573007583618
7888.0	0.9724151492118835
17907.0	0.9609963297843933
445.0	0.9944750666618347
175.0	0.9908445477485657
13827.0	0.998083770275116
6116.0	0.9979034662246704
1910.0	0.9898257255554199
33180.0	0.9947816133499146
4181.0	0.9855327606201172
16385.0	0.9974754452705383
20141.0	0.9950426816940308
5173.0	0.9949407577514648
22490.0	0.9458465576171875
278.0	0.9933870434761047
1933.0	0.9226946830749512
155.0	0.9994950294494629
1039.0	0.9989892244338989
3252.0	0.9921094179153442
24237.0	0.9966166615486145
11656.0	0.9827457666397095
12216.0	0.9904178380966187
1914.0	0.9976121187210083
2326.0	0.9923442602157593
12248.0	0.9682483673095703
33544.0	0.9981330633163452
1695.0	0.9007519483566284
1916.0	0.992979884147644
52179.0	0.9673566818237305
677.0	0.9866777658462524
8984.0	0.9914239048957825
9888.0	0.9973245859146118
5123.0	0.9900689125061035
1662.0	0.9867766499519348
16013.0	0.9922663569450378
8497.0	0.9979339838027954
366.0	0.9831560850143433
784.0	0.8006772994995117
2843.0	0.9967206716537476
16893.0	0.9767317771911621
26890.0	0.9927967190742493
1169.0	0.9743181467056274
100455.0	0.9975231289863586
11436.0	0.9888008236885071
16970.0	0.9938782453536987
1773.0	0.9833018183708191
1408.0	0.9959586262702942
1492.0	0.9976873397827148
8167.0	0.9187042117118835
9749.0	0.9940125346183777
14703.0	0.9975367784500122
3553.0	0.9985446929931641
27982.0	0.9962571263313293
474.0	0.9218770265579224
1907.0	0.9988842010498047
28658.0	0.9984967112541199
6760.0	0.9693962335586548
4757.0	0.9801589846611023
1819.0	0.9951971769332886
206.0	0.9914171099662781
12443.0	0.78821861743927
900.0	0.8023484945297241
9886.0	0.9837034344673157
14146.0	0.9583047032356262
1053.0	0.9957831501960754
1110.0	0.9971396327018738
5862.0	0.9982821345329285
4918.0	0.9983963966369629
3690.0	0.24769845604896545
9244.0	0.9913429021835327
26039.0	0.9981824159622192
715.0	0.9654348492622375
3536.0	0.9982943534851074
2759.0	0.9995943903923035
17776.0	0.9494373202323914
18895.0	0.9919008016586304
4421.0	0.9966162443161011
38162.0	0.9973334074020386
20176.0	0.9986698031425476
24741.0	0.9961501359939575
1735.0	0.9959138035774231
328.0	0.9869768023490906
10531.0	0.3141355514526367
3283.0	0.9986448287963867
131.0	0.9769030809402466
893.0	0.919060230255127
2089.0	0.9973813891410828
3404.0	0.9961495399475098
17331.0	0.9964431524276733
15782.0	0.9931866526603699
706.0	0.9912626147270203
2287.0	0.9844314455986023
6745.0	0.5672200918197632
41847.0	0.9993407130241394
17243.0	0.9812952280044556
2281.0	0.9955900311470032
1206.0	0.9867698550224304
18217.0	0.9978761672973633
1520.0	0.9948188662528992
47290.0	0.9599359631538391
21848.0	0.9991393089294434
28535.0	0.9951030611991882
409.0	0.5183423757553101
187.0	0.992047131061554
16464.0	0.9994829297065735
52333.0	0.9965205192565918
17132.0	0.9988195300102234
26020.0	0.991864025592804
18112.0	0.9993571043014526
4215.0	0.9966325759887695
2681.0	0.9976035952568054
23753.0	0.9928134679794312
2224.0	0.9977173805236816
85020.0	0.9973357319831848
106.0	0.8224025964736938
10907.0	0.9871575236320496
9176.0	0.983726978302002
1195.0	0.9655049443244934
6814.0	0.9923998117446899
26527.0	0.9453715085983276
14144.0	0.9946669340133667
5064.0	0.9976474642753601
4720.0	0.9970734715461731
3831.0	0.9980633854866028
2629.0	0.9984561800956726
14261.0	0.9964984059333801
438.0	0.9987006187438965
4588.0	0.9989103078842163
9222.0	0.9988489151000977
1166.0	0.9988683462142944
8496.0	0.9971725344657898
9931.0	0.9893097877502441
2417.0	0.997989296913147
2061.0	0.9958583116531372
9732.0	0.9964288473129272
34878.0	0.9944580793380737
6695.0	0.9964781999588013
6818.0	0.9988086819648743
4192.0	0.9237958788871765
11838.0	0.9966782331466675
10534.0	0.9933962821960449
24176.0	0.9950870275497437
35293.0	0.9286564588546753
120.0	0.8997943997383118
9662.0	0.8861353993415833
6131.0	0.9886451959609985
2975.0	0.9927312731742859
2146.0	0.9758865237236023
13923.0	0.9792812466621399
5777.0	0.9835335612297058
5199.0	0.9840669631958008
4465.0	0.9570627212524414
28859.0	0.997519850730896
766.0	0.9899150729179382
45727.0	0.9991148710250854
4282.0	0.9922980070114136
11440.0	0.9938481450080872
12837.0	0.998369038105011
5609.0	0.9949994087219238
1131.0	0.9964359998703003
5585.0	0.9935920834541321
6459.0	0.9589059948921204
6786.0	0.9193034172058105
945.0	0.8248764276504517
305.0	0.9983609318733215
25315.0	0.9979820251464844
2980.0	0.9082757234573364
11383.0	0.9973170161247253
19375.0	0.9915231466293335
38912.0	0.9971488118171692
38578.0	0.8707168698310852
16989.0	0.9992913007736206
35309.0	0.9964068531990051
260.0	0.6774860620498657
5070.0	0.9970945119857788
6903.0	0.9985645413398743
9823.0	0.995907187461853
9989.0	0.9991978406906128
1214.0	0.9975396990776062
19004.0	0.9944229125976562
750.0	0.9935402870178223
1244.0	0.9146630167961121
19573.0	0.9988821148872375
4031.0	0.9374969601631165
112.0	0.9982686042785645
711.0	0.996387779712677
22219.0	0.8987671136856079
24407.0	0.5950478315353394
3215.0	0.9783892631530762
3453.0	0.9907721281051636
12738.0	0.9982738494873047
11105.0	0.9932645559310913
918.0	0.9878507852554321
3752.0	0.9986632466316223
624.0	0.95037841796875
217.0	0.9903251528739929
11183.0	0.8907537460327148
2544.0	0.9931269884109497
6083.0	0.9863271713256836
16052.0	0.9922685623168945
41053.0	0.992949366569519
18189.0	0.997600257396698
100.0	0.9445570111274719
12978.0	0.9699393510818481
13343.0	0.9743663668632507
12730.0	0.995891273021698
15188.0	0.9971717000007629
4713.0	0.9988047480583191
54909.0	0.9893905520439148
4927.0	0.9938709139823914
14873.0	0.9960579872131348
931.0	0.9234161376953125
14371.0	0.9873046875
426.0	0.9464953541755676
356.0	0.8680132031440735
41262.0	0.9824825525283813
8734.0	0.9891616106033325
8081.0	0.9980541467666626
587.0	0.9875324964523315
23234.0	0.9939001202583313
59426.0	0.9859293699264526
15932.0	0.9835450053215027
1294.0	0.9994500279426575
618.0	0.9037405848503113
170.0	0.5982674956321716
5006.0	0.810367226600647
8706.0	0.9923688769340515
62917.0	0.9983188509941101
10460.0	0.9984222650527954
20700.0	0.995812714099884
16987.0	0.997864842414856
2617.0	0.945458710193634
2535.0	0.9513732194900513
6901.0	0.9970289468765259
33352.0	0.9783700704574585
2425.0	0.9796087145805359
1357.0	0.9963787794113159
2292.0	0.9935463070869446
42092.0	0.9958116412162781
7015.0	0.9939240217208862
9583.0	0.9981307983398438
5912.0	0.81666100025177
605.0	0.9946742057800293
768.0	0.9880331754684448
2443.0	0.8367698788642883
959.0	0.9835492968559265
4893.0	0.6914138793945312
3478.0	0.967761218547821
12571.0	0.982817530632019
243.0	0.8776146173477173
45562.0	0.9984157681465149
26016.0	0.9912296533584595
158.0	0.9863201975822449
4813.0	0.9857578277587891
15155.0	0.9978248476982117
12739.0	0.6881361603736877
7339.0	0.9993810653686523
43607.0	0.9983758926391602
2016.0	0.9843246340751648
624.0	0.9916349649429321
4062.0	0.880877673625946
18433.0	0.9936956167221069
9647.0	0.979039192199707
18249.0	0.9957102537155151
1886.0	0.9922841191291809
104958.0	0.9994928240776062
9409.0	0.9984685778617859
15522.0	0.9941791296005249
4491.0	0.9876600503921509
2130.0	0.968346893787384
9161.0	0.9925633668899536
455.0	0.69442218542099
3587.0	0.9976885914802551
1192.0	0.9587023854255676
17895.0	0.9943252801895142
[truncated: 8,001 more rows]
