# Supplementary material for: The human genome contains over a million autonomous exons
Source: Genome Res. 2023 Nov;33(11):1865–78. doi: 10.1101/gr.277792.123 (PMC10760453; doi:10.1101/gr.277792.123)
Supplement: Supplement 2 [file Supplemental_data.zip › data_zip/4H_Intergenic.txt]

exon_count	scores
489.0	0.8137804269790649
816.0	0.2583422064781189
580.0	3.681904217955889e-06
8778.0	0.8681100606918335
463.0	0.9631285667419434
230.0	0.0010734745301306248
1806.0	0.16167694330215454
6946.0	0.6589850187301636
1865.0	0.04602488875389099
210.0	0.5545102953910828
1087.0	0.9105069041252136
158.0	0.8369657397270203
276.0	0.16888605058193207
6109.0	0.8906770944595337
160.0	0.009586884640157223
245.0	0.006176689174026251
612.0	0.25035205483436584
2453.0	0.5981833934783936
1225.0	0.05887499451637268
163.0	0.5152205228805542
10918.0	0.9522597193717957
5916.0	3.706740017150878e-07
262.0	0.007456033490598202
1296.0	0.944522500038147
140.0	0.058328598737716675
1046.0	0.4396510124206543
122.0	0.3773002326488495
4814.0	0.7005919814109802
362.0	0.2118387520313263
3451.0	0.9876311421394348
1118.0	0.9008010029792786
5167.0	0.07589994370937347
5367.0	0.8926745653152466
322.0	0.34529635310173035
961.0	0.5100845694541931
2096.0	0.21081669628620148
107.0	0.5956284999847412
202.0	0.005897580645978451
2836.0	0.9952448010444641
1384.0	0.9501810073852539
115.0	0.3228588402271271
375.0	0.07105733454227448
607.0	0.3736630082130432
349.0	0.3093660771846771
1780.0	0.681916356086731
2238.0	0.6176923513412476
184.0	0.8016878366470337
622.0	0.05627548694610596
1195.0	0.7383456826210022
1617.0	0.824964702129364
611.0	0.12616537511348724
1433.0	0.13734202086925507
20613.0	0.928501307964325
655.0	0.04721810668706894
1574.0	0.2102394551038742
278.0	0.04812794178724289
114.0	0.003425243776291609
126.0	0.20603685081005096
187.0	0.9138456583023071
165.0	0.0841376781463623
347.0	0.33356863260269165
120.0	0.5763995051383972
921.0	0.38896045088768005
213.0	0.8646323084831238
12489.0	0.7512438893318176
671.0	0.255108505487442
1161.0	0.1590898036956787
118.0	3.254117757478525e-07
128.0	0.5440237522125244
105.0	0.19277502596378326
2308.0	0.29715555906295776
443.0	0.00028334365924820304
1116.0	0.6455491781234741
125.0	0.28690090775489807
1059.0	0.8141043782234192
191.0	0.13006781041622162
4335.0	0.8204693794250488
2588.0	0.10557302087545395
263.0	0.13242077827453613
207.0	0.007882671430706978
843.0	0.5312789082527161
622.0	0.0005623235483653843
263.0	0.7173594236373901
2812.0	0.35753268003463745
13264.0	0.9619773030281067
5568.0	0.700143575668335
131.0	0.43719157576560974
132.0	0.332501083612442
427.0	0.11805959045886993
1851.0	0.9032155275344849
125.0	3.728374940692447e-05
3856.0	0.4797711968421936
1206.0	0.683956503868103
400.0	0.09472042322158813
1291.0	0.10788454860448837
1587.0	0.011030816473066807
4565.0	0.27134236693382263
120.0	0.4613718092441559
233.0	0.6920934915542603
432.0	0.4858112335205078
349.0	0.42285841703414917
735.0	0.46370643377304077
184.0	0.03879224509000778
110.0	0.2567816972732544
4892.0	0.7446941137313843
5093.0	0.7904751300811768
971.0	0.2324490249156952
485.0	0.28428754210472107
144.0	0.1303803026676178
244.0	0.5517216920852661
101.0	0.011816621758043766
156.0	0.04458896070718765
287.0	0.2323874980211258
116.0	0.4628872275352478
368.0	0.44967755675315857
657.0	0.1532725989818573
468.0	0.018962515518069267
226.0	0.5565794706344604
499.0	0.9794673919677734
7627.0	0.30786076188087463
621.0	0.1825944185256958
203.0	0.07327287644147873
454.0	0.193622425198555
1874.0	0.009943226352334023
955.0	9.039368933372316e-07
4559.0	0.983127236366272
124.0	0.038367751985788345
6548.0	0.5943710803985596
382.0	1.5066050309542334e-06
537.0	0.34182512760162354
155.0	0.16577555239200592
19968.0	0.9946980476379395
1679.0	0.9928568601608276
884.0	0.8027653694152832
887.0	0.4873988628387451
10897.0	0.9364980459213257
1076.0	0.7333971858024597
332.0	0.13474109768867493
587.0	0.6048510670661926
287.0	0.0007154953200370073
178.0	0.3809776306152344
2357.0	0.975537121295929
125.0	0.7147549390792847
9555.0	0.9082671999931335
348.0	3.380344423931092e-05
1097.0	0.07826603204011917
394.0	0.0002477011876180768
394.0	0.9019481539726257
173.0	0.8497042655944824
547.0	0.47980499267578125
6362.0	0.7168719172477722
486.0	0.574924647808075
1982.0	0.6676610708236694
234.0	0.3345852494239807
484.0	0.8451855778694153
390.0	0.00647332426160574
656.0	0.7690096497535706
279.0	0.320747435092926
121.0	0.6203692555427551
212.0	0.43908819556236267
250.0	0.5417351126670837
2520.0	0.3059626519680023
230.0	0.15221074223518372
316.0	0.4525437355041504
414.0	0.06709297001361847
4588.0	0.005361693911254406
2459.0	0.9956410527229309
3961.0	0.08667613565921783
21396.0	0.7227752208709717
242.0	0.0017936512595042586
121.0	0.02998647466301918
519.0	0.12054536491632462
6902.0	0.052049171179533005
1340.0	0.04749753698706627
260.0	0.29808247089385986
649.0	0.906391978263855
669.0	0.6695178747177124
1949.0	0.7562325596809387
6364.0	0.00013464932271745056
7517.0	0.9979310035705566
2518.0	0.20006008446216583
1220.0	0.964934229850769
463.0	0.9683387875556946
165.0	0.7543801069259644
779.0	0.5706393122673035
1188.0	0.6978402137756348
329.0	0.048125457018613815
101.0	0.11096350848674774
106.0	0.06429450213909149
912.0	0.7853711843490601
297.0	0.6090768575668335
1211.0	0.6345504522323608
893.0	0.2643756866455078
3093.0	0.9803373217582703
168.0	0.005547640845179558
989.0	0.5272665023803711
2213.0	0.2585953176021576
1179.0	0.7390903234481812
357.0	0.44647789001464844
21297.0	0.9870008230209351
3556.0	0.32589811086654663
345.0	0.9125880002975464
8605.0	0.0019381653983145952
347.0	0.047712478786706924
3752.0	0.15055155754089355
22542.0	0.9540902376174927
1260.0	1.1464817362139001e-05
11935.0	0.4856541156768799
245.0	0.8921003341674805
568.0	0.00159682915546
5287.0	0.9179202318191528
405.0	0.9268013834953308
907.0	0.09956133365631104
2111.0	0.08506716787815094
519.0	0.37174779176712036
3168.0	0.9938390851020813
181.0	0.04911686107516289
201.0	0.8407610058784485
1640.0	0.9620868563652039
816.0	0.5896722078323364
554.0	0.09933847934007645
3283.0	0.9518243670463562
52282.0	0.9979783892631531
4147.0	0.5566161870956421
430.0	0.9576538801193237
344.0	0.26289576292037964
1064.0	0.7751314043998718
180.0	0.002778982510790229
364.0	0.5012903809547424
554.0	0.010376703925430775
10948.0	0.895633339881897
3327.0	0.9816558957099915
110.0	0.5766527056694031
249.0	0.1991177499294281
240.0	0.8612693548202515
1348.0	0.5726913213729858
6658.0	0.6120139956474304
1137.0	0.8974093198776245
2127.0	0.0023493680637329817
547.0	0.06994785368442535
379.0	0.2831210196018219
2615.0	0.7124720811843872
2321.0	0.06041586399078369
274.0	0.31229257583618164
120.0	0.3449014127254486
5002.0	0.6503872275352478
288.0	0.06001288443803787
142.0	0.33428606390953064
840.0	0.03380999341607094
41479.0	0.9961174130439758
105.0	0.964746356010437
1921.0	0.4412423074245453
219.0	0.09559433162212372
810.0	0.7621751427650452
4248.0	0.8566569089889526
796.0	0.4415280818939209
1262.0	0.9128159284591675
1853.0	0.9672436714172363
2663.0	0.4930116534233093
12917.0	0.9844501614570618
1833.0	0.855108380317688
171.0	0.5270319581031799
8442.0	0.2851046919822693
1619.0	0.40639153122901917
485.0	0.2117156982421875
4074.0	0.21309547126293182
100.0	0.5556893348693848
521.0	0.8917274475097656
321.0	0.5772479176521301
212.0	0.864188015460968
200.0	0.15357932448387146
1310.0	0.28070497512817383
11225.0	0.4559592306613922
120.0	0.10901059210300446
523.0	0.01263937633484602
548.0	0.5485376715660095
2480.0	0.09651299566030502
982.0	0.46132826805114746
156.0	0.22088566422462463
2881.0	0.8103030920028687
650.0	0.016526401042938232
106.0	0.23157444596290588
2116.0	0.5643583536148071
4131.0	0.9762422442436218
451.0	0.9991954565048218
1475.0	0.9905842542648315
218.0	0.4428766667842865
1065.0	0.9615361094474792
420.0	0.7810386419296265
177.0	0.004581853281706572
10786.0	0.8285120725631714
289.0	0.28173598647117615
2450.0	0.18025532364845276
3074.0	0.219736248254776
217.0	0.18850842118263245
247.0	0.4170309007167816
4005.0	0.0905054584145546
183.0	0.05545162037014961
783.0	0.6884194016456604
5955.0	0.8680793642997742
160.0	0.612815260887146
102.0	1.0620395187288523e-05
883.0	0.4459208846092224
224.0	0.08164535462856293
249.0	0.40448108315467834
2671.0	0.8878278732299805
23647.0	0.8569896817207336
164.0	0.02079559490084648
271.0	0.4593673646450043
1474.0	0.5018013715744019
3344.0	0.08785171061754227
1684.0	0.17272606492042542
2376.0	0.36645856499671936
2983.0	0.215125173330307
1047.0	0.7719452977180481
212.0	0.6230388879776001
437.0	0.36385759711265564
154.0	0.00011385583638912067
553.0	0.026548007503151894
753.0	0.07859106361865997
681.0	0.07814431190490723
3256.0	0.4675215780735016
119.0	0.718004584312439
138.0	0.9681288599967957
127.0	0.9470680356025696
1557.0	0.9011949300765991
1083.0	0.00025745638413354754
964.0	0.01618351973593235
191.0	0.630096435546875
1922.0	0.6444340348243713
316.0	0.309682160615921
1161.0	0.2636740803718567
191.0	0.3189876973628998
1175.0	0.5059205293655396
18355.0	0.8555878400802612
203.0	0.01081247627735138
292.0	0.07979569584131241
455.0	0.052270688116550446
105.0	0.3057836592197418
160.0	0.2944719195365906
300.0	0.5516164898872375
328.0	0.6536785960197449
4355.0	0.9518173933029175
8416.0	0.7858574986457825
11258.0	0.5852924585342407
154.0	0.8061375617980957
231.0	7.834789357730187e-06
13264.0	0.3618195354938507
5971.0	0.9958316087722778
657.0	0.025065382942557335
327.0	0.0012421845458447933
107.0	3.4205771953566e-05
273.0	0.289695680141449
8101.0	0.7923552989959717
469.0	0.2353181540966034
251.0	0.19327720999717712
4631.0	0.9622706174850464
131.0	0.5331543684005737
288.0	0.039081789553165436
114.0	0.05880852788686752
359.0	0.7403720021247864
144.0	0.08775115013122559
1823.0	0.026182446628808975
1204.0	0.5118634700775146
713.0	0.060794323682785034
379.0	0.03765910118818283
209.0	0.26320546865463257
904.0	0.5356602072715759
119.0	0.019308408722281456
2177.0	0.5237034559249878
1941.0	0.32512807846069336
1532.0	0.4208890497684479
163.0	0.026389077305793762
822.0	0.7205830812454224
165.0	0.36488741636276245
16246.0	0.7119983434677124
195.0	0.7121964693069458
463.0	0.060210734605789185
143.0	0.062393248081207275
2102.0	0.12479665130376816
1215.0	0.014191964641213417
999.0	0.9543144106864929
9202.0	0.8393527865409851
2640.0	0.9292876124382019
874.0	7.01577082509175e-05
667.0	0.25162753462791443
627.0	0.15002784132957458
1923.0	0.2403256595134735
622.0	0.8707233667373657
115.0	0.003348345635458827
33828.0	0.49253445863723755
1994.0	0.9399644732475281
339.0	0.3714797794818878
5346.0	0.38249269127845764
2707.0	0.7240920066833496
11266.0	0.9790800213813782
279.0	0.06998522579669952
845.0	0.06836563348770142
157.0	0.4864879250526428
1427.0	0.4363618493080139
2510.0	0.6587473154067993
17800.0	0.7785899043083191
136.0	0.5229519009590149
5582.0	0.9887723922729492
259.0	0.07065501064062119
202.0	0.13194602727890015
28486.0	0.9025450944900513
331.0	0.09698982536792755
5261.0	0.8090294599533081
1262.0	0.09058734029531479
339.0	0.6127041578292847
7375.0	0.8675687909126282
369.0	0.029465805739164352
3333.0	0.10123082250356674
153.0	0.2321625053882599
7931.0	0.9778864979743958
3120.0	0.3154223561286926
301.0	0.8512117266654968
110.0	0.05876155570149422
181.0	0.5095111727714539
394.0	0.1983388364315033
3689.0	0.25926607847213745
213.0	0.3271661400794983
7455.0	0.9497578740119934
5697.0	0.9063425064086914
412.0	0.0669664666056633
1907.0	0.8893523216247559
3803.0	0.0001543173275422305
14103.0	0.7293976545333862
439.0	0.8670695424079895
3658.0	0.2049204558134079
306.0	0.6258026361465454
8131.0	0.7406870722770691
466.0	0.6842285394668579
427.0	0.41312533617019653
189.0	0.5699865221977234
172.0	0.2309887856245041
295.0	0.14274972677230835
5287.0	0.6248149871826172
1276.0	0.5367251634597778
416.0	0.5468688607215881
1679.0	0.29309552907943726
552.0	0.26621973514556885
1198.0	0.5694359540939331
231.0	0.445328950881958
784.0	0.8607739210128784
24836.0	0.9968369603157043
9176.0	0.6462181210517883
116.0	0.2952862083911896
193.0	0.19994747638702393
353.0	0.6051146388053894
1507.0	0.26393041014671326
11410.0	0.6941430568695068
998.0	0.5947741270065308
954.0	0.3416613042354584
134.0	0.23016807436943054
239.0	0.48446378111839294
100.0	1.2588621757458895e-05
3264.0	0.34733089804649353
237.0	0.5433934330940247
511.0	0.006313392426818609
105.0	0.360420286655426
378.0	0.10063357651233673
1348.0	0.23747439682483673
1798.0	0.6358844041824341
1081.0	0.00013523701636586338
476.0	0.07658514380455017
2979.0	0.3159889280796051
173.0	0.9720423817634583
1004.0	0.4734835624694824
1710.0	0.14499644935131073
1415.0	0.6915477514266968
1545.0	0.6325753331184387
31117.0	0.9946211576461792
6226.0	0.5843815207481384
292.0	0.49990835785865784
127.0	0.5837400555610657
896.0	0.18906542658805847
156.0	7.167210424086079e-05
101.0	0.9977200627326965
412.0	0.006947171874344349
381.0	0.8723005056381226
221.0	0.624721348285675
164.0	0.005358423106372356
123.0	0.00019479407637845725
9187.0	0.5372422933578491
339.0	0.5376470685005188
228.0	0.9488160014152527
3779.0	0.6614968776702881
660.0	4.332326170697343e-06
5929.0	0.0005714462604373693
185.0	0.148723304271698
862.0	0.9799917936325073
218.0	0.1091884970664978
559.0	0.35725823044776917
4350.0	0.13476352393627167
2218.0	0.9600054025650024
975.0	0.3592303395271301
552.0	0.6992721557617188
180.0	0.20751795172691345
19349.0	0.9680477976799011
153.0	0.28053998947143555
659.0	0.843852698802948
817.0	0.8194730877876282
724.0	0.13170874118804932
140.0	0.1329142302274704
748.0	0.9505688548088074
2894.0	0.00426910538226366
5772.0	0.5607377290725708
4004.0	0.04894428327679634
244.0	4.0110455302055925e-05
1033.0	0.8013221621513367
198.0	0.04524223133921623
8450.0	0.46585068106651306
267.0	0.8212278485298157
413.0	2.754507704594289e-06
7794.0	0.30484557151794434
835.0	0.0009786931332200766
1003.0	0.925559401512146
209.0	0.08089446276426315
158.0	0.38775262236595154
1818.0	1.3074182788841426e-05
5910.0	0.8770033121109009
1128.0	0.4690037667751312
516.0	0.8717649579048157
2382.0	0.7375447750091553
1602.0	0.279455304145813
23101.0	0.6901681423187256
5015.0	0.4866866171360016
759.0	0.05400421470403671
283.0	0.9609667658805847
3943.0	0.711944580078125
322.0	0.7856255769729614
1859.0	0.374788373708725
265.0	0.5180937051773071
1247.0	0.24509355425834656
130.0	0.6251552700996399
499.0	3.0722964083906845e-07
112.0	0.04858512058854103
261.0	0.5199114680290222
4810.0	0.9907487034797668
4835.0	0.14369919896125793
325.0	0.020994070917367935
109.0	0.17774522304534912
1920.0	0.996074378490448
244.0	0.0026672114618122578
2626.0	0.874669075012207
751.0	0.36699819564819336
852.0	0.5297712683677673
175.0	0.5847975611686707
156.0	0.08020386099815369
204.0	0.37042585015296936
100.0	0.7282947897911072
945.0	0.4887309670448303
3893.0	0.5071942210197449
206.0	0.011837979778647423
223.0	0.3214110732078552
4248.0	0.9731458425521851
179.0	0.01920151710510254
372.0	0.5902537107467651
215.0	0.17742981016635895
784.0	0.8801606893539429
14312.0	0.9494050145149231
337.0	0.19648432731628418
1381.0	0.9994813203811646
4550.0	0.7275869250297546
154.0	0.8762696385383606
1710.0	0.22922423481941223
1760.0	0.34074485301971436
146.0	0.30593910813331604
5653.0	0.38782399892807007
215.0	0.01161975134164095
581.0	0.652161717414856
203.0	0.5070217847824097
556.0	0.3332883417606354
688.0	0.250530868768692
409.0	0.3477511703968048
539.0	0.0003384896263014525
3464.0	0.6228407621383667
231.0	0.04668443650007248
19624.0	0.9948331117630005
110.0	0.2866182327270508
101.0	0.014462321996688843
412.0	0.6695255041122437
832.0	0.39485669136047363
3611.0	0.021154770627617836
375.0	0.17998282611370087
370.0	0.5982441306114197
286.0	0.8289037942886353
480.0	0.3059326410293579
426.0	0.9282981753349304
295.0	0.43015971779823303
11185.0	0.9755157232284546
389.0	0.3562932014465332
5038.0	0.8813134431838989
206.0	0.005435673985630274
969.0	0.8537975549697876
290.0	0.5340875387191772
867.0	0.0615459568798542
121.0	0.7705364227294922
1639.0	0.518709659576416
8708.0	0.26152437925338745
319.0	0.47124963998794556
1661.0	0.5852223634719849
767.0	0.08311653137207031
694.0	0.3969523310661316
186.0	0.6587212681770325
421.0	0.612139880657196
144.0	0.19535741209983826
2929.0	0.1077333316206932
124.0	0.11951317638158798
158.0	0.662731945514679
212.0	0.035602279007434845
1010.0	0.8884677886962891
5723.0	0.5247302055358887
2038.0	0.5375876426696777
8082.0	0.4642958641052246
456.0	0.5419448018074036
198.0	0.1732717603445053
463.0	0.6178344488143921
200.0	0.6895959973335266
398.0	0.7686245441436768
514.0	0.14046433568000793
379.0	0.27800339460372925
1342.0	0.41561898589134216
743.0	0.9405784606933594
149.0	0.042176954448223114
538.0	0.1807677447795868
7262.0	0.957008957862854
1422.0	0.0634857639670372
2369.0	0.9903531074523926
1670.0	0.7130517363548279
108.0	0.1040855199098587
173.0	0.012783643789589405
360.0	3.81794461645768e-06
153.0	0.4367063641548157
203.0	0.7430270910263062
18236.0	0.9372034072875977
574.0	0.7913816571235657
1046.0	0.17663058638572693
1199.0	0.7488175630569458
2728.0	0.5668579936027527
1726.0	0.3873307406902313
804.0	0.9296563863754272
112.0	0.1587514579296112
548.0	0.1998285949230194
103.0	0.11216690391302109
321.0	0.6100889444351196
161.0	0.30485934019088745
206.0	0.04497446492314339
580.0	0.19272848963737488
1294.0	0.06567909568548203
1105.0	0.7127388715744019
122.0	0.6786314845085144
406.0	6.582633886864642e-07
2528.0	0.983614444732666
15586.0	0.6832300424575806
623.0	0.09033311158418655
755.0	0.8586422204971313
137.0	0.9429712295532227
958.0	0.9979932904243469
1547.0	0.5976085662841797
251.0	0.09897545725107193
194.0	0.8035564422607422
282.0	0.25417834520339966
1796.0	0.21858957409858704
195.0	5.797627454739995e-05
6433.0	0.8599293828010559
5450.0	0.0006311490433290601
3613.0	0.06538790464401245
177.0	0.3352155089378357
3630.0	0.204100102186203
166.0	0.0009291942114941776
1386.0	0.9901396036148071
3407.0	0.6758988499641418
401.0	0.38306406140327454
329.0	0.6665090322494507
10348.0	0.6400496363639832
605.0	0.16604407131671906
1643.0	0.00012530351523309946
102.0	0.4570200443267822
696.0	0.05805889517068863
519.0	0.6168698668479919
160.0	0.1281527429819107
2898.0	0.7676620483398438
168.0	0.378650963306427
525.0	0.4814840853214264
1509.0	0.9971956014633179
149.0	0.026063021272420883
2465.0	0.8300285339355469
151.0	0.20910608768463135
925.0	0.6024863123893738
106.0	0.006126502063125372
8729.0	0.686479389667511
3791.0	0.9968417882919312
278.0	0.37683168053627014
142.0	4.6739564822928514e-06
5184.0	0.7490350008010864
2922.0	0.9705038070678711
42583.0	0.7339915037155151
230.0	0.6332906484603882
247.0	0.10334621369838715
850.0	0.10209140926599503
17446.0	0.9760259389877319
103.0	0.29954853653907776
320.0	0.022987689822912216
426.0	0.1280401349067688
259.0	0.36755791306495667
302.0	0.7354814410209656
1896.0	0.098124198615551
230.0	0.06331417709589005
5784.0	0.794083833694458
556.0	0.423179566860199
1407.0	0.8177276849746704
6885.0	0.02145150676369667
26216.0	0.7944396734237671
669.0	0.6718928813934326
724.0	0.040930770337581635
19201.0	0.9160360097885132
503.0	0.018177682533860207
633.0	0.02852495387196541
231.0	0.03215649724006653
1636.0	0.8982484936714172
2313.0	0.1407901793718338
10393.0	0.40505823493003845
117.0	0.19312511384487152
5489.0	0.7930031418800354
3238.0	0.6927221417427063
924.0	0.001282872399315238
2510.0	0.2493322789669037
120.0	0.12704157829284668
257.0	0.8692706823348999
532.0	0.5115827322006226
11908.0	0.5542004704475403
174.0	0.8114789724349976
212.0	0.8481999635696411
1283.0	0.010092106647789478
2214.0	0.8111478686332703
1592.0	0.01418012659996748
554.0	0.14713354408740997
154.0	0.2487398087978363
182.0	0.15812525153160095
211.0	0.7941638231277466
1431.0	0.5016826391220093
1044.0	0.33748817443847656
1971.0	0.6787714958190918
246.0	0.052936799824237823
2073.0	0.5410101413726807
180.0	0.23442712426185608
165.0	0.04337090626358986
114.0	0.5867893695831299
238.0	0.0677257627248764
376.0	0.3140704929828644
912.0	0.5843234658241272
120.0	0.4711419939994812
506.0	0.4971106946468353
1995.0	0.3851620852947235
569.0	0.7348076105117798
17457.0	0.9846379160881042
577.0	0.4811224341392517
390.0	0.45066508650779724
101.0	0.05955614894628525
171.0	0.6266975402832031
10044.0	0.8599354028701782
429.0	0.12561646103858948
161.0	0.34910595417022705
18835.0	0.9384676814079285
845.0	0.7242187261581421
1132.0	0.5457454919815063
394.0	0.9498931169509888
600.0	0.17282439768314362
6481.0	0.673958420753479
5886.0	0.6471496820449829
4279.0	0.12283384799957275
1146.0	0.1356174200773239
3942.0	0.5307915806770325
122.0	0.733059287071228
5227.0	0.0039312755689024925
134.0	0.7830340266227722
832.0	0.2901073098182678
321.0	0.3194684386253357
2275.0	0.9051755666732788
178.0	0.7852060198783875
615.0	0.942736029624939
380.0	0.6179282069206238
267.0	0.3504888713359833
1470.0	0.28742653131484985
431.0	0.5190178155899048
984.0	0.9325912594795227
3133.0	0.860819935798645
159.0	0.6772448420524597
705.0	9.452562153455801e-06
954.0	0.9797040820121765
167.0	0.9085214734077454
392.0	0.3936556577682495
687.0	3.035635472770082e-06
266.0	0.12453631311655045
212.0	0.696519672870636
172.0	0.6459528207778931
9818.0	0.4697595536708832
274.0	0.7105035781860352
219.0	0.9924527406692505
372.0	0.6098724007606506
546.0	0.3691120147705078
4263.0	0.36659500002861023
411.0	0.00019667428568936884
1238.0	0.3514757752418518
121.0	0.6022988557815552
2115.0	0.9920996427536011
9758.0	0.92174232006073
323.0	0.33557531237602234
587.0	0.12376056611537933
807.0	0.8695769309997559
173.0	0.436882883310318
621.0	0.10826847702264786
4459.0	0.7346509099006653
613.0	0.9595769047737122
1770.0	0.6860285997390747
459.0	0.19754934310913086
116.0	0.5183268785476685
3793.0	0.713020920753479
251.0	0.4663853049278259
166.0	0.5084382891654968
2398.0	0.034930676221847534
248.0	3.183694934705272e-05
118.0	0.025372320786118507
456.0	0.6113547086715698
201.0	0.23603808879852295
187.0	0.8789714574813843
407.0	0.8755918741226196
380.0	0.03426798805594444
2237.0	0.9809644818305969
249.0	0.1915445625782013
182.0	0.012939313426613808
5734.0	0.9903103113174438
643.0	0.018455717712640762
106.0	0.668531596660614
2208.0	0.2113616019487381
176.0	0.6779855489730835
829.0	0.656631350517273
454.0	0.29267436265945435
4090.0	0.8881109356880188
152.0	0.07007529586553574
119.0	0.011669712141156197
5930.0	0.48427802324295044
2529.0	0.8081804513931274
121.0	0.09081582725048065
7328.0	0.46393051743507385
12564.0	0.9926626086235046
364.0	3.676591586554423e-05
382.0	0.03950250521302223
700.0	0.24389803409576416
179.0	0.00998848769813776
175.0	0.4695216715335846
26541.0	0.9988024830818176
617.0	0.10861541330814362
5773.0	0.8271773457527161
8414.0	0.9448215365409851
204.0	0.2580971121788025
9743.0	0.4864625930786133
1766.0	0.2751184105873108
245.0	0.10355424880981445
3928.0	0.8533225059509277
269.0	0.3146349787712097
1249.0	0.1101357564330101
2968.0	0.19808968901634216
230.0	0.435303270816803
4658.0	0.9536072015762329
140.0	0.6867638826370239
384.0	0.2620743215084076
1258.0	0.14122004806995392
319.0	0.03072931431233883
141.0	0.4196045398712158
141.0	0.2597881257534027
6266.0	0.7429198026657104
758.0	0.9173492193222046
3505.0	0.03282489627599716
122.0	0.017311284318566322
140.0	0.44446101784706116
106.0	0.02196933701634407
796.0	0.14109143614768982
11741.0	0.995143711566925
5581.0	0.1655801385641098
23767.0	0.9910725355148315
468.0	0.1706613004207611
1111.0	0.4112459123134613
150.0	0.8654804229736328
1493.0	0.07174200564622879
126.0	0.0015378858661279082
210.0	0.0016380269080400467
3234.0	0.04751116782426834
303.0	0.33260995149612427
230.0	0.5199581980705261
9862.0	0.017133178189396858
7566.0	0.46108561754226685
1375.0	0.9940495491027832
6063.0	0.8299213647842407
112.0	0.18496771156787872
1241.0	0.2979060113430023
554.0	0.2618459463119507
181.0	0.49472492933273315
1417.0	0.8546131253242493
3050.0	0.7877679467201233
1488.0	0.02812829054892063
2153.0	0.08796119689941406
559.0	0.579462468624115
7352.0	0.9430157542228699
114.0	0.5136037468910217
5551.0	0.11973102390766144
264.0	0.2544766962528229
131.0	0.01474747620522976
284.0	0.6125516891479492
5973.0	0.004603526555001736
16333.0	0.9606755375862122
267.0	0.02024993486702442
158.0	0.09936053305864334
129.0	0.26543566584587097
259.0	0.8531306982040405
19567.0	0.8622736930847168
897.0	0.3986188769340515
1934.0	0.8079350590705872
750.0	0.5631269216537476
125.0	0.0877421647310257
163.0	0.00011809769785031676
280.0	0.41709011793136597
148.0	0.945987343788147
543.0	0.616054892539978
972.0	0.5371039509773254
1229.0	0.953698456287384
900.0	0.14280381798744202
154.0	0.001596702029928565
122.0	0.1226067915558815
10838.0	0.7637671232223511
311.0	0.7267788648605347
3546.0	0.818530261516571
2018.0	0.9272059202194214
250.0	0.3646821975708008
182.0	0.5879286527633667
967.0	0.9114770889282227
2571.0	0.6875191926956177
997.0	0.11387437582015991
2251.0	0.9809561967849731
526.0	0.43944817781448364
173.0	0.0171719528734684
115.0	0.23623046278953552
172.0	0.5308821797370911
644.0	0.32149839401245117
3532.0	0.6179901957511902
892.0	0.41256484389305115
442.0	1.6084856042652973e-06
246.0	0.004293480888009071
1735.0	0.18722090125083923
543.0	0.7694821357727051
2070.0	0.8731225728988647
1211.0	0.8553482890129089
1726.0	0.945708155632019
2111.0	0.07560418546199799
4083.0	0.8375393152236938
283.0	0.12959769368171692
5182.0	0.36469605565071106
3038.0	0.610305905342102
2651.0	0.2726127505302429
599.0	0.006285226438194513
568.0	0.00015899355639703572
5230.0	0.6132216453552246
154.0	0.02561144158244133
126.0	0.15645751357078552
497.0	0.0753311738371849
1385.0	0.12922227382659912
209.0	0.06158863380551338
5238.0	0.8106734156608582
983.0	0.4674805998802185
280.0	0.5336159467697144
717.0	0.30673718452453613
543.0	0.8350223302841187
113.0	0.6403541564941406
216.0	0.1449010670185089
173.0	0.060163505375385284
169.0	0.8768090009689331
265.0	0.45339280366897583
4790.0	0.0015653477748855948
246.0	0.23260760307312012
183.0	0.043446965515613556
139.0	0.6763083338737488
548.0	0.14868749678134918
124.0	0.08055274933576584
326.0	0.09275569766759872
309.0	0.7321006059646606
31168.0	0.9853734970092773
357.0	0.6279966235160828
569.0	0.010902216657996178
299.0	0.9930697679519653
286.0	0.2816581130027771
536.0	0.9683471918106079
3267.0	0.5150361061096191
263.0	0.047972194850444794
19938.0	0.9608228802680969
3426.0	0.5634800791740417
207.0	0.000332487776177004
1831.0	0.5909129977226257
260.0	0.4277440011501312
779.0	0.030251851305365562
126.0	0.6662156581878662
634.0	0.9524139165878296
130.0	0.011073259636759758
3076.0	0.5987604856491089
474.0	3.7164722016314045e-05
168.0	0.0010027148528024554
331.0	0.9472647905349731
285.0	0.00011523191642481834
253.0	0.2737143635749817
4936.0	0.8068946003913879
883.0	0.4130687117576599
400.0	0.5875002145767212
686.0	0.5768805146217346
318.0	0.9862565994262695
441.0	0.9248313903808594
290.0	0.6848752498626709
10482.0	0.9161338806152344
560.0	0.7415191531181335
1701.0	0.12902742624282837
877.0	0.97352135181427
126.0	0.05021096393465996
5026.0	0.9420961141586304
4866.0	0.9566248059272766
3143.0	0.44060230255126953
5147.0	0.5592314004898071
573.0	0.008448885753750801
136.0	0.0013842909829691052
319.0	0.4698127806186676
17861.0	0.904629111289978
7835.0	0.4191867709159851
322.0	0.6844095587730408
303.0	0.027328932657837868
1515.0	0.7563981413841248
1148.0	0.28591278195381165
788.0	0.20243947207927704
17161.0	0.8651269674301147
34495.0	0.5483366250991821
4042.0	0.99480801820755
130.0	0.219186931848526
3019.0	0.548974871635437
1208.0	0.31953439116477966
145.0	0.45931753516197205
3146.0	0.029873978346586227
4289.0	0.9124163389205933
161.0	0.8645426034927368
582.0	0.24412484467029572
209.0	0.12955594062805176
4051.0	0.980934739112854
2726.0	0.3935301899909973
467.0	0.08952979743480682
183.0	0.013376404531300068
6062.0	0.9474603533744812
450.0	0.5929325222969055
124.0	0.2244834005832672
1758.0	0.6066418290138245
105.0	3.426543844398111e-05
4567.0	0.1392589509487152
303.0	0.7226852178573608
10476.0	0.05724242329597473
211.0	0.7382660508155823
201.0	0.19197210669517517
126.0	0.5968011617660522
14733.0	2.411396280876943e-06
134.0	0.06804918497800827
460.0	0.6343153715133667
270.0	0.23879306018352509
319.0	6.281378591665998e-05
5168.0	0.823050856590271
8533.0	0.025810306891798973
1019.0	0.3503289222717285
1695.0	0.2548350989818573
287.0	0.44971251487731934
3632.0	0.14688029885292053
3608.0	0.2666057050228119
4009.0	0.871049702167511
365.0	0.17172589898109436
409.0	0.012083861976861954
3929.0	0.3661995530128479
15791.0	0.968855082988739
417.0	0.12290750443935394
241.0	0.5907843112945557
1378.0	0.5236116647720337
1417.0	0.7723075747489929
1484.0	0.7612077593803406
960.0	0.4160018861293793
139.0	0.17683649063110352
1410.0	0.17537395656108856
186.0	0.15141482651233673
558.0	0.8060531616210938
2344.0	0.38887614011764526
164.0	0.2226010262966156
222.0	0.06880228966474533
221.0	0.9529158473014832
7349.0	0.1668575555086136
521.0	0.8696209788322449
7999.0	0.1562274992465973
4820.0	0.8409556150436401
327.0	0.00014223255857359618
177.0	0.4701617360115051
117.0	0.0020407726988196373
3133.0	0.02070540189743042
1109.0	0.32652929425239563
1716.0	0.12431065738201141
4022.0	0.574074387550354
5407.0	0.8511149287223816
2080.0	0.7665550112724304
985.0	0.918881893157959
332.0	0.13890494406223297
283.0	0.30927473306655884
479.0	0.413093239068985
230.0	0.01957538165152073
103.0	0.19675950706005096
1150.0	0.5981577038764954
4762.0	0.8024144172668457
147.0	0.8570569753646851
9881.0	0.41684404015541077
1410.0	0.8850371241569519
4364.0	0.0001782878243830055
303.0	0.8023435473442078
130.0	0.7944123148918152
1444.0	0.9321596026420593
413.0	0.9058722257614136
1026.0	0.44974327087402344
324.0	0.7352494597434998
1509.0	0.8263082504272461
12268.0	0.8705989122390747
211.0	0.23440149426460266
145.0	0.3974602222442627
4864.0	0.49374622106552124
5003.0	0.24185042083263397
1836.0	0.460728257894516
319.0	0.33670705556869507
219.0	0.2278985232114792
152.0	0.022268515080213547
2637.0	0.9878961443901062
1564.0	0.5197356939315796
1632.0	0.003496737452223897
129.0	0.7989987730979919
4513.0	0.9695167541503906
173.0	0.5584351420402527
169.0	0.8288723826408386
1151.0	0.7150753140449524
205.0	0.004741021431982517
255.0	0.980492115020752
17308.0	0.8779018521308899
177.0	0.038126420229673386
654.0	0.26620718836784363
384.0	0.5337768197059631
4267.0	0.5348284244537354
1651.0	0.7760335206985474
421.0	0.6589490175247192
262.0	0.5816927552223206
123.0	0.23895075917243958
201.0	0.035248029977083206
1611.0	0.7304334044456482
1318.0	0.7339065670967102
1553.0	0.018003899604082108
969.0	0.37182918190956116
376.0	0.46373018622398376
11799.0	0.9307621717453003
3612.0	0.1072034239768982
213.0	0.0012352343183010817
341.0	0.03196173161268234
584.0	0.7291220426559448
102.0	0.2005268633365631
503.0	0.03574565798044205
155.0	0.004595049191266298
8544.0	0.3333389163017273
194.0	0.4953838288784027
791.0	0.27500298619270325
421.0	0.6292467713356018
4919.0	0.8247137069702148
1212.0	0.2680799067020416
4267.0	0.620697021484375
137.0	0.07815617322921753
114.0	0.325349360704422
1951.0	0.9092167615890503
199.0	0.356328547000885
3996.0	0.7954989671707153
789.0	0.46025562286376953
221.0	0.2887425720691681
25090.0	0.9717463254928589
1192.0	0.856319785118103
30609.0	0.23437181115150452
3811.0	0.5965427160263062
151.0	0.26287680864334106
196.0	0.03339589759707451
440.0	0.16076067090034485
13417.0	0.0436292439699173
474.0	0.784727931022644
199.0	0.019096186384558678
159.0	0.037927836179733276
462.0	0.9834638833999634
1036.0	0.3948628008365631
117.0	0.9378098249435425
354.0	0.833946704864502
7160.0	0.8033973574638367
374.0	0.20537737011909485
3977.0	0.9465778470039368
199.0	0.3218076825141907
937.0	0.1024043932557106
2956.0	0.3644993305206299
80510.0	0.9917618036270142
1749.0	0.10025445371866226
181.0	0.4719359278678894
139.0	0.3826795816421509
183.0	0.42365866899490356
14256.0	0.6021618843078613
7096.0	0.9194772839546204
2788.0	0.01320081390440464
361.0	0.764334499835968
283.0	0.0659327581524849
119.0	0.25325289368629456
482.0	0.4453584551811218
124.0	0.8262683153152466
108.0	0.6071010231971741
239.0	0.48841753602027893
1332.0	0.6344085931777954
26128.0	0.623893678188324
128.0	0.46700939536094666
152.0	0.05697111412882805
52889.0	0.6564558744430542
868.0	0.6264522671699524
441.0	0.032034486532211304
296.0	0.9827626347541809
1460.0	0.775944709777832
414.0	0.7054914236068726
4294.0	2.605377858344582e-06
251.0	0.3618461489677429
737.0	0.9099935293197632
633.0	0.16220122575759888
205.0	0.003621830139309168
1075.0	0.4824541211128235
5100.0	0.9968041181564331
191.0	0.06708607822656631
402.0	0.24926836788654327
255.0	0.13126938045024872
176.0	0.6117038726806641
828.0	0.8697324991226196
158.0	0.19427022337913513
1242.0	0.05043176934123039
1237.0	0.9462577104568481
129.0	0.7033138275146484
278.0	0.07647750526666641
264.0	0.9953634142875671
560.0	0.3068007528781891
831.0	0.5831642746925354
621.0	0.9075369834899902
1362.0	0.0537334568798542
125.0	0.2600378096103668
9470.0	0.13370399177074432
171.0	0.738152801990509
1546.0	0.3146078586578369
899.0	0.012346210889518261
336.0	0.029618632048368454
216.0	0.14011451601982117
602.0	0.0028263027779757977
179.0	0.15567657351493835
3970.0	0.0012934289406985044
5750.0	0.026172835379838943
2614.0	0.9567598104476929
27674.0	0.9801719784736633
208.0	0.0017069655004888773
4732.0	0.9018219113349915
159.0	0.5732865929603577
11840.0	0.17411264777183533
240.0	0.2885053753852844
138.0	0.15459591150283813
1632.0	0.6536523699760437
174.0	0.35677188634872437
1768.0	0.2388741672039032
8330.0	0.2487209588289261
296.0	0.6574807167053223
135.0	2.063622787318309e-06
794.0	0.010251367464661598
6596.0	0.7052233815193176
119.0	0.9676899909973145
5854.0	0.8603959083557129
937.0	0.7005188465118408
241.0	0.06394843012094498
3984.0	0.33702459931373596
100.0	0.022207319736480713
7429.0	0.4434435963630676
619.0	0.1978103667497635
266.0	0.07062190026044846
254.0	0.06711740046739578
1564.0	0.9658980369567871
223.0	0.07937043905258179
135.0	0.4050232768058777
36542.0	0.8229953646659851
594.0	3.3631400583544746e-05
770.0	0.8946916460990906
2660.0	0.3947817087173462
233.0	0.3294042646884918
1888.0	0.5282708406448364
424.0	0.010806944221258163
111.0	0.030117373913526535
774.0	0.8223811388015747
105.0	0.04490555077791214
13418.0	0.9430924654006958
561.0	0.2617167532444
104.0	0.20836086571216583
241.0	0.22965534031391144
277.0	0.7615401148796082
1149.0	0.9903667569160461
101.0	0.0416363850235939
250.0	0.39205750823020935
137.0	0.09915414452552795
3151.0	0.5413601994514465
193.0	0.5237815976142883
3301.0	0.9496895670890808
23954.0	0.33800557255744934
244.0	0.040039658546447754
279.0	0.46782851219177246
212.0	0.4643135964870453
12348.0	0.9270278811454773
1897.0	0.9798709750175476
3121.0	0.6262775659561157
5917.0	0.5762290954589844
4310.0	0.37988391518592834
472.0	0.8916870951652527
345.0	0.615974485874176
209.0	0.03006969392299652
1395.0	0.5094449520111084
6448.0	0.18818975985050201
2754.0	0.23705534636974335
192.0	0.9942007064819336
231.0	0.4681623578071594
1453.0	0.6045151352882385
277.0	0.35389891266822815
246.0	0.9710143208503723
237.0	0.39729151129722595
478.0	0.9198156595230103
4675.0	0.6378499269485474
212.0	0.7780483961105347
158.0	0.4288117289543152
576.0	0.06839372962713242
10099.0	0.13359609246253967
103.0	0.4542568624019623
949.0	0.6138558387756348
2184.0	0.04521333798766136
1702.0	0.6996332406997681
151.0	0.05848447605967522
707.0	0.18490231037139893
159.0	0.6760126352310181
153.0	0.0008822508389130235
7527.0	0.9277626276016235
125.0	0.7787765264511108
191.0	0.9332407712936401
215.0	0.9309130907058716
311.0	0.06422878801822662
170.0	5.134271759743569e-06
145.0	0.98382568359375
166.0	0.7179624438285828
533.0	0.8789585828781128
920.0	0.14677421748638153
7045.0	0.09165627509355545
14621.0	0.7038975358009338
4021.0	0.00884269643574953
16782.0	0.992688775062561
628.0	0.1749061644077301
2472.0	0.6090918183326721
186.0	0.5910379886627197
2245.0	0.009744832292199135
600.0	0.1980258822441101
660.0	0.1504180133342743
259.0	0.462350994348526
6226.0	0.09902843087911606
996.0	0.9158053398132324
714.0	0.170613095164299
764.0	0.07975508272647858
1213.0	0.463998943567276
3073.0	0.8523200750350952
236.0	0.33332037925720215
271.0	0.7233415246009827
324.0	0.8779045343399048
293.0	0.1319238394498825
1415.0	0.12268316745758057
474.0	0.7899796962738037
3909.0	0.36809077858924866
452.0	0.27594977617263794
408.0	0.35825857520103455
400.0	8.016114406927954e-06
176.0	0.17140260338783264
16002.0	0.926372230052948
441.0	0.5170451402664185
22769.0	0.7681416273117065
512.0	0.4894527494907379
2785.0	0.5611185431480408
216.0	0.20992007851600647
923.0	0.892220139503479
3364.0	0.4214847683906555
305.0	0.9192291498184204
1748.0	0.0003543077618815005
295.0	0.6888235807418823
487.0	0.45680004358291626
278.0	0.4124771058559418
147.0	0.9763861894607544
117.0	0.8770661354064941
33279.0	0.9295752644538879
1591.0	0.9666132926940918
2333.0	0.33476758003234863
227.0	0.4921320974826813
256.0	0.048268094658851624
3958.0	0.11942587047815323
108.0	0.849571704864502
2351.0	0.40072378516197205
1098.0	0.42338600754737854
3715.0	0.9497088193893433
142.0	0.015403227880597115
115.0	0.14756135642528534
189.0	0.08015458285808563
104.0	0.2109331637620926
1768.0	0.6187350749969482
3948.0	0.9675372838973999
404.0	0.5943173766136169
179.0	0.8006498217582703
173.0	0.966198742389679
141.0	0.5634374618530273
188.0	0.8426809310913086
412.0	0.05333889648318291
134.0	0.5532272458076477
160.0	0.03543861582875252
7988.0	0.3274255096912384
638.0	0.13028748333454132
486.0	0.562394917011261
7774.0	0.9387610554695129
443.0	0.5076062679290771
2550.0	0.2920633852481842
360.0	0.4340456426143646
401.0	0.5673004984855652
2367.0	3.565709903341485e-06
2848.0	0.839988112449646
957.0	0.10929541289806366
175.0	0.1703515350818634
760.0	0.36894649267196655
239.0	0.9871662259101868
221.0	0.963370680809021
2598.0	0.6728861331939697
2857.0	0.8229126930236816
174.0	0.08590662479400635
3539.0	0.6096946001052856
372.0	0.01790177822113037
8987.0	0.5954355001449585
134.0	0.23333966732025146
3452.0	0.0014082788256928325
3552.0	0.010417958721518517
6762.0	0.9937912225723267
12735.0	0.9605902433395386
5981.0	0.13853099942207336
13179.0	0.7457664012908936
199.0	0.2760600745677948
176.0	6.483619654318318e-05
110.0	0.026083985343575478
124.0	0.26169127225875854
1902.0	0.5390290021896362
139.0	0.5866864919662476
5753.0	0.973095715045929
414.0	0.31465062499046326
440.0	0.20371036231517792
12765.0	0.6791201829910278
17686.0	0.9533658027648926
847.0	0.9672150611877441
318.0	0.2645033001899719
111.0	0.055013835430145264
105.0	0.017136359587311745
5036.0	0.8855928182601929
147.0	0.48837289214134216
426.0	0.0797400027513504
427.0	4.660755439545028e-05
723.0	0.18431125581264496
433.0	0.9982603192329407
339.0	0.7245475649833679
634.0	0.30121564865112305
883.0	0.6946674585342407
295.0	0.058938466012477875
700.0	0.00014037798973731697
6315.0	0.9789581298828125
102.0	0.16378489136695862
220.0	0.8086488842964172
599.0	0.3817337155342102
2565.0	0.9720956087112427
2269.0	0.9626873135566711
1970.0	0.0904860645532608
4103.0	0.6527351140975952
1667.0	0.06886051595211029
6567.0	0.565165638923645
213.0	2.02983278541069e-06
3553.0	0.5439414978027344
5707.0	0.9206762313842773
157.0	0.010120540857315063
314.0	0.26835519075393677
351.0	0.19792617857456207
982.0	0.895592212677002
177.0	0.5055171847343445
3495.0	0.12375713884830475
205.0	0.15310904383659363
137.0	0.2519803047180176
2323.0	0.806078314781189
598.0	0.03413688391447067
748.0	0.26566436886787415
588.0	0.7617164850234985
3774.0	0.9118515253067017
3367.0	0.3802070915699005
653.0	0.011169041506946087
19907.0	0.985556423664093
2000.0	0.8243536949157715
108.0	0.08660216629505157
1841.0	0.6754096746444702
1135.0	0.31292402744293213
4379.0	0.15448537468910217
339.0	0.06784790009260178
477.0	0.20998716354370117
607.0	0.6008488535881042
3460.0	0.9866248369216919
8810.0	0.8842083215713501
1356.0	0.5638895034790039
496.0	0.27206283807754517
244.0	0.3682246804237366
1350.0	0.23956874012947083
1730.0	0.7213401198387146
1012.0	0.26581671833992004
8114.0	0.8775815963745117
797.0	0.35761401057243347
519.0	0.42940402030944824
193.0	0.007914921268820763
4170.0	0.9621351957321167
1749.0	0.4908970892429352
1316.0	0.6486162543296814
105.0	0.2123105823993683
900.0	0.31047528982162476
135.0	0.0016021791379898787
127.0	0.9185904264450073
219.0	0.18975910544395447
1138.0	0.3197137713432312
1379.0	0.5706628561019897
1183.0	0.9612827301025391
244.0	2.99529292533407e-05
267.0	0.060386113822460175
496.0	0.3620498776435852
267.0	0.07340079545974731
422.0	0.8226944208145142
3668.0	0.0005978246335871518
4715.0	0.5354520082473755
2482.0	6.805043813074008e-05
1417.0	0.04033388942480087
410.0	0.007907970808446407
170.0	0.8017621040344238
3719.0	0.09285322576761246
302.0	0.4980406165122986
220.0	0.9761506915092468
809.0	0.4878665804862976
133.0	0.25770139694213867
119.0	0.729781448841095
2098.0	0.4129018187522888
123.0	0.1344374567270279
126.0	0.004059205297380686
17847.0	0.3225495517253876
222.0	0.2762565016746521
539.0	5.971482551103691e-06
107.0	0.32606977224349976
151.0	0.5336701273918152
5147.0	0.9818204641342163
100.0	0.3185643255710602
201.0	0.16194216907024384
2045.0	0.7112880945205688
9192.0	0.00019446258374955505
642.0	0.07862198352813721
140.0	0.32685577869415283
108.0	0.20112982392311096
442.0	0.42227858304977417
122.0	0.5124152302742004
979.0	0.09611476957798004
803.0	0.00013131837476976216
492.0	0.5060369968414307
4646.0	4.373211595520843e-06
128.0	0.9009801745414734
125.0	0.11115137487649918
213.0	0.23894910514354706
174.0	0.6968796253204346
1513.0	0.30381208658218384
610.0	0.32489943504333496
165.0	0.007717449218034744
361.0	0.40084153413772583
11484.0	0.7057083249092102
5065.0	0.44313615560531616
632.0	0.005353067070245743
141.0	0.7763881087303162
1044.0	0.036752764135599136
447.0	0.07151833921670914
937.0	0.14823591709136963
2647.0	0.7985462546348572
654.0	0.007100107613950968
5473.0	0.9576601982116699
271.0	0.7562869191169739
138.0	0.09828722476959229
3180.0	0.3815828263759613
1653.0	0.8435853123664856
385.0	0.6767665147781372
182.0	2.567435103628668e-06
244.0	0.8970342874526978
3908.0	0.22681888937950134
446.0	0.0815289318561554
2151.0	0.49278920888900757
134.0	0.3368688225746155
1901.0	0.7775174379348755
188.0	0.7526769638061523
113.0	0.5073970556259155
1412.0	0.49676474928855896
270.0	0.8818264007568359
656.0	0.10268260538578033
2997.0	0.7809277772903442
310.0	0.017858585342764854
413.0	0.8885196447372437
888.0	0.9901286959648132
119.0	0.02404189482331276
2906.0	0.5945104360580444
961.0	0.4249648153781891
2300.0	0.2182871550321579
2370.0	0.9771823883056641
23286.0	0.5665795803070068
334.0	0.8750331997871399
144.0	0.006671939976513386
183.0	0.6390184164047241
5628.0	0.6313594579696655
5212.0	0.7011244893074036
24002.0	0.9953936338424683
225.0	0.206145241856575
655.0	0.1507115662097931
116.0	0.282155841588974
620.0	0.8422392010688782
180.0	0.7795661687850952
143.0	0.5448098182678223
3373.0	0.19423635303974152
1846.0	0.9955520629882812
440.0	0.10703055560588837
125.0	0.5240508317947388
383.0	0.5288934111595154
1911.0	0.09077723324298859
169.0	0.019129473716020584
2711.0	0.4920875132083893
560.0	0.9375894665718079
358.0	0.8499211072921753
937.0	0.8759992718696594
171.0	0.08233223110437393
364.0	0.2324860841035843
2135.0	0.04958932101726532
1640.0	0.5523017048835754
7934.0	0.6750149726867676
205.0	0.11117172241210938
103465.0	0.6184171438217163
123.0	0.06250806152820587
276.0	0.9838671684265137
1660.0	0.03252636641263962
7675.0	0.6290102601051331
1112.0	0.9089649319648743
391.0	0.899732232093811
430.0	0.04935572296380997
240.0	0.19430270791053772
22568.0	0.49281030893325806
1352.0	0.401214599609375
1164.0	0.016267109662294388
160.0	0.384771466255188
115.0	0.37206602096557617
833.0	0.006302000023424625
431.0	0.00018004428420681506
521.0	0.006760916672646999
140.0	0.4851294457912445
223.0	0.00039022669079713523
158.0	0.6129897832870483
115.0	0.9955746531486511
285.0	0.9137172698974609
457.0	0.3439038097858429
2372.0	0.5675168037414551
927.0	0.12324602901935577
1630.0	0.9390840530395508
1111.0	0.5073418617248535
262.0	0.7387694120407104
15055.0	0.5797780752182007
171.0	0.6811838746070862
139.0	0.6462177038192749
112.0	0.19790568947792053
984.0	0.9942420721054077
231.0	0.7521535754203796
952.0	0.1607280671596527
7730.0	0.9865483045578003
1701.0	0.8044549226760864
2219.0	0.558621883392334
227.0	0.14476019144058228
230.0	0.5842354893684387
3970.0	0.005497856996953487
12699.0	0.6969398260116577
185.0	0.5031003355979919
3062.0	0.2107638567686081
211.0	0.31216445565223694
1212.0	0.3550765812397003
1239.0	0.5946580767631531
405.0	0.15705382823944092
255.0	0.3327822983264923
697.0	0.18651171028614044
148.0	0.4905117154121399
899.0	0.8115370869636536
215.0	0.8048925399780273
128.0	0.7761192917823792
303.0	0.0002852921315934509
2155.0	0.38124972581863403
1356.0	0.47291216254234314
648.0	0.04430966451764107
331.0	0.9819623827934265
4251.0	0.7884699702262878
4302.0	0.8540294766426086
121.0	0.951117217540741
184.0	0.3969230055809021
139.0	0.11659786850214005
731.0	0.6693604588508606
290.0	0.10496226698160172
143.0	0.21748283505439758
126.0	0.7911022305488586
1432.0	0.6625493764877319
18822.0	0.29109740257263184
161.0	0.35228902101516724
2078.0	0.7445040345191956
256.0	0.06792815029621124
1947.0	0.14046446979045868
1490.0	0.4848855435848236
1189.0	0.10741108655929565
160.0	0.0073813796043396
195.0	0.6934117674827576
10428.0	0.5541316270828247
15293.0	0.2636238932609558
229.0	0.9967094659805298
1033.0	0.32169145345687866
304.0	0.2183351069688797
137.0	0.9303570985794067
621.0	0.47187742590904236
4299.0	0.5159873962402344
189.0	0.30118846893310547
1286.0	0.39076343178749084
254.0	0.24334993958473206
348.0	0.7454676032066345
815.0	0.397125244140625
318.0	0.502398669719696
369.0	0.9596875309944153
328.0	0.7209998369216919
191.0	0.7702738046646118
672.0	0.27892163395881653
7469.0	0.47718507051467896
845.0	0.13603827357292175
732.0	0.12227296829223633
366.0	0.296362966299057
1142.0	0.6388869285583496
413.0	0.6024417877197266
9522.0	0.9897454380989075
137.0	0.07956923544406891
1469.0	0.9602152109146118
225.0	0.06891757994890213
223.0	0.13814224302768707
5265.0	0.3028106391429901
1372.0	0.5429506897926331
910.0	0.7249678373336792
1572.0	0.9974257349967957
146.0	0.13059426844120026
13964.0	0.8233491778373718
3435.0	0.6779180765151978
148.0	0.7354447245597839
3901.0	0.9168972969055176
214.0	0.9968450665473938
127.0	0.055509645491838455
442.0	0.6307411193847656
2595.0	0.330532431602478
29466.0	0.9907768964767456
7218.0	0.5144766569137573
6835.0	0.8297126889228821
887.0	0.36778056621551514
166.0	0.059598393738269806
10518.0	0.9940891265869141
355.0	0.7469073534011841
146.0	0.14322569966316223
143.0	0.2606365978717804
131.0	0.42890042066574097
1233.0	0.5864169001579285
3635.0	0.5228757262229919
423.0	0.3545522391796112
1613.0	0.2046668976545334
2936.0	0.6017662286758423
195.0	0.4505724310874939
805.0	0.0019737225957214832
105.0	0.00037518658791668713
1013.0	1.2299498166612466e-06
203.0	0.0016261726850643754
100.0	0.07770339399576187
506.0	0.06495656073093414
135.0	0.6628090143203735
2152.0	0.8645572662353516
120.0	0.061628811061382294
2429.0	0.7357161641120911
5615.0	0.8889503479003906
426.0	0.1309337466955185
181.0	0.7040971517562866
1381.0	0.29000651836395264
1169.0	0.9883869886398315
519.0	0.46097850799560547
318.0	0.4185948967933655
141.0	0.3504381477832794
328.0	0.9806411862373352
135.0	0.5572463870048523
847.0	0.05763116478919983
477.0	0.008476168848574162
15236.0	0.9286365509033203
4448.0	0.20749469101428986
244.0	0.0833742693066597
197.0	0.06033170223236084
593.0	0.08610878884792328
9579.0	0.9919959306716919
213.0	0.9703348875045776
110.0	0.05353333428502083
10613.0	0.7950338125228882
909.0	0.6766912341117859
364.0	0.015169349499046803
126.0	0.1492491513490677
12760.0	0.9576838612556458
1061.0	0.956231415271759
938.0	0.3459075093269348
565.0	0.8742471933364868
1964.0	0.04142693430185318
200.0	0.16741864383220673
335.0	0.3430144488811493
1145.0	0.7635685205459595
3257.0	0.4980744421482086
2668.0	0.010692807845771313
2252.0	0.4399932026863098
698.0	0.2225799262523651
2684.0	0.38299161195755005
605.0	0.07235845178365707
136.0	0.22830215096473694
11312.0	0.7648960947990417
9304.0	0.9494808912277222
295.0	0.13363328576087952
119.0	0.17703483998775482
496.0	0.27104514837265015
189.0	0.9758521318435669
402.0	0.0683373361825943
3008.0	0.5143906474113464
100.0	0.7682105302810669
6327.0	0.6987641453742981
926.0	0.6393911242485046
1243.0	0.30658620595932007
166.0	0.045448992401361465
257.0	0.16116318106651306
3623.0	0.35154443979263306
6319.0	0.32715481519699097
114.0	0.7321279048919678
2543.0	0.0020868065766990185
785.0	0.4976081848144531
159.0	0.7838855981826782
166.0	0.28811487555503845
122.0	0.04705796763300896
6314.0	0.19881628453731537
993.0	0.14676059782505035
8024.0	0.9511986970901489
192.0	0.054191939532756805
4740.0	0.21825602650642395
129.0	0.6875565648078918
1518.0	0.3763335347175598
104.0	0.7458573579788208
479.0	0.0006843309965915978
286.0	0.19024427235126495
227.0	0.2139996588230133
10065.0	0.8098207712173462
151.0	0.23558726906776428
498.0	0.4705273509025574
431.0	0.04248223453760147
138.0	0.0739658921957016
183.0	0.6161566376686096
338.0	0.0006233694148249924
11112.0	0.9184252619743347
421.0	0.35167235136032104
138.0	9.289001354773063e-06
113.0	0.12469865381717682
2727.0	0.8972617387771606
107.0	0.5451271533966064
419.0	0.4485079348087311
278.0	0.8139810562133789
2123.0	0.8722688555717468
3608.0	0.17053569853305817
358.0	0.6650434732437134
733.0	0.4063825011253357
209.0	0.9435368776321411
1740.0	0.41248878836631775
227.0	0.012451162561774254
2148.0	0.8895807266235352
2157.0	0.25819820165634155
740.0	0.5904783010482788
3138.0	0.3357033431529999
200.0	0.003896937472745776
26114.0	0.5108946561813354
426.0	0.810603141784668
189.0	0.26730427145957947
332.0	0.37329018115997314
1884.0	0.13176599144935608
6021.0	0.9685530662536621
113.0	0.05356711894273758
9978.0	0.015656352043151855
2400.0	1.2248890016053338e-05
386.0	0.02666495181620121
231.0	0.13916605710983276
276.0	0.25443142652511597
552.0	0.6597582101821899
9563.0	0.9888445734977722
556.0	0.8243054151535034
301.0	0.40272825956344604
293.0	0.11493156105279922
708.0	0.5490595102310181
7683.0	0.3119540810585022
443.0	0.2895680069923401
185.0	0.09770907461643219
193.0	0.2615259289741516
2135.0	0.9015470743179321
4881.0	0.8697420358657837
1426.0	0.4917588233947754
131.0	0.20346450805664062
142.0	0.6692825555801392
218.0	0.9132009744644165
253.0	0.010862404480576515
615.0	0.08380229771137238
11464.0	0.7814593315124512
38524.0	0.9909811019897461
888.0	0.05098169296979904
183.0	0.19272933900356293
272.0	0.36386653780937195
670.0	0.48104873299598694
167.0	0.18718639016151428
559.0	0.2387954294681549
317.0	0.5402332544326782
8253.0	0.943861186504364
784.0	2.119571036018897e-06
430.0	1.6132644304889254e-06
4046.0	0.5279964208602905
3288.0	0.9525390863418579
227.0	2.1870360797038302e-05
157.0	0.9732139706611633
312.0	0.7197247743606567
136.0	0.4419822692871094
1872.0	0.9679183959960938
1802.0	0.6047218441963196
854.0	0.2584591507911682
21809.0	0.6404205560684204
4497.0	0.6657965779304504
121.0	0.003126963274553418
176.0	0.17574243247509003
577.0	0.019910188391804695
134.0	0.5115697383880615
311.0	0.7642736434936523
221.0	0.8165920972824097
132.0	0.3216246962547302
287.0	0.21856585144996643
1361.0	0.1700693666934967
134.0	0.6788370609283447
7970.0	0.7428226470947266
7197.0	0.6970465779304504
228.0	0.9874495267868042
1543.0	0.7883402705192566
149.0	0.005108990240842104
118.0	0.14271461963653564
2484.0	0.9647470712661743
308.0	0.7145155668258667
197.0	0.8271934390068054
178.0	0.18634846806526184
129.0	0.42963892221450806
120.0	7.287982589332387e-05
205.0	0.9229128956794739
267.0	0.43077459931373596
5590.0	0.0238809734582901
555.0	0.13990861177444458
238.0	0.028955494984984398
3331.0	0.911078929901123
224.0	0.5368967056274414
654.0	0.7874757647514343
400.0	0.9867603182792664
506.0	0.22233466804027557
135.0	0.05629293993115425
2724.0	0.21331962943077087
17095.0	0.9620040655136108
241.0	0.9956413507461548
127.0	0.048035379499197006
6860.0	0.022510254755616188
1882.0	0.9071418642997742
2021.0	0.9418154954910278
5347.0	0.9855488538742065
617.0	0.00037111309939064085
4237.0	0.9033768773078918
1722.0	0.8044883608818054
519.0	0.9675976037979126
428.0	0.013213412836194038
148.0	0.6805234551429749
114.0	0.02153470553457737
116.0	0.2905338704586029
[truncated: 8,001 more rows]
