# Supplementary material for: The human genome contains over a million autonomous exons
Source: Genome Res. 2023 Nov;33(11):1865–78. doi: 10.1101/gr.277792.123 (PMC10760453; doi:10.1101/gr.277792.123)
Supplement: Supplement 2 [file Supplemental_data.zip › data_zip/4H_lncRNA.txt]

exon_count	scores
796.0	0.886517345905304
259.0	0.2765621244907379
362.0	0.8483484983444214
27178.0	0.9721964597702026
7143.0	0.9725645780563354
8351.0	0.9980295300483704
5978.0	0.9916450381278992
700.0	0.9880239367485046
610.0	0.7698277831077576
13774.0	0.9991795420646667
333.0	0.9686698913574219
38443.0	0.9853407740592957
2379.0	0.9777148962020874
10146.0	0.9955946207046509
3382.0	0.9933531880378723
2800.0	0.21067216992378235
937.0	0.4326952397823334
2221.0	0.6965005993843079
4597.0	0.7737799286842346
6369.0	0.3574589788913727
21344.0	0.9890649914741516
11700.0	0.9976223111152649
23485.0	0.9974509477615356
36024.0	0.8571755290031433
3598.0	0.998977780342102
584.0	0.9510908126831055
138.0	0.9202567934989929
324.0	0.9880871772766113
9408.0	0.939614474773407
6143.0	0.9907906651496887
31452.0	0.9708504676818848
11881.0	0.9248946309089661
10605.0	0.8838074803352356
31147.0	0.983014702796936
1521.0	0.8595091104507446
10451.0	0.97795170545578
36966.0	0.837677001953125
6403.0	0.47558003664016724
84777.0	0.9835258722305298
839.0	0.5383259057998657
7022.0	0.9931292533874512
1032.0	0.48996859788894653
8583.0	0.4505244195461273
1614.0	0.6622219681739807
137.0	0.4350050985813141
1009.0	0.6152850389480591
19562.0	0.9687515497207642
1915.0	0.9630627632141113
7326.0	0.9874869585037231
18039.0	0.9824223518371582
25505.0	0.9539289474487305
1505.0	0.9846674203872681
1191.0	0.7909333109855652
964.0	0.8510555028915405
2945.0	0.4947233200073242
9762.0	0.8129498362541199
6701.0	0.9985570907592773
243.0	0.4613243043422699
332.0	0.9123212695121765
1507.0	0.4505597651004791
4260.0	0.9221399426460266
9060.0	0.9953867197036743
2209.0	0.9646995663642883
5261.0	0.9813661575317383
1136.0	0.9920564889907837
2508.0	0.9796741604804993
4761.0	0.4865519106388092
2131.0	0.6080123782157898
2180.0	0.9090997576713562
3067.0	0.6633905172348022
2942.0	0.9656715393066406
6936.0	0.8872902989387512
3225.0	0.9846502542495728
7287.0	0.8459070324897766
5622.0	0.863930881023407
6396.0	0.6242329478263855
15761.0	0.9893432855606079
8773.0	0.8111609220504761
606.0	0.957388699054718
4099.0	0.6402733325958252
3793.0	0.993145763874054
1782.0	0.9944678544998169
445.0	0.9912282824516296
562.0	0.17796728014945984
16633.0	0.9742196798324585
134.0	0.7064412832260132
4208.0	0.30252978205680847
1088.0	0.8346355557441711
8455.0	0.9895445108413696
1483.0	0.7003665566444397
8912.0	0.9670945405960083
55113.0	0.8985580205917358
5396.0	0.8302987813949585
1806.0	0.3639911115169525
2836.0	0.9745976328849792
294.0	0.3937992453575134
18612.0	0.9903372526168823
5533.0	0.9985364079475403
3885.0	0.8024441003799438
895.0	0.8640661239624023
4462.0	0.7253459095954895
34573.0	0.9777827262878418
1797.0	0.8540453910827637
2881.0	0.6194939613342285
1021.0	0.29424864053726196
3107.0	0.7056375741958618
16061.0	0.9925397634506226
3018.0	0.9829415082931519
48707.0	0.9822663068771362
2965.0	0.441148042678833
4361.0	0.8059208989143372
167.0	0.1814577877521515
1552.0	0.7560879588127136
4008.0	0.3936086893081665
145.0	0.998816967010498
163.0	0.5087569355964661
6160.0	0.8796569108963013
12324.0	0.9616378545761108
108.0	0.5253497362136841
773.0	0.8632108569145203
17763.0	0.9909168481826782
28221.0	0.9656084775924683
4956.0	0.9874323010444641
18989.0	0.9652990102767944
5315.0	0.9628356695175171
25140.0	0.6333746910095215
12372.0	0.9672147631645203
4666.0	0.9205405116081238
7669.0	0.7440961003303528
1843.0	0.9221383333206177
1961.0	0.9925845265388489
1030.0	0.9840012788772583
12505.0	0.8673173785209656
158.0	0.3766510784626007
3115.0	0.6218153834342957
2171.0	0.9926355481147766
491.0	0.5630842447280884
1763.0	0.993493914604187
260.0	0.9957167506217957
7125.0	0.9404916763305664
281.0	0.3545646071434021
13701.0	0.9980813264846802
322.0	0.8118546605110168
28475.0	0.9985701441764832
7241.0	0.9920619130134583
784.0	0.16441097855567932
3915.0	0.9968125224113464
2142.0	0.9448859095573425
590.0	0.39427709579467773
4084.0	0.7939004898071289
4868.0	0.952098548412323
181.0	0.4270091652870178
27156.0	0.4206066131591797
1236.0	0.4049316346645355
205.0	0.7467567324638367
8879.0	0.8688991665840149
7184.0	0.9819207191467285
675.0	0.8001157641410828
2606.0	0.4760579466819763
3927.0	0.9887235760688782
1791.0	0.821020245552063
619.0	0.976109504699707
184.0	0.9881603121757507
767.0	0.9820701479911804
15062.0	0.9206355810165405
5381.0	0.7898816466331482
12599.0	0.9951333999633789
382.0	0.5657210350036621
70758.0	0.9946041107177734
1071.0	0.8067264556884766
131.0	0.6164355874061584
137.0	0.676298975944519
1753.0	0.7964418530464172
10980.0	0.048848334699869156
108.0	0.5649465322494507
1737.0	0.8067390322685242
36892.0	0.8799120783805847
1529.0	0.9978063702583313
771.0	0.6360851526260376
21097.0	0.9896203875541687
860.0	0.959520161151886
2482.0	0.9980543255805969
2956.0	0.5919681787490845
1692.0	0.9848389625549316
965.0	0.5379332304000854
1799.0	0.9820570945739746
1518.0	0.9890275001525879
1939.0	0.013233518227934837
2923.0	0.9958200454711914
15007.0	0.9970405697822571
1293.0	0.807813286781311
2357.0	0.8241487741470337
5679.0	0.9252923727035522
411.0	0.4016592502593994
262.0	0.700555682182312
346.0	0.9807072877883911
19972.0	0.9968650937080383
22989.0	0.8078826665878296
193.0	0.2518715262413025
2162.0	0.7931641936302185
335.0	0.956539511680603
606.0	0.1420230120420456
15183.0	0.6874787211418152
11123.0	0.9910191297531128
845.0	0.6999763250350952
7919.0	0.05316678434610367
15234.0	0.99688720703125
965.0	0.9379932284355164
1038.0	0.115268275141716
11488.0	0.9829174876213074
78753.0	0.971875786781311
1216.0	0.776905357837677
735.0	0.7230914235115051
356.0	0.9150310754776001
110.0	0.7205184102058411
150.0	0.12224365770816803
8013.0	0.8386510610580444
306.0	0.8768466711044312
10211.0	0.9938360452651978
860.0	0.7266521453857422
813.0	0.8808212280273438
5436.0	0.6866089105606079
10478.0	0.9269536137580872
237.0	0.7920984625816345
1940.0	0.9593141674995422
17740.0	0.9943473935127258
778.0	0.96868896484375
928.0	0.08444702625274658
20672.0	0.7335669994354248
1994.0	0.9190753698348999
8284.0	0.6564732789993286
2987.0	0.9376034736633301
2607.0	0.914587676525116
4697.0	0.9149014353752136
4657.0	0.9987736940383911
5600.0	0.8865892291069031
1077.0	0.859656810760498
7512.0	0.9554635882377625
3392.0	0.1649683713912964
9402.0	0.8537381887435913
15921.0	0.5624746680259705
10244.0	0.9977403879165649
197.0	0.8597182035446167
4579.0	0.20714148879051208
1858.0	0.9943564534187317
14553.0	0.7652183771133423
7242.0	0.9239110946655273
216.0	0.5331031084060669
10138.0	0.6330591440200806
1274.0	0.7462895512580872
2844.0	0.24498438835144043
1645.0	0.2089710235595703
305.0	0.9643572568893433
1401.0	0.6372277140617371
4904.0	0.7262753844261169
2114.0	0.7338215112686157
701.0	0.6195563673973083
427.0	0.3595910668373108
4087.0	0.9787203073501587
232.0	0.4196609556674957
26047.0	0.5297356843948364
18521.0	0.5222856998443604
7981.0	0.7433777451515198
136.0	0.37154561281204224
12356.0	0.9732364416122437
39583.0	0.9944106340408325
4890.0	0.6325041651725769
13105.0	0.836262047290802
2023.0	0.8613117337226868
10728.0	0.7567654848098755
571.0	0.06353150308132172
8989.0	0.9848024249076843
370.0	0.07147646695375443
10608.0	0.9952034950256348
661.0	0.9832631945610046
5941.0	0.9541929364204407
3513.0	0.9411723017692566
3392.0	0.9893935322761536
1556.0	0.7187153100967407
2511.0	0.306927353143692
9096.0	0.9978770017623901
463.0	0.8524900674819946
466.0	0.22390560805797577
236.0	0.7187323570251465
4413.0	0.9001182317733765
32703.0	0.9939144253730774
104.0	0.8967312574386597
534.0	0.7351266145706177
2071.0	0.9978431463241577
3692.0	0.7807748913764954
143.0	0.8756396174430847
2147.0	0.14532902836799622
3108.0	0.16897495090961456
1522.0	0.7493166923522949
1302.0	0.8295744061470032
5494.0	0.9954668283462524
2594.0	0.981002151966095
554.0	0.984423816204071
2109.0	0.9949955940246582
703.0	0.7276846766471863
41992.0	0.9987099766731262
2045.0	0.9678230285644531
2773.0	0.9975789189338684
3370.0	0.9893733859062195
111.0	0.1837327927350998
282.0	0.5777823328971863
1899.0	0.388644278049469
18999.0	0.9457420110702515
7211.0	0.9144085049629211
1275.0	0.874005913734436
144.0	0.5878139734268188
4388.0	0.6266173124313354
841.0	0.9794515371322632
3419.0	0.9434658288955688
1350.0	0.9760454893112183
787.0	0.7229857444763184
2443.0	0.8916285634040833
1542.0	0.9659630060195923
2862.0	0.6588122248649597
4120.0	0.2326904535293579
3120.0	0.9310304522514343
7745.0	0.9983207583427429
4360.0	0.9351902008056641
13896.0	0.31153005361557007
1251.0	0.9567254781723022
22766.0	0.9190718531608582
2804.0	0.6823142766952515
6843.0	0.8297538757324219
2069.0	0.8453695178031921
1114.0	0.9925872683525085
527.0	0.9655886888504028
393.0	0.15195932984352112
14955.0	0.9915316700935364
426.0	0.20734652876853943
8002.0	0.9531380534172058
137.0	0.16415849328041077
216.0	0.23969295620918274
8482.0	0.9830034375190735
348.0	0.9471815228462219
6787.0	0.8132049441337585
9089.0	0.7336634397506714
180.0	0.38358908891677856
186.0	0.8630471229553223
318.0	0.9236035346984863
420.0	0.4611573815345764
1568.0	0.9829732775688171
5510.0	0.9923335909843445
2098.0	0.954952597618103
1068.0	0.9899539947509766
3064.0	0.966389000415802
461.0	0.7987223863601685
6878.0	0.7615273594856262
6054.0	0.9908405542373657
196.0	0.9911446571350098
2746.0	0.9095892906188965
9206.0	0.9939767718315125
2250.0	0.9406334161758423
2167.0	0.708166778087616
2902.0	0.599711537361145
2295.0	0.6950525641441345
1730.0	0.7203679084777832
1733.0	0.1844148188829422
7755.0	0.6314279437065125
3298.0	0.9267193078994751
20780.0	0.9990568161010742
3934.0	0.999358057975769
775.0	0.9912601709365845
117.0	0.8663114309310913
10354.0	0.9501584768295288
165.0	0.36763858795166016
36583.0	0.5577472448348999
4108.0	0.6054544448852539
5993.0	0.9954250454902649
1563.0	0.6337460875511169
287.0	0.5786387324333191
11579.0	0.9979669451713562
175.0	0.8981391787528992
230.0	0.18392759561538696
2283.0	0.8232420682907104
399.0	0.835833728313446
5211.0	0.8453395962715149
5242.0	0.9924681782722473
18472.0	0.9868836402893066
6181.0	0.9973493814468384
2347.0	0.9666205644607544
9860.0	0.9639800786972046
1692.0	0.9710909724235535
474.0	0.8992842435836792
622.0	0.9856112599372864
1799.0	0.9937381744384766
5856.0	0.9957343935966492
25644.0	0.9974555969238281
10020.0	0.9073303937911987
3435.0	0.7570597529411316
10708.0	0.9870302081108093
1123.0	0.8831207156181335
1096.0	0.24114498496055603
8002.0	0.8714683651924133
1101.0	0.9962277412414551
32005.0	0.7317042946815491
9078.0	0.8279202580451965
901.0	0.9359269142150879
6647.0	0.9973546266555786
38367.0	0.25451570749282837
2736.0	0.9580655097961426
9423.0	0.9932578206062317
8089.0	0.9677922129631042
2268.0	0.9604476690292358
20278.0	0.990037739276886
2291.0	0.3579353392124176
6045.0	0.9849700927734375
199.0	0.34972625970840454
19618.0	0.993151068687439
6627.0	0.892442524433136
11573.0	0.8213393092155457
12828.0	0.9765107035636902
46926.0	0.8099843859672546
27654.0	0.7237948775291443
17082.0	0.9921444058418274
646.0	0.439644992351532
3333.0	0.8682020306587219
8472.0	0.770214855670929
12694.0	0.9905673265457153
30822.0	0.9676381349563599
1836.0	0.047212544828653336
4039.0	0.820368766784668
1306.0	0.7739051580429077
22311.0	0.9827662706375122
1468.0	0.7211040258407593
7734.0	0.9989530444145203
6583.0	0.9985005259513855
497.0	0.670958936214447
1531.0	0.8999606966972351
2662.0	0.8495432734489441
17971.0	0.7741662263870239
530.0	0.9967815279960632
2484.0	0.9784138798713684
6910.0	0.9724443554878235
10906.0	0.9601724743843079
13685.0	0.9943496584892273
16062.0	0.9773337244987488
4234.0	0.9957922697067261
19832.0	0.9985697865486145
300.0	0.9978467226028442
3966.0	0.6606136560440063
9195.0	0.9980998039245605
2437.0	0.8525297045707703
743.0	0.2628510594367981
2976.0	0.9875084161758423
22874.0	0.9438379406929016
17573.0	0.989075779914856
103.0	0.23099187016487122
27186.0	0.9276846647262573
565.0	0.22048380970954895
2665.0	0.9945928454399109
264.0	0.7092005610466003
16253.0	0.8847282528877258
2924.0	0.9484865069389343
13366.0	0.9273055791854858
353.0	0.39934542775154114
487.0	0.991314709186554
5541.0	0.7802583575248718
348.0	0.8893864750862122
14861.0	0.5364762544631958
11246.0	0.9791935086250305
5199.0	0.8632294535636902
4630.0	0.9892797470092773
18102.0	0.9899277687072754
8554.0	0.9868621826171875
1491.0	0.7439204454421997
6009.0	0.9444935917854309
10580.0	0.9798032641410828
64764.0	0.9965179562568665
3630.0	0.9919746518135071
636.0	0.8193871378898621
129.0	0.2646886706352234
8894.0	0.9627677202224731
799.0	0.2443813979625702
1358.0	0.8152960538864136
6494.0	0.8194242715835571
239.0	0.7915261387825012
14797.0	0.9952917098999023
1593.0	0.6717982292175293
110.0	0.5462777018547058
2103.0	0.6190088391304016
5707.0	0.8251417875289917
38164.0	0.9841690063476562
4374.0	0.924964427947998
12004.0	0.9847351312637329
4011.0	0.9950248003005981
7222.0	0.9923239946365356
337.0	0.6838420033454895
1441.0	0.9303436279296875
815.0	0.5823840498924255
915.0	0.9244903326034546
1186.0	0.9776706695556641
48575.0	0.9960416555404663
157.0	0.9594224691390991
9875.0	0.986362636089325
2367.0	0.9975464940071106
594.0	0.9051138162612915
19219.0	0.6801853775978088
7684.0	0.9770001173019409
2099.0	0.8822842836380005
3346.0	0.9916200637817383
851.0	0.20530760288238525
120.0	0.5492967367172241
24132.0	0.8651524782180786
1116.0	0.8338679075241089
14169.0	0.9765164256095886
14107.0	0.993807315826416
6931.0	0.9912881851196289
7427.0	0.5772157311439514
13316.0	0.09078879654407501
6562.0	0.8589568138122559
1307.0	0.2719547152519226
475.0	0.9851346015930176
733.0	0.1942662000656128
1153.0	0.9657022356987
41814.0	0.9817537069320679
2165.0	0.6175282001495361
154.0	0.9982369542121887
2319.0	0.9934689402580261
1960.0	0.9403279423713684
718.0	0.9851342439651489
178.0	0.8851052522659302
2335.0	0.9523507952690125
144.0	0.7028127908706665
7779.0	0.9866881370544434
2439.0	0.9955013394355774
12166.0	0.8970411419868469
29441.0	0.6981986165046692
29552.0	0.979293942451477
2523.0	0.2504621148109436
13082.0	0.9944903254508972
5350.0	0.9895768165588379
9458.0	0.8122984766960144
1399.0	0.962160587310791
31495.0	0.956356406211853
7409.0	0.9981681704521179
179.0	0.023562513291835785
303.0	0.3428703844547272
787.0	0.9396814107894897
15233.0	0.9901496171951294
1340.0	0.6923599243164062
116.0	0.8982865214347839
4689.0	0.7022439241409302
1028.0	0.9858891367912292
17482.0	0.4817825257778168
104.0	0.3581004738807678
3258.0	0.8899449110031128
1763.0	0.7603476643562317
7986.0	0.7685064077377319
6811.0	0.9668517112731934
1389.0	0.6833400726318359
20940.0	0.9098440408706665
151.0	0.27659857273101807
14007.0	0.9940148591995239
8135.0	0.9337818026542664
8041.0	0.9347149133682251
2362.0	0.9272777438163757
23065.0	0.9617499113082886
3451.0	0.16642777621746063
6002.0	0.9185361862182617
433.0	0.8270483016967773
4046.0	0.7523889541625977
4491.0	0.7344105243682861
4903.0	0.9512723088264465
146.0	0.9982803463935852
11773.0	0.6209326982498169
34430.0	0.8623626828193665
11863.0	0.980687141418457
8006.0	0.6320393085479736
4362.0	0.9825937151908875
8581.0	0.9393472671508789
184.0	0.22920796275138855
66824.0	0.9973677396774292
9246.0	0.9628542065620422
12175.0	0.8195731043815613
1043.0	0.9332345128059387
7035.0	0.9383085370063782
1946.0	0.9990334510803223
212.0	0.3877764940261841
427.0	0.9755731821060181
13297.0	0.7139721512794495
967.0	0.7164565324783325
4859.0	0.6988571286201477
5032.0	0.8990686535835266
2093.0	0.7241305112838745
870.0	0.9090892672538757
4841.0	0.9981249570846558
3265.0	0.7758791446685791
5438.0	0.4030006527900696
1033.0	0.997740626335144
21964.0	0.9593238830566406
741.0	0.8995798230171204
6038.0	0.9916512370109558
4346.0	0.8786805868148804
8487.0	0.9706085324287415
23616.0	0.9953692555427551
1989.0	0.9908088445663452
14724.0	0.8742920756340027
6016.0	0.9828271865844727
264.0	0.7934774160385132
2438.0	0.9370245933532715
272.0	0.9866191148757935
2671.0	0.8449843525886536
764.0	0.7908502817153931
535.0	0.9951208233833313
6452.0	0.5300042033195496
5055.0	0.733251690864563
110.0	0.17820364236831665
10614.0	0.9007185101509094
336.0	0.6486229300498962
13296.0	0.9918742179870605
10316.0	0.9721927642822266
23065.0	0.9346399307250977
2066.0	0.8349894285202026
2013.0	0.38492029905319214
328.0	0.9921022653579712
4982.0	0.6188830733299255
10425.0	0.9954551458358765
10370.0	0.9991877675056458
604.0	0.8687747120857239
2644.0	0.9680903553962708
2421.0	0.3999914824962616
560.0	0.6907328367233276
7900.0	0.9810045957565308
672.0	0.7802296876907349
994.0	0.9187933206558228
3181.0	0.9537326097488403
6714.0	0.6074766516685486
159.0	0.47746410965919495
3964.0	0.674890398979187
10438.0	0.9971979260444641
7418.0	0.45573824644088745
15501.0	0.876022458076477
615.0	0.9917176961898804
39177.0	0.651838481426239
1650.0	0.6297837495803833
2513.0	0.9903715252876282
2228.0	0.9471417665481567
262.0	0.6168643832206726
7774.0	0.7582482099533081
238.0	0.6188384890556335
65479.0	0.8891943097114563
20032.0	0.5216728448867798
1260.0	0.9655429124832153
2010.0	0.4305506646633148
3562.0	0.560958743095398
24664.0	0.984134316444397
2437.0	0.7696075439453125
15793.0	0.9562207460403442
3243.0	0.7488696575164795
1323.0	0.8566805124282837
3141.0	0.8653095364570618
9854.0	0.9945114850997925
1768.0	0.7845841646194458
227.0	0.6507015228271484
6222.0	0.8505600690841675
624.0	0.4185863137245178
1413.0	0.5805301070213318
10483.0	0.881661057472229
14100.0	0.9918093681335449
476.0	0.8622957468032837
10545.0	0.8463262319564819
2717.0	0.9597635269165039
765.0	0.9712435603141785
4002.0	0.9280019998550415
1963.0	0.7841107249259949
53085.0	0.7546030879020691
10977.0	0.9894939661026001
162.0	0.6630312204360962
32843.0	0.9523079991340637
2617.0	0.8798174858093262
45582.0	0.641165018081665
2028.0	0.4349871575832367
2000.0	0.9208856821060181
298.0	0.2316335141658783
1501.0	0.6249012351036072
25683.0	0.9549773335456848
2297.0	0.7502350211143494
11718.0	0.981514573097229
13282.0	0.724068284034729
2369.0	0.27083414793014526
2317.0	0.38890793919563293
3746.0	0.9753824472427368
13634.0	0.9871571660041809
3459.0	0.7720238566398621
480.0	0.9921900629997253
1120.0	0.9912087321281433
1779.0	0.8036791086196899
1727.0	0.43332910537719727
1883.0	0.9920778274536133
1394.0	0.7508766651153564
4764.0	0.9950995445251465
7979.0	0.641643226146698
3704.0	0.7260104417800903
128.0	0.4932789206504822
1468.0	0.7935786247253418
7892.0	0.09050646424293518
923.0	0.9568639993667603
365.0	0.2315434217453003
623.0	0.9928110837936401
2350.0	0.9930700063705444
168.0	0.04461299628019333
4641.0	0.9814478158950806
2807.0	0.7444337010383606
8136.0	0.5618659257888794
10561.0	0.9281524419784546
1770.0	0.9976231455802917
531.0	0.30629533529281616
2981.0	0.9579887390136719
8013.0	0.9742051959037781
680.0	0.7192925214767456
9719.0	0.73675537109375
3196.0	0.32758253812789917
1003.0	0.9879814982414246
1326.0	0.6442831754684448
408.0	0.43763890862464905
208.0	0.6901239156723022
12181.0	0.8527942895889282
11855.0	0.985328197479248
1472.0	0.7837697267532349
585.0	0.935172438621521
10186.0	0.29267385601997375
720.0	0.996739387512207
614.0	0.9894121885299683
45280.0	0.9995309710502625
2025.0	0.9807819128036499
3471.0	0.9984968304634094
1935.0	0.5243852138519287
772.0	0.7615266442298889
4209.0	0.7436715364456177
5957.0	0.9553316235542297
561.0	0.9928930997848511
1795.0	0.9950855374336243
155.0	0.779279887676239
8655.0	0.8629809617996216
3631.0	0.8507890701293945
1773.0	0.925958514213562
4643.0	0.9746447801589966
577.0	0.9570249319076538
3082.0	0.7490065693855286
2964.0	0.9231575131416321
1505.0	0.6417688131332397
1961.0	0.7947602272033691
1517.0	0.9929059743881226
399.0	0.9559836387634277
2245.0	0.8931754231452942
235.0	0.7116918563842773
1114.0	0.9960718154907227
18204.0	0.9912418127059937
1543.0	0.7267877459526062
5771.0	0.9962942004203796
10324.0	0.8126144409179688
10892.0	0.6559260487556458
1662.0	0.8929449915885925
16921.0	0.7584567070007324
24750.0	0.9665690660476685
434.0	0.8983238339424133
24552.0	0.8735669851303101
5411.0	0.9529649019241333
562.0	0.0021654414013028145
12083.0	0.9992996454238892
370.0	0.9760858416557312
50159.0	0.9989404678344727
864.0	0.2555933892726898
16358.0	0.9883977174758911
217.0	0.6654988527297974
1617.0	0.9871492385864258
177.0	0.5074681043624878
5329.0	0.9806437492370605
24049.0	0.9479373693466187
17545.0	0.9953439831733704
2371.0	0.9644626379013062
540.0	0.21138107776641846
1157.0	0.4196692109107971
4857.0	0.7547537684440613
3440.0	0.8760603666305542
3462.0	0.9890084266662598
27351.0	0.9968412518501282
4114.0	0.22606274485588074
1187.0	0.9936145544052124
8182.0	0.5696073770523071
25035.0	0.9864274263381958
388.0	0.9689022898674011
14785.0	0.9915064573287964
3065.0	0.5892750024795532
2904.0	0.8169218897819519
2495.0	0.9882447123527527
3733.0	0.9758227467536926
16312.0	0.9959421157836914
29452.0	0.20278684794902802
12114.0	0.861132800579071
5104.0	0.979773223400116
5388.0	0.9787910580635071
7010.0	0.6177554130554199
616.0	0.6425431370735168
3960.0	0.992405116558075
655.0	0.9783970713615417
12022.0	0.9223980903625488
15005.0	0.9699112176895142
1786.0	0.9943081736564636
2709.0	0.7720271944999695
3416.0	0.8532105684280396
535.0	0.996700644493103
19947.0	0.975922703742981
11637.0	0.9964723587036133
1147.0	0.7258631587028503
491.0	0.4988063871860504
5929.0	0.6493848562240601
490.0	0.8504131436347961
1412.0	0.5605993270874023
2219.0	0.6186820268630981
5328.0	0.9711941480636597
62644.0	0.9961244463920593
46824.0	0.9955693483352661
457.0	0.9899868965148926
1043.0	0.9346647262573242
693.0	0.879385769367218
4880.0	0.8791565895080566
1381.0	0.5810101628303528
224.0	0.1719978153705597
5074.0	0.9742153882980347
7880.0	0.9075497388839722
2528.0	0.8552678823471069
11535.0	0.7627732157707214
3431.0	0.9996717572212219
1739.0	0.5043016672134399
2016.0	0.9958933591842651
377.0	0.9931631088256836
2347.0	0.5084541440010071
837.0	0.2837463617324829
17178.0	0.6681138873100281
8577.0	0.9874173402786255
2999.0	0.5946909785270691
15354.0	0.942243218421936
37093.0	0.8914085626602173
2580.0	0.8867459297180176
399.0	0.894253134727478
569.0	0.9095503091812134
12055.0	0.5606837868690491
1294.0	0.8712162971496582
378.0	0.683607280254364
7335.0	0.9900733828544617
801.0	0.9867369532585144
1157.0	0.9232684373855591
3138.0	0.4469181001186371
283.0	0.9769030809402466
1800.0	0.9993281364440918
29472.0	0.9156975746154785
10449.0	0.9064068794250488
259.0	0.9900553822517395
500.0	0.953830361366272
2481.0	0.9947284460067749
2666.0	0.991162896156311
857.0	0.47007980942726135
18494.0	0.9633705019950867
8154.0	0.6602352857589722
796.0	0.896170973777771
3212.0	0.9651378393173218
5659.0	0.4379270672798157
1204.0	0.9970197677612305
12292.0	0.8599146604537964
10090.0	0.888192355632782
6877.0	0.017051612958312035
327.0	0.9815648198127747
2855.0	0.8896840810775757
950.0	0.8060579299926758
2502.0	0.9882681965827942
212.0	0.9589759111404419
1191.0	0.709703803062439
7032.0	0.707888662815094
19458.0	0.997238039970398
292.0	0.007003036793321371
39293.0	0.9907468557357788
1359.0	0.8240472674369812
45008.0	0.993857204914093
1097.0	0.6315548419952393
2246.0	0.994095504283905
827.0	0.9834364056587219
803.0	0.2174188643693924
949.0	0.9967255592346191
2556.0	0.5675821304321289
1483.0	0.9890583157539368
227.0	0.7556183338165283
2916.0	0.9775923490524292
3221.0	0.9877177476882935
102.0	0.14318479597568512
4428.0	0.8085867166519165
4731.0	0.8478384017944336
218.0	0.9489577412605286
3960.0	0.7646054625511169
3655.0	0.7897987365722656
7115.0	0.8914791345596313
1846.0	0.9134317636489868
2764.0	0.9284448623657227
6157.0	0.9754964709281921
413.0	0.9234957695007324
3384.0	0.9637285470962524
10175.0	0.9658092260360718
1256.0	0.733486533164978
21537.0	0.972714900970459
344.0	0.3669082522392273
2313.0	0.9407778978347778
3817.0	0.6774758100509644
7096.0	0.9788643717765808
13847.0	0.6029881238937378
1121.0	0.5587055683135986
1502.0	0.9916909337043762
1491.0	0.8818421363830566
2000.0	0.9814637303352356
855.0	0.4840307831764221
10310.0	0.9890368580818176
4677.0	0.954841136932373
338.0	0.5811923146247864
2724.0	0.9940932393074036
3694.0	0.991265594959259
2061.0	0.9940066337585449
30305.0	0.961746335029602
216.0	0.5510097742080688
2144.0	0.9553034901618958
291.0	0.9378780126571655
2388.0	0.6161980628967285
2699.0	0.7019127607345581
16277.0	0.9975248575210571
5162.0	0.09988649189472198
2783.0	0.046009428799152374
818.0	0.9349924325942993
6570.0	0.9904087781906128
3255.0	0.9995090365409851
7269.0	0.8323809504508972
787.0	0.8691399693489075
22612.0	0.9167903661727905
25631.0	0.9913392066955566
14600.0	0.8682615160942078
2876.0	0.9968732595443726
1106.0	0.9870805740356445
3717.0	0.9827654957771301
42556.0	0.7981830835342407
1595.0	0.856534481048584
10916.0	0.9589661359786987
21992.0	0.9552595019340515
3274.0	0.992694079875946
2367.0	0.9851061701774597
4304.0	0.7973896265029907
1361.0	0.708702802658081
4607.0	0.9993712306022644
2696.0	0.8166190981864929
3095.0	0.7598139643669128
1053.0	0.17294354736804962
2745.0	0.9314195513725281
206.0	0.7652581930160522
406.0	0.47267937660217285
809.0	0.9323132634162903
8351.0	0.9900376200675964
1542.0	0.9908071756362915
7514.0	0.9670065641403198
1383.0	0.24080276489257812
143.0	0.28545042872428894
9120.0	0.9977243542671204
31545.0	0.5855962038040161
9239.0	0.12687480449676514
568.0	0.7935893535614014
11196.0	0.9728957414627075
1639.0	0.9431946873664856
155.0	0.9441442489624023
2333.0	0.8309297561645508
11617.0	0.3209223747253418
2057.0	0.24062886834144592
15142.0	0.9153491854667664
7607.0	0.5977597236633301
2367.0	0.9839024543762207
4740.0	0.3159388303756714
6523.0	0.2620678246021271
249.0	0.3681275248527527
974.0	0.9995702505111694
1778.0	0.41487210988998413
835.0	0.9141176342964172
5568.0	0.13992062211036682
36696.0	0.9920316934585571
7653.0	0.9797095060348511
2054.0	0.9158980250358582
671.0	0.9943078756332397
29890.0	0.9751911163330078
1605.0	0.991269588470459
1477.0	0.22937850654125214
17365.0	0.4655488133430481
2218.0	0.7636701464653015
7999.0	0.9469993710517883
1290.0	0.874491810798645
10479.0	0.9625576734542847
2170.0	0.9928476214408875
2988.0	0.8069316148757935
270.0	0.9830371141433716
1914.0	0.9171244502067566
1835.0	0.603218674659729
22987.0	0.8727794885635376
2196.0	0.8987603187561035
2064.0	0.994803249835968
10225.0	0.990280032157898
186.0	0.6909257173538208
1216.0	0.9794206619262695
16299.0	0.988997757434845
6853.0	0.8451444506645203
649.0	0.35278216004371643
6068.0	0.9933475255966187
538.0	0.867353618144989
4699.0	0.9786988496780396
139.0	0.710931122303009
13891.0	0.5953753590583801
5749.0	0.9336647987365723
1178.0	0.9460983276367188
23698.0	0.6217618584632874
54951.0	0.9943388104438782
16295.0	0.8385027050971985
1434.0	0.8907285928726196
1625.0	0.9728466272354126
12740.0	0.9916433095932007
17246.0	0.9201385378837585
184.0	0.9468005895614624
190.0	0.6026763916015625
9015.0	0.8640722036361694
3257.0	0.9661955833435059
3795.0	0.9471737146377563
887.0	0.9295609593391418
8453.0	0.9955369830131531
227.0	0.9975227117538452
67633.0	0.996729850769043
463.0	0.9651838541030884
269.0	0.2824448049068451
8200.0	0.8557164072990417
9064.0	0.9733155369758606
446.0	0.0424964614212513
672.0	0.9977949857711792
22293.0	0.9827936291694641
286.0	0.720910906791687
7776.0	0.6202025413513184
6452.0	0.739879310131073
2495.0	0.9932677149772644
287.0	0.9949369430541992
5682.0	0.6768286824226379
692.0	0.681568443775177
3035.0	0.7776498794555664
2896.0	0.3006976842880249
6802.0	0.9464694261550903
983.0	0.9764784574508667
5154.0	0.21756431460380554
2953.0	0.04491965472698212
2386.0	0.715801477432251
3325.0	0.9658536911010742
146.0	0.4520460069179535
20539.0	0.5486886501312256
4660.0	0.9889569282531738
14813.0	0.9983829259872437
13138.0	0.9844937324523926
2736.0	0.7266353368759155
2867.0	0.8715817332267761
2607.0	0.6300517320632935
1583.0	0.5092570781707764
14701.0	0.9871996641159058
238.0	0.04032275825738907
6109.0	0.5386101007461548
1761.0	0.8816620111465454
110.0	0.06985004991292953
10094.0	0.6128376722335815
2379.0	0.8020668029785156
4474.0	0.9919978976249695
181.0	0.9523749351501465
5264.0	0.9919644594192505
1112.0	0.9911497831344604
219.0	0.4214836061000824
6009.0	0.9829729199409485
24547.0	0.9958096742630005
6323.0	0.9808534383773804
301.0	0.9904643297195435
144.0	0.6722220778465271
1347.0	0.4335553050041199
2209.0	0.38760045170783997
2484.0	0.6829981803894043
372.0	0.7920919060707092
22179.0	0.988594651222229
939.0	0.3992924094200134
773.0	0.9983919262886047
3076.0	0.7893701791763306
14457.0	0.9761216044425964
4584.0	0.9892721176147461
190.0	0.053610701113939285
5355.0	0.7225784063339233
9043.0	0.9869861602783203
1525.0	0.9268134832382202
9611.0	0.9679989814758301
10234.0	0.815667986869812
2879.0	0.24455714225769043
2539.0	0.9033588171005249
253.0	0.9116007685661316
4910.0	0.9874752163887024
22349.0	0.9232751131057739
199.0	0.472714364528656
20157.0	0.9381200671195984
386.0	0.4476091265678406
2050.0	0.861131489276886
8102.0	0.9307888746261597
10305.0	0.9957050085067749
5688.0	0.9868881106376648
3064.0	0.9856521487236023
169.0	0.5765606164932251
6085.0	0.7412291765213013
3309.0	0.9918373823165894
953.0	0.8898491859436035
5779.0	0.21750840544700623
2930.0	0.9692620038986206
3120.0	0.8733147382736206
4321.0	0.7401265501976013
2925.0	0.6172968149185181
8435.0	0.9939149618148804
186.0	0.12342832237482071
998.0	0.8465031385421753
1392.0	0.8598731160163879
261.0	0.33686381578445435
1548.0	0.8267167806625366
7331.0	0.9754168391227722
1697.0	0.9635751843452454
378.0	0.9996247291564941
580.0	0.8998592495918274
6007.0	0.2199898064136505
7082.0	0.8896263241767883
6734.0	0.8090041279792786
3474.0	0.992596447467804
2111.0	0.9403667449951172
1249.0	0.5711119174957275
1740.0	0.9001450538635254
9586.0	0.9858662486076355
679.0	0.9981045722961426
292.0	0.9415632486343384
688.0	0.9669027328491211
352.0	0.5989936590194702
282.0	0.9916218519210815
368.0	0.7952303886413574
162.0	0.6907495260238647
1138.0	0.9966713190078735
2939.0	0.9937770962715149
4294.0	0.3770727813243866
3846.0	0.9000352025032043
8791.0	0.697020411491394
5848.0	0.9966222047805786
8726.0	0.9899200201034546
6618.0	0.5697861313819885
588.0	0.9900597333908081
4526.0	0.8656242489814758
4920.0	0.9993852376937866
13912.0	0.9858086705207825
29421.0	0.9800199270248413
22627.0	0.9851146936416626
255.0	0.9741734266281128
1000.0	0.9873010516166687
561.0	0.15156236290931702
237.0	0.7493318319320679
9059.0	0.9521744847297668
680.0	0.9796077609062195
126.0	0.35067400336265564
4309.0	0.966866135597229
537.0	0.835658848285675
350.0	0.6054223775863647
1531.0	0.9833080172538757
3781.0	0.9295064210891724
1204.0	0.6704293489456177
947.0	0.684131920337677
15020.0	0.7059316635131836
16682.0	0.9575127363204956
45858.0	0.7783671617507935
2681.0	0.13073483109474182
6736.0	0.969896137714386
4182.0	0.9867764711380005
1101.0	0.9954700469970703
1317.0	0.7445184588432312
1520.0	0.3070405125617981
2637.0	0.8498802185058594
1061.0	0.23569051921367645
262.0	0.29525551199913025
5308.0	0.38352152705192566
13266.0	0.9899373054504395
1369.0	0.9624415636062622
164.0	0.8836456537246704
14864.0	0.9886277318000793
31396.0	0.8168090581893921
2640.0	0.8316609263420105
351.0	0.6579395532608032
2959.0	0.9760749936103821
10020.0	0.32415685057640076
8789.0	0.9207514524459839
4839.0	0.9556504487991333
3217.0	0.8878227472305298
29863.0	0.9352210760116577
2506.0	0.23943062126636505
562.0	0.46850910782814026
593.0	0.9307279586791992
7301.0	0.39054176211357117
363.0	0.6638386845588684
11138.0	0.9809831380844116
4667.0	0.9881495237350464
638.0	0.9962418675422668
6239.0	0.9315208196640015
380.0	0.7989392876625061
8934.0	0.5520806312561035
16370.0	0.9962234497070312
435.0	0.34900781512260437
12446.0	0.8967383503913879
334.0	0.6436294317245483
1120.0	0.9907369613647461
1096.0	0.4855375289916992
874.0	0.05580800771713257
33303.0	0.9935760498046875
142.0	0.430702269077301
4314.0	0.9245730638504028
1154.0	0.4955390393733978
17305.0	0.4738791584968567
6512.0	0.8737603425979614
9797.0	0.941513180732727
466.0	0.9971321821212769
4883.0	0.6090248823165894
2003.0	0.9966294169425964
29399.0	0.9993752241134644
11604.0	0.305691659450531
28531.0	0.9976932406425476
11379.0	0.8721960783004761
1144.0	0.5494145154953003
5866.0	0.6787561178207397
4560.0	0.9913023114204407
2910.0	0.7977892756462097
2804.0	0.9240498542785645
3920.0	0.9954038858413696
5812.0	0.8071120977401733
4568.0	0.9979033470153809
2063.0	0.9825626611709595
9107.0	0.5203613042831421
15673.0	0.9658086895942688
6920.0	0.7718766927719116
583.0	0.03325679898262024
104.0	0.27451205253601074
2671.0	0.7358216047286987
10712.0	0.7821789979934692
18995.0	0.9849875569343567
4273.0	0.9771218299865723
1521.0	0.9500621557235718
137.0	0.8859907984733582
1643.0	0.4792136549949646
9205.0	0.9870331883430481
18459.0	0.9957091212272644
4631.0	0.9947052001953125
20286.0	0.9242656826972961
351.0	0.8133783340454102
837.0	0.9887421727180481
9702.0	0.9908033609390259
416.0	0.996601939201355
4085.0	0.9905855059623718
17387.0	0.9747422933578491
197.0	0.9918733835220337
5726.0	0.6535157561302185
3624.0	0.8227384686470032
3752.0	0.9894508123397827
146.0	0.08808431029319763
291.0	0.9957656860351562
1466.0	0.9987661242485046
803.0	0.17316962778568268
20593.0	0.666067361831665
20111.0	0.16555359959602356
2480.0	0.9799844622612
3151.0	0.8217228055000305
9516.0	0.9877179265022278
1016.0	0.5846818089485168
1089.0	0.7493610978126526
1903.0	0.6959024667739868
18141.0	0.870804488658905
221.0	0.9919444918632507
823.0	0.011896384879946709
9800.0	0.6660574674606323
5695.0	0.9081066250801086
7136.0	0.9957988858222961
2812.0	0.9923389554023743
641.0	0.6495147943496704
5955.0	0.7890128493309021
644.0	0.7857174873352051
4380.0	0.7427116632461548
25855.0	0.9228523373603821
21871.0	0.8985451459884644
1761.0	0.07183776795864105
19974.0	0.7485151290893555
2738.0	0.9858734011650085
3748.0	0.9463237524032593
197.0	0.7527910470962524
33996.0	0.9904899597167969
3021.0	0.29234597086906433
4678.0	0.6963430643081665
467.0	0.4639345109462738
1089.0	0.9817146062850952
1110.0	0.9776018261909485
28669.0	0.5339505672454834
584.0	0.7074424028396606
10194.0	0.38164663314819336
5374.0	0.839629054069519
1173.0	0.8805967569351196
15831.0	0.9722970128059387
20863.0	0.8222764134407043
797.0	0.026562228798866272
13685.0	0.8777252435684204
15322.0	0.9541072845458984
7355.0	0.9976698160171509
2979.0	0.9230549931526184
319.0	0.24911832809448242
3895.0	0.9820562601089478
220.0	0.08217844367027283
7590.0	0.4279536306858063
675.0	0.773720920085907
5959.0	0.5243767499923706
29845.0	0.8329968452453613
8813.0	0.6084743738174438
690.0	0.8913872838020325
3208.0	0.9817201495170593
3409.0	0.3811594843864441
370.0	0.2986653447151184
6636.0	0.9862085580825806
7830.0	0.5609487891197205
10780.0	0.9857116937637329
20338.0	0.9326332211494446
24082.0	0.9709014892578125
2931.0	0.8273966908454895
4774.0	0.9487322568893433
36967.0	0.5786446332931519
15020.0	0.9949502944946289
6417.0	0.4454249441623688
5162.0	0.9739901423454285
2007.0	0.26844310760498047
16718.0	0.8078997731208801
205.0	0.6391820907592773
2620.0	0.994062066078186
483.0	0.856062114238739
512.0	0.5165982246398926
37333.0	0.9839998483657837
9416.0	0.41173020005226135
11051.0	0.9875370264053345
4831.0	0.9988301396369934
1772.0	0.23983459174633026
2246.0	0.9910520315170288
4574.0	0.9856228828430176
4326.0	0.9577628374099731
675.0	0.4419592022895813
3769.0	0.5750481486320496
10835.0	0.897800087928772
1095.0	0.91363126039505
1635.0	0.978406548500061
1255.0	0.9937409162521362
6961.0	0.9747352600097656
10490.0	0.8995245099067688
21360.0	0.9852263331413269
1124.0	0.7354735136032104
13845.0	0.9902145266532898
1581.0	0.851017951965332
1801.0	0.979619026184082
1234.0	0.700546145439148
2574.0	0.8417456746101379
2299.0	0.18373018503189087
2016.0	0.6017336249351501
379.0	0.9257739186286926
4285.0	0.992240309715271
607.0	0.802050769329071
26109.0	0.9981001019477844
543.0	0.986906886100769
3502.0	0.9965568780899048
2379.0	0.9399603009223938
4686.0	0.8820220232009888
15609.0	0.8858493566513062
3952.0	0.631905198097229
6943.0	0.9982026815414429
4971.0	0.9946935772895813
26383.0	0.9592705965042114
44944.0	0.9993141889572144
19237.0	0.9974864721298218
4414.0	0.8775280117988586
11446.0	0.6054102182388306
2224.0	0.49035683274269104
1535.0	0.6648638248443604
872.0	0.7785041332244873
14993.0	0.9974912405014038
5607.0	0.20370154082775116
10863.0	0.9975823163986206
520.0	0.8110531568527222
7190.0	0.9063148498535156
12195.0	0.9786940813064575
274.0	0.7992917895317078
7003.0	0.9279584884643555
1779.0	0.9001457095146179
74226.0	0.9963911175727844
557.0	0.6546097993850708
7007.0	0.9989555478096008
6551.0	0.9947813153266907
8462.0	0.7072380185127258
3625.0	0.6624140739440918
5587.0	0.9984028935432434
17266.0	0.9940099716186523
9267.0	0.9891320466995239
123.0	0.8083462715148926
233.0	0.3952690660953522
8297.0	0.8919294476509094
2828.0	0.9144587516784668
4707.0	0.8981191515922546
126.0	0.13736766576766968
13048.0	0.9893279075622559
168.0	0.8487475514411926
3415.0	0.9664849042892456
3083.0	0.9899898767471313
629.0	0.508947491645813
1967.0	0.8496106863021851
898.0	0.9622135162353516
1187.0	0.8949429392814636
6506.0	0.9597947001457214
1107.0	0.9840103387832642
5093.0	0.8979213833808899
685.0	0.6578958630561829
6566.0	0.785739541053772
5172.0	0.9969629049301147
411.0	0.5972527861595154
1587.0	0.9917508959770203
6163.0	0.7028199434280396
11493.0	0.8766983151435852
18466.0	0.9654092788696289
314.0	0.37923961877822876
52290.0	0.9975600242614746
2736.0	0.9598159790039062
2831.0	0.5762726664543152
514.0	0.8597443699836731
1433.0	0.32760316133499146
1699.0	0.8528486490249634
8122.0	0.9982413053512573
18374.0	0.9423937797546387
1286.0	0.8302264213562012
932.0	0.7073566913604736
3157.0	0.9849227666854858
5604.0	0.9857907295227051
10605.0	0.6847420334815979
5339.0	0.02823903225362301
298.0	0.9434906244277954
819.0	0.03386503458023071
6459.0	0.9941307306289673
1899.0	0.42050638794898987
7175.0	0.9861714243888855
481.0	0.9454315304756165
2903.0	0.38350337743759155
1470.0	0.9858338236808777
4487.0	0.8488794565200806
2548.0	0.9368042945861816
18130.0	0.5654141306877136
9007.0	0.9907323122024536
281.0	0.5173436403274536
296.0	0.7265138030052185
18359.0	0.6367523074150085
5747.0	0.9466854929924011
1282.0	0.5544519424438477
1997.0	0.9208328127861023
28796.0	0.9816052317619324
2385.0	0.8870461583137512
372.0	0.09430049359798431
126.0	0.25758635997772217
4276.0	0.9483389854431152
10614.0	0.8214179277420044
1021.0	0.5240340828895569
17040.0	0.957822322845459
274.0	0.665298581123352
204.0	0.9896124005317688
12324.0	0.9162437319755554
5391.0	0.8294671177864075
675.0	0.9892120361328125
8796.0	0.9943434596061707
53518.0	0.9940102696418762
1762.0	0.994829535484314
9071.0	0.9590660333633423
1057.0	0.6721884608268738
483.0	0.8598712682723999
16543.0	0.9172996282577515
3299.0	0.6566858887672424
7375.0	0.9991164207458496
9786.0	0.9904910326004028
31624.0	0.9854725003242493
32106.0	0.8159699440002441
4700.0	0.5294256806373596
2040.0	0.18438567221164703
2727.0	0.9132310748100281
810.0	0.6733822822570801
287.0	0.9835284948348999
8337.0	0.9970636367797852
3467.0	0.4520723819732666
1958.0	0.9741395115852356
526.0	0.9807540774345398
36348.0	0.9990696907043457
7095.0	0.9967527389526367
167.0	0.833386242389679
1391.0	0.9901615381240845
4055.0	0.9314061999320984
1868.0	0.9653880000114441
1281.0	0.9657119512557983
213.0	0.7235676646232605
2935.0	0.8651847839355469
2272.0	0.48875969648361206
6936.0	0.9480107426643372
651.0	0.9863964319229126
950.0	0.21952800452709198
1358.0	0.5483528971672058
973.0	0.9984592199325562
19953.0	0.41824254393577576
421.0	0.9381470680236816
14626.0	0.9152716398239136
8677.0	0.9979307055473328
34324.0	0.7988218069076538
7783.0	0.9953984022140503
115.0	0.957403838634491
27168.0	0.9989674687385559
7565.0	0.9478975534439087
149.0	0.975288987159729
2718.0	0.859623908996582
20870.0	0.8773599863052368
763.0	0.6947869062423706
19202.0	0.981595516204834
13416.0	0.9120731353759766
3215.0	0.9972673654556274
3596.0	0.9671430587768555
858.0	0.9675570726394653
29423.0	0.7637702226638794
11378.0	0.143990159034729
5348.0	0.17052213847637177
31331.0	0.9935492277145386
399.0	0.9951666593551636
1928.0	0.6144618988037109
383.0	0.9396992921829224
2840.0	0.9986332058906555
26561.0	0.9971944689750671
1239.0	0.9988595843315125
58272.0	0.6821409463882446
3424.0	0.9705740809440613
1672.0	0.9687770009040833
649.0	0.9702993631362915
17226.0	0.988548755645752
858.0	0.8528496026992798
9990.0	0.5502604246139526
63424.0	0.8309890627861023
945.0	0.8079584240913391
6398.0	0.6092243194580078
4170.0	0.954147458076477
11021.0	0.2653961479663849
46589.0	0.9973804354667664
750.0	0.8986464738845825
25557.0	0.9694253206253052
9537.0	0.8699773550033569
1102.0	0.7435351610183716
729.0	0.9930642247200012
7282.0	0.9973055124282837
6933.0	0.516590416431427
513.0	0.9482442736625671
12841.0	0.9646202921867371
3703.0	0.9814759492874146
2738.0	0.7382593154907227
20354.0	0.9880657196044922
14901.0	0.11722226440906525
5243.0	0.9025071859359741
2429.0	0.5820246934890747
1658.0	0.965069591999054
531.0	0.06248360872268677
26322.0	0.9922109842300415
5639.0	0.9676374197006226
26942.0	0.9936380386352539
1346.0	0.3519706726074219
577.0	0.03094436600804329
3719.0	0.7409369349479675
1497.0	0.17412316799163818
9930.0	0.9863039255142212
1354.0	0.9796682596206665
4101.0	0.8595775365829468
3370.0	0.9979099035263062
12681.0	0.7529575824737549
37422.0	0.9629308581352234
435.0	0.6869948506355286
30394.0	0.8791211843490601
18467.0	0.9986388087272644
15223.0	0.9791668057441711
12233.0	0.9663351774215698
41700.0	0.9197223782539368
5299.0	0.8544208407402039
7055.0	0.21776346862316132
921.0	0.972603440284729
4574.0	0.7502930760383606
2941.0	0.9223223924636841
7115.0	0.3663906157016754
3894.0	0.9531307220458984
505.0	0.3750707507133484
3340.0	0.8788528442382812
148.0	0.057743512094020844
2676.0	0.8107962608337402
7122.0	0.2101270705461502
13124.0	0.6219244003295898
932.0	0.7538402676582336
113.0	0.6937896609306335
6872.0	0.9402778744697571
16149.0	0.9885936975479126
17999.0	0.969780445098877
515.0	0.5650975108146667
172.0	0.5215870141983032
2477.0	0.9882715344429016
3720.0	0.9980398416519165
7612.0	0.4995012879371643
953.0	0.2143755406141281
910.0	0.08756096661090851
5909.0	0.9980312585830688
2537.0	0.8240683674812317
103.0	0.9934007525444031
3171.0	0.983199417591095
2654.0	0.9637635946273804
869.0	0.8900772929191589
2885.0	0.8713935613632202
7400.0	0.9970194101333618
917.0	0.44954949617385864
12079.0	0.40691909193992615
31019.0	0.990692138671875
3551.0	0.9946708679199219
19815.0	0.9500185251235962
146.0	0.9696846008300781
429.0	0.76729816198349
948.0	0.640012800693512
41685.0	0.9977119565010071
100.0	0.9996370077133179
5008.0	0.9920147657394409
1101.0	0.8728460073471069
17011.0	0.9901917576789856
1777.0	0.8295887112617493
22036.0	0.9277734756469727
2117.0	0.7759259939193726
14818.0	0.9691293835639954
700.0	0.8344243764877319
4400.0	0.9828270077705383
866.0	0.7606584429740906
36710.0	0.9944930076599121
1351.0	0.7440634369850159
1392.0	0.9911786317825317
136.0	0.9524018168449402
221.0	0.8278592228889465
1847.0	0.3857850134372711
3516.0	0.9292247891426086
3934.0	0.9966673851013184
18846.0	0.9701492190361023
3511.0	0.7283100485801697
378.0	0.579451858997345
69748.0	0.9950693249702454
1482.0	0.7465962767601013
2185.0	0.9146547317504883
798.0	0.9927951097488403
1410.0	0.9243768453598022
65678.0	0.9925324320793152
20465.0	0.6614324450492859
6507.0	0.997533917427063
2660.0	0.19295260310173035
1644.0	0.9991378784179688
2187.0	0.871616542339325
821.0	0.9599026441574097
3016.0	0.7439189553260803
6619.0	0.5728358030319214
2526.0	0.9947339296340942
527.0	0.07987567782402039
2859.0	0.8114975094795227
4190.0	0.7311955094337463
5782.0	0.8503279685974121
8830.0	0.8622602224349976
8986.0	0.9961279034614563
50511.0	0.948967456817627
4755.0	0.7377747297286987
6561.0	0.9892331957817078
2880.0	0.992606520652771
8142.0	0.9943031072616577
1978.0	0.7447894811630249
3729.0	0.9333593249320984
7577.0	0.9535012245178223
393.0	0.9939678311347961
3625.0	0.998012900352478
2572.0	0.9557586908340454
21108.0	0.6762434840202332
8161.0	0.3499303460121155
1905.0	0.31170549988746643
975.0	0.8673529624938965
5254.0	0.7995195984840393
149.0	0.3457174003124237
1127.0	0.9594723582267761
5817.0	0.8020541071891785
24026.0	0.8848016858100891
1859.0	0.9932346343994141
3560.0	0.46932554244995117
1164.0	0.996174156665802
9794.0	0.9990872144699097
721.0	0.9979301691055298
4544.0	0.93995600938797
333.0	0.7816324830055237
17713.0	0.9941280484199524
1057.0	0.9508848190307617
15711.0	0.9853432774543762
2865.0	0.43879929184913635
895.0	0.839093804359436
36534.0	0.9813858866691589
485.0	0.6758972406387329
4590.0	0.7499412298202515
1052.0	0.950282871723175
11967.0	0.835946261882782
10376.0	0.9964936971664429
1136.0	0.8907524943351746
27571.0	0.6867843866348267
1973.0	0.39565205574035645
3397.0	0.9540904760360718
29180.0	0.7002660036087036
5632.0	0.7531935572624207
1479.0	0.9140897989273071
532.0	0.14902612566947937
12836.0	0.46460992097854614
184.0	0.7697403430938721
284.0	0.961866021156311
54470.0	0.8831022381782532
1293.0	0.9954026341438293
2632.0	0.9658684730529785
106.0	0.6335569620132446
225.0	0.9626483917236328
3611.0	0.8886606097221375
1279.0	0.9760801196098328
3137.0	0.9735987782478333
456.0	0.9490910768508911
6172.0	0.9748499989509583
818.0	0.16964666545391083
581.0	0.988857626914978
5546.0	0.4237300455570221
343.0	0.8617534637451172
3678.0	0.9383743405342102
5911.0	0.9932534098625183
150.0	0.6272525787353516
244.0	0.5669291019439697
18657.0	0.7263204455375671
504.0	0.666572093963623
909.0	0.613092839717865
7976.0	0.3080383837223053
21039.0	0.842547595500946
3798.0	0.998731791973114
35453.0	0.9874314069747925
505.0	0.8085381388664246
3750.0	0.9907261729240417
5025.0	0.7123785018920898
569.0	0.3919607400894165
4209.0	0.9962476491928101
4267.0	0.9000309705734253
2217.0	0.8616772890090942
646.0	0.3788236081600189
122.0	0.8213467597961426
10838.0	0.8622037172317505
5084.0	0.9670403599739075
3542.0	0.958733856678009
452.0	0.9914441108703613
2297.0	0.7881824970245361
582.0	0.8316828012466431
1350.0	0.6266804933547974
223.0	0.5181293487548828
5037.0	0.7047935128211975
427.0	0.9493402242660522
503.0	0.871528148651123
1328.0	0.692349910736084
8619.0	0.3442515432834625
19213.0	0.9899047613143921
24559.0	0.7888973355293274
10332.0	0.9962430000305176
462.0	0.9607208967208862
508.0	0.8766953349113464
5913.0	0.44111528992652893
5128.0	0.25316500663757324
2530.0	0.40166884660720825
297.0	0.37020283937454224
5161.0	0.9410108327865601
7451.0	0.9949913024902344
2312.0	0.9799979329109192
939.0	0.9618555307388306
7138.0	0.9510625004768372
3473.0	0.5763880014419556
2888.0	0.9420081973075867
2468.0	0.9958332180976868
5772.0	0.4794890284538269
53624.0	0.9862446784973145
29042.0	0.9485847353935242
1926.0	0.20846787095069885
5672.0	0.9170716404914856
1943.0	0.6777260899543762
6143.0	0.8643783330917358
6874.0	0.8616926074028015
521.0	0.9774807691574097
7962.0	0.8851863741874695
4019.0	0.9953913688659668
4056.0	0.8752206563949585
22837.0	0.9850298166275024
4534.0	0.9962314367294312
883.0	0.917095959186554
3944.0	0.9677742123603821
1509.0	0.7961507439613342
1156.0	0.6125446557998657
11827.0	0.9969892501831055
2245.0	0.43393492698669434
1409.0	0.9176915884017944
198.0	0.47091251611709595
13927.0	0.03565455228090286
6726.0	0.9930135607719421
1524.0	0.9073953628540039
3487.0	0.7284281849861145
22401.0	0.9978768229484558
11846.0	0.9953821897506714
2883.0	0.9981301426887512
8791.0	0.9988147616386414
1279.0	0.9964088201522827
12193.0	0.9984834790229797
972.0	0.95746248960495
303.0	0.1984071582555771
1972.0	0.8566380739212036
5675.0	0.4443744719028473
10079.0	0.7278085947036743
242.0	0.6205093264579773
1557.0	0.3222569525241852
969.0	0.9659302830696106
67668.0	0.985507607460022
1068.0	0.2930228114128113
1129.0	0.873012363910675
349.0	0.6519562005996704
26963.0	0.9485262036323547
101.0	0.0806150734424591
8483.0	0.6391244530677795
1819.0	0.3285526931285858
9620.0	0.9514398574829102
2322.0	0.673180103302002
8103.0	0.9022889137268066
347.0	0.7923139333724976
590.0	0.5066837072372437
6546.0	0.991561233997345
13216.0	0.9987919926643372
16333.0	0.8585874438285828
5560.0	0.9862783551216125
2611.0	0.22953739762306213
612.0	0.8337628245353699
116.0	0.1048811823129654
733.0	0.6215254664421082
757.0	0.030271802097558975
2762.0	0.6198881268501282
216.0	0.9162521362304688
14930.0	0.9985560178756714
37377.0	0.9403938055038452
1463.0	0.8530255556106567
5161.0	0.9906457662582397
4657.0	0.5865607261657715
5628.0	0.8903061151504517
9897.0	0.9879854321479797
17765.0	0.9963349103927612
9325.0	0.9968553781509399
1364.0	0.2877258360385895
15175.0	0.9620940089225769
9608.0	0.8222204446792603
3392.0	0.9892346262931824
34192.0	0.9946503639221191
972.0	0.9956138730049133
18779.0	0.9333432912826538
1172.0	0.9956516027450562
7826.0	0.9839578866958618
17326.0	0.34767404198646545
180.0	0.5036011934280396
4057.0	0.983808159828186
176.0	0.9888916015625
6313.0	0.937892735004425
27423.0	0.9799955487251282
3690.0	0.8544691801071167
10185.0	0.4916507601737976
4936.0	0.9297503232955933
4334.0	0.49577197432518005
21521.0	0.9960063099861145
363.0	0.029770607128739357
3032.0	0.985364556312561
12681.0	0.9437881708145142
6436.0	0.988396167755127
1111.0	0.9276272654533386
6851.0	0.9622693061828613
35341.0	0.8186426162719727
191.0	0.7636380791664124
207.0	0.28533342480659485
563.0	0.03345315903425217
581.0	0.9516698122024536
927.0	0.9826022982597351
10282.0	0.9921817779541016
9144.0	0.9128099679946899
687.0	0.26108211278915405
5263.0	0.929924488067627
556.0	0.7247647047042847
10403.0	0.9969204664230347
1138.0	0.06894639879465103
102.0	0.9927959442138672
844.0	0.830763041973114
561.0	0.7825035452842712
982.0	0.37421759963035583
10484.0	0.9593155980110168
7238.0	0.9979119300842285
5505.0	0.9231973886489868
1787.0	0.4951694905757904
109.0	0.4937075674533844
2482.0	0.996684730052948
2780.0	0.8229607343673706
484.0	0.9973103404045105
2384.0	0.9643102884292603
170.0	0.8912574648857117
124.0	0.9954631924629211
4197.0	0.9209895133972168
1170.0	0.9538582563400269
6415.0	0.9871924519538879
2097.0	0.9900164604187012
2083.0	0.971110463142395
564.0	0.7466601133346558
17927.0	0.9968811869621277
7310.0	0.750174880027771
2668.0	0.9923063516616821
3297.0	0.6171569228172302
3262.0	0.616989254951477
5305.0	0.30320829153060913
84875.0	0.981410026550293
2120.0	0.7858525514602661
1925.0	0.5506449937820435
201.0	0.9894872903823853
9353.0	0.9937256574630737
4852.0	0.6383510231971741
1360.0	0.7778342962265015
1989.0	0.47477832436561584
19541.0	0.9828740954399109
1235.0	0.9972046613693237
1169.0	0.990345299243927
636.0	0.07199762761592865
4853.0	0.7521105408668518
1973.0	0.9835909605026245
6686.0	0.9818904995918274
7710.0	0.6949077844619751
10833.0	0.8558576703071594
23027.0	0.9211174845695496
3497.0	0.9414913058280945
170.0	0.12596991658210754
5429.0	0.8144707679748535
43204.0	0.4448142945766449
42363.0	0.9807087182998657
3972.0	0.8570113182067871
1395.0	0.7006632089614868
10592.0	0.9379557371139526
221.0	0.5951862335205078
627.0	0.5714699029922485
8721.0	0.9938455820083618
6100.0	0.9167407751083374
3113.0	0.8703886270523071
110.0	0.8510687947273254
18945.0	0.9976717233657837
604.0	0.632929265499115
221.0	0.7293633222579956
393.0	0.2819594144821167
16397.0	0.3576611280441284
11313.0	0.9174845814704895
2368.0	0.9733322262763977
2927.0	0.9672427177429199
1053.0	0.8308402299880981
4135.0	0.6102200150489807
376.0	0.22941291332244873
4408.0	0.9881757497787476
809.0	0.9624708294868469
254.0	0.3694193959236145
5354.0	0.5662253499031067
1416.0	0.9627398252487183
15253.0	0.9905158877372742
9391.0	0.9951084852218628
2877.0	0.998236358165741
5911.0	0.9552863240242004
10991.0	0.7878568172454834
42455.0	0.9951794743537903
3979.0	0.6265201568603516
13597.0	0.9989148378372192
1910.0	0.6827551126480103
1409.0	0.4737844467163086
323.0	0.8493383526802063
649.0	0.040816351771354675
16339.0	0.9917166829109192
1041.0	0.9179880023002625
24510.0	0.5385762453079224
4108.0	0.7399677038192749
467.0	0.7456783652305603
236.0	0.02679128386080265
792.0	0.9330158233642578
873.0	0.3839612603187561
9588.0	0.9949936866760254
4395.0	0.48071011900901794
2187.0	0.6003556847572327
97015.0	0.995650589466095
1545.0	0.9908396601676941
3724.0	0.8325193524360657
13463.0	0.6096721291542053
2604.0	0.5682562589645386
[truncated: 5,449 more rows]
