# Supplementary material for: The human genome contains over a million autonomous exons
Source: Genome Res. 2023 Nov;33(11):1865–78. doi: 10.1101/gr.277792.123 (PMC10760453; doi:10.1101/gr.277792.123)
Supplement: Supplement 2 [file Supplemental_data.zip › data_zip/4H_mRNA.txt]

exon_count	scores
3240.0	0.9944927096366882
1313.0	0.83362877368927
4686.0	0.7064777612686157
3346.0	0.9968487620353699
2567.0	0.9718993306159973
536.0	0.9875065684318542
2758.0	0.9692376852035522
265.0	0.9918503761291504
2379.0	0.9778918027877808
370.0	0.9011335372924805
35011.0	0.9990971684455872
706.0	0.9944909811019897
277.0	0.995735764503479
4456.0	0.9991059303283691
162.0	0.8303947448730469
10996.0	0.9953047633171082
3064.0	0.9780139923095703
5049.0	0.9037188291549683
27184.0	0.9674530029296875
30199.0	0.9983662366867065
216.0	0.975446879863739
1090.0	0.9895774722099304
2520.0	0.9987732768058777
12522.0	0.9981387257575989
1340.0	0.9954196810722351
12013.0	0.9951825141906738
6582.0	0.9715167880058289
452.0	0.9283539056777954
57956.0	0.9956989288330078
1578.0	0.9922512173652649
8088.0	0.9976786375045776
11971.0	0.9966424107551575
22314.0	0.9928348660469055
10872.0	0.9212790727615356
4640.0	0.9981542825698853
1241.0	0.9915911555290222
28000.0	0.9987393617630005
12268.0	0.9926692247390747
972.0	0.9814214706420898
13172.0	0.99798983335495
28422.0	0.9933029413223267
386.0	0.9682780504226685
954.0	0.9959923624992371
5596.0	0.9969671368598938
587.0	0.9993360638618469
12222.0	0.997036337852478
5507.0	0.989392876625061
11418.0	0.9989296197891235
1723.0	0.9965906143188477
1192.0	0.999061107635498
5677.0	0.9989835619926453
8555.0	0.9976221323013306
13631.0	0.9933683276176453
3032.0	0.9479330778121948
20913.0	0.9969611167907715
29190.0	0.9981905817985535
12096.0	0.9191330075263977
11717.0	0.9428059458732605
59355.0	0.9990239143371582
1426.0	0.9981624484062195
2344.0	0.9969795942306519
1907.0	0.9952290654182434
8100.0	0.9778140783309937
10795.0	0.999136745929718
3446.0	0.9112902879714966
67209.0	0.9833657145500183
22629.0	0.8122937083244324
7466.0	0.9725948572158813
10649.0	0.998025119304657
1491.0	0.9786359071731567
2588.0	0.9931942820549011
7311.0	0.9988549947738647
8881.0	0.9898972511291504
34526.0	0.9881495237350464
21959.0	0.9958009719848633
21507.0	0.9932025671005249
32721.0	0.9983795881271362
471.0	0.9283297657966614
2217.0	0.9990024566650391
1394.0	0.9958672523498535
1304.0	0.9981001019477844
21570.0	0.9570738077163696
10610.0	0.9971637725830078
7793.0	0.9989593625068665
5550.0	0.9928805232048035
11219.0	0.9975038766860962
5471.0	0.9990415573120117
1933.0	0.9937289953231812
2688.0	0.9590581059455872
4818.0	0.9986042976379395
13584.0	0.9973713755607605
77526.0	0.9991528391838074
52349.0	0.9930755496025085
10344.0	0.944416344165802
16810.0	0.8696800470352173
70361.0	0.9955833554267883
262.0	0.8552618026733398
21861.0	0.9993182420730591
7874.0	0.9781882166862488
738.0	0.9047622680664062
6598.0	0.9682102203369141
768.0	0.9796481132507324
4567.0	0.9944037199020386
4723.0	0.885855495929718
12200.0	0.9976873397827148
11776.0	0.17429019510746002
2945.0	0.9898709058761597
14463.0	0.9973803758621216
101516.0	0.9957302808761597
15030.0	0.9874588847160339
234.0	0.6794348955154419
6647.0	0.9937549829483032
28023.0	0.9901787042617798
23150.0	0.9973756074905396
14499.0	0.9970496892929077
412.0	0.9408912658691406
12418.0	0.9950035810470581
2240.0	0.9991545677185059
11337.0	0.9747151136398315
893.0	0.9701696634292603
3183.0	0.9893107414245605
7247.0	0.9954499006271362
1220.0	0.9996736645698547
22259.0	0.8940719366073608
17687.0	0.9947624206542969
23703.0	0.9952543377876282
4104.0	0.9988116025924683
1848.0	0.9747880697250366
1375.0	0.9992847442626953
1137.0	0.9990881681442261
16546.0	0.992409348487854
6020.0	0.9629775285720825
11645.0	0.9989911317825317
35102.0	0.978870689868927
7353.0	0.9976136088371277
5607.0	0.9955731630325317
32409.0	0.9963359832763672
592.0	0.6740999817848206
6157.0	0.9974184036254883
17055.0	0.9778311848640442
1786.0	0.9962694048881531
10743.0	0.9511085748672485
14292.0	0.9806938171386719
10769.0	0.9973098635673523
1138.0	0.8933820724487305
14711.0	0.9992036819458008
2902.0	0.99737149477005
4972.0	0.9979721903800964
14742.0	0.9985597729682922
2751.0	0.999701976776123
1560.0	0.9988323450088501
134.0	0.9921671748161316
3148.0	0.9967856407165527
11276.0	0.9975217580795288
421.0	0.9986311793327332
249.0	0.989223837852478
10346.0	0.998157799243927
7975.0	0.9861950874328613
86691.0	0.9964025616645813
1016.0	0.916301429271698
13136.0	0.9550459980964661
11588.0	0.9990267753601074
23751.0	0.9891330599784851
3231.0	0.835705578327179
4049.0	0.997390627861023
1795.0	0.9981449842453003
12924.0	0.9925821423530579
6860.0	0.9989310503005981
13761.0	0.9572755694389343
1991.0	0.7105773687362671
2730.0	0.9979087710380554
1281.0	0.9997151494026184
536.0	0.995842456817627
1890.0	0.9973369836807251
114779.0	0.9975014925003052
24438.0	0.9988694190979004
210.0	0.9940134882926941
2809.0	0.998900294303894
17024.0	0.9939212799072266
28662.0	0.9952937960624695
640.0	0.973864734172821
2959.0	0.9146322011947632
7796.0	0.8752614259719849
78022.0	0.9939560890197754
1665.0	0.9946776628494263
261.0	0.9647680521011353
20969.0	0.9988193511962891
33241.0	0.9994128942489624
7121.0	0.9986537098884583
1544.0	0.9995568990707397
3921.0	0.994249701499939
2695.0	0.9987846612930298
5370.0	0.9853523969650269
167.0	0.9780281186103821
7784.0	0.9984298944473267
28210.0	0.993899941444397
385.0	0.9940093755722046
11784.0	0.9974486231803894
18041.0	0.998001754283905
2213.0	0.9547339677810669
838.0	0.9519551992416382
15701.0	0.9951950311660767
6412.0	0.9935246706008911
30206.0	0.9457294344902039
821.0	0.9978563189506531
8510.0	0.9968406558036804
201.0	0.9947247505187988
9244.0	0.9975844621658325
5435.0	0.9983905553817749
1638.0	0.9774597883224487
2395.0	0.9914592504501343
5018.0	0.9994821548461914
205.0	0.1841650903224945
780.0	0.9969115257263184
8643.0	0.9966222643852234
10269.0	0.9983355402946472
6458.0	0.849155068397522
14052.0	0.9977017641067505
41875.0	0.9975367784500122
15005.0	0.9975910186767578
12339.0	0.9811192750930786
3683.0	0.9941529035568237
7377.0	0.9800535440444946
7411.0	0.9376294016838074
14887.0	0.9938673973083496
13668.0	0.9062439203262329
4537.0	0.9642741084098816
2770.0	0.9841182827949524
224.0	0.9974926114082336
734.0	0.9740164875984192
7236.0	0.7759577035903931
1105.0	0.9978002309799194
6648.0	0.9969843029975891
6531.0	0.9571951031684875
27599.0	0.999167799949646
2971.0	0.9578649401664734
14224.0	0.9979238510131836
50448.0	0.9907306432723999
22950.0	0.9971374273300171
3304.0	0.9916750192642212
61173.0	0.9740616083145142
1837.0	0.9643418192863464
1313.0	0.9985952377319336
8353.0	0.9938710927963257
22645.0	0.9589579701423645
15490.0	0.9991546869277954
4449.0	0.981379508972168
834.0	0.9500963091850281
10672.0	0.9161194562911987
2620.0	0.9984814524650574
301.0	0.9799156188964844
1723.0	0.9760180711746216
136.0	0.9895185232162476
3636.0	0.9882274866104126
37907.0	0.9992319941520691
4110.0	0.9956141710281372
16608.0	0.9954589009284973
428.0	0.9967958331108093
1085.0	0.9265872240066528
1163.0	0.9905719757080078
12873.0	0.9914431571960449
4469.0	0.9922526478767395
3076.0	0.9983647465705872
54192.0	0.9947608113288879
2692.0	0.959389328956604
57341.0	0.9987016916275024
451.0	0.9792693853378296
14819.0	0.9310754537582397
1129.0	0.9993870854377747
1761.0	0.9859968423843384
10490.0	0.9943782687187195
1240.0	0.9882181286811829
34303.0	0.9984859228134155
1011.0	0.9888374209403992
6879.0	0.9966589212417603
3544.0	0.9967308044433594
2117.0	0.8203532099723816
81447.0	0.9945160746574402
239.0	0.8848328590393066
3494.0	0.9998285174369812
430.0	0.998956561088562
15385.0	0.825717568397522
5416.0	0.9951868057250977
9002.0	0.9200180172920227
18846.0	0.9991289377212524
12572.0	0.9974214434623718
9291.0	0.9777156114578247
14677.0	0.998790442943573
14412.0	0.8507653474807739
13125.0	0.9996199607849121
3346.0	0.9986947178840637
53504.0	0.9993782043457031
1086.0	0.9970833659172058
30111.0	0.9954620599746704
21823.0	0.9214514493942261
5256.0	0.9942911863327026
26579.0	0.9996132850646973
26793.0	0.9973838925361633
6193.0	0.9986039996147156
1312.0	0.9945813417434692
38902.0	0.9992822408676147
21021.0	0.991232693195343
38044.0	0.980533242225647
5400.0	0.8927625417709351
17288.0	0.9936660528182983
9202.0	0.9988865852355957
9423.0	0.9706454277038574
1867.0	0.9942493438720703
37968.0	0.9675484895706177
9489.0	0.9982302784919739
116.0	0.6634682416915894
18042.0	0.9952577352523804
6489.0	0.8912908434867859
1972.0	0.9951696395874023
3954.0	0.8997697830200195
46213.0	0.9985391497612
37463.0	0.9883462190628052
1848.0	0.9968661069869995
93955.0	0.9981956481933594
9314.0	0.9860002398490906
8095.0	0.9934203028678894
72512.0	0.9990599751472473
255.0	0.6993600130081177
8887.0	0.997874915599823
2033.0	0.9913097620010376
6434.0	0.9992387890815735
2892.0	0.9986346364021301
531.0	0.9526580572128296
5613.0	0.9918179512023926
773.0	0.9964489936828613
12902.0	0.9990190267562866
29235.0	0.9966723322868347
869.0	0.9911298751831055
408.0	0.6969923973083496
1531.0	0.98968905210495
10593.0	0.9985774159431458
2029.0	0.9926849603652954
10087.0	0.9825954437255859
642.0	0.9799137115478516
39741.0	0.9987791776657104
1839.0	0.9992185831069946
4637.0	0.9854456782341003
7999.0	0.997231662273407
28965.0	0.9968498945236206
3467.0	0.9962986707687378
3183.0	0.8738530874252319
6264.0	0.9991463422775269
221.0	0.9843182563781738
301.0	0.9539107084274292
3970.0	0.9859269261360168
10771.0	0.9830870628356934
5056.0	0.9975924491882324
8931.0	0.9904584884643555
7751.0	0.8979185223579407
13544.0	0.9953203201293945
21562.0	0.9916284680366516
18239.0	0.9991669654846191
3066.0	0.9991871118545532
2585.0	0.9963604211807251
563.0	0.8455643653869629
4030.0	0.9962452054023743
11754.0	0.9899077415466309
8911.0	0.991546630859375
710.0	0.9996916651725769
13589.0	0.9960702657699585
7253.0	0.998742401599884
141137.0	0.9977558851242065
2618.0	0.9985784292221069
309.0	0.4677344262599945
81790.0	0.9981147646903992
7178.0	0.9876370429992676
32546.0	0.9975320100784302
689.0	0.9501289129257202
7567.0	0.9962975382804871
5273.0	0.9981040954589844
32147.0	0.9966251254081726
169.0	0.9965519905090332
2580.0	0.9064199328422546
2181.0	0.9835289120674133
165.0	0.9862780570983887
2853.0	0.9871729016304016
4430.0	0.9544989466667175
15564.0	0.9685823321342468
5305.0	0.9855839014053345
592.0	0.9980375170707703
585.0	0.9990663528442383
2334.0	0.9787413477897644
67687.0	0.9988215565681458
8254.0	0.9362818002700806
7383.0	0.9953538775444031
5638.0	0.9962249994277954
547.0	0.6161899566650391
2159.0	0.9981868863105774
5465.0	0.534191906452179
525.0	0.9989453554153442
19066.0	0.9898287057876587
56324.0	0.9968081712722778
2459.0	0.9973418116569519
21470.0	0.9983227849006653
19824.0	0.9970954656600952
15901.0	0.9927520751953125
1336.0	0.9932745695114136
52340.0	0.9177581667900085
577.0	0.9981647729873657
824.0	0.9829748272895813
2140.0	0.977665901184082
365.0	0.26885637640953064
22976.0	0.9982231259346008
2621.0	0.9952458143234253
6197.0	0.9170799255371094
4101.0	0.9526079893112183
921.0	0.5907912850379944
21818.0	0.9925351142883301
8007.0	0.9875227808952332
40523.0	0.997634768486023
24150.0	0.9501067996025085
11027.0	0.9991872906684875
1358.0	0.9943658709526062
8069.0	0.9956741333007812
671.0	0.9989147186279297
1160.0	0.998099684715271
4251.0	0.9981521368026733
35503.0	0.9991781115531921
2601.0	0.9983822107315063
4538.0	0.997462272644043
10548.0	0.9990242719650269
24020.0	0.9925848245620728
20191.0	0.9976432919502258
1661.0	0.9982724189758301
73572.0	0.9665940403938293
91123.0	0.9775476455688477
555.0	0.9975154995918274
29829.0	0.9915027618408203
987.0	0.9980045557022095
44782.0	0.9476051330566406
885.0	0.9723519086837769
6125.0	0.9951120615005493
6253.0	0.8845426440238953
32098.0	0.995123028755188
22154.0	0.9974851608276367
1736.0	0.9806904792785645
14685.0	0.8856220245361328
11412.0	0.9954459071159363
2217.0	0.9981721639633179
12669.0	0.9949691891670227
5358.0	0.8148053884506226
8223.0	0.9955164194107056
81766.0	0.9995142221450806
2342.0	0.9993710517883301
19073.0	0.9942463636398315
2484.0	0.9559956789016724
11082.0	0.9888054132461548
388.0	0.9969595670700073
1100.0	0.934935450553894
7217.0	0.9911762475967407
268.0	0.9616352915763855
18456.0	0.9965917468070984
17422.0	0.9293767213821411
5122.0	0.9915401339530945
313.0	0.9871803522109985
27036.0	0.9961010217666626
3532.0	0.9990259408950806
851.0	0.9497092366218567
123.0	0.8296383023262024
27786.0	0.9984461069107056
10037.0	0.9960921406745911
17140.0	0.9439588785171509
4445.0	0.9852768182754517
9728.0	0.9951249957084656
360.0	0.9301053881645203
8984.0	0.972250759601593
33113.0	0.9608107805252075
5593.0	0.9948627352714539
311.0	0.9853466153144836
12695.0	0.985362708568573
1566.0	0.9956000447273254
12442.0	0.9941385388374329
22165.0	0.9998060464859009
536.0	0.992247462272644
26729.0	0.9975045323371887
12106.0	0.9715585708618164
11242.0	0.9977278709411621
109.0	0.9784631729125977
30444.0	0.9907369613647461
7088.0	0.9988614916801453
13468.0	0.9937407374382019
3603.0	0.9683128595352173
15677.0	0.9747112393379211
161.0	0.9959672093391418
1559.0	0.991060733795166
6159.0	0.9973495602607727
641.0	0.9979246258735657
14314.0	0.9896942377090454
14270.0	0.995730996131897
6515.0	0.9731549024581909
15691.0	0.9636157751083374
4971.0	0.9993343353271484
1359.0	0.997270941734314
666.0	0.9551947712898254
21191.0	0.9953929781913757
1699.0	0.9968050122261047
83463.0	0.8256505131721497
2705.0	0.9796155095100403
1227.0	0.31104955077171326
3456.0	0.997212290763855
7224.0	0.9981439709663391
341.0	0.9802590608596802
18085.0	0.9990013837814331
105.0	0.9931733012199402
1531.0	0.9955436587333679
1050.0	0.9883716702461243
51365.0	0.9675145149230957
6371.0	0.9980894327163696
2268.0	0.9936031103134155
17208.0	0.9901569485664368
832.0	0.9466075897216797
149.0	0.9923095703125
2528.0	0.999644935131073
10448.0	0.995247483253479
4722.0	0.9993962049484253
3230.0	0.9968531727790833
11399.0	0.9915142059326172
34061.0	0.998832106590271
529.0	0.8413114547729492
3597.0	0.9966875314712524
10239.0	0.9673455357551575
4784.0	0.9952914118766785
5850.0	0.9996609687805176
1306.0	0.9755195379257202
8765.0	0.9948205947875977
3243.0	0.9873501062393188
728.0	0.7375933527946472
5050.0	0.9994719624519348
39400.0	0.99809730052948
10494.0	0.9981722831726074
3034.0	0.925939679145813
665.0	0.9983037114143372
45604.0	0.9951468706130981
451.0	0.6105678081512451
28427.0	0.9958901405334473
2380.0	0.9955570101737976
10566.0	0.9917343854904175
3200.0	0.965174674987793
3051.0	0.9932085871696472
1433.0	0.987940788269043
5055.0	0.9554877281188965
682.0	0.49988651275634766
3182.0	0.9712233543395996
12390.0	0.9904945492744446
19482.0	0.9981887936592102
16550.0	0.9919713139533997
9456.0	0.9992570877075195
471.0	0.9986950755119324
7888.0	0.9986899495124817
700.0	0.5507583618164062
18850.0	0.9993575215339661
17398.0	0.9927258491516113
6415.0	0.965347409248352
714.0	0.9873906970024109
11660.0	0.971717357635498
69619.0	0.8752527236938477
5474.0	0.9980085492134094
26217.0	0.9974366426467896
9456.0	0.9766858220100403
31568.0	0.4900999665260315
8961.0	0.9636656045913696
12392.0	0.9976555109024048
9469.0	0.9914132952690125
42105.0	0.9982416033744812
77699.0	0.9941273927688599
10128.0	0.9902191162109375
14394.0	0.9961325526237488
23203.0	0.9934294819831848
803.0	0.9904665946960449
13745.0	0.9987652897834778
12455.0	0.9830405116081238
3074.0	0.819165825843811
38766.0	0.9978724718093872
2603.0	0.9935452342033386
1478.0	0.9857350587844849
7369.0	0.9983495473861694
25189.0	0.9983466267585754
3274.0	0.9887579679489136
265.0	0.9978874325752258
11819.0	0.9911468625068665
35666.0	0.9988676309585571
14362.0	0.9980049133300781
56596.0	0.9788225293159485
7953.0	0.9594831466674805
93580.0	0.9843158721923828
2833.0	0.9992095232009888
10772.0	0.9980424642562866
1523.0	0.998796820640564
1146.0	0.9963566064834595
20607.0	0.9976604580879211
6614.0	0.9981366991996765
30761.0	0.9788422584533691
6951.0	0.9961910247802734
38295.0	0.9996105432510376
5075.0	0.996248722076416
1451.0	0.9940624237060547
729.0	0.9963272213935852
924.0	0.9860480427742004
4797.0	0.989201545715332
11158.0	0.8464271426200867
25099.0	0.999152660369873
8397.0	0.9621259570121765
9582.0	0.9985016584396362
35218.0	0.9994229078292847
34105.0	0.9943715929985046
14381.0	0.9857701063156128
68856.0	0.9844866991043091
9479.0	0.9816250801086426
7957.0	0.9967471957206726
632.0	0.6913668513298035
2379.0	0.984984278678894
6012.0	0.9399192929267883
9737.0	0.9956436157226562
8163.0	0.9954401254653931
21833.0	0.9996613264083862
850.0	0.8193031549453735
13894.0	0.9969295263290405
6596.0	0.9987872242927551
54422.0	0.9738165140151978
33299.0	0.9923496246337891
5427.0	0.9946659803390503
62750.0	0.997681736946106
41551.0	0.9984863996505737
2129.0	0.9945274591445923
4298.0	0.9949544668197632
412.0	0.9950343370437622
4061.0	0.9987325668334961
3089.0	0.528466522693634
19033.0	0.9927250742912292
7294.0	0.995464026927948
11803.0	0.9914728999137878
10995.0	0.989010214805603
4987.0	0.9932389259338379
13602.0	0.9865578413009644
188.0	0.9800482988357544
23846.0	0.9979605674743652
38663.0	0.9774713516235352
5771.0	0.9961255192756653
4406.0	0.9995118975639343
10054.0	0.9255412817001343
2073.0	0.9770082235336304
1508.0	0.9519954919815063
15255.0	0.9974302053451538
8931.0	0.9974010586738586
9861.0	0.9870488047599792
1374.0	0.9951382875442505
2957.0	0.9925916790962219
4866.0	0.9470901489257812
41060.0	0.8953456878662109
1345.0	0.9360259175300598
4833.0	0.994714081287384
157.0	0.9936162233352661
49937.0	0.9992769956588745
11336.0	0.9877752065658569
11445.0	0.9961849451065063
3665.0	0.9950190782546997
52544.0	0.9985119104385376
3370.0	0.9947231411933899
19646.0	0.9965294599533081
17081.0	0.29073843359947205
656.0	0.875877857208252
337.0	0.9995729327201843
9621.0	0.9972668886184692
1832.0	0.6749922037124634
14640.0	0.998486340045929
584.0	0.9967811703681946
7326.0	0.9975650906562805
26661.0	0.9876821637153625
13886.0	0.9732966423034668
9391.0	0.9951457977294922
429.0	0.9013417959213257
879.0	0.9406688809394836
1159.0	0.986783504486084
4359.0	0.9939257502555847
199.0	0.9659061431884766
7621.0	0.9918683171272278
9105.0	0.9986431002616882
14438.0	0.9935683012008667
7046.0	0.9651740789413452
835.0	0.6880887746810913
12125.0	0.8093957901000977
1763.0	0.9973394274711609
24077.0	0.9913662075996399
6269.0	0.9788259267807007
98587.0	0.9958508610725403
21811.0	0.9921196699142456
2768.0	0.9791973829269409
321.0	0.9795263409614563
14299.0	0.9991406202316284
765.0	0.926928699016571
153.0	0.9941154718399048
4518.0	0.9986388087272644
743.0	0.9930583834648132
514.0	0.9688165783882141
16507.0	0.9991763830184937
47843.0	0.9979541897773743
1073.0	0.9984697103500366
7875.0	0.2566790282726288
2312.0	0.9954484105110168
3617.0	0.7535983920097351
27391.0	0.9579100608825684
21086.0	0.910431981086731
630.0	0.18947449326515198
7714.0	0.9981827735900879
20942.0	0.9931783676147461
3797.0	0.83311527967453
31263.0	0.9780489802360535
19289.0	0.9955587387084961
161.0	0.9870479702949524
102.0	0.9876649975776672
4916.0	0.9925448298454285
379.0	0.9614114761352539
7827.0	0.9983705282211304
1839.0	0.9992138743400574
4315.0	0.9857252240180969
48676.0	0.9942776560783386
26192.0	0.989519476890564
35062.0	0.9974063634872437
46841.0	0.9969134330749512
38266.0	0.9918044209480286
2248.0	0.9996973872184753
19164.0	0.9995067715644836
1263.0	0.9797441363334656
5916.0	0.9992774724960327
6714.0	0.9977469444274902
6268.0	0.9845969080924988
3792.0	0.9787513613700867
1036.0	0.9955795407295227
22884.0	0.9303663969039917
6570.0	0.9830992817878723
18146.0	0.9936345219612122
22780.0	0.996298611164093
1765.0	0.9876422882080078
12427.0	0.9915291666984558
8709.0	0.9975260496139526
152462.0	0.9694663882255554
1507.0	0.9940168261528015
4775.0	0.9968074560165405
1221.0	0.9905607104301453
8005.0	0.9936758875846863
9848.0	0.9983657598495483
50467.0	0.9966882467269897
6032.0	0.9909926652908325
27968.0	0.9930404424667358
5572.0	0.9994499087333679
524.0	0.9645025134086609
1917.0	0.868026614189148
441.0	0.7139903903007507
47049.0	0.9952384829521179
3959.0	0.9968773126602173
12978.0	0.9981505274772644
34127.0	0.9977917671203613
825.0	0.9996795654296875
11449.0	0.9939054250717163
15130.0	0.9802404642105103
114.0	0.9980678558349609
19819.0	0.9458110928535461
2457.0	0.9985682368278503
20986.0	0.9721080660820007
7610.0	0.9992030262947083
15392.0	0.9742559194564819
7027.0	0.9878193140029907
4955.0	0.9532081484794617
39970.0	0.9798574447631836
11057.0	0.9991671442985535
2562.0	0.9335582852363586
47508.0	0.9982708096504211
10690.0	0.9954888224601746
1203.0	0.9118589162826538
12049.0	0.9656259417533875
356.0	0.7237671613693237
27354.0	0.9937170147895813
8984.0	0.9985016584396362
3318.0	0.9907582402229309
9731.0	0.9984585046768188
621.0	0.9504968523979187
6546.0	0.9650942087173462
1682.0	0.9710929989814758
3151.0	0.9821316003799438
2724.0	0.9672926068305969
8215.0	0.9970319867134094
23953.0	0.9985805749893188
3597.0	0.9981001615524292
7408.0	0.99238520860672
3261.0	0.989083468914032
5969.0	0.903030514717102
18915.0	0.996710479259491
1272.0	0.9978892207145691
33219.0	0.994345486164093
25579.0	0.9791359901428223
16107.0	0.9747446179389954
38690.0	0.9991775751113892
52729.0	0.9964596033096313
12303.0	0.9990774989128113
25537.0	0.9985426068305969
1789.0	0.9971911311149597
37767.0	0.993270993232727
334.0	0.7817760705947876
207.0	0.9981644749641418
1568.0	0.9968388676643372
4471.0	0.9988428354263306
16556.0	0.9785745739936829
2920.0	0.9549309611320496
3807.0	0.9961774945259094
953.0	0.6994792819023132
4217.0	0.9981158971786499
22982.0	0.9607780575752258
652.0	0.9993581771850586
317.0	0.9697176218032837
3938.0	0.9991769790649414
727.0	0.48221462965011597
1459.0	0.9961886405944824
33046.0	0.9099146127700806
8491.0	0.7512863874435425
19234.0	0.9964149594306946
272.0	0.4574339985847473
2861.0	0.9912351369857788
22897.0	0.9970213174819946
155.0	0.9893957376480103
545.0	0.9734595417976379
27934.0	0.9985480308532715
214.0	0.14302371442317963
18915.0	0.9951003193855286
20970.0	0.9888805150985718
2759.0	0.9766210317611694
1487.0	0.9973845481872559
46230.0	0.9949231147766113
5284.0	0.9945868253707886
1479.0	0.9988527297973633
221.0	0.9269863367080688
5534.0	0.9972712397575378
4626.0	0.997512698173523
1723.0	0.9910467267036438
2674.0	0.9989832043647766
418.0	0.9960198402404785
9864.0	0.9923383593559265
3164.0	0.9865354299545288
6715.0	0.9947618246078491
2583.0	0.9988011121749878
19032.0	0.9608646631240845
40950.0	0.998292088508606
5729.0	0.9980072975158691
4683.0	0.9932093620300293
627.0	0.5139126181602478
98764.0	0.8764058947563171
4335.0	0.9619922637939453
24289.0	0.9907437562942505
14063.0	0.9944202303886414
23766.0	0.9943205714225769
440.0	0.9893375635147095
21119.0	0.9947660565376282
1039.0	0.9989303350448608
9028.0	0.9945826530456543
6931.0	0.9370757341384888
31594.0	0.9978350400924683
18307.0	0.9988116025924683
19139.0	0.9956814646720886
3040.0	0.9793726205825806
23019.0	0.9992880821228027
7547.0	0.9995204210281372
942.0	0.9718027114868164
6187.0	0.9503779411315918
6954.0	0.9962113499641418
38052.0	0.9861909747123718
4431.0	0.9674426913261414
1356.0	0.9981277585029602
767.0	0.9971882700920105
19501.0	0.9981867074966431
5389.0	0.9650686383247375
8357.0	0.9971857070922852
1568.0	0.9976423382759094
37870.0	0.9980102777481079
40045.0	0.9973975419998169
5628.0	0.9911091923713684
61925.0	0.997683048248291
11749.0	0.9979349374771118
69968.0	0.9985530972480774
9477.0	0.99530428647995
3699.0	0.9951151013374329
16589.0	0.9991198778152466
13169.0	0.9977735280990601
362.0	0.9989334940910339
4374.0	0.924964427947998
10326.0	0.9624671936035156
2309.0	0.9951177835464478
3604.0	0.9905340075492859
41303.0	0.9791978001594543
9546.0	0.9561144113540649
1302.0	0.9046670794487
2250.0	0.9883410334587097
18601.0	0.9516347646713257
21566.0	0.9640775918960571
2597.0	0.9965734481811523
2976.0	0.9884489178657532
1962.0	0.9936898350715637
9499.0	0.9882787466049194
15258.0	0.9994800686836243
22693.0	0.9872258305549622
24337.0	0.9990881681442261
6998.0	0.9937904477119446
9413.0	0.9982067346572876
6639.0	0.9884885549545288
17568.0	0.9938863515853882
20687.0	0.9972995519638062
26860.0	0.9942601323127747
41309.0	0.998085618019104
398.0	0.9602638483047485
9329.0	0.8706480264663696
11056.0	0.9918385744094849
18555.0	0.9949883222579956
3008.0	0.9928922653198242
46988.0	0.9969433546066284
22060.0	0.9380422830581665
22557.0	0.9993765950202942
24875.0	0.9271067380905151
57837.0	0.9991029500961304
5082.0	0.9985730051994324
298.0	0.8596331477165222
1461.0	0.3038696348667145
669.0	0.9995837211608887
6986.0	0.9697928428649902
76661.0	0.9945553541183472
32258.0	0.9638322591781616
98927.0	0.9933317303657532
48351.0	0.9943626523017883
5378.0	0.9952548742294312
9844.0	0.9994198679924011
380.0	0.9934676885604858
11775.0	0.9980276226997375
6428.0	0.746163010597229
21344.0	0.9981052279472351
1726.0	0.9935590624809265
8899.0	0.9983576536178589
98950.0	0.9836036562919617
10672.0	0.9967042207717896
11516.0	0.9731491208076477
28130.0	0.9981080889701843
277.0	0.9986899495124817
3950.0	0.9752789735794067
9898.0	0.99834805727005
12902.0	0.9956902265548706
1405.0	0.9356149435043335
30713.0	0.9908831715583801
5432.0	0.9723183512687683
17874.0	0.9995521306991577
1150.0	0.999319851398468
23165.0	0.9973907470703125
7559.0	0.9874717593193054
3865.0	0.9078693389892578
840.0	0.9983595609664917
746.0	0.9986664652824402
12366.0	0.9972233772277832
14269.0	0.9919843673706055
16787.0	0.9855100512504578
15907.0	0.9980379343032837
3908.0	0.949292778968811
4706.0	0.970284104347229
1606.0	0.9817683100700378
16697.0	0.9885958433151245
2199.0	0.9901143312454224
17171.0	0.9924446940422058
6635.0	0.7878114581108093
1641.0	0.7182198762893677
886.0	0.9762477874755859
2765.0	0.9350829124450684
11144.0	0.974197506904602
1958.0	0.9975730776786804
32189.0	0.995831310749054
13067.0	0.9951297044754028
2429.0	0.9855583906173706
1225.0	0.9881933331489563
2668.0	0.8707489967346191
14255.0	0.991773247718811
30284.0	0.9901046752929688
1981.0	0.9173853993415833
18239.0	0.998210608959198
17307.0	0.9989450573921204
58259.0	0.621076762676239
2490.0	0.9998329281806946
899.0	0.9991248846054077
3859.0	0.9950283169746399
1131.0	0.9994274377822876
2061.0	0.9990766644477844
428.0	0.9931321144104004
37406.0	0.9972742795944214
179.0	0.9928746223449707
13758.0	0.9972674250602722
26005.0	0.9983862042427063
18673.0	0.9985302090644836
2203.0	0.9988865852355957
7003.0	0.9949474334716797
3383.0	0.997636616230011
5593.0	0.9939861297607422
14480.0	0.9994115829467773
7285.0	0.9809705018997192
16027.0	0.9940317869186401
13793.0	0.994194507598877
744.0	0.9575943946838379
32163.0	0.9960201978683472
742.0	0.9968450665473938
3948.0	0.9973236918449402
15044.0	0.9843295812606812
12941.0	0.12170253694057465
342.0	0.9780877828598022
18053.0	0.9991421699523926
3064.0	0.9435345530509949
18640.0	0.9877815246582031
3698.0	0.9921985864639282
7436.0	0.9720271825790405
15170.0	0.9782624244689941
65887.0	0.9939120411872864
189.0	0.5520273447036743
10439.0	0.994873046875
4237.0	0.9916677474975586
7582.0	0.9837127923965454
614.0	0.9997051954269409
1641.0	0.9418312311172485
4642.0	0.9970186948776245
2830.0	0.9968188405036926
3073.0	0.9940088391304016
5713.0	0.980930507183075
29131.0	0.9774469137191772
8855.0	0.9950109720230103
255.0	0.9812342524528503
3930.0	0.9991734623908997
14906.0	0.999090313911438
3930.0	0.9978612661361694
946.0	0.4756479263305664
11198.0	0.9811214208602905
711.0	0.6972073316574097
7973.0	0.9979103803634644
146.0	0.9982803463935852
33262.0	0.9900581240653992
4690.0	0.9265939593315125
1547.0	0.9868205189704895
1599.0	0.9983543157577515
1490.0	0.9787985682487488
2623.0	0.9965963363647461
31831.0	0.9920850992202759
657.0	0.8038979768753052
30865.0	0.9991083145141602
42116.0	0.9917618632316589
49407.0	0.994998574256897
2366.0	0.99116450548172
2272.0	0.9693043828010559
837.0	0.9724543690681458
34346.0	0.9993379712104797
47729.0	0.997551441192627
552.0	0.9914153218269348
40202.0	0.984044075012207
1441.0	0.9980095624923706
8065.0	0.6460188627243042
20241.0	0.998477578163147
4940.0	0.9964995384216309
215.0	0.8953701853752136
3670.0	0.9960422515869141
2082.0	0.6476727724075317
1450.0	0.9895795583724976
28821.0	0.9948407411575317
15103.0	0.9778898358345032
6898.0	0.9983579516410828
594.0	0.9380825161933899
3418.0	0.994376540184021
2626.0	0.960493266582489
66440.0	0.9904142618179321
22796.0	0.9970717430114746
660.0	0.964312732219696
45861.0	0.9821141958236694
3845.0	0.9983192682266235
1889.0	0.9459355473518372
659.0	0.9918174743652344
902.0	0.9642289280891418
1187.0	0.999143123626709
658.0	0.999180018901825
637.0	0.9994751811027527
4566.0	0.9952909350395203
230.0	0.997046947479248
536.0	0.9632671475410461
137.0	0.9709550738334656
49139.0	0.9965108633041382
64405.0	0.9379037022590637
15766.0	0.997341513633728
8193.0	0.9987674951553345
1200.0	0.9993581771850586
33893.0	0.996479332447052
5415.0	0.9948336482048035
236.0	0.9791706204414368
17428.0	0.9983693957328796
1574.0	0.9948903918266296
768.0	0.9920908808708191
25411.0	0.9956569671630859
2114.0	0.9884907603263855
12136.0	0.9323118329048157
28152.0	0.9952958822250366
382.0	0.9882122874259949
43930.0	0.9819253087043762
28283.0	0.9828284978866577
272.0	0.9866191148757935
4086.0	0.9829730987548828
3300.0	0.9990776777267456
12506.0	0.9988357424736023
2640.0	0.9784613847732544
1424.0	0.9902738332748413
1414.0	0.9895156025886536
2422.0	0.9905096292495728
2243.0	0.9986122250556946
2419.0	0.9810420274734497
20053.0	0.9958164095878601
8825.0	0.9080905914306641
6620.0	0.9872452020645142
14336.0	0.994066059589386
26492.0	0.9979242086410522
8357.0	0.9958536028862
11467.0	0.9880579113960266
2624.0	0.9983962178230286
951.0	0.9341617822647095
1454.0	0.9989359974861145
18902.0	0.9869807958602905
23661.0	0.9979666471481323
512.0	0.832867443561554
111.0	0.9671400785446167
316.0	0.6114886403083801
854.0	0.9567176699638367
666.0	0.9951984286308289
1832.0	0.9992992281913757
6949.0	0.8601794242858887
1267.0	0.9913380742073059
23568.0	0.994873046875
88290.0	0.9979020953178406
62863.0	0.9973856806755066
2889.0	0.988601803779602
20439.0	0.9981802105903625
20733.0	0.9988344311714172
16070.0	0.9988659620285034
10651.0	0.9930564761161804
1771.0	0.9660183191299438
662.0	0.9966056942939758
826.0	0.9965398907661438
18558.0	0.9800160527229309
1610.0	0.8997632265090942
11754.0	0.9801586866378784
932.0	0.9915481805801392
3620.0	0.9936989545822144
14781.0	0.9981349110603333
3175.0	0.9845614433288574
1465.0	0.9859102368354797
2015.0	0.9934161901473999
6024.0	0.9571332931518555
24484.0	0.9916025400161743
52385.0	0.9867863655090332
28146.0	0.9994997978210449
6414.0	0.9798693656921387
18122.0	0.9960838556289673
9249.0	0.8645807504653931
4046.0	0.9956480264663696
10047.0	0.9927315711975098
5800.0	0.9953088760375977
6300.0	0.9701460003852844
1296.0	0.9899184107780457
2464.0	0.994813084602356
67125.0	0.9881497621536255
18207.0	0.9908531904220581
1064.0	0.9971717596054077
78017.0	0.9879133105278015
38181.0	0.9977313876152039
2138.0	0.9761956334114075
4683.0	0.9992643594741821
1437.0	0.9975902438163757
6801.0	0.9916159510612488
32954.0	0.9150612950325012
6600.0	0.06853938102722168
6166.0	0.9855064153671265
2650.0	0.8090861439704895
33526.0	0.9989805221557617
15902.0	0.9988309144973755
11407.0	0.9975711703300476
8382.0	0.9980270266532898
3036.0	0.9979494214057922
5646.0	0.9983733296394348
6082.0	0.9986215829849243
505.0	0.500063419342041
11159.0	0.9882680773735046
1458.0	0.9825882911682129
28051.0	0.9990507960319519
3294.0	0.9292229413986206
3803.0	0.8445809483528137
5362.0	0.9882868528366089
95585.0	0.9988518953323364
14005.0	0.9932714700698853
11251.0	0.993135929107666
1519.0	0.9997731447219849
16781.0	0.9799410700798035
56997.0	0.998491644859314
20485.0	0.9983690977096558
14002.0	0.9938946962356567
1094.0	0.9959026575088501
24154.0	0.9997699856758118
15856.0	0.9977020025253296
5169.0	0.9823635816574097
5595.0	0.9974910020828247
8311.0	0.9492273330688477
34001.0	0.9986675381660461
938.0	0.996394157409668
3031.0	0.9984366297721863
1617.0	0.9930776357650757
3150.0	0.996860682964325
3643.0	0.9863146543502808
10779.0	0.9987990260124207
5439.0	0.8626561164855957
7236.0	0.9975991249084473
17079.0	0.9964273571968079
40464.0	0.9985316395759583
8453.0	0.9342769384384155
2555.0	0.9738276600837708
21252.0	0.9556994438171387
715.0	0.9957072138786316
42542.0	0.9992960095405579
8843.0	0.9946199655532837
3604.0	0.9991594552993774
3569.0	0.9958093762397766
15869.0	0.999305248260498
18453.0	0.9946643710136414
14636.0	0.9981018304824829
1278.0	0.9832132458686829
148.0	0.9984416961669922
337.0	0.9699385762214661
53561.0	0.8583715558052063
38165.0	0.989959716796875
11709.0	0.9981485605239868
17308.0	0.9958907961845398
1186.0	0.9826772809028625
10526.0	0.9875617027282715
612.0	0.9977533221244812
1857.0	0.9981867671012878
631.0	0.9984305500984192
36381.0	0.9983304142951965
1529.0	0.9989091753959656
4418.0	0.9965680241584778
21020.0	0.9951531291007996
12534.0	0.9763674736022949
1489.0	0.9489170908927917
2934.0	0.9959958791732788
23878.0	0.9959118962287903
971.0	0.987994372844696
723.0	0.4631546139717102
12823.0	0.8979116678237915
7003.0	0.9973453283309937
1568.0	0.8122256398200989
10350.0	0.9981862902641296
750.0	0.996142566204071
1498.0	0.9505162239074707
10329.0	0.9993172883987427
2291.0	0.9965217709541321
229.0	0.9535151720046997
1268.0	0.97041255235672
5542.0	0.8778144121170044
18453.0	0.9982903599739075
957.0	0.9984795451164246
786.0	0.9887507557868958
58034.0	0.9940799474716187
4030.0	0.9901286959648132
6459.0	0.9993245005607605
1352.0	0.9656780958175659
9846.0	0.8448449373245239
3195.0	0.973537266254425
7659.0	0.9981864094734192
512.0	0.9995134472846985
14642.0	0.9940559267997742
34809.0	0.9794354438781738
6020.0	0.9986966848373413
758.0	0.9981287121772766
1517.0	0.9987767934799194
567.0	0.989383339881897
13812.0	0.8901327252388
1159.0	0.9959148168563843
4918.0	0.9938623309135437
22877.0	0.7923025488853455
23471.0	0.9469402432441711
335.0	0.9970901608467102
1881.0	0.9981878399848938
5099.0	0.9994007349014282
23848.0	0.9977003335952759
401.0	0.9769893884658813
1008.0	0.9997954368591309
11135.0	0.998776912689209
1309.0	0.7342672348022461
4860.0	0.988926112651825
6364.0	0.9987331628799438
5545.0	0.9971151351928711
14089.0	0.9958164095878601
8623.0	0.9907236099243164
12603.0	0.9511294364929199
810.0	0.9933520555496216
7337.0	0.9794846773147583
53593.0	0.9978964924812317
5380.0	0.9455375671386719
14909.0	0.9983385801315308
11180.0	0.9985135197639465
8238.0	0.9943233728408813
937.0	0.9702526330947876
23443.0	0.9910773038864136
457.0	0.9341393709182739
930.0	0.8819028735160828
1627.0	0.9858237504959106
180.0	0.9994208216667175
2642.0	0.9988927841186523
1698.0	0.7464154958724976
18378.0	0.9864019155502319
3528.0	0.9921256899833679
49278.0	0.9987848401069641
30622.0	0.9924343228340149
21187.0	0.9990795850753784
7422.0	0.9993232488632202
14985.0	0.9682605862617493
15873.0	0.9934192895889282
10104.0	0.9955694079399109
1131.0	0.9965936541557312
18165.0	0.9944732785224915
21566.0	0.640241265296936
7936.0	0.9976010322570801
15350.0	0.9974603652954102
4140.0	0.9929445385932922
522.0	0.8821480870246887
11898.0	0.9900142550468445
35298.0	0.986606240272522
16485.0	0.991813063621521
6082.0	0.9681134223937988
45906.0	0.9822754859924316
10549.0	0.9918004870414734
2136.0	0.7046260833740234
446.0	0.9851797223091125
3482.0	0.9974719882011414
71252.0	0.9580349922180176
22120.0	0.999700665473938
2383.0	0.999548614025116
18565.0	0.8822034597396851
250.0	0.9995707273483276
3211.0	0.99528968334198
26324.0	0.9978440999984741
24683.0	0.9957544207572937
26591.0	0.9731453061103821
5813.0	0.9976866841316223
4759.0	0.994051456451416
26150.0	0.9921161532402039
54722.0	0.9987199902534485
7770.0	0.9982683062553406
34932.0	0.9932664036750793
20345.0	0.9933220744132996
2467.0	0.9970532655715942
2214.0	0.9958499073982239
10261.0	0.9980304837226868
41945.0	0.9965442419052124
13141.0	0.9979845881462097
917.0	0.9831005334854126
30466.0	0.5337933897972107
3537.0	0.9520729184150696
19438.0	0.9913963079452515
33455.0	0.9968879818916321
3201.0	0.9864861369132996
4134.0	0.9969218969345093
4688.0	0.9954992532730103
32866.0	0.9994521141052246
4094.0	0.8796479105949402
159.0	0.9998060464859009
8938.0	0.9964019656181335
17401.0	0.9943763613700867
173.0	0.7345486879348755
109.0	0.9982298016548157
716.0	0.7561679482460022
17981.0	0.9982782602310181
6954.0	0.9735749959945679
26776.0	0.8724409937858582
12833.0	0.998016357421875
639.0	0.9074715375900269
1440.0	0.998404860496521
1602.0	0.9877932667732239
2950.0	0.9992308616638184
3538.0	0.8969804644584656
1289.0	0.9934166073799133
13882.0	0.9970939755439758
6679.0	0.9925094842910767
55985.0	0.9968338012695312
32780.0	0.9846708178520203
28959.0	0.9972175359725952
1009.0	0.22736838459968567
245.0	0.9835270643234253
5461.0	0.996684730052948
1456.0	0.9905556440353394
7905.0	0.9998583793640137
5016.0	0.23657555878162384
1360.0	0.992119312286377
613.0	0.9968103170394897
37882.0	0.8550410270690918
822.0	0.9949208498001099
3486.0	0.9809886813163757
13404.0	0.9978748559951782
29071.0	0.9994514584541321
2640.0	0.985966682434082
139.0	0.9480024576187134
46288.0	0.9989725947380066
41381.0	0.9990086555480957
11727.0	0.996716320514679
43819.0	0.9804118275642395
56171.0	0.9973748922348022
42992.0	0.9936761856079102
1211.0	0.9960926175117493
6248.0	0.9990027546882629
437.0	0.9802557229995728
2880.0	0.9961325526237488
8180.0	0.9988059997558594
579.0	0.9946687817573547
868.0	0.9929507970809937
2102.0	0.9989668726921082
1283.0	0.9980236291885376
10239.0	0.9794501066207886
2098.0	0.9415935277938843
12631.0	0.9817884564399719
7988.0	0.982886016368866
3159.0	0.9980806112289429
4183.0	0.9933678507804871
8288.0	0.997761070728302
8865.0	0.9940420389175415
48242.0	0.9976882934570312
103.0	0.994519054889679
2715.0	0.990933895111084
27044.0	0.8777762651443481
4229.0	0.9890400171279907
5006.0	0.990719199180603
69040.0	0.9964622259140015
4373.0	0.9949308633804321
7887.0	0.976330578327179
8408.0	0.996381938457489
1041.0	0.9878963232040405
7082.0	0.9974981546401978
28393.0	0.9992789030075073
1950.0	0.9910613894462585
330.0	0.8703614473342896
67322.0	0.9917936325073242
18340.0	0.9985383749008179
405.0	0.9980072975158691
18885.0	0.9982578158378601
15992.0	0.9967354536056519
5945.0	0.9900559186935425
27437.0	0.9990139007568359
13843.0	0.9982135891914368
7017.0	0.994437575340271
1276.0	0.9993963241577148
10310.0	0.9977957010269165
11687.0	0.9962997436523438
841.0	0.9913806915283203
7965.0	0.9990043640136719
7281.0	0.997864842414856
9775.0	0.99785315990448
4367.0	0.9993830919265747
11919.0	0.9987829923629761
8214.0	0.9163739085197449
596.0	0.995063304901123
6142.0	0.9941365122795105
10752.0	0.9431252479553223
35783.0	0.9976046681404114
566.0	0.98858642578125
6822.0	0.9944750666618347
1116.0	0.9645925760269165
557.0	0.4407005310058594
796.0	0.986664891242981
1030.0	0.9555875062942505
46716.0	0.9973075985908508
101.0	0.9944705963134766
4896.0	0.9983993768692017
1133.0	0.9938169717788696
1208.0	0.9980484247207642
242.0	0.9953818321228027
630.0	0.997247576713562
1973.0	0.9258812069892883
1515.0	0.9783090353012085
888.0	0.9851825833320618
3280.0	0.9996305704116821
15809.0	0.9873005151748657
1113.0	0.7747846841812134
16749.0	0.9955385327339172
186.0	0.9995667338371277
26088.0	0.9991322755813599
38036.0	0.9951815605163574
8262.0	0.9994433522224426
18569.0	0.9983894228935242
4766.0	0.9820758700370789
7335.0	0.9900733828544617
5379.0	0.9992687106132507
5863.0	0.9985143542289734
2522.0	0.9979623556137085
10509.0	0.9789493680000305
15500.0	0.9991849660873413
4577.0	0.904558539390564
12274.0	0.9908825755119324
3286.0	0.9960333704948425
22136.0	0.9956060647964478
964.0	0.998712420463562
157.0	0.9892484545707703
4553.0	0.9918279647827148
2738.0	0.9957798719406128
13792.0	0.9984834790229797
7502.0	0.9921058416366577
47439.0	0.9985569715499878
287.0	0.6967870593070984
2104.0	0.8666289448738098
2606.0	0.9981756210327148
7002.0	0.9929735064506531
448.0	0.8847972750663757
24096.0	0.9997469782829285
8301.0	0.9963052868843079
205.0	0.9910999536514282
11709.0	0.8210746645927429
11333.0	0.9974138140678406
47742.0	0.9984382390975952
904.0	0.9992170333862305
7245.0	0.9952122569084167
31334.0	0.9943483471870422
57596.0	0.9941269159317017
15617.0	0.9980127215385437
17591.0	0.9690078496932983
160.0	0.9957138299942017
3836.0	0.987024188041687
33436.0	0.9973633885383606
3801.0	0.9953123331069946
13345.0	0.4711155295372009
1255.0	0.8990145921707153
6379.0	0.9551721811294556
13444.0	0.997704029083252
106754.0	0.995686411857605
5911.0	0.9156739115715027
485.0	0.8813344240188599
11200.0	0.985336422920227
15327.0	0.993671715259552
1633.0	0.9754858016967773
35067.0	0.9974601864814758
733.0	0.12571796774864197
3717.0	0.999040424823761
9944.0	0.9992429614067078
16544.0	0.9991839528083801
180.0	0.9913752675056458
118.0	0.9886404871940613
115.0	0.9900285005569458
271.0	0.9956983327865601
538.0	0.9985595941543579
4452.0	0.9973541498184204
2819.0	0.9350606799125671
5500.0	0.9658449292182922
327.0	0.996362566947937
12585.0	0.9989981651306152
152.0	0.7576556205749512
11010.0	0.999350905418396
5567.0	0.9935320615768433
6115.0	0.9956032037734985
11432.0	0.9665497541427612
18339.0	0.9977357983589172
1510.0	0.9990118145942688
12436.0	0.996707558631897
11040.0	0.9966123700141907
22147.0	0.9992307424545288
3405.0	0.9912422895431519
21639.0	0.9964489936828613
16652.0	0.9712333679199219
892.0	0.9984681010246277
15364.0	0.998539924621582
13541.0	0.9984715580940247
18882.0	0.9985496401786804
19075.0	0.9981172680854797
18832.0	0.9909502267837524
3900.0	0.9739767909049988
8032.0	0.9992198944091797
104.0	0.9990126490592957
14322.0	0.9907247424125671
12692.0	0.989977240562439
9016.0	0.9569524526596069
7217.0	0.9989468455314636
5069.0	0.9866202473640442
31006.0	0.9993088841438293
125.0	0.9829351305961609
2931.0	0.9897559881210327
380.0	0.9879169464111328
1241.0	0.4209277629852295
9804.0	0.6547226309776306
6256.0	0.9971390962600708
30338.0	0.8721771240234375
47133.0	0.9968644380569458
1745.0	0.9928301572799683
1928.0	0.6872824430465698
25773.0	0.938313364982605
14856.0	0.868670642375946
1860.0	0.9888910055160522
3399.0	0.9924062490463257
6310.0	0.9960500597953796
2089.0	0.9961525201797485
222.0	0.968367874622345
434.0	0.9482858777046204
6378.0	0.9982765316963196
16480.0	0.9909582138061523
51728.0	0.9973149299621582
7959.0	0.9965711832046509
9183.0	0.9922407865524292
17756.0	0.9945344924926758
2284.0	0.9949156641960144
5518.0	0.9990552663803101
11562.0	0.9841570854187012
3029.0	0.843030571937561
10530.0	0.983647346496582
2093.0	0.996710479259491
8320.0	0.9865285754203796
10185.0	0.885167121887207
13285.0	0.9356182813644409
18744.0	0.9989091157913208
199.0	0.9973543882369995
11643.0	0.9430638551712036
30375.0	0.9984642267227173
6050.0	0.9916756749153137
3401.0	0.9276602864265442
14964.0	0.9984136819839478
10065.0	0.8326854705810547
12924.0	0.9982526898384094
13574.0	0.9988686442375183
17602.0	0.9981731176376343
3655.0	0.9935040473937988
23489.0	0.9951425790786743
551.0	0.9839803576469421
812.0	0.998815655708313
17513.0	0.9853788614273071
6383.0	0.9837605357170105
30252.0	0.9993430376052856
9773.0	0.9983707666397095
2789.0	0.9918437004089355
7288.0	0.9552069902420044
4339.0	0.9971145391464233
6343.0	0.9738872647285461
118.0	0.9905074238777161
15582.0	0.9798698425292969
23590.0	0.9832289814949036
5006.0	0.9996011853218079
1009.0	0.616547703742981
825.0	0.6636800169944763
1327.0	0.9937627911567688
8208.0	0.9880970120429993
3793.0	0.9975894689559937
6825.0	0.8932809829711914
1542.0	0.856120228767395
12670.0	0.9976950883865356
15976.0	0.9585580825805664
35886.0	0.9874990582466125
10471.0	0.9428533315658569
8789.0	0.9992309808731079
10914.0	0.9890075922012329
7347.0	0.9376921653747559
1305.0	0.990070641040802
1181.0	0.9967626333236694
880.0	0.9849422574043274
1202.0	0.9929817318916321
857.0	0.9989688992500305
2921.0	0.9777815937995911
674.0	0.9334775805473328
722.0	0.9758806228637695
36637.0	0.9906395673751831
1646.0	0.9968708753585815
20555.0	0.9987293481826782
17962.0	0.5842137932777405
9807.0	0.9978658556938171
1868.0	0.9963766932487488
4626.0	0.9949153065681458
47073.0	0.9944096803665161
16309.0	0.9974831342697144
95601.0	0.9992605447769165
2150.0	0.98252934217453
821.0	0.30034682154655457
1490.0	0.9993622899055481
5214.0	0.998415470123291
59562.0	0.9963197708129883
43282.0	0.9980775713920593
18382.0	0.9948685765266418
129.0	0.9914301633834839
11569.0	0.9094141125679016
1238.0	0.8731664419174194
2887.0	0.9255973100662231
7494.0	0.9950637817382812
971.0	0.9935785531997681
85653.0	0.9970060586929321
5417.0	0.9912678003311157
19558.0	0.9831796884536743
2665.0	0.9878342747688293
5025.0	0.9968835115432739
3985.0	0.9937658309936523
4726.0	0.9982796907424927
24877.0	0.9988066554069519
2907.0	0.9499379992485046
24579.0	0.7932599186897278
781.0	0.9634107351303101
11235.0	0.9994909167289734
31410.0	0.9980762600898743
1240.0	0.9970995783805847
1630.0	0.9993752241134644
53910.0	0.984245777130127
9372.0	0.998430609703064
34469.0	0.9987424612045288
4253.0	0.9976833462715149
370.0	0.818203330039978
14176.0	0.992051899433136
735.0	0.9975611567497253
11318.0	0.997524082660675
12285.0	0.9299864768981934
2865.0	0.9985886812210083
11595.0	0.9952484965324402
180.0	0.7261437177658081
3684.0	0.9736107587814331
53813.0	0.9897952079772949
8041.0	0.8035988807678223
15360.0	0.9957181811332703
866.0	0.9894550442695618
3359.0	0.8851630091667175
4221.0	0.9944044947624207
7349.0	0.9975660443305969
3433.0	0.9990086555480957
29661.0	0.9827024340629578
1499.0	0.9856160879135132
7888.0	0.9766160249710083
17907.0	0.9958137273788452
445.0	0.9866970181465149
175.0	0.996026873588562
13827.0	0.9990993738174438
6116.0	0.998381495475769
1910.0	0.9956933259963989
33180.0	0.9928973913192749
4181.0	0.9975988268852234
16385.0	0.9909622073173523
20141.0	0.9982369542121887
5173.0	0.9972885847091675
22490.0	0.992956817150116
278.0	0.9848172068595886
1933.0	0.9768325686454773
155.0	0.9997642636299133
1039.0	0.9986092448234558
3252.0	0.998918890953064
24237.0	0.9952554702758789
11656.0	0.9929181337356567
12216.0	0.9962177276611328
1914.0	0.9981092214584351
2326.0	0.9970124363899231
12248.0	0.9836434125900269
33544.0	0.999445915222168
1695.0	0.9702205657958984
1916.0	0.9916478991508484
52179.0	0.9725716710090637
677.0	0.9842237234115601
8984.0	0.9993804097175598
9888.0	0.9977105855941772
5123.0	0.9617271423339844
1662.0	0.9578222036361694
16013.0	0.9896804094314575
8497.0	0.9995532035827637
366.0	0.9855511784553528
784.0	0.696408212184906
2843.0	0.9970582723617554
16893.0	0.9788182973861694
26890.0	0.9979783296585083
1169.0	0.980928897857666
100455.0	0.9971278309822083
11436.0	0.9650031328201294
16970.0	0.9965695142745972
1773.0	0.9889192581176758
1408.0	0.9969606399536133
1492.0	0.9985820055007935
8167.0	0.9133385419845581
9749.0	0.9989814758300781
14703.0	0.9972672462463379
3553.0	0.9909422993659973
27982.0	0.9939579963684082
474.0	0.7368265986442566
1907.0	0.9912153482437134
28658.0	0.9941660165786743
6760.0	0.9362030029296875
4757.0	0.9984638094902039
1819.0	0.9983531832695007
206.0	0.9814963340759277
12443.0	0.8211369514465332
900.0	0.9807321429252625
9886.0	0.9321209788322449
14146.0	0.9719488024711609
1053.0	0.9926154017448425
1110.0	0.9975074529647827
5862.0	0.9988734126091003
4918.0	0.99882572889328
3690.0	0.9975442886352539
9244.0	0.9790611267089844
26039.0	0.9974473714828491
715.0	0.9772093892097473
3536.0	0.9970037341117859
2759.0	0.9997943639755249
17776.0	0.9611104726791382
18895.0	0.989037811756134
4421.0	0.977750301361084
38162.0	0.9985485076904297
20176.0	0.9948031306266785
24741.0	0.999106764793396
1735.0	0.9967687726020813
328.0	0.9656695127487183
10531.0	0.489631712436676
3283.0	0.9981557726860046
131.0	0.9916408658027649
893.0	0.9888719320297241
2089.0	0.9971648454666138
3404.0	0.5720764398574829
17331.0	0.9989266395568848
15782.0	0.9905519485473633
706.0	0.9457682371139526
2287.0	0.9869597554206848
6745.0	0.6802125573158264
41847.0	0.9972284436225891
17243.0	0.9813135266304016
2281.0	0.9936081767082214
1206.0	0.9969274401664734
18217.0	0.9966471791267395
1520.0	0.978585422039032
47290.0	0.9776877164840698
21848.0	0.9990277290344238
28535.0	0.9955276250839233
409.0	0.10901454836130142
187.0	0.9858077168464661
16464.0	0.9764712452888489
52333.0	0.9990075826644897
17132.0	0.9980384707450867
26020.0	0.9970656633377075
18112.0	0.9976564645767212
4215.0	0.9976989030838013
2681.0	0.9987799525260925
23753.0	0.9941067695617676
2224.0	0.9956348538398743
85020.0	0.9994186162948608
106.0	0.653623104095459
10907.0	0.9867173433303833
9176.0	0.8640633821487427
1195.0	0.8906949758529663
6814.0	0.9883602261543274
26527.0	0.956954836845398
14144.0	0.9236122965812683
5064.0	0.9838512539863586
4720.0	0.9948335886001587
3831.0	0.9977970123291016
2629.0	0.9944807887077332
14261.0	0.9965729713439941
438.0	0.9952182769775391
4588.0	0.9987385869026184
9222.0	0.9976487159729004
1166.0	0.9986754655838013
8496.0	0.9731513261795044
9931.0	0.9861229062080383
2417.0	0.9960929751396179
2061.0	0.9989565014839172
9732.0	0.9908356666564941
34878.0	0.998543381690979
6695.0	0.8520404100418091
6818.0	0.9990357160568237
4192.0	0.9894579648971558
11838.0	0.9980948567390442
10534.0	0.9975038766860962
24176.0	0.9924365282058716
35293.0	0.9385119676589966
120.0	0.766201376914978
9662.0	0.9486783742904663
6131.0	0.9871529340744019
2975.0	0.9950097799301147
2146.0	0.9912412762641907
13923.0	0.9721115231513977
5777.0	0.939298152923584
5199.0	0.9936271905899048
4465.0	0.9832431674003601
28859.0	0.9946096539497375
766.0	0.9958208799362183
45727.0	0.9991553425788879
4282.0	0.9913374781608582
11440.0	0.9975961446762085
12837.0	0.9948272705078125
5609.0	0.9888452291488647
1131.0	0.998384952545166
5585.0	0.9980953931808472
6459.0	0.9630596041679382
6786.0	0.9963258504867554
945.0	0.9871665239334106
305.0	0.997075080871582
25315.0	0.9991357922554016
2980.0	0.923069953918457
11383.0	0.9978400468826294
19375.0	0.9980053901672363
38912.0	0.9993062019348145
38578.0	0.9110780954360962
16989.0	0.9993407130241394
35309.0	0.9789207577705383
260.0	0.7715665698051453
5070.0	0.9930378794670105
6903.0	0.9940991401672363
9823.0	0.996391773223877
9989.0	0.9992006421089172
1214.0	0.9982904195785522
19004.0	0.9991399645805359
750.0	0.9686832427978516
1244.0	0.927111029624939
19573.0	0.9944249391555786
4031.0	0.9701172113418579
112.0	0.997273325920105
711.0	0.9522668123245239
22219.0	0.990358829498291
24407.0	0.5529798865318298
3215.0	0.9379967451095581
3453.0	0.9971898794174194
12738.0	0.9977706074714661
11105.0	0.9981125593185425
918.0	0.9920662641525269
3752.0	0.9988641738891602
624.0	0.974136233329773
217.0	0.9954742193222046
11183.0	0.9822027087211609
2544.0	0.9992750883102417
6083.0	0.9941727519035339
16052.0	0.9875327348709106
41053.0	0.9729668498039246
18189.0	0.9926596879959106
100.0	0.9881078004837036
12978.0	0.9896919131278992
13343.0	0.9911147356033325
12730.0	0.9861583709716797
15188.0	0.999245822429657
4713.0	0.9980446696281433
54909.0	0.9922658205032349
4927.0	0.9964089393615723
14873.0	0.998562216758728
931.0	0.9830047488212585
14371.0	0.9911687970161438
426.0	0.8624964952468872
356.0	0.5962768793106079
41262.0	0.9918016195297241
8734.0	0.9962611198425293
8081.0	0.9701862335205078
587.0	0.9399023056030273
23234.0	0.9816357493400574
59426.0	0.9978421330451965
15932.0	0.9937537908554077
1294.0	0.9978071451187134
618.0	0.9503053426742554
170.0	0.5718510746955872
5006.0	0.8686879277229309
8706.0	0.9978151321411133
62917.0	0.9949536323547363
10460.0	0.9862383008003235
20700.0	0.9984841346740723
16987.0	0.9991341829299927
2617.0	0.9254833459854126
2535.0	0.9949344396591187
6901.0	0.9965298771858215
33352.0	0.9811798334121704
2425.0	0.995639979839325
1357.0	0.995469868183136
2292.0	0.9986996650695801
42092.0	0.999072253704071
7015.0	0.9986370801925659
9583.0	0.9996911287307739
5912.0	0.8135043382644653
605.0	0.993820071220398
768.0	0.9684649705886841
2443.0	0.7116809487342834
959.0	0.9878962635993958
4893.0	0.8466019630432129
3478.0	0.9965158700942993
12571.0	0.755700945854187
243.0	0.9747154116630554
45562.0	0.9979555010795593
26016.0	0.9954036474227905
158.0	0.9922736287117004
4813.0	0.9846844673156738
15155.0	0.9878703355789185
12739.0	0.9137946367263794
7339.0	0.9967355728149414
43607.0	0.9968305826187134
2016.0	0.9897342920303345
624.0	0.9988206028938293
4062.0	0.834290623664856
18433.0	0.998224139213562
9647.0	0.9936670064926147
18249.0	0.9911378622055054
1886.0	0.9959893226623535
104958.0	0.9989320039749146
9409.0	0.9922091364860535
15522.0	0.9960695505142212
4491.0	0.9516588449478149
2130.0	0.9222081303596497
9161.0	0.9945863485336304
455.0	0.9523606300354004
3587.0	0.997443675994873
1192.0	0.9512912631034851
17895.0	0.9698597192764282
[truncated: 8,001 more rows]
