# Supplementary material for: The human genome contains over a million autonomous exons
Source: Genome Res. 2023 Nov;33(11):1865–78. doi: 10.1101/gr.277792.123 (PMC10760453; doi:10.1101/gr.277792.123)
Supplement: Supplement 2 [file Supplemental_data.zip › data_zip/5A.txt]

chrom	start	end	strand	exon_id	exon_finder
chr17	32117601	32117812	+	chr17:32117601-32117812:+		MaxEntScan
chr17	49766063	49766190	+	chr17:49766063-49766190:+		MaxEntScan
chr17	20490707	20490786	+	chr17:20490707-20490786:+		SpliceAI
chr17	36001992	36002092	+	chr17:36001992-36002092:+		MaxEntScan
chr17	19593235	19593452	+	chr17:19593235-19593452:+		MaxEntScan
chr17	20006541	20006653	+	chr17:20006541-20006653:+		MaxEntScan
chr17	10825325	10825428	+	chr17:10825325-10825428:+		ET
chr17	11884383	11884586	+	chr17:11884383-11884586:+		MaxEntScan
chr17	28356916	28357145	+	chr17:28356916-28357145:+		MaxEntScan
chr17	70962768	70962994	+	chr17:70962768-70962994:+		MaxEntScan
chr17	36149947	36150054	+	chr17:36149947-36150054:+		MaxEntScan
chr17	56799412	56799561	+	chr17:56799412-56799561:+		MaxEntScan
chr17	39161610	39161796	+	chr17:39161610-39161796:+		MaxEntScan
chr17	34774008	34774153	+	chr17:34774008-34774153:+		ET
chr17	47821455	47821554	+	chr17:47821455-47821554:+		MaxEntScan
chr17	43636657	43636735	+	chr17:43636657-43636735:+		ET
chr17	83161144	83161318	+	chr17:83161144-83161318:+		ET
chr17	63650347	63650466	+	chr17:63650347-63650466:+		MaxEntScan
chr17	1296881	1296965	+	chr17:1296881-1296965:+		MaxEntScan
chr17	18267665	18267798	+	chr17:18267665-18267798:+		MaxEntScan
chr17	63244859	63245019	+	chr17:63244859-63245019:+		MaxEntScan
chr17	9693886	9694040	+	chr17:9693886-9694040:+		MaxEntScan
chr17	17323921	17324035	+	chr17:17323921-17324035:+		ET,SpliceAI,MaxEntScan
chr17	29099733	29099829	+	chr17:29099733-29099829:+		ET,MaxEntScan
chr17	9672800	9673020	+	chr17:9672800-9673020:+		MaxEntScan
chr17	37634213	37634401	+	chr17:37634213-37634401:+		MaxEntScan
chr17	3883391	3883609	+	chr17:3883391-3883609:+		ET,MaxEntScan
chr17	33254623	33254777	+	chr17:33254623-33254777:+		MaxEntScan
chr17	45334346	45334570	+	chr17:45334346-45334570:+		MaxEntScan
chr17	60809459	60809608	+	chr17:60809459-60809608:+		MaxEntScan
chr17	28705743	28705959	+	chr17:28705743-28705959:+		MaxEntScan
chr17	20879527	20879636	+	chr17:20879527-20879636:+		MaxEntScan
chr17	40176992	40177123	+	chr17:40176992-40177123:+		MaxEntScan
chr17	68186618	68186833	+	chr17:68186618-68186833:+		MaxEntScan
chr17	73478792	73478907	+	chr17:73478792-73478907:+		ET
chr17	35600937	35601072	+	chr17:35600937-35601072:+		MaxEntScan
chr17	74732462	74732535	+	chr17:74732462-74732535:+		MaxEntScan
chr17	50216326	50216453	+	chr17:50216326-50216453:+		ET
chr17	15334235	15334439	+	chr17:15334235-15334439:+		MaxEntScan
chr17	31347958	31348113	+	chr17:31347958-31348113:+		MaxEntScan
chr17	82009273	82009412	+	chr17:82009273-82009412:+		MaxEntScan
chr17	7632821	7632960	+	chr17:7632821-7632960:+		MaxEntScan
chr17	13745333	13745424	+	chr17:13745333-13745424:+		MaxEntScan
chr17	48684553	48684772	+	chr17:48684553-48684772:+		MaxEntScan
chr17	19998477	19998634	+	chr17:19998477-19998634:+		MaxEntScan
chr17	66869505	66869731	+	chr17:66869505-66869731:+		MaxEntScan
chr17	58829418	58829564	+	chr17:58829418-58829564:+		MaxEntScan
chr17	52915990	52916114	+	chr17:52915990-52916114:+		MaxEntScan
chr17	49743213	49743338	+	chr17:49743213-49743338:+		MaxEntScan
chr17	1718449	1718611	+	chr17:1718449-1718611:+		MaxEntScan
chr17	61024784	61024952	+	chr17:61024784-61024952:+		MaxEntScan
chr17	82639460	82639595	+	chr17:82639460-82639595:+		MaxEntScan
chr17	54987818	54987900	+	chr17:54987818-54987900:+		MaxEntScan
chr17	83177489	83177592	+	chr17:83177489-83177592:+		ET
chr17	79760569	79760770	+	chr17:79760569-79760770:+		ET
chr17	53199372	53199467	+	chr17:53199372-53199467:+		MaxEntScan
chr17	6796202	6796405	+	chr17:6796202-6796405:+		MaxEntScan
chr17	45740126	45740238	+	chr17:45740126-45740238:+		MaxEntScan
chr17	57179152	57179330	+	chr17:57179152-57179330:+		MaxEntScan
chr17	10434139	10434333	+	chr17:10434139-10434333:+		MaxEntScan
chr17	10267823	10267953	+	chr17:10267823-10267953:+		ET,MaxEntScan
chr17	45811689	45811895	+	chr17:45811689-45811895:+		MaxEntScan
chr17	18750866	18751054	+	chr17:18750866-18751054:+		MaxEntScan
chr17	56462050	56462207	+	chr17:56462050-56462207:+		MaxEntScan
chr17	29054545	29054692	+	chr17:29054545-29054692:+		annotated,ET,SpliceAI,MaxEntScan
chr17	50167368	50167488	+	chr17:50167368-50167488:+		annotated,ET,SpliceAI,MaxEntScan
chr17	56270386	56270476	+	chr17:56270386-56270476:+		ET,MaxEntScan
chr17	55300742	55300829	+	chr17:55300742-55300829:+		MaxEntScan
chr17	36586997	36587127	+	chr17:36586997-36587127:+		ET
chr17	47498785	47498930	+	chr17:47498785-47498930:+		MaxEntScan
chr17	28895448	28895678	+	chr17:28895448-28895678:+		MaxEntScan
chr17	30864286	30864386	+	chr17:30864286-30864386:+		MaxEntScan
chr17	44351550	44351753	+	chr17:44351550-44351753:+		annotated
chr17	45243853	45244028	+	chr17:45243853-45244028:+		SpliceAI
chr17	57280311	57280519	+	chr17:57280311-57280519:+		MaxEntScan
chr17	32992262	32992405	+	chr17:32992262-32992405:+		MaxEntScan
chr17	3103858	3103972	+	chr17:3103858-3103972:+		ET
chr17	55666417	55666589	+	chr17:55666417-55666589:+		MaxEntScan
chr17	4295119	4295314	+	chr17:4295119-4295314:+		MaxEntScan
chr17	2849534	2849761	+	chr17:2849534-2849761:+		MaxEntScan
chr17	3819026	3819175	+	chr17:3819026-3819175:+		ET
chr17	70540217	70540320	+	chr17:70540217-70540320:+		ET,MaxEntScan
chr17	3460904	3461133	+	chr17:3460904-3461133:+		MaxEntScan
chr17	27125028	27125228	+	chr17:27125028-27125228:+		MaxEntScan
chr17	2688474	2688571	+	chr17:2688474-2688571:+		ET,MaxEntScan
chr17	48186868	48186967	+	chr17:48186868-48186967:+		ET
chr17	31669856	31669997	+	chr17:31669856-31669997:+		ET
chr17	34985365	34985509	+	chr17:34985365-34985509:+		MaxEntScan
chr17	65209096	65209315	+	chr17:65209096-65209315:+		MaxEntScan
chr17	1095433	1095659	+	chr17:1095433-1095659:+		MaxEntScan
chr17	45900524	45900724	+	chr17:45900524-45900724:+		MaxEntScan
chr17	30260326	30260402	+	chr17:30260326-30260402:+		MaxEntScan
chr17	73817768	73817863	+	chr17:73817768-73817863:+		ET,MaxEntScan
chr17	2205114	2205212	+	chr17:2205114-2205212:+		ET
chr17	34165386	34165547	+	chr17:34165386-34165547:+		MaxEntScan
chr17	26672874	26673050	+	chr17:26672874-26673050:+		ET,MaxEntScan
chr17	46266514	46266699	+	chr17:46266514-46266699:+		MaxEntScan
chr17	14535520	14535614	+	chr17:14535520-14535614:+		MaxEntScan
chr17	28984437	28984538	+	chr17:28984437-28984538:+		MaxEntScan
chr17	6431165	6431314	+	chr17:6431165-6431314:+		MaxEntScan
chr17	448001	448140	+	chr17:448001-448140:+		MaxEntScan
chr17	32772412	32772625	+	chr17:32772412-32772625:+		MaxEntScan
chr17	58506205	58506357	+	chr17:58506205-58506357:+		ET
chr17	55644630	55644833	+	chr17:55644630-55644833:+		MaxEntScan
chr17	53689640	53689869	+	chr17:53689640-53689869:+		MaxEntScan
chr17	50460677	50460873	+	chr17:50460677-50460873:+		annotated,ET,SpliceAI,MaxEntScan
chr17	51280362	51280480	+	chr17:51280362-51280480:+		MaxEntScan
chr17	59239540	59239750	+	chr17:59239540-59239750:+		MaxEntScan
chr17	40422926	40423042	+	chr17:40422926-40423042:+		MaxEntScan
chr17	52982057	52982243	+	chr17:52982057-52982243:+		MaxEntScan
chr17	47707157	47707346	+	chr17:47707157-47707346:+		MaxEntScan
chr17	10176535	10176617	+	chr17:10176535-10176617:+		MaxEntScan
chr17	12378833	12379020	+	chr17:12378833-12379020:+		MaxEntScan
chr17	33641985	33642164	+	chr17:33641985-33642164:+		MaxEntScan
chr17	64446750	64446957	+	chr17:64446750-64446957:+		MaxEntScan
chr17	41138655	41138872	+	chr17:41138655-41138872:+		MaxEntScan
chr17	51760380	51760474	+	chr17:51760380-51760474:+		MaxEntScan
chr17	9931836	9931988	+	chr17:9931836-9931988:+		MaxEntScan
chr17	51593126	51593315	+	chr17:51593126-51593315:+		MaxEntScan
chr17	72087927	72088100	+	chr17:72087927-72088100:+		MaxEntScan
chr17	3257254	3257406	+	chr17:3257254-3257406:+		MaxEntScan
chr17	2896024	2896200	+	chr17:2896024-2896200:+		MaxEntScan
chr17	926934	927013	+	chr17:926934-927013:+		MaxEntScan
chr17	74193315	74193416	+	chr17:74193315-74193416:+		MaxEntScan
chr17	11894374	11894497	+	chr17:11894374-11894497:+		annotated,ET,SpliceAI,MaxEntScan
chr17	18167590	18167724	+	chr17:18167590-18167724:+		annotated,ET,SpliceAI
chr17	20683661	20683844	+	chr17:20683661-20683844:+		MaxEntScan
chr17	77311952	77312146	+	chr17:77311952-77312146:+		ET
chr17	37673004	37673136	+	chr17:37673004-37673136:+		MaxEntScan
chr17	30572513	30572657	+	chr17:30572513-30572657:+		MaxEntScan
chr17	36853865	36854081	+	chr17:36853865-36854081:+		MaxEntScan
chr17	42465526	42465733	+	chr17:42465526-42465733:+		MaxEntScan
chr17	15325596	15325805	+	chr17:15325596-15325805:+		MaxEntScan
chr17	45390261	45390359	+	chr17:45390261-45390359:+		ET
chr17	47290025	47290152	+	chr17:47290025-47290152:+		MaxEntScan
chr17	51199850	51199968	+	chr17:51199850-51199968:+		ET
chr17	48118974	48119187	+	chr17:48118974-48119187:+		annotated,ET,SpliceAI,MaxEntScan
chr17	9275398	9275481	+	chr17:9275398-9275481:+		MaxEntScan
chr17	74485394	74485518	+	chr17:74485394-74485518:+		MaxEntScan
chr17	80118597	80118674	+	chr17:80118597-80118674:+		MaxEntScan
chr17	4505617	4505704	+	chr17:4505617-4505704:+		MaxEntScan
chr17	48596536	48596620	+	chr17:48596536-48596620:+		MaxEntScan
chr17	43971797	43972023	+	chr17:43971797-43972023:+		MaxEntScan
chr17	80765247	80765336	+	chr17:80765247-80765336:+		MaxEntScan
chr17	36683887	36684059	+	chr17:36683887-36684059:+		MaxEntScan
chr17	30800147	30800338	+	chr17:30800147-30800338:+		MaxEntScan
chr17	80340199	80340357	+	chr17:80340199-80340357:+		MaxEntScan
chr17	74356610	74356756	+	chr17:74356610-74356756:+		MaxEntScan
chr17	40294364	40294504	+	chr17:40294364-40294504:+		annotated,ET,SpliceAI,MaxEntScan
chr17	62384873	62384986	+	chr17:62384873-62384986:+		MaxEntScan
chr17	11750715	11750809	+	chr17:11750715-11750809:+		MaxEntScan
chr17	33312436	33312558	+	chr17:33312436-33312558:+		ET
chr17	38601263	38601493	+	chr17:38601263-38601493:+		MaxEntScan
chr17	68712095	68712265	+	chr17:68712095-68712265:+		MaxEntScan
chr17	54096102	54096317	+	chr17:54096102-54096317:+		MaxEntScan
chr17	39608826	39609012	+	chr17:39608826-39609012:+		ET,MaxEntScan
chr17	28720707	28720891	+	chr17:28720707-28720891:+		annotated,SpliceAI
chr17	1599053	1599158	+	chr17:1599053-1599158:+		ET
chr17	41529727	41529938	+	chr17:41529727-41529938:+		MaxEntScan
chr17	65482268	65482459	+	chr17:65482268-65482459:+		MaxEntScan
chr17	56036327	56036545	+	chr17:56036327-56036545:+		MaxEntScan
chr17	16556453	16556668	+	chr17:16556453-16556668:+		MaxEntScan
chr17	18731070	18731236	+	chr17:18731070-18731236:+		SpliceAI,MaxEntScan
chr17	35048016	35048172	+	chr17:35048016-35048172:+		MaxEntScan
chr17	18346027	18346232	+	chr17:18346027-18346232:+		ET
chr17	22157588	22157808	+	chr17:22157588-22157808:+		MaxEntScan
chr17	47238853	47239062	+	chr17:47238853-47239062:+		MaxEntScan
chr17	76776981	76777210	+	chr17:76776981-76777210:+		MaxEntScan
chr17	41331884	41332091	+	chr17:41331884-41332091:+		MaxEntScan
chr17	67991983	67992072	+	chr17:67991983-67992072:+		ET
chr17	45833714	45833850	+	chr17:45833714-45833850:+		annotated,MaxEntScan
chr17	70745671	70745877	+	chr17:70745671-70745877:+		MaxEntScan
chr17	52986636	52986785	+	chr17:52986636-52986785:+		annotated,ET,SpliceAI,MaxEntScan
chr17	65857961	65858146	+	chr17:65857961-65858146:+		MaxEntScan
chr17	69577177	69577334	+	chr17:69577177-69577334:+		MaxEntScan
chr17	64215596	64215717	+	chr17:64215596-64215717:+		MaxEntScan
chr17	42688462	42688612	+	chr17:42688462-42688612:+		annotated,ET,SpliceAI,MaxEntScan
chr17	41771598	41771672	+	chr17:41771598-41771672:+		MaxEntScan
chr17	44452645	44452802	+	chr17:44452645-44452802:+		MaxEntScan
chr17	44386057	44386149	+	chr17:44386057-44386149:+		MaxEntScan
chr17	39083420	39083492	+	chr17:39083420-39083492:+		MaxEntScan
chr17	4581532	4581631	+	chr17:4581532-4581631:+		MaxEntScan
chr17	42039323	42039418	+	chr17:42039323-42039418:+		MaxEntScan
chr17	67987402	67987544	+	chr17:67987402-67987544:+		MaxEntScan
chr17	81695939	81696042	+	chr17:81695939-81696042:+		SpliceAI
chr17	44263000	44263110	+	chr17:44263000-44263110:+		MaxEntScan
chr17	9910532	9910753	+	chr17:9910532-9910753:+		MaxEntScan
chr17	18911103	18911252	+	chr17:18911103-18911252:+		annotated,ET,SpliceAI,MaxEntScan
chr17	41391576	41391718	+	chr17:41391576-41391718:+		MaxEntScan
chr17	126106	126181	+	chr17:126106-126181:+		MaxEntScan
chr17	80853336	80853412	+	chr17:80853336-80853412:+		MaxEntScan
chr17	66387910	66388125	+	chr17:66387910-66388125:+		MaxEntScan
chr17	68370444	68370525	+	chr17:68370444-68370525:+		annotated,ET,SpliceAI,MaxEntScan
chr17	31241892	31242016	+	chr17:31241892-31242016:+		ET
chr17	13954745	13954828	+	chr17:13954745-13954828:+		MaxEntScan
chr17	34171537	34171695	+	chr17:34171537-34171695:+		MaxEntScan
chr17	58401932	58402112	+	chr17:58401932-58402112:+		MaxEntScan
chr17	4895302	4895500	+	chr17:4895302-4895500:+		MaxEntScan
chr17	79074127	79074300	+	chr17:79074127-79074300:+		MaxEntScan
chr17	29772505	29772656	+	chr17:29772505-29772656:+		ET,MaxEntScan
chr17	38535901	38536048	+	chr17:38535901-38536048:+		MaxEntScan
chr17	59813684	59813886	+	chr17:59813684-59813886:+		MaxEntScan
chr17	39657678	39657840	+	chr17:39657678-39657840:+		MaxEntScan
chr17	61484491	61484574	+	chr17:61484491-61484574:+		MaxEntScan
chr17	7580896	7581067	+	chr17:7580896-7581067:+		annotated,ET,SpliceAI,MaxEntScan
chr17	6237541	6237764	+	chr17:6237541-6237764:+		MaxEntScan
chr17	35629748	35629840	+	chr17:35629748-35629840:+		MaxEntScan
chr17	2512120	2512217	+	chr17:2512120-2512217:+		MaxEntScan
chr17	7224321	7224394	+	chr17:7224321-7224394:+		annotated,ET,SpliceAI,MaxEntScan
chr17	7992014	7992198	+	chr17:7992014-7992198:+		MaxEntScan
chr17	16118970	16119062	+	chr17:16118970-16119062:+		MaxEntScan
chr17	27473272	27473499	+	chr17:27473272-27473499:+		MaxEntScan
chr17	9290039	9290200	+	chr17:9290039-9290200:+		MaxEntScan
chr17	65491930	65492152	+	chr17:65491930-65492152:+		MaxEntScan
chr17	17123900	17123981	+	chr17:17123900-17123981:+		MaxEntScan
chr17	5375836	5376016	+	chr17:5375836-5376016:+		MaxEntScan
chr17	28584231	28584360	+	chr17:28584231-28584360:+		MaxEntScan
chr17	40184175	40184350	+	chr17:40184175-40184350:+		ET,SpliceAI,MaxEntScan
chr17	32527448	32527657	+	chr17:32527448-32527657:+		MaxEntScan
chr17	3928006	3928220	+	chr17:3928006-3928220:+		ET
chr17	37444836	37445043	+	chr17:37444836-37445043:+		MaxEntScan
chr17	79481770	79481870	+	chr17:79481770-79481870:+		MaxEntScan
chr17	34158891	34159116	+	chr17:34158891-34159116:+		MaxEntScan
chr17	44538072	44538148	+	chr17:44538072-44538148:+		MaxEntScan
chr17	75125097	75125263	+	chr17:75125097-75125263:+		MaxEntScan
chr17	18640866	18640982	+	chr17:18640866-18640982:+		MaxEntScan
chr17	10316039	10316120	+	chr17:10316039-10316120:+		MaxEntScan
chr17	69343753	69343941	+	chr17:69343753-69343941:+		MaxEntScan
chr17	82300062	82300161	+	chr17:82300062-82300161:+		ET
chr17	78147227	78147428	+	chr17:78147227-78147428:+		MaxEntScan
chr17	35625793	35625905	+	chr17:35625793-35625905:+		SpliceAI,MaxEntScan
chr17	29579791	29579865	+	chr17:29579791-29579865:+		ET
chr17	9968059	9968147	+	chr17:9968059-9968147:+		ET
chr17	73854084	73854184	+	chr17:73854084-73854184:+		ET
chr17	39671032	39671121	+	chr17:39671032-39671121:+		ET
chr17	7257624	7257779	+	chr17:7257624-7257779:+		MaxEntScan
chr17	54604638	54604820	+	chr17:54604638-54604820:+		MaxEntScan
chr17	30767615	30767799	+	chr17:30767615-30767799:+		MaxEntScan
chr17	34703938	34704149	+	chr17:34703938-34704149:+		MaxEntScan
chr17	29016587	29016727	+	chr17:29016587-29016727:+		MaxEntScan
chr17	75259811	75259919	+	chr17:75259811-75259919:+		MaxEntScan
chr17	15628070	15628179	+	chr17:15628070-15628179:+		MaxEntScan
chr17	36893085	36893171	+	chr17:36893085-36893171:+		MaxEntScan
chr17	35765183	35765338	+	chr17:35765183-35765338:+		ET,MaxEntScan
chr17	46665696	46665874	+	chr17:46665696-46665874:+		MaxEntScan
chr17	65191317	65191417	+	chr17:65191317-65191417:+		MaxEntScan
chr17	62331301	62331406	+	chr17:62331301-62331406:+		MaxEntScan
chr17	13335705	13335830	+	chr17:13335705-13335830:+		ET
chr17	48503138	48503271	+	chr17:48503138-48503271:+		MaxEntScan
chr17	6265767	6265881	+	chr17:6265767-6265881:+		MaxEntScan
chr17	28715661	28715733	+	chr17:28715661-28715733:+		ET
chr17	74159124	74159232	+	chr17:74159124-74159232:+		MaxEntScan
chr17	53155873	53155958	+	chr17:53155873-53155958:+		MaxEntScan
chr17	47009901	47010123	+	chr17:47009901-47010123:+		MaxEntScan
chr17	40958206	40958428	+	chr17:40958206-40958428:+		MaxEntScan
chr17	62524569	62524754	+	chr17:62524569-62524754:+		MaxEntScan
chr17	28388350	28388540	+	chr17:28388350-28388540:+		annotated,ET
chr17	40987587	40987748	+	chr17:40987587-40987748:+		MaxEntScan
chr17	77317211	77317348	+	chr17:77317211-77317348:+		MaxEntScan
chr17	16940014	16940194	+	chr17:16940014-16940194:+		ET
chr17	31089101	31089225	+	chr17:31089101-31089225:+		ET,MaxEntScan
chr17	31087813	31087994	+	chr17:31087813-31087994:+		MaxEntScan
chr17	66869105	66869227	+	chr17:66869105-66869227:+		MaxEntScan
chr17	75323418	75323535	+	chr17:75323418-75323535:+		MaxEntScan
chr17	45949108	45949205	+	chr17:45949108-45949205:+		MaxEntScan
chr17	81877918	81878009	+	chr17:81877918-81878009:+		ET
chr17	82853592	82853783	+	chr17:82853592-82853783:+		MaxEntScan
chr17	78813556	78813700	+	chr17:78813556-78813700:+		MaxEntScan
chr17	30553611	30553778	+	chr17:30553611-30553778:+		MaxEntScan
chr17	53659290	53659386	+	chr17:53659290-53659386:+		MaxEntScan
chr17	77408836	77408972	+	chr17:77408836-77408972:+		MaxEntScan
chr17	75687797	75687869	+	chr17:75687797-75687869:+		ET,MaxEntScan
chr17	4819429	4819583	+	chr17:4819429-4819583:+		annotated,ET,SpliceAI
chr17	31095262	31095427	+	chr17:31095262-31095427:+		MaxEntScan
chr17	55587775	55587893	+	chr17:55587775-55587893:+		MaxEntScan
chr17	19206170	19206303	+	chr17:19206170-19206303:+		annotated
chr17	66673106	66673267	+	chr17:66673106-66673267:+		MaxEntScan
chr17	2376137	2376262	+	chr17:2376137-2376262:+		annotated,ET
chr17	62406480	62406674	+	chr17:62406480-62406674:+		annotated,SpliceAI
chr17	72681163	72681349	+	chr17:72681163-72681349:+		MaxEntScan
chr17	49767574	49767690	+	chr17:49767574-49767690:+		MaxEntScan
chr17	4780291	4780420	+	chr17:4780291-4780420:+		MaxEntScan
chr17	63655537	63655730	+	chr17:63655537-63655730:+		MaxEntScan
chr17	4078787	4078865	+	chr17:4078787-4078865:+		MaxEntScan
chr17	22725937	22726157	+	chr17:22725937-22726157:+		MaxEntScan
chr17	8691984	8692082	+	chr17:8691984-8692082:+		MaxEntScan
chr17	33773852	33774051	+	chr17:33773852-33774051:+		MaxEntScan
chr17	52306662	52306769	+	chr17:52306662-52306769:+		MaxEntScan
chr17	14616786	14616868	+	chr17:14616786-14616868:+		MaxEntScan
chr17	41946158	41946266	+	chr17:41946158-41946266:+		MaxEntScan
chr17	61668234	61668382	+	chr17:61668234-61668382:+		MaxEntScan
chr17	63572239	63572394	+	chr17:63572239-63572394:+		MaxEntScan
chr17	40452674	40452822	+	chr17:40452674-40452822:+		MaxEntScan
chr17	28012540	28012679	+	chr17:28012540-28012679:+		ET
chr17	1483504	1483645	+	chr17:1483504-1483645:+		MaxEntScan
chr17	3148427	3148655	+	chr17:3148427-3148655:+		MaxEntScan
chr17	19041012	19041238	+	chr17:19041012-19041238:+		MaxEntScan
chr17	34323999	34324138	+	chr17:34323999-34324138:+		MaxEntScan
chr17	52578083	52578256	+	chr17:52578083-52578256:+		MaxEntScan
chr17	74567606	74567744	+	chr17:74567606-74567744:+		MaxEntScan
chr17	39147576	39147648	+	chr17:39147576-39147648:+		ET,MaxEntScan
chr17	4796728	4796822	+	chr17:4796728-4796822:+		ET
chr17	62070728	62070852	+	chr17:62070728-62070852:+		MaxEntScan
chr17	79894759	79894905	+	chr17:79894759-79894905:+		MaxEntScan
chr17	42610108	42610221	+	chr17:42610108-42610221:+		annotated,SpliceAI
chr17	11268519	11268714	+	chr17:11268519-11268714:+		MaxEntScan
chr17	7110417	7110553	+	chr17:7110417-7110553:+		MaxEntScan
chr17	68310815	68310970	+	chr17:68310815-68310970:+		MaxEntScan
chr17	1280247	1280389	+	chr17:1280247-1280389:+		MaxEntScan
chr17	6821315	6821517	+	chr17:6821315-6821517:+		MaxEntScan
chr17	68666147	68666310	+	chr17:68666147-68666310:+		MaxEntScan
chr17	81933593	81933667	+	chr17:81933593-81933667:+		MaxEntScan
chr17	60782518	60782729	+	chr17:60782518-60782729:+		MaxEntScan
chr17	51649301	51649446	+	chr17:51649301-51649446:+		ET,MaxEntScan
chr17	33364539	33364654	+	chr17:33364539-33364654:+		MaxEntScan
chr17	44769982	44770049	+	chr17:44769982-44770049:+		annotated,SpliceAI
chr17	47260281	47260393	+	chr17:47260281-47260393:+		MaxEntScan
chr17	64647229	64647405	+	chr17:64647229-64647405:+		MaxEntScan
chr17	18235713	18235893	+	chr17:18235713-18235893:+		SpliceAI
chr17	39443607	39443686	+	chr17:39443607-39443686:+		ET
chr17	336939	337035	+	chr17:336939-337035:+		MaxEntScan
chr17	61587088	61587283	+	chr17:61587088-61587283:+		MaxEntScan
chr17	11909484	11909604	+	chr17:11909484-11909604:+		MaxEntScan
chr17	11863519	11863668	+	chr17:11863519-11863668:+		MaxEntScan
chr17	76031316	76031522	+	chr17:76031316-76031522:+		MaxEntScan
chr17	39556247	39556414	+	chr17:39556247-39556414:+		ET,MaxEntScan
chr17	55088043	55088200	+	chr17:55088043-55088200:+		MaxEntScan
chr17	64955433	64955579	+	chr17:64955433-64955579:+		MaxEntScan
chr17	11085340	11085523	+	chr17:11085340-11085523:+		MaxEntScan
chr17	28258952	28259179	+	chr17:28258952-28259179:+		MaxEntScan
chr17	52476956	52477160	+	chr17:52476956-52477160:+		MaxEntScan
chr17	41246322	41246508	+	chr17:41246322-41246508:+		MaxEntScan
chr17	48743945	48744031	+	chr17:48743945-48744031:+		MaxEntScan
chr17	41281457	41281672	+	chr17:41281457-41281672:+		MaxEntScan
chr17	67449274	67449370	+	chr17:67449274-67449370:+		ET
chr17	81190925	81191071	+	chr17:81190925-81191071:+		ET
chr17	30743614	30743749	+	chr17:30743614-30743749:+		MaxEntScan
chr17	13661863	13661955	+	chr17:13661863-13661955:+		MaxEntScan
chr17	44748341	44748529	+	chr17:44748341-44748529:+		MaxEntScan
chr17	9123804	9123946	+	chr17:9123804-9123946:+		MaxEntScan
chr17	39282398	39282594	+	chr17:39282398-39282594:+		MaxEntScan
chr17	53868003	53868119	+	chr17:53868003-53868119:+		ET
chr17	81406209	81406334	+	chr17:81406209-81406334:+		MaxEntScan
chr17	65863326	65863537	+	chr17:65863326-65863537:+		MaxEntScan
chr17	74740346	74740465	+	chr17:74740346-74740465:+		ET
chr17	21281837	21281956	+	chr17:21281837-21281956:+		ET,MaxEntScan
chr17	24120691	24120916	+	chr17:24120691-24120916:+		MaxEntScan
chr17	69131725	69131874	+	chr17:69131725-69131874:+		MaxEntScan
chr17	65023755	65023922	+	chr17:65023755-65023922:+		ET
chr17	17497870	17498062	+	chr17:17497870-17498062:+		MaxEntScan
chr17	45996563	45996665	+	chr17:45996563-45996665:+		ET
chr17	81864192	81864355	+	chr17:81864192-81864355:+		MaxEntScan
chr17	19318101	19318319	+	chr17:19318101-19318319:+		MaxEntScan
chr17	40671885	40672032	+	chr17:40671885-40672032:+		MaxEntScan
chr17	22926928	22927009	+	chr17:22926928-22927009:+		MaxEntScan
chr17	54353856	54354068	+	chr17:54353856-54354068:+		MaxEntScan
chr17	40167498	40167663	+	chr17:40167498-40167663:+		MaxEntScan
chr17	17446959	17447032	+	chr17:17446959-17447032:+		MaxEntScan
chr17	41691162	41691373	+	chr17:41691162-41691373:+		MaxEntScan
chr17	72293469	72293572	+	chr17:72293469-72293572:+		MaxEntScan
chr17	50687004	50687183	+	chr17:50687004-50687183:+		MaxEntScan
chr17	12050008	12050154	+	chr17:12050008-12050154:+		MaxEntScan
chr17	42776245	42776321	+	chr17:42776245-42776321:+		annotated,ET,SpliceAI
chr17	42152409	42152598	+	chr17:42152409-42152598:+		MaxEntScan
chr17	45809778	45809880	+	chr17:45809778-45809880:+		MaxEntScan
chr17	8318342	8318462	+	chr17:8318342-8318462:+		ET
chr17	6087936	6088105	+	chr17:6087936-6088105:+		MaxEntScan
chr17	18920700	18920849	+	chr17:18920700-18920849:+		MaxEntScan
chr17	70683715	70683907	+	chr17:70683715-70683907:+		MaxEntScan
chr17	73439596	73439691	+	chr17:73439596-73439691:+		MaxEntScan
chr17	33547165	33547350	+	chr17:33547165-33547350:+		MaxEntScan
chr17	62965665	62965771	+	chr17:62965665-62965771:+		ET
chr17	8643003	8643122	+	chr17:8643003-8643122:+		ET
chr17	44326721	44326900	+	chr17:44326721-44326900:+		MaxEntScan
chr17	62229737	62229858	+	chr17:62229737-62229858:+		MaxEntScan
chr17	4027619	4027743	+	chr17:4027619-4027743:+		MaxEntScan
chr17	18334300	18334421	+	chr17:18334300-18334421:+		ET
chr17	3359092	3359279	+	chr17:3359092-3359279:+		MaxEntScan
chr17	44785298	44785493	+	chr17:44785298-44785493:+		MaxEntScan
chr17	73908801	73909027	+	chr17:73908801-73909027:+		MaxEntScan
chr17	84982	85152	+	chr17:84982-85152:+		MaxEntScan
chr17	238885	239049	+	chr17:238885-239049:+		MaxEntScan
chr17	81328622	81328798	+	chr17:81328622-81328798:+		ET,MaxEntScan
chr17	79354680	79354841	+	chr17:79354680-79354841:+		MaxEntScan
chr17	82114055	82114157	+	chr17:82114055-82114157:+		ET
chr17	65252322	65252394	+	chr17:65252322-65252394:+		ET
chr17	20241027	20241122	+	chr17:20241027-20241122:+		MaxEntScan
chr17	42082044	42082205	+	chr17:42082044-42082205:+		MaxEntScan
chr17	17870973	17871095	+	chr17:17870973-17871095:+		MaxEntScan
chr17	13508487	13508657	+	chr17:13508487-13508657:+		MaxEntScan
chr17	21048756	21048948	+	chr17:21048756-21048948:+		MaxEntScan
chr17	79461990	79462205	+	chr17:79461990-79462205:+		MaxEntScan
chr17	44316356	44316538	+	chr17:44316356-44316538:+		MaxEntScan
chr17	59586153	59586234	+	chr17:59586153-59586234:+		annotated,ET,SpliceAI
chr17	36218513	36218651	+	chr17:36218513-36218651:+		MaxEntScan
chr17	43506879	43507037	+	chr17:43506879-43507037:+		MaxEntScan
chr17	83236677	83236803	+	chr17:83236677-83236803:+		MaxEntScan
chr17	75838404	75838603	+	chr17:75838404-75838603:+		ET,MaxEntScan
chr17	12963207	12963314	+	chr17:12963207-12963314:+		MaxEntScan
chr17	75627137	75627245	+	chr17:75627137-75627245:+		ET,MaxEntScan
chr17	74862996	74863171	+	chr17:74862996-74863171:+		MaxEntScan
chr17	39174549	39174718	+	chr17:39174549-39174718:+		MaxEntScan
chr17	58917794	58917895	+	chr17:58917794-58917895:+		MaxEntScan
chr17	12245229	12245386	+	chr17:12245229-12245386:+		MaxEntScan
chr17	30567393	30567534	+	chr17:30567393-30567534:+		ET,SpliceAI,MaxEntScan
chr17	34815819	34815998	+	chr17:34815819-34815998:+		MaxEntScan
chr17	80209102	80209259	+	chr17:80209102-80209259:+		ET
chr17	28318252	28318370	+	chr17:28318252-28318370:+		ET,MaxEntScan
chr17	41815013	41815150	+	chr17:41815013-41815150:+		MaxEntScan
chr17	1949684	1949781	+	chr17:1949684-1949781:+		ET,SpliceAI,MaxEntScan
chr17	37997400	37997516	+	chr17:37997400-37997516:+		MaxEntScan
chr17	45555793	45555939	+	chr17:45555793-45555939:+		MaxEntScan
chr17	82696794	82697017	+	chr17:82696794-82697017:+		MaxEntScan
chr17	13664249	13664437	+	chr17:13664249-13664437:+		ET,SpliceAI,MaxEntScan
chr17	57134624	57134799	+	chr17:57134624-57134799:+		MaxEntScan
chr17	35778998	35779119	+	chr17:35778998-35779119:+		MaxEntScan
chr17	20281487	20281625	+	chr17:20281487-20281625:+		MaxEntScan
chr17	76659911	76660006	+	chr17:76659911-76660006:+		ET,SpliceAI
chr17	81976642	81976850	+	chr17:81976642-81976850:+		MaxEntScan
chr17	63483874	63483972	+	chr17:63483874-63483972:+		SpliceAI,MaxEntScan
chr17	8304338	8304450	+	chr17:8304338-8304450:+		MaxEntScan
chr17	10644637	10644775	+	chr17:10644637-10644775:+		ET,MaxEntScan
chr17	80110712	80110841	+	chr17:80110712-80110841:+		MaxEntScan
chr17	46812525	46812743	+	chr17:46812525-46812743:+		MaxEntScan
chr17	64578263	64578410	+	chr17:64578263-64578410:+		MaxEntScan
chr17	81491900	81491986	+	chr17:81491900-81491986:+		ET
chr17	57359983	57360066	+	chr17:57359983-57360066:+		MaxEntScan
chr17	76560177	76560267	+	chr17:76560177-76560267:+		MaxEntScan
chr17	9906085	9906187	+	chr17:9906085-9906187:+		ET,SpliceAI
chr17	19515258	19515471	+	chr17:19515258-19515471:+		ET
chr17	74589427	74589556	+	chr17:74589427-74589556:+		MaxEntScan
chr17	34912193	34912276	+	chr17:34912193-34912276:+		MaxEntScan
chr17	79957814	79957945	+	chr17:79957814-79957945:+		MaxEntScan
chr17	52464777	52464870	+	chr17:52464777-52464870:+		ET
chr17	75813761	75813879	+	chr17:75813761-75813879:+		annotated,ET,SpliceAI,MaxEntScan
chr17	58294755	58294870	+	chr17:58294755-58294870:+		ET
chr17	42961096	42961275	+	chr17:42961096-42961275:+		ET
chr17	10762083	10762182	+	chr17:10762083-10762182:+		ET
chr17	57644078	57644207	+	chr17:57644078-57644207:+		MaxEntScan
chr17	49654278	49654371	+	chr17:49654278-49654371:+		MaxEntScan
chr17	44885688	44885799	+	chr17:44885688-44885799:+		ET
chr17	68230632	68230796	+	chr17:68230632-68230796:+		MaxEntScan
chr17	58855219	58855399	+	chr17:58855219-58855399:+		MaxEntScan
chr17	70166265	70166418	+	chr17:70166265-70166418:+		MaxEntScan
chr17	2172745	2172874	+	chr17:2172745-2172874:+		ET,MaxEntScan
chr17	4742331	4742492	+	chr17:4742331-4742492:+		annotated,ET,SpliceAI,MaxEntScan
chr17	73986526	73986742	+	chr17:73986526-73986742:+		MaxEntScan
chr17	33334526	33334653	+	chr17:33334526-33334653:+		MaxEntScan
chr17	80373654	80373870	+	chr17:80373654-80373870:+		MaxEntScan
chr17	76007275	76007403	+	chr17:76007275-76007403:+		MaxEntScan
chr17	31523893	31523997	+	chr17:31523893-31523997:+		annotated,ET,SpliceAI
chr17	27845268	27845435	+	chr17:27845268-27845435:+		MaxEntScan
chr17	72623627	72623699	+	chr17:72623627-72623699:+		MaxEntScan
chr17	74741190	74741373	+	chr17:74741190-74741373:+		MaxEntScan
chr17	27543978	27544153	+	chr17:27543978-27544153:+		ET,MaxEntScan
chr17	13539424	13539608	+	chr17:13539424-13539608:+		MaxEntScan
chr17	1748598	1748751	+	chr17:1748598-1748751:+		ET
chr17	57719564	57719651	+	chr17:57719564-57719651:+		MaxEntScan
chr17	792295	792406	+	chr17:792295-792406:+		ET
chr17	35391419	35391566	+	chr17:35391419-35391566:+		MaxEntScan
chr17	15143361	15143509	+	chr17:15143361-15143509:+		MaxEntScan
chr17	64496876	64497076	+	chr17:64496876-64497076:+		ET,MaxEntScan
chr17	79877742	79877813	+	chr17:79877742-79877813:+		ET
chr17	50639170	50639394	+	chr17:50639170-50639394:+		MaxEntScan
chr17	50137216	50137409	+	chr17:50137216-50137409:+		MaxEntScan
chr17	61052764	61052861	+	chr17:61052764-61052861:+		MaxEntScan
chr17	21298003	21298141	+	chr17:21298003-21298141:+		MaxEntScan
chr17	49536047	49536249	+	chr17:49536047-49536249:+		MaxEntScan
chr17	10117161	10117382	+	chr17:10117161-10117382:+		MaxEntScan
chr17	15932563	15932761	+	chr17:15932563-15932761:+		MaxEntScan
chr17	67943391	67943590	+	chr17:67943391-67943590:+		MaxEntScan
chr17	9073691	9073871	+	chr17:9073691-9073871:+		MaxEntScan
chr17	44138872	44139023	+	chr17:44138872-44139023:+		MaxEntScan
chr17	27748520	27748648	+	chr17:27748520-27748648:+		ET
chr17	61258267	61258383	+	chr17:61258267-61258383:+		MaxEntScan
chr17	19913833	19913973	+	chr17:19913833-19913973:+		MaxEntScan
chr17	7797680	7797878	+	chr17:7797680-7797878:+		ET,SpliceAI
chr17	61126112	61126184	+	chr17:61126112-61126184:+		MaxEntScan
chr17	62774610	62774825	+	chr17:62774610-62774825:+		MaxEntScan
chr17	291155	291264	+	chr17:291155-291264:+		MaxEntScan
chr17	76903242	76903377	+	chr17:76903242-76903377:+		MaxEntScan
chr17	39160390	39160600	+	chr17:39160390-39160600:+		MaxEntScan
chr17	33348419	33348608	+	chr17:33348419-33348608:+		MaxEntScan
chr17	11101075	11101178	+	chr17:11101075-11101178:+		MaxEntScan
chr17	56674131	56674329	+	chr17:56674131-56674329:+		MaxEntScan
chr17	27184087	27184315	+	chr17:27184087-27184315:+		MaxEntScan
chr17	70523304	70523466	+	chr17:70523304-70523466:+		MaxEntScan
chr17	34977599	34977685	+	chr17:34977599-34977685:+		MaxEntScan
chr17	50365781	50365920	+	chr17:50365781-50365920:+		ET
chr17	19625841	19625974	+	chr17:19625841-19625974:+		ET,SpliceAI,MaxEntScan
chr17	57202276	57202490	+	chr17:57202276-57202490:+		MaxEntScan
chr17	39898136	39898314	+	chr17:39898136-39898314:+		MaxEntScan
chr17	35037638	35037857	+	chr17:35037638-35037857:+		MaxEntScan
chr17	5373296	5373511	+	chr17:5373296-5373511:+		MaxEntScan
chr17	8880516	8880717	+	chr17:8880516-8880717:+		MaxEntScan
chr17	32910338	32910422	+	chr17:32910338-32910422:+		MaxEntScan
chr17	7441776	7441880	+	chr17:7441776-7441880:+		annotated,ET,SpliceAI,MaxEntScan
chr17	15282310	15282540	+	chr17:15282310-15282540:+		MaxEntScan
chr17	39421130	39421281	+	chr17:39421130-39421281:+		ET
chr17	82323372	82323496	+	chr17:82323372-82323496:+		MaxEntScan
chr17	13833765	13833870	+	chr17:13833765-13833870:+		ET
chr17	29611204	29611432	+	chr17:29611204-29611432:+		MaxEntScan
chr17	33915713	33915877	+	chr17:33915713-33915877:+		MaxEntScan
chr17	18780535	18780665	+	chr17:18780535-18780665:+		MaxEntScan
chr17	27339224	27339296	+	chr17:27339224-27339296:+		MaxEntScan
chr17	46926746	46926894	+	chr17:46926746-46926894:+		MaxEntScan
chr17	37534628	37534770	+	chr17:37534628-37534770:+		MaxEntScan
chr17	21377154	21377327	+	chr17:21377154-21377327:+		ET
chr17	6895096	6895200	+	chr17:6895096-6895200:+		ET,SpliceAI,MaxEntScan
chr17	74344761	74344956	+	chr17:74344761-74344956:+		annotated,ET,SpliceAI,MaxEntScan
chr17	44039101	44039198	+	chr17:44039101-44039198:+		ET
chr17	56173193	56173358	+	chr17:56173193-56173358:+		MaxEntScan
chr17	79514266	79514423	+	chr17:79514266-79514423:+		MaxEntScan
chr17	67562176	67562273	+	chr17:67562176-67562273:+		MaxEntScan
chr17	21523897	21524021	+	chr17:21523897-21524021:+		MaxEntScan
chr17	57652918	57653121	+	chr17:57652918-57653121:+		MaxEntScan
chr17	63899568	63899669	+	chr17:63899568-63899669:+		MaxEntScan
chr17	41311152	41311297	+	chr17:41311152-41311297:+		MaxEntScan
chr17	3052594	3052701	+	chr17:3052594-3052701:+		MaxEntScan
chr17	17019559	17019786	+	chr17:17019559-17019786:+		MaxEntScan
chr17	21084995	21085070	+	chr17:21084995-21085070:+		MaxEntScan
chr17	13069824	13069995	+	chr17:13069824-13069995:+		MaxEntScan
chr17	17779659	17779734	+	chr17:17779659-17779734:+		MaxEntScan
chr17	32863301	32863394	+	chr17:32863301-32863394:+		MaxEntScan
chr17	77211950	77212130	+	chr17:77211950-77212130:+		ET
chr17	48617533	48617723	+	chr17:48617533-48617723:+		MaxEntScan
chr17	80630941	80631161	+	chr17:80630941-80631161:+		MaxEntScan
chr17	66566510	66566610	+	chr17:66566510-66566610:+		MaxEntScan
chr17	51799202	51799361	+	chr17:51799202-51799361:+		MaxEntScan
chr17	45963804	45963929	+	chr17:45963804-45963929:+		MaxEntScan
chr17	41478826	41478932	+	chr17:41478826-41478932:+		MaxEntScan
chr17	45230733	45230891	+	chr17:45230733-45230891:+		MaxEntScan
chr17	67903085	67903193	+	chr17:67903085-67903193:+		MaxEntScan
chr17	47973519	47973697	+	chr17:47973519-47973697:+		SpliceAI
chr17	55008746	55008838	+	chr17:55008746-55008838:+		MaxEntScan
chr17	39365926	39366105	+	chr17:39365926-39366105:+		MaxEntScan
chr17	65004233	65004448	+	chr17:65004233-65004448:+		MaxEntScan
chr17	27664921	27665095	+	chr17:27664921-27665095:+		MaxEntScan
chr17	6025416	6025523	+	chr17:6025416-6025523:+		ET
chr17	56693791	56693944	+	chr17:56693791-56693944:+		MaxEntScan
chr17	58187777	58188004	+	chr17:58187777-58188004:+		MaxEntScan
chr17	68756400	68756598	+	chr17:68756400-68756598:+		MaxEntScan
chr17	30529201	30529322	+	chr17:30529201-30529322:+		ET
chr17	67233792	67233905	+	chr17:67233792-67233905:+		MaxEntScan
chr17	50516570	50516698	+	chr17:50516570-50516698:+		annotated,MaxEntScan
chr17	38654964	38655142	+	chr17:38654964-38655142:+		ET
chr17	125080	125269	+	chr17:125080-125269:+		MaxEntScan
chr17	552823	552917	+	chr17:552823-552917:+		MaxEntScan
chr17	27005281	27005448	+	chr17:27005281-27005448:+		MaxEntScan
chr17	64763154	64763344	+	chr17:64763154-64763344:+		MaxEntScan
chr17	7933984	7934085	+	chr17:7933984-7934085:+		MaxEntScan
chr17	78628341	78628512	+	chr17:78628341-78628512:+		MaxEntScan
chr17	8715558	8715719	+	chr17:8715558-8715719:+		MaxEntScan
chr17	39186834	39186948	+	chr17:39186834-39186948:+		ET,MaxEntScan
chr17	45763375	45763545	+	chr17:45763375-45763545:+		MaxEntScan
chr17	28444090	28444220	+	chr17:28444090-28444220:+		MaxEntScan
chr17	47071131	47071287	+	chr17:47071131-47071287:+		MaxEntScan
chr17	83191594	83191669	+	chr17:83191594-83191669:+		ET
chr17	77495355	77495445	+	chr17:77495355-77495445:+		MaxEntScan
chr17	17718569	17718745	+	chr17:17718569-17718745:+		MaxEntScan
chr17	14651148	14651250	+	chr17:14651148-14651250:+		MaxEntScan
chr17	19996015	19996106	+	chr17:19996015-19996106:+		MaxEntScan
chr17	36731753	36731852	+	chr17:36731753-36731852:+		MaxEntScan
chr17	43340088	43340304	+	chr17:43340088-43340304:+		MaxEntScan
chr17	73442577	73442802	+	chr17:73442577-73442802:+		MaxEntScan
chr17	14712946	14713112	+	chr17:14712946-14713112:+		SpliceAI,MaxEntScan
chr17	62509567	62509692	+	chr17:62509567-62509692:+		MaxEntScan
chr17	21390992	21391170	+	chr17:21390992-21391170:+		MaxEntScan
chr17	73034252	73034366	+	chr17:73034252-73034366:+		MaxEntScan
chr17	46745921	46746134	+	chr17:46745921-46746134:+		MaxEntScan
chr17	42280519	42280659	+	chr17:42280519-42280659:+		MaxEntScan
chr17	42485742	42485837	+	chr17:42485742-42485837:+		MaxEntScan
chr17	53786168	53786252	+	chr17:53786168-53786252:+		MaxEntScan
chr17	34875881	34876054	+	chr17:34875881-34876054:+		ET
chr17	57077669	57077776	+	chr17:57077669-57077776:+		ET,MaxEntScan
chr17	50185785	50185922	+	chr17:50185785-50185922:+		MaxEntScan
chr17	34251984	34252086	+	chr17:34251984-34252086:+		MaxEntScan
chr17	11775049	11775235	+	chr17:11775049-11775235:+		MaxEntScan
chr17	71948132	71948328	+	chr17:71948132-71948328:+		MaxEntScan
chr17	21693232	21693424	+	chr17:21693232-21693424:+		MaxEntScan
chr17	40918648	40918731	+	chr17:40918648-40918731:+		MaxEntScan
chr17	9164993	9165113	+	chr17:9164993-9165113:+		MaxEntScan
chr17	37280031	37280159	+	chr17:37280031-37280159:+		MaxEntScan
chr17	70044340	70044438	+	chr17:70044340-70044438:+		MaxEntScan
chr17	61469620	61469818	+	chr17:61469620-61469818:+		MaxEntScan
chr17	55734636	55734815	+	chr17:55734636-55734815:+		MaxEntScan
chr17	11407216	11407297	+	chr17:11407216-11407297:+		MaxEntScan
chr17	38905812	38905967	+	chr17:38905812-38905967:+		MaxEntScan
chr17	8774225	8774323	+	chr17:8774225-8774323:+		MaxEntScan
chr17	39946694	39946853	+	chr17:39946694-39946853:+		MaxEntScan
chr17	69472889	69473025	+	chr17:69472889-69473025:+		ET
chr17	50518596	50518725	+	chr17:50518596-50518725:+		SpliceAI
chr17	35819858	35820076	+	chr17:35819858-35820076:+		MaxEntScan
chr17	16412663	16412764	+	chr17:16412663-16412764:+		MaxEntScan
chr17	53786168	53786334	+	chr17:53786168-53786334:+		MaxEntScan
chr17	34752037	34752201	+	chr17:34752037-34752201:+		MaxEntScan
chr17	41280663	41280788	+	chr17:41280663-41280788:+		ET
chr17	126562	126751	+	chr17:126562-126751:+		MaxEntScan
chr17	76820415	76820600	+	chr17:76820415-76820600:+		MaxEntScan
chr17	61411436	61411641	+	chr17:61411436-61411641:+		MaxEntScan
chr17	17080104	17080247	+	chr17:17080104-17080247:+		MaxEntScan
chr17	70336121	70336314	+	chr17:70336121-70336314:+		MaxEntScan
chr17	16374737	16374904	+	chr17:16374737-16374904:+		MaxEntScan
chr17	55418118	55418220	+	chr17:55418118-55418220:+		ET,SpliceAI,MaxEntScan
chr17	72318538	72318663	+	chr17:72318538-72318663:+		ET,MaxEntScan
chr17	15818901	15819033	+	chr17:15818901-15819033:+		MaxEntScan
chr17	14895761	14895977	+	chr17:14895761-14895977:+		MaxEntScan
chr17	81201269	81201351	+	chr17:81201269-81201351:+		MaxEntScan
chr17	9228450	9228583	+	chr17:9228450-9228583:+		ET
chr17	8316810	8316926	+	chr17:8316810-8316926:+		SpliceAI
chr17	7913435	7913588	+	chr17:7913435-7913588:+		MaxEntScan
chr17	77534656	77534848	+	chr17:77534656-77534848:+		MaxEntScan
chr17	80566427	80566507	+	chr17:80566427-80566507:+		MaxEntScan
chr17	32480403	32480632	+	chr17:32480403-32480632:+		MaxEntScan
chr17	37651205	37651358	+	chr17:37651205-37651358:+		MaxEntScan
chr17	74566910	74567050	+	chr17:74566910-74567050:+		MaxEntScan
chr17	63960590	63960723	+	chr17:63960590-63960723:+		MaxEntScan
chr17	13743192	13743330	+	chr17:13743192-13743330:+		MaxEntScan
chr17	59330219	59330314	+	chr17:59330219-59330314:+		MaxEntScan
chr17	12808168	12808241	+	chr17:12808168-12808241:+		MaxEntScan
chr17	6045291	6045462	+	chr17:6045291-6045462:+		MaxEntScan
chr17	28801907	28802055	+	chr17:28801907-28802055:+		MaxEntScan
chr17	57294719	57294825	+	chr17:57294719-57294825:+		MaxEntScan
chr17	54900730	54900924	+	chr17:54900730-54900924:+		ET
chr17	28684354	28684526	+	chr17:28684354-28684526:+		MaxEntScan
chr17	38942703	38942815	+	chr17:38942703-38942815:+		MaxEntScan
chr17	81157480	81157604	+	chr17:81157480-81157604:+		MaxEntScan
chr17	10692968	10693167	+	chr17:10692968-10693167:+		MaxEntScan
chr17	48700612	48700697	+	chr17:48700612-48700697:+		annotated,MaxEntScan
chr17	6303361	6303548	+	chr17:6303361-6303548:+		MaxEntScan
chr17	15479954	15480125	+	chr17:15479954-15480125:+		MaxEntScan
chr17	849073	849156	+	chr17:849073-849156:+		MaxEntScan
chr17	66585122	66585207	+	chr17:66585122-66585207:+		MaxEntScan
chr17	37005825	37006039	+	chr17:37005825-37006039:+		MaxEntScan
chr17	33203923	33204056	+	chr17:33203923-33204056:+		MaxEntScan
chr17	46128231	46128362	+	chr17:46128231-46128362:+		MaxEntScan
chr17	46117384	46117490	+	chr17:46117384-46117490:+		MaxEntScan
chr17	77966527	77966707	+	chr17:77966527-77966707:+		MaxEntScan
chr17	36504558	36504682	+	chr17:36504558-36504682:+		MaxEntScan
chr17	52216015	52216105	+	chr17:52216015-52216105:+		MaxEntScan
chr17	63417556	63417776	+	chr17:63417556-63417776:+		MaxEntScan
chr17	65102390	65102563	+	chr17:65102390-65102563:+		MaxEntScan
chr17	75289479	75289551	+	chr17:75289479-75289551:+		MaxEntScan
chr17	18397924	18398094	+	chr17:18397924-18398094:+		MaxEntScan
chr17	34402610	34402819	+	chr17:34402610-34402819:+		MaxEntScan
chr17	47272488	47272585	+	chr17:47272488-47272585:+		MaxEntScan
chr17	47674333	47674487	+	chr17:47674333-47674487:+		SpliceAI
chr17	21297055	21297179	+	chr17:21297055-21297179:+		MaxEntScan
chr17	38802764	38802940	+	chr17:38802764-38802940:+		MaxEntScan
chr17	47774179	47774371	+	chr17:47774179-47774371:+		MaxEntScan
chr17	40132255	40132327	+	chr17:40132255-40132327:+		MaxEntScan
chr17	60940652	60940792	+	chr17:60940652-60940792:+		MaxEntScan
chr17	48057344	48057503	+	chr17:48057344-48057503:+		annotated,ET,SpliceAI,MaxEntScan
chr17	20653359	20653559	+	chr17:20653359-20653559:+		MaxEntScan
chr17	81472341	81472467	+	chr17:81472341-81472467:+		ET,MaxEntScan
chr17	15424490	15424673	+	chr17:15424490-15424673:+		MaxEntScan
chr17	29676836	29676927	+	chr17:29676836-29676927:+		MaxEntScan
chr17	74213395	74213541	+	chr17:74213395-74213541:+		MaxEntScan
chr17	62963322	62963468	+	chr17:62963322-62963468:+		MaxEntScan
chr17	52505175	52505382	+	chr17:52505175-52505382:+		MaxEntScan
chr17	45508965	45509157	+	chr17:45508965-45509157:+		MaxEntScan
chr17	32906991	32907100	+	chr17:32906991-32907100:+		MaxEntScan
chr17	76406795	76406996	+	chr17:76406795-76406996:+		MaxEntScan
chr17	30078318	30078505	+	chr17:30078318-30078505:+		ET
chr17	55416603	55416678	+	chr17:55416603-55416678:+		ET
chr17	12825927	12826102	+	chr17:12825927-12826102:+		MaxEntScan
chr17	9431479	9431705	+	chr17:9431479-9431705:+		MaxEntScan
chr17	58580637	58580725	+	chr17:58580637-58580725:+		MaxEntScan
chr17	8881383	8881600	+	chr17:8881383-8881600:+		MaxEntScan
chr17	10415813	10416003	+	chr17:10415813-10416003:+		MaxEntScan
chr17	80885378	80885502	+	chr17:80885378-80885502:+		MaxEntScan
chr17	8385018	8385162	+	chr17:8385018-8385162:+		MaxEntScan
chr17	82828517	82828608	+	chr17:82828517-82828608:+		MaxEntScan
chr17	9955874	9956045	+	chr17:9955874-9956045:+		ET
chr17	51387466	51387544	+	chr17:51387466-51387544:+		MaxEntScan
chr17	6164234	6164369	+	chr17:6164234-6164369:+		MaxEntScan
chr17	9546923	9547067	+	chr17:9546923-9547067:+		ET,SpliceAI,MaxEntScan
chr17	31089274	31089350	+	chr17:31089274-31089350:+		MaxEntScan
chr17	36433302	36433378	+	chr17:36433302-36433378:+		MaxEntScan
chr17	35824856	35825011	+	chr17:35824856-35825011:+		MaxEntScan
chr17	7267314	7267500	+	chr17:7267314-7267500:+		MaxEntScan
chr17	5018367	5018548	+	chr17:5018367-5018548:+		MaxEntScan
chr17	19252649	19252833	+	chr17:19252649-19252833:+		MaxEntScan
chr17	37111155	37111326	+	chr17:37111155-37111326:+		MaxEntScan
chr17	51469732	51469817	+	chr17:51469732-51469817:+		MaxEntScan
chr17	19576983	19577130	+	chr17:19576983-19577130:+		MaxEntScan
chr17	35233340	35233424	+	chr17:35233340-35233424:+		MaxEntScan
chr17	39170552	39170688	+	chr17:39170552-39170688:+		ET
chr17	27416356	27416495	+	chr17:27416356-27416495:+		MaxEntScan
chr17	81482418	81482506	+	chr17:81482418-81482506:+		MaxEntScan
chr17	53420522	53420686	+	chr17:53420522-53420686:+		MaxEntScan
chr17	35682695	35682825	+	chr17:35682695-35682825:+		annotated,ET,SpliceAI,MaxEntScan
chr17	36986042	36986239	+	chr17:36986042-36986239:+		MaxEntScan
chr17	7768123	7768268	+	chr17:7768123-7768268:+		MaxEntScan
chr17	50103013	50103118	+	chr17:50103013-50103118:+		ET
chr17	34315057	34315143	+	chr17:34315057-34315143:+		MaxEntScan
chr17	55150103	55150283	+	chr17:55150103-55150283:+		MaxEntScan
chr17	50115359	50115497	+	chr17:50115359-50115497:+		ET
chr17	31232700	31232816	+	chr17:31232700-31232816:+		ET
chr17	47058765	47058887	+	chr17:47058765-47058887:+		MaxEntScan
chr17	72918670	72918832	+	chr17:72918670-72918832:+		MaxEntScan
chr17	28610607	28610798	+	chr17:28610607-28610798:+		MaxEntScan
chr17	14303052	14303162	+	chr17:14303052-14303162:+		MaxEntScan
chr17	322262	322410	+	chr17:322262-322410:+		ET
chr17	13924700	13924865	+	chr17:13924700-13924865:+		ET
chr17	4018449	4018582	+	chr17:4018449-4018582:+		MaxEntScan
chr17	43194964	43195036	+	chr17:43194964-43195036:+		ET
chr17	45580293	45580379	+	chr17:45580293-45580379:+		MaxEntScan
chr17	64079179	64079356	+	chr17:64079179-64079356:+		MaxEntScan
chr17	73359610	73359789	+	chr17:73359610-73359789:+		MaxEntScan
chr17	56160136	56160300	+	chr17:56160136-56160300:+		MaxEntScan
chr17	62908872	62908972	+	chr17:62908872-62908972:+		MaxEntScan
chr17	46119071	46119266	+	chr17:46119071-46119266:+		ET,MaxEntScan
chr17	125308	125497	+	chr17:125308-125497:+		MaxEntScan
chr17	16776685	16776810	+	chr17:16776685-16776810:+		MaxEntScan
chr17	72612584	72612779	+	chr17:72612584-72612779:+		ET
chr17	2200275	2200413	+	chr17:2200275-2200413:+		MaxEntScan
chr17	46643053	46643260	+	chr17:46643053-46643260:+		MaxEntScan
chr17	66359440	66359656	+	chr17:66359440-66359656:+		MaxEntScan
chr17	9061131	9061340	+	chr17:9061131-9061340:+		MaxEntScan
chr17	6481104	6481268	+	chr17:6481104-6481268:+		MaxEntScan
chr17	7637232	7637373	+	chr17:7637232-7637373:+		MaxEntScan
chr17	74950204	74950434	+	chr17:74950204-74950434:+		MaxEntScan
chr17	47977832	47977911	+	chr17:47977832-47977911:+		annotated,ET,SpliceAI,MaxEntScan
chr17	21385667	21385836	+	chr17:21385667-21385836:+		ET,MaxEntScan
chr17	33890695	33890913	+	chr17:33890695-33890913:+		MaxEntScan
chr17	48863558	48863754	+	chr17:48863558-48863754:+		MaxEntScan
chr17	9525996	9526066	+	chr17:9525996-9526066:+		ET
chr17	59877287	59877506	+	chr17:59877287-59877506:+		MaxEntScan
chr17	42111763	42111875	+	chr17:42111763-42111875:+		ET
chr17	82729320	82729481	+	chr17:82729320-82729481:+		ET
chr17	57320923	57321034	+	chr17:57320923-57321034:+		MaxEntScan
chr17	55016189	55016353	+	chr17:55016189-55016353:+		MaxEntScan
chr17	39776024	39776118	+	chr17:39776024-39776118:+		MaxEntScan
chr17	64250394	64250505	+	chr17:64250394-64250505:+		MaxEntScan
chr17	12717801	12717921	+	chr17:12717801-12717921:+		MaxEntScan
chr17	75605864	75606006	+	chr17:75605864-75606006:+		SpliceAI
chr17	82229716	82229902	+	chr17:82229716-82229902:+		MaxEntScan
chr17	42920435	42920510	+	chr17:42920435-42920510:+		MaxEntScan
chr17	19013410	19013518	+	chr17:19013410-19013518:+		annotated,ET,SpliceAI,MaxEntScan
chr17	31202642	31202718	+	chr17:31202642-31202718:+		MaxEntScan
chr17	75308731	75308821	+	chr17:75308731-75308821:+		MaxEntScan
chr17	78485017	78485130	+	chr17:78485017-78485130:+		MaxEntScan
chr17	77994897	77995041	+	chr17:77994897-77995041:+		MaxEntScan
chr17	21336032	21336159	+	chr17:21336032-21336159:+		MaxEntScan
chr17	82189	82408	+	chr17:82189-82408:+		MaxEntScan
chr17	64750253	64750423	+	chr17:64750253-64750423:+		MaxEntScan
chr17	50993652	50993717	+	chr17:50993652-50993717:+		SpliceAI
chr17	3711085	3711203	+	chr17:3711085-3711203:+		MaxEntScan
chr17	49693411	49693541	+	chr17:49693411-49693541:+		MaxEntScan
chr17	55825996	55826151	+	chr17:55825996-55826151:+		MaxEntScan
chr17	53436499	53436616	+	chr17:53436499-53436616:+		MaxEntScan
chr17	69577202	69577334	+	chr17:69577202-69577334:+		MaxEntScan
chr17	45038384	45038543	+	chr17:45038384-45038543:+		MaxEntScan
chr17	41275292	41275390	+	chr17:41275292-41275390:+		ET
chr17	47833934	47834048	+	chr17:47833934-47834048:+		MaxEntScan
chr17	73962237	73962313	+	chr17:73962237-73962313:+		MaxEntScan
chr17	7658041	7658113	+	chr17:7658041-7658113:+		ET,MaxEntScan
chr17	72065209	72065368	+	chr17:72065209-72065368:+		MaxEntScan
chr17	46272460	46272626	+	chr17:46272460-46272626:+		MaxEntScan
chr17	59870698	59870825	+	chr17:59870698-59870825:+		MaxEntScan
chr17	8116792	8117006	+	chr17:8116792-8117006:+		MaxEntScan
chr17	6707669	6707764	+	chr17:6707669-6707764:+		MaxEntScan
chr17	3483343	3483421	+	chr17:3483343-3483421:+		MaxEntScan
chr17	5130367	5130440	+	chr17:5130367-5130440:+		annotated,ET,SpliceAI,MaxEntScan
chr17	8718947	8719071	+	chr17:8718947-8719071:+		ET,MaxEntScan
chr17	63450675	63450850	+	chr17:63450675-63450850:+		ET
chr17	78323200	78323302	+	chr17:78323200-78323302:+		ET
chr17	5985203	5985353	+	chr17:5985203-5985353:+		MaxEntScan
chr17	7936366	7936483	+	chr17:7936366-7936483:+		annotated,ET,SpliceAI,MaxEntScan
chr17	34014245	34014385	+	chr17:34014245-34014385:+		ET,MaxEntScan
chr17	36131778	36131978	+	chr17:36131778-36131978:+		MaxEntScan
chr17	6358388	6358482	+	chr17:6358388-6358482:+		MaxEntScan
chr17	15190473	15190667	+	chr17:15190473-15190667:+		MaxEntScan
chr17	57877473	57877656	+	chr17:57877473-57877656:+		MaxEntScan
chr17	70180442	70180516	+	chr17:70180442-70180516:+		MaxEntScan
chr17	81281483	81281562	+	chr17:81281483-81281562:+		MaxEntScan
chr17	79945004	79945082	+	chr17:79945004-79945082:+		ET
chr17	41535053	41535266	+	chr17:41535053-41535266:+		MaxEntScan
chr17	9290288	9290494	+	chr17:9290288-9290494:+		MaxEntScan
chr17	32640940	32641111	+	chr17:32640940-32641111:+		MaxEntScan
chr17	28068699	28068771	+	chr17:28068699-28068771:+		MaxEntScan
chr17	18440389	18440518	+	chr17:18440389-18440518:+		SpliceAI
chr17	81539259	81539352	+	chr17:81539259-81539352:+		MaxEntScan
chr17	36017275	36017463	+	chr17:36017275-36017463:+		MaxEntScan
chr17	68132406	68132612	+	chr17:68132406-68132612:+		MaxEntScan
chr17	82814847	82814935	+	chr17:82814847-82814935:+		ET
chr17	13553823	13554021	+	chr17:13553823-13554021:+		MaxEntScan
chr17	78061762	78061985	+	chr17:78061762-78061985:+		MaxEntScan
chr17	83018063	83018143	+	chr17:83018063-83018143:+		MaxEntScan
chr17	47558614	47558804	+	chr17:47558614-47558804:+		MaxEntScan
chr17	51443036	51443153	+	chr17:51443036-51443153:+		MaxEntScan
chr17	36632364	36632476	+	chr17:36632364-36632476:+		MaxEntScan
chr17	29146781	29146942	+	chr17:29146781-29146942:+		MaxEntScan
chr17	33110562	33110714	+	chr17:33110562-33110714:+		ET,MaxEntScan
chr17	15746285	15746439	+	chr17:15746285-15746439:+		MaxEntScan
chr17	38431528	38431717	+	chr17:38431528-38431717:+		MaxEntScan
chr17	40635842	40636055	+	chr17:40635842-40636055:+		MaxEntScan
chr17	10849479	10849559	+	chr17:10849479-10849559:+		ET
chr17	50455219	50455379	+	chr17:50455219-50455379:+		MaxEntScan
chr17	41560126	41560276	+	chr17:41560126-41560276:+		MaxEntScan
chr17	78362612	78362752	+	chr17:78362612-78362752:+		MaxEntScan
chr17	73164319	73164493	+	chr17:73164319-73164493:+		ET,SpliceAI,MaxEntScan
chr17	36512601	36512689	+	chr17:36512601-36512689:+		MaxEntScan
chr17	61702287	61702381	+	chr17:61702287-61702381:+		MaxEntScan
chr17	39564702	39564915	+	chr17:39564702-39564915:+		MaxEntScan
chr17	82897031	82897244	+	chr17:82897031-82897244:+		MaxEntScan
chr17	8970538	8970714	+	chr17:8970538-8970714:+		MaxEntScan
chr17	78980703	78980814	+	chr17:78980703-78980814:+		MaxEntScan
chr17	79083482	79083591	+	chr17:79083482-79083591:+		annotated,ET,SpliceAI,MaxEntScan
chr17	72647526	72647688	+	chr17:72647526-72647688:+		ET
chr17	18719008	18719214	+	chr17:18719008-18719214:+		MaxEntScan
chr17	76838634	76838748	+	chr17:76838634-76838748:+		ET
chr17	50628609	50628762	+	chr17:50628609-50628762:+		MaxEntScan
chr17	59491889	59492092	+	chr17:59491889-59492092:+		MaxEntScan
chr17	70917075	70917210	+	chr17:70917075-70917210:+		MaxEntScan
chr17	47328122	47328205	+	chr17:47328122-47328205:+		MaxEntScan
chr17	16093431	16093650	+	chr17:16093431-16093650:+		MaxEntScan
chr17	61124462	61124616	+	chr17:61124462-61124616:+		MaxEntScan
chr17	55780549	55780759	+	chr17:55780549-55780759:+		MaxEntScan
chr17	65660646	65660788	+	chr17:65660646-65660788:+		MaxEntScan
chr17	20633014	20633224	+	chr17:20633014-20633224:+		ET
chr17	73379213	73379278	+	chr17:73379213-73379278:+		ET
chr17	34706210	34706409	+	chr17:34706210-34706409:+		ET
chr17	30432097	30432311	+	chr17:30432097-30432311:+		MaxEntScan
chr17	57187062	57187188	+	chr17:57187062-57187188:+		ET
chr17	46620561	46620709	+	chr17:46620561-46620709:+		MaxEntScan
chr17	72715882	72716043	+	chr17:72715882-72716043:+		ET
chr17	56082978	56083075	+	chr17:56082978-56083075:+		MaxEntScan
chr17	21262183	21262289	+	chr17:21262183-21262289:+		MaxEntScan
chr17	33973696	33973791	+	chr17:33973696-33973791:+		MaxEntScan
chr17	54749286	54749381	+	chr17:54749286-54749381:+		ET
chr17	73860112	73860200	+	chr17:73860112-73860200:+		ET
chr17	36603102	36603197	+	chr17:36603102-36603197:+		MaxEntScan
chr17	56893577	56893722	+	chr17:56893577-56893722:+		ET
chr17	45629296	45629425	+	chr17:45629296-45629425:+		MaxEntScan
chr17	66768420	66768617	+	chr17:66768420-66768617:+		MaxEntScan
chr17	70061178	70061399	+	chr17:70061178-70061399:+		MaxEntScan
chr17	68205605	68205834	+	chr17:68205605-68205834:+		MaxEntScan
chr17	34380796	34380983	+	chr17:34380796-34380983:+		MaxEntScan
chr17	50247233	50247402	+	chr17:50247233-50247402:+		MaxEntScan
chr17	33995969	33996048	+	chr17:33995969-33996048:+		MaxEntScan
chr17	265627	265855	+	chr17:265627-265855:+		MaxEntScan
chr17	22373907	22374022	+	chr17:22373907-22374022:+		MaxEntScan
chr17	33559113	33559223	+	chr17:33559113-33559223:+		ET,MaxEntScan
chr17	44699268	44699335	+	chr17:44699268-44699335:+		ET
chr17	6333210	6333288	+	chr17:6333210-6333288:+		ET
chr17	28930259	28930488	+	chr17:28930259-28930488:+		MaxEntScan
chr17	17866095	17866261	+	chr17:17866095-17866261:+		MaxEntScan
chr17	78397753	78397942	+	chr17:78397753-78397942:+		MaxEntScan
chr17	78234061	78234145	+	chr17:78234061-78234145:+		ET
chr17	49820785	49820944	+	chr17:49820785-49820944:+		MaxEntScan
chr17	4004524	4004671	+	chr17:4004524-4004671:+		ET,MaxEntScan
chr17	73619054	73619270	+	chr17:73619054-73619270:+		ET
chr17	34207969	34208177	+	chr17:34207969-34208177:+		MaxEntScan
chr17	53115087	53115295	+	chr17:53115087-53115295:+		MaxEntScan
chr17	77106088	77106258	+	chr17:77106088-77106258:+		MaxEntScan
chr17	70254477	70254704	+	chr17:70254477-70254704:+		MaxEntScan
chr17	19708987	19709059	+	chr17:19708987-19709059:+		MaxEntScan
chr17	22458959	22459057	+	chr17:22458959-22459057:+		MaxEntScan
chr17	79543510	79543716	+	chr17:79543510-79543716:+		ET
chr17	46719037	46719125	+	chr17:46719037-46719125:+		MaxEntScan
chr17	79584949	79585108	+	chr17:79584949-79585108:+		MaxEntScan
chr17	40086707	40086854	+	chr17:40086707-40086854:+		annotated,ET,SpliceAI,MaxEntScan
chr17	7978855	7978980	+	chr17:7978855-7978980:+		MaxEntScan
chr17	361939	362022	+	chr17:361939-362022:+		MaxEntScan
chr17	3297661	3297771	+	chr17:3297661-3297771:+		MaxEntScan
chr17	29484841	29485009	+	chr17:29484841-29485009:+		MaxEntScan
chr17	55188025	55188166	+	chr17:55188025-55188166:+		MaxEntScan
chr17	9833807	9833895	+	chr17:9833807-9833895:+		annotated,MaxEntScan
chr17	72752266	72752372	+	chr17:72752266-72752372:+		MaxEntScan
chr17	937271	937487	+	chr17:937271-937487:+		MaxEntScan
chr17	6158883	6159052	+	chr17:6158883-6159052:+		MaxEntScan
chr17	72892051	72892177	+	chr17:72892051-72892177:+		MaxEntScan
chr17	8601150	8601272	+	chr17:8601150-8601272:+		ET
chr17	61663515	61663679	+	chr17:61663515-61663679:+		ET
chr17	39766650	39766749	+	chr17:39766650-39766749:+		MaxEntScan
chr17	64170871	64171084	+	chr17:64170871-64171084:+		MaxEntScan
chr17	100027	100129	+	chr17:100027-100129:+		SpliceAI
chr17	16845393	16845519	+	chr17:16845393-16845519:+		MaxEntScan
chr17	4591665	4591862	+	chr17:4591665-4591862:+		ET,MaxEntScan
chr17	77674839	77674977	+	chr17:77674839-77674977:+		MaxEntScan
chr17	2735766	2735912	+	chr17:2735766-2735912:+		MaxEntScan
chr17	49474579	49474741	+	chr17:49474579-49474741:+		ET
chr17	77147666	77147807	+	chr17:77147666-77147807:+		ET
chr17	54333269	54333346	+	chr17:54333269-54333346:+		MaxEntScan
chr17	82508481	82508569	+	chr17:82508481-82508569:+		MaxEntScan
chr17	51614283	51614459	+	chr17:51614283-51614459:+		ET
chr17	50557640	50557780	+	chr17:50557640-50557780:+		MaxEntScan
chr17	65294180	65294364	+	chr17:65294180-65294364:+		ET
chr17	69931286	69931417	+	chr17:69931286-69931417:+		MaxEntScan
chr17	17997679	17997902	+	chr17:17997679-17997902:+		MaxEntScan
chr17	63510323	63510435	+	chr17:63510323-63510435:+		ET,SpliceAI
chr17	69342285	69342439	+	chr17:69342285-69342439:+		MaxEntScan
chr17	8744960	8745032	+	chr17:8744960-8745032:+		MaxEntScan
chr17	74131325	74131525	+	chr17:74131325-74131525:+		ET
chr17	31249120	31249313	+	chr17:31249120-31249313:+		MaxEntScan
chr17	42799116	42799237	+	chr17:42799116-42799237:+		ET
chr17	51820081	51820219	+	chr17:51820081-51820219:+		MaxEntScan
chr17	69654848	69654946	+	chr17:69654848-69654946:+		MaxEntScan
chr17	53264827	53265032	+	chr17:53264827-53265032:+		MaxEntScan
chr17	46865316	46865498	+	chr17:46865316-46865498:+		MaxEntScan
chr17	48409315	48409389	+	chr17:48409315-48409389:+		MaxEntScan
chr17	52727015	52727141	+	chr17:52727015-52727141:+		MaxEntScan
chr17	22112553	22112691	+	chr17:22112553-22112691:+		MaxEntScan
chr17	75492929	75493103	+	chr17:75492929-75493103:+		annotated,ET,SpliceAI
chr17	34575502	34575690	+	chr17:34575502-34575690:+		ET
chr17	41524906	41525116	+	chr17:41524906-41525116:+		MaxEntScan
chr17	60888462	60888583	+	chr17:60888462-60888583:+		MaxEntScan
chr17	18837536	18837663	+	chr17:18837536-18837663:+		MaxEntScan
chr17	29461330	29461413	+	chr17:29461330-29461413:+		MaxEntScan
chr17	2001595	2001667	+	chr17:2001595-2001667:+		MaxEntScan
chr17	34781520	34781745	+	chr17:34781520-34781745:+		MaxEntScan
chr17	16028458	16028562	+	chr17:16028458-16028562:+		MaxEntScan
chr17	17349556	17349678	+	chr17:17349556-17349678:+		MaxEntScan
chr17	54624795	54624941	+	chr17:54624795-54624941:+		ET
chr17	80396013	80396166	+	chr17:80396013-80396166:+		MaxEntScan
chr17	63149307	63149531	+	chr17:63149307-63149531:+		MaxEntScan
chr17	10228489	10228671	+	chr17:10228489-10228671:+		MaxEntScan
chr17	60855045	60855161	+	chr17:60855045-60855161:+		MaxEntScan
chr17	51558119	51558255	+	chr17:51558119-51558255:+		MaxEntScan
chr17	15117043	15117120	+	chr17:15117043-15117120:+		ET
chr17	45279800	45280019	+	chr17:45279800-45280019:+		MaxEntScan
chr17	57791617	57791752	+	chr17:57791617-57791752:+		ET
chr17	4744846	4744929	+	chr17:4744846-4744929:+		annotated,SpliceAI
chr17	55891050	55891131	+	chr17:55891050-55891131:+		MaxEntScan
chr17	79348160	79348285	+	chr17:79348160-79348285:+		MaxEntScan
chr17	7910789	7910974	+	chr17:7910789-7910974:+		MaxEntScan
chr17	81262525	81262626	+	chr17:81262525-81262626:+		MaxEntScan
chr17	58673160	58673266	+	chr17:58673160-58673266:+		MaxEntScan
chr17	7337009	7337175	+	chr17:7337009-7337175:+		MaxEntScan
chr17	74060213	74060286	+	chr17:74060213-74060286:+		MaxEntScan
chr17	65523243	65523341	+	chr17:65523243-65523341:+		MaxEntScan
chr17	27225050	27225167	+	chr17:27225050-27225167:+		ET,SpliceAI,MaxEntScan
chr17	44499442	44499535	+	chr17:44499442-44499535:+		MaxEntScan
chr17	74182952	74183063	+	chr17:74182952-74183063:+		MaxEntScan
chr17	50152854	50152930	+	chr17:50152854-50152930:+		MaxEntScan
chr17	3890467	3890615	+	chr17:3890467-3890615:+		MaxEntScan
chr17	29787089	29787209	+	chr17:29787089-29787209:+		MaxEntScan
chr17	28491712	28491853	+	chr17:28491712-28491853:+		ET
chr17	63698517	63698743	+	chr17:63698517-63698743:+		MaxEntScan
chr17	60981021	60981235	+	chr17:60981021-60981235:+		MaxEntScan
chr17	71700442	71700662	+	chr17:71700442-71700662:+		MaxEntScan
chr17	59676530	59676735	+	chr17:59676530-59676735:+		MaxEntScan
chr17	44854965	44855074	+	chr17:44854965-44855074:+		ET
chr17	63554921	63555056	+	chr17:63554921-63555056:+		MaxEntScan
chr17	71722066	71722151	+	chr17:71722066-71722151:+		MaxEntScan
chr17	46135110	46135250	+	chr17:46135110-46135250:+		MaxEntScan
chr17	4243767	4243868	+	chr17:4243767-4243868:+		MaxEntScan
chr17	22379500	22379616	+	chr17:22379500-22379616:+		MaxEntScan
chr17	82207870	82208006	+	chr17:82207870-82208006:+		ET
chr17	82478748	82478953	+	chr17:82478748-82478953:+		MaxEntScan
chr17	66301838	66302010	+	chr17:66301838-66302010:+		MaxEntScan
chr17	367545	367710	+	chr17:367545-367710:+		MaxEntScan
chr17	37745292	37745414	+	chr17:37745292-37745414:+		ET
chr17	13115018	13115225	+	chr17:13115018-13115225:+		MaxEntScan
chr17	18992850	18993018	+	chr17:18992850-18993018:+		ET,SpliceAI
chr17	60071526	60071601	+	chr17:60071526-60071601:+		MaxEntScan
chr17	29880461	29880641	+	chr17:29880461-29880641:+		MaxEntScan
chr17	22557015	22557134	+	chr17:22557015-22557134:+		MaxEntScan
chr17	46551971	46552090	+	chr17:46551971-46552090:+		MaxEntScan
chr17	17213554	17213703	+	chr17:17213554-17213703:+		ET
chr17	41477538	41477622	+	chr17:41477538-41477622:+		SpliceAI,MaxEntScan
chr17	72226620	72226801	+	chr17:72226620-72226801:+		MaxEntScan
chr17	77918327	77918504	+	chr17:77918327-77918504:+		ET
chr17	55174256	55174390	+	chr17:55174256-55174390:+		MaxEntScan
chr17	31084609	31084705	+	chr17:31084609-31084705:+		MaxEntScan
chr17	63085867	63086093	+	chr17:63085867-63086093:+		MaxEntScan
chr17	29621351	29621547	+	chr17:29621351-29621547:+		MaxEntScan
chr17	82643971	82644084	+	chr17:82643971-82644084:+		ET
chr17	82012087	82012284	+	chr17:82012087-82012284:+		ET
chr17	41194959	41195161	+	chr17:41194959-41195161:+		MaxEntScan
chr17	42042124	42042291	+	chr17:42042124-42042291:+		MaxEntScan
chr17	34579858	34580016	+	chr17:34579858-34580016:+		MaxEntScan
chr17	57149995	57150098	+	chr17:57149995-57150098:+		MaxEntScan
chr17	19958045	19958117	+	chr17:19958045-19958117:+		ET
chr17	49186480	49186600	+	chr17:49186480-49186600:+		MaxEntScan
chr17	45038930	45039045	+	chr17:45038930-45039045:+		ET,SpliceAI,MaxEntScan
chr17	74133962	74134132	+	chr17:74133962-74134132:+		ET
chr17	18158670	18158898	+	chr17:18158670-18158898:+		MaxEntScan
chr17	17675565	17675716	+	chr17:17675565-17675716:+		MaxEntScan
chr17	42767804	42767983	+	chr17:42767804-42767983:+		MaxEntScan
chr17	32267519	32267685	+	chr17:32267519-32267685:+		MaxEntScan
chr17	48671693	48671886	+	chr17:48671693-48671886:+		ET
chr17	39534654	39534867	+	chr17:39534654-39534867:+		MaxEntScan
chr17	67220012	67220088	+	chr17:67220012-67220088:+		MaxEntScan
chr17	57511130	57511331	+	chr17:57511130-57511331:+		MaxEntScan
chr17	57698469	57698586	+	chr17:57698469-57698586:+		MaxEntScan
chr17	2267010	2267104	+	chr17:2267010-2267104:+		ET,MaxEntScan
chr17	60300448	60300603	+	chr17:60300448-60300603:+		MaxEntScan
chr17	38722686	38722769	+	chr17:38722686-38722769:+		SpliceAI
chr17	80724553	80724625	+	chr17:80724553-80724625:+		ET
chr17	80237488	80237595	+	chr17:80237488-80237595:+		MaxEntScan
chr17	43785728	43785800	+	chr17:43785728-43785800:+		MaxEntScan
chr17	18053817	18054014	+	chr17:18053817-18054014:+		MaxEntScan
chr17	46081556	46081672	+	chr17:46081556-46081672:+		MaxEntScan
chr17	2372147	2372372	+	chr17:2372147-2372372:+		MaxEntScan
chr17	49948442	49948670	+	chr17:49948442-49948670:+		MaxEntScan
chr17	40309184	40309287	+	chr17:40309184-40309287:+		ET
chr17	75592464	75592542	+	chr17:75592464-75592542:+		SpliceAI
chr17	78993079	78993185	+	chr17:78993079-78993185:+		MaxEntScan
chr17	3678647	3678724	+	chr17:3678647-3678724:+		ET,MaxEntScan
chr17	980642	980747	+	chr17:980642-980747:+		MaxEntScan
chr17	49522423	49522588	+	chr17:49522423-49522588:+		MaxEntScan
chr17	11591639	11591855	+	chr17:11591639-11591855:+		MaxEntScan
chr17	14488000	14488154	+	chr17:14488000-14488154:+		MaxEntScan
chr17	79073276	79073476	+	chr17:79073276-79073476:+		MaxEntScan
chr17	28400416	28400505	+	chr17:28400416-28400505:+		ET,MaxEntScan
chr17	21491652	21491862	+	chr17:21491652-21491862:+		MaxEntScan
chr17	58307539	58307718	+	chr17:58307539-58307718:+		MaxEntScan
chr17	65100976	65101043	+	chr17:65100976-65101043:+		SpliceAI
chr17	70243420	70243603	+	chr17:70243420-70243603:+		MaxEntScan
chr17	60008638	60008852	+	chr17:60008638-60008852:+		MaxEntScan
chr17	19485109	19485203	+	chr17:19485109-19485203:+		ET
chr17	15581935	15582078	+	chr17:15581935-15582078:+		MaxEntScan
chr17	10617183	10617341	+	chr17:10617183-10617341:+		MaxEntScan
chr17	27385266	27385424	+	chr17:27385266-27385424:+		MaxEntScan
chr17	3359530	3359673	+	chr17:3359530-3359673:+		MaxEntScan
chr17	81087818	81087893	+	chr17:81087818-81087893:+		MaxEntScan
chr17	52499091	52499231	+	chr17:52499091-52499231:+		ET
chr17	8006942	8007145	+	chr17:8006942-8007145:+		MaxEntScan
chr17	80823079	80823247	+	chr17:80823079-80823247:+		MaxEntScan
chr17	75547445	75547594	+	chr17:75547445-75547594:+		MaxEntScan
chr17	81546526	81546734	+	chr17:81546526-81546734:+		MaxEntScan
chr17	82323372	82323470	+	chr17:82323372-82323470:+		MaxEntScan
chr17	263632	263776	+	chr17:263632-263776:+		MaxEntScan
chr17	78246954	78247104	+	chr17:78246954-78247104:+		ET
chr17	42777949	42778089	+	chr17:42777949-42778089:+		MaxEntScan
chr17	52916610	52916836	+	chr17:52916610-52916836:+		MaxEntScan
chr17	75338250	75338468	+	chr17:75338250-75338468:+		MaxEntScan
chr17	15266802	15266985	+	chr17:15266802-15266985:+		MaxEntScan
chr17	41636963	41637109	+	chr17:41636963-41637109:+		MaxEntScan
chr17	76032826	76032941	+	chr17:76032826-76032941:+		MaxEntScan
chr17	56048628	56048748	+	chr17:56048628-56048748:+		MaxEntScan
chr17	16378830	16379043	+	chr17:16378830-16379043:+		MaxEntScan
chr17	76538956	76539140	+	chr17:76538956-76539140:+		MaxEntScan
chr17	17365703	17365869	+	chr17:17365703-17365869:+		MaxEntScan
chr17	16727414	16727643	+	chr17:16727414-16727643:+		MaxEntScan
chr17	52592249	52592327	+	chr17:52592249-52592327:+		MaxEntScan
chr17	88019	88101	+	chr17:88019-88101:+		MaxEntScan
chr17	13912947	13913142	+	chr17:13912947-13913142:+		MaxEntScan
chr17	14118987	14119113	+	chr17:14118987-14119113:+		MaxEntScan
chr17	53541305	53541378	+	chr17:53541305-53541378:+		MaxEntScan
chr17	43718535	43718725	+	chr17:43718535-43718725:+		MaxEntScan
chr17	37417585	37417678	+	chr17:37417585-37417678:+		MaxEntScan
chr17	43439961	43440133	+	chr17:43439961-43440133:+		MaxEntScan
chr17	69241614	69241748	+	chr17:69241614-69241748:+		MaxEntScan
chr17	1670036	1670193	+	chr17:1670036-1670193:+		MaxEntScan
chr17	67446590	67446717	+	chr17:67446590-67446717:+		MaxEntScan
chr17	67886830	67886979	+	chr17:67886830-67886979:+		MaxEntScan
chr17	33613969	33614163	+	chr17:33613969-33614163:+		MaxEntScan
chr17	50156825	50157039	+	chr17:50156825-50157039:+		MaxEntScan
chr17	57718869	57719038	+	chr17:57718869-57719038:+		ET
chr17	33034628	33034713	+	chr17:33034628-33034713:+		MaxEntScan
chr17	35918430	35918633	+	chr17:35918430-35918633:+		MaxEntScan
chr17	6084783	6084980	+	chr17:6084783-6084980:+		ET
chr17	5490914	5491027	+	chr17:5490914-5491027:+		ET,MaxEntScan
chr17	545304	545414	+	chr17:545304-545414:+		ET
chr17	22271340	22271541	+	chr17:22271340-22271541:+		MaxEntScan
chr17	81409897	81410004	+	chr17:81409897-81410004:+		ET
chr17	69818740	69818842	+	chr17:69818740-69818842:+		ET
chr17	73487290	73487502	+	chr17:73487290-73487502:+		MaxEntScan
chr17	77605344	77605562	+	chr17:77605344-77605562:+		MaxEntScan
chr17	150911	150994	+	chr17:150911-150994:+		ET
chr17	72356130	72356359	+	chr17:72356130-72356359:+		MaxEntScan
chr17	9835626	9835810	+	chr17:9835626-9835810:+		MaxEntScan
chr17	8601150	8601257	+	chr17:8601150-8601257:+		ET
chr17	4723012	4723163	+	chr17:4723012-4723163:+		ET
chr17	3022680	3022910	+	chr17:3022680-3022910:+		MaxEntScan
chr17	28976365	28976518	+	chr17:28976365-28976518:+		MaxEntScan
chr17	40803752	40803965	+	chr17:40803752-40803965:+		MaxEntScan
chr17	12464250	12464378	+	chr17:12464250-12464378:+		MaxEntScan
chr17	22505634	22505795	+	chr17:22505634-22505795:+		MaxEntScan
chr17	124966	125041	+	chr17:124966-125041:+		MaxEntScan
chr17	66457935	66458084	+	chr17:66457935-66458084:+		MaxEntScan
chr17	68230584	68230796	+	chr17:68230584-68230796:+		MaxEntScan
chr17	20808709	20808918	+	chr17:20808709-20808918:+		MaxEntScan
chr17	28968964	28969050	+	chr17:28968964-28969050:+		MaxEntScan
chr17	45801432	45801618	+	chr17:45801432-45801618:+		MaxEntScan
chr17	12621028	12621220	+	chr17:12621028-12621220:+		MaxEntScan
chr17	48175559	48175694	+	chr17:48175559-48175694:+		MaxEntScan
chr17	4834981	4835150	+	chr17:4834981-4835150:+		MaxEntScan
chr17	3924355	3924573	+	chr17:3924355-3924573:+		MaxEntScan
chr17	55508610	55508692	+	chr17:55508610-55508692:+		MaxEntScan
chr17	70801557	70801727	+	chr17:70801557-70801727:+		MaxEntScan
chr17	69587689	69587792	+	chr17:69587689-69587792:+		ET
chr17	55223829	55224015	+	chr17:55223829-55224015:+		MaxEntScan
chr17	46523382	46523590	+	chr17:46523382-46523590:+		MaxEntScan
chr17	55550527	55550723	+	chr17:55550527-55550723:+		MaxEntScan
chr17	5300432	5300616	+	chr17:5300432-5300616:+		MaxEntScan
chr17	74194590	74194742	+	chr17:74194590-74194742:+		ET,MaxEntScan
chr17	2395667	2395815	+	chr17:2395667-2395815:+		MaxEntScan
chr17	60132307	60132387	+	chr17:60132307-60132387:+		MaxEntScan
chr17	2265005	2265149	+	chr17:2265005-2265149:+		MaxEntScan
chr17	61589420	61589578	+	chr17:61589420-61589578:+		MaxEntScan
chr17	63132578	63132725	+	chr17:63132578-63132725:+		MaxEntScan
chr17	52484258	52484395	+	chr17:52484258-52484395:+		MaxEntScan
chr17	26621253	26621334	+	chr17:26621253-26621334:+		MaxEntScan
chr17	50413825	50414024	+	chr17:50413825-50414024:+		MaxEntScan
chr17	81388386	81388460	+	chr17:81388386-81388460:+		MaxEntScan
chr17	52067926	52068026	+	chr17:52067926-52068026:+		MaxEntScan
chr17	62387305	62387417	+	chr17:62387305-62387417:+		MaxEntScan
chr17	56971279	56971426	+	chr17:56971279-56971426:+		ET,SpliceAI
chr17	47331893	47332115	+	chr17:47331893-47332115:+		MaxEntScan
chr17	35713954	35714182	+	chr17:35713954-35714182:+		MaxEntScan
chr17	40314955	40315051	+	chr17:40314955-40315051:+		MaxEntScan
chr17	42404174	42404297	+	chr17:42404174-42404297:+		MaxEntScan
chr17	2453407	2453519	+	chr17:2453407-2453519:+		ET
chr17	34968553	34968632	+	chr17:34968553-34968632:+		MaxEntScan
chr17	44849011	44849182	+	chr17:44849011-44849182:+		MaxEntScan
chr17	72207079	72207192	+	chr17:72207079-72207192:+		MaxEntScan
chr17	33020469	33020660	+	chr17:33020469-33020660:+		MaxEntScan
chr17	68042172	68042354	+	chr17:68042172-68042354:+		MaxEntScan
chr17	52825730	52825828	+	chr17:52825730-52825828:+		MaxEntScan
chr17	28900427	28900649	+	chr17:28900427-28900649:+		MaxEntScan
chr17	377120	377202	+	chr17:377120-377202:+		MaxEntScan
chr17	20730394	20730491	+	chr17:20730394-20730491:+		MaxEntScan
chr17	78682029	78682117	+	chr17:78682029-78682117:+		MaxEntScan
chr17	7408511	7408713	+	chr17:7408511-7408713:+		MaxEntScan
chr17	38736447	38736620	+	chr17:38736447-38736620:+		MaxEntScan
chr17	37691518	37691680	+	chr17:37691518-37691680:+		MaxEntScan
chr17	39112738	39112845	+	chr17:39112738-39112845:+		MaxEntScan
chr17	46730697	46730807	+	chr17:46730697-46730807:+		MaxEntScan
chr17	67891844	67892035	+	chr17:67891844-67892035:+		annotated
chr17	82490700	82490906	+	chr17:82490700-82490906:+		ET,MaxEntScan
chr17	6035936	6036089	+	chr17:6035936-6036089:+		MaxEntScan
chr17	17376198	17376355	+	chr17:17376198-17376355:+		ET
chr17	57611460	57611581	+	chr17:57611460-57611581:+		MaxEntScan
chr17	4453075	4453206	+	chr17:4453075-4453206:+		ET
chr17	75354834	75355019	+	chr17:75354834-75355019:+		MaxEntScan
chr17	64514515	64514693	+	chr17:64514515-64514693:+		MaxEntScan
chr17	18047299	18047439	+	chr17:18047299-18047439:+		ET
chr17	81893552	81893615	+	chr17:81893552-81893615:+		annotated,ET
chr17	42310198	42310295	+	chr17:42310198-42310295:+		MaxEntScan
chr17	1718449	1718551	+	chr17:1718449-1718551:+		MaxEntScan
chr17	50990556	50990778	+	chr17:50990556-50990778:+		MaxEntScan
chr17	22142137	22142248	+	chr17:22142137-22142248:+		MaxEntScan
chr17	31267167	31267296	+	chr17:31267167-31267296:+		MaxEntScan
chr17	31594482	31594654	+	chr17:31594482-31594654:+		MaxEntScan
chr17	71804161	71804240	+	chr17:71804161-71804240:+		MaxEntScan
chr17	16583016	16583139	+	chr17:16583016-16583139:+		MaxEntScan
chr17	33628482	33628559	+	chr17:33628482-33628559:+		ET,MaxEntScan
chr17	2156083	2156159	+	chr17:2156083-2156159:+		MaxEntScan
chr17	64345037	64345239	+	chr17:64345037-64345239:+		MaxEntScan
chr17	74032693	74032836	+	chr17:74032693-74032836:+		MaxEntScan
chr17	16732538	16732667	+	chr17:16732538-16732667:+		annotated,SpliceAI,MaxEntScan
chr17	16480978	16481206	+	chr17:16480978-16481206:+		MaxEntScan
chr17	20241072	20241176	+	chr17:20241072-20241176:+		MaxEntScan
chr17	48870261	48870475	+	chr17:48870261-48870475:+		MaxEntScan
chr17	29094338	29094528	+	chr17:29094338-29094528:+		MaxEntScan
chr17	53754239	53754384	+	chr17:53754239-53754384:+		SpliceAI
chr17	30997419	30997599	+	chr17:30997419-30997599:+		MaxEntScan
chr17	68324686	68324782	+	chr17:68324686-68324782:+		MaxEntScan
chr17	20297057	20297197	+	chr17:20297057-20297197:+		MaxEntScan
chr17	20024561	20024657	+	chr17:20024561-20024657:+		MaxEntScan
chr17	27579163	27579290	+	chr17:27579163-27579290:+		MaxEntScan
chr17	30049034	30049251	+	chr17:30049034-30049251:+		MaxEntScan
chr17	10724992	10725058	+	chr17:10724992-10725058:+		ET
chr17	13195522	13195658	+	chr17:13195522-13195658:+		MaxEntScan
chr17	28903027	28903185	+	chr17:28903027-28903185:+		MaxEntScan
chr17	76664427	76664594	+	chr17:76664427-76664594:+		MaxEntScan
chr17	39264195	39264343	+	chr17:39264195-39264343:+		ET
chr17	187116	187281	+	chr17:187116-187281:+		ET,MaxEntScan
chr17	79173300	79173421	+	chr17:79173300-79173421:+		ET
chr17	11209101	11209288	+	chr17:11209101-11209288:+		MaxEntScan
chr17	42268260	42268337	+	chr17:42268260-42268337:+		MaxEntScan
chr17	68898834	68898971	+	chr17:68898834-68898971:+		MaxEntScan
chr17	41981000	41981153	+	chr17:41981000-41981153:+		MaxEntScan
chr17	69692249	69692335	+	chr17:69692249-69692335:+		MaxEntScan
chr17	67291835	67292025	+	chr17:67291835-67292025:+		MaxEntScan
chr17	69687052	69687126	+	chr17:69687052-69687126:+		MaxEntScan
chr17	79774487	79774565	+	chr17:79774487-79774565:+		MaxEntScan
chr17	57608512	57608738	+	chr17:57608512-57608738:+		MaxEntScan
chr17	77117966	77118161	+	chr17:77117966-77118161:+		MaxEntScan
chr17	32281021	32281108	+	chr17:32281021-32281108:+		MaxEntScan
chr17	37379306	37379383	+	chr17:37379306-37379383:+		MaxEntScan
chr17	26969160	26969259	+	chr17:26969160-26969259:+		MaxEntScan
chr17	38588605	38588743	+	chr17:38588605-38588743:+		MaxEntScan
chr17	46535004	46535158	+	chr17:46535004-46535158:+		MaxEntScan
chr17	38652242	38652350	+	chr17:38652242-38652350:+		MaxEntScan
chr17	50912102	50912175	+	chr17:50912102-50912175:+		MaxEntScan
chr17	60483788	60483913	+	chr17:60483788-60483913:+		MaxEntScan
chr17	82236129	82236232	+	chr17:82236129-82236232:+		ET,SpliceAI
chr17	45468352	45468470	+	chr17:45468352-45468470:+		MaxEntScan
chr17	55660743	55660951	+	chr17:55660743-55660951:+		MaxEntScan
chr17	4565673	4565855	+	chr17:4565673-4565855:+		MaxEntScan
chr17	42290383	42290480	+	chr17:42290383-42290480:+		MaxEntScan
chr17	52596280	52596504	+	chr17:52596280-52596504:+		MaxEntScan
chr17	7496210	7496347	+	chr17:7496210-7496347:+		annotated,ET,SpliceAI,MaxEntScan
chr17	14883000	14883087	+	chr17:14883000-14883087:+		MaxEntScan
chr17	37966220	37966327	+	chr17:37966220-37966327:+		SpliceAI
chr17	31056284	31056369	+	chr17:31056284-31056369:+		ET
chr17	11641803	11642021	+	chr17:11641803-11642021:+		MaxEntScan
chr17	78841588	78841775	+	chr17:78841588-78841775:+		MaxEntScan
chr17	65597174	65597378	+	chr17:65597174-65597378:+		MaxEntScan
chr17	32473716	32473801	+	chr17:32473716-32473801:+		MaxEntScan
chr17	40791593	40791667	+	chr17:40791593-40791667:+		MaxEntScan
chr17	68324701	68324782	+	chr17:68324701-68324782:+		MaxEntScan
chr17	15077983	15078130	+	chr17:15077983-15078130:+		MaxEntScan
chr17	32197183	32197372	+	chr17:32197183-32197372:+		MaxEntScan
chr17	53563376	53563550	+	chr17:53563376-53563550:+		MaxEntScan
chr17	73311810	73311897	+	chr17:73311810-73311897:+		ET
chr17	45436826	45436949	+	chr17:45436826-45436949:+		MaxEntScan
chr17	57485928	57486136	+	chr17:57485928-57486136:+		MaxEntScan
chr17	68783158	68783241	+	chr17:68783158-68783241:+		MaxEntScan
chr17	19266039	19266128	+	chr17:19266039-19266128:+		MaxEntScan
chr17	36339126	36339221	+	chr17:36339126-36339221:+		MaxEntScan
chr17	5145405	5145580	+	chr17:5145405-5145580:+		annotated,SpliceAI,MaxEntScan
chr17	80189307	80189413	+	chr17:80189307-80189413:+		MaxEntScan
chr17	32503833	32503965	+	chr17:32503833-32503965:+		MaxEntScan
chr17	52650412	52650488	+	chr17:52650412-52650488:+		MaxEntScan
chr17	21186819	21187035	+	chr17:21186819-21187035:+		MaxEntScan
chr17	78159854	78160039	+	chr17:78159854-78160039:+		MaxEntScan
chr17	57858535	57858641	+	chr17:57858535-57858641:+		MaxEntScan
chr17	31269739	31269817	+	chr17:31269739-31269817:+		MaxEntScan
chr17	10437172	10437365	+	chr17:10437172-10437365:+		MaxEntScan
chr17	13108150	13108249	+	chr17:13108150-13108249:+		MaxEntScan
chr17	71517382	71517597	+	chr17:71517382-71517597:+		MaxEntScan
chr17	55898574	55898767	+	chr17:55898574-55898767:+		ET,MaxEntScan
chr17	74393896	74394056	+	chr17:74393896-74394056:+		ET
chr17	39066031	39066209	+	chr17:39066031-39066209:+		MaxEntScan
chr17	64505179	64505278	+	chr17:64505179-64505278:+		ET
chr17	52636976	52637056	+	chr17:52636976-52637056:+		MaxEntScan
chr17	76854465	76854601	+	chr17:76854465-76854601:+		MaxEntScan
chr17	13441078	13441227	+	chr17:13441078-13441227:+		MaxEntScan
chr17	3616413	3616635	+	chr17:3616413-3616635:+		MaxEntScan
chr17	54096071	54096192	+	chr17:54096071-54096192:+		MaxEntScan
chr17	68581119	68581332	+	chr17:68581119-68581332:+		MaxEntScan
chr17	52107175	52107289	+	chr17:52107175-52107289:+		MaxEntScan
chr17	81738878	81739043	+	chr17:81738878-81739043:+		MaxEntScan
chr17	30257807	30257899	+	chr17:30257807-30257899:+		MaxEntScan
chr17	79417786	79417952	+	chr17:79417786-79417952:+		ET
chr17	16984990	16985217	+	chr17:16984990-16985217:+		MaxEntScan
chr17	10116713	10116851	+	chr17:10116713-10116851:+		ET
chr17	45232759	45232907	+	chr17:45232759-45232907:+		MaxEntScan
chr17	63806535	63806655	+	chr17:63806535-63806655:+		annotated,ET,SpliceAI,MaxEntScan
chr17	56496197	56496333	+	chr17:56496197-56496333:+		MaxEntScan
chr17	71344654	71344880	+	chr17:71344654-71344880:+		MaxEntScan
chr17	18768598	18768677	+	chr17:18768598-18768677:+		MaxEntScan
chr17	74930279	74930382	+	chr17:74930279-74930382:+		ET
chr17	58733697	58733862	+	chr17:58733697-58733862:+		MaxEntScan
chr17	19644951	19645172	+	chr17:19644951-19645172:+		MaxEntScan
chr17	7369086	7369225	+	chr17:7369086-7369225:+		MaxEntScan
chr17	22205887	22206033	+	chr17:22205887-22206033:+		MaxEntScan
chr17	71785853	71786060	+	chr17:71785853-71786060:+		MaxEntScan
chr17	65174732	65174886	+	chr17:65174732-65174886:+		MaxEntScan
chr17	31001939	31002114	+	chr17:31001939-31002114:+		ET,SpliceAI,MaxEntScan
chr17	48829050	48829165	+	chr17:48829050-48829165:+		MaxEntScan
chr17	11239820	11239979	+	chr17:11239820-11239979:+		MaxEntScan
chr17	30569245	30569468	+	chr17:30569245-30569468:+		MaxEntScan
chr17	15999182	15999297	+	chr17:15999182-15999297:+		ET
chr17	27215245	27215321	+	chr17:27215245-27215321:+		MaxEntScan
chr17	8174741	8174875	+	chr17:8174741-8174875:+		MaxEntScan
chr17	57781237	57781432	+	chr17:57781237-57781432:+		MaxEntScan
chr17	75556177	75556303	+	chr17:75556177-75556303:+		MaxEntScan
chr17	21546353	21546549	+	chr17:21546353-21546549:+		MaxEntScan
chr17	42628500	42628595	+	chr17:42628500-42628595:+		MaxEntScan
chr17	51790482	51790592	+	chr17:51790482-51790592:+		MaxEntScan
chr17	58077651	58077832	+	chr17:58077651-58077832:+		MaxEntScan
chr17	5522564	5522653	+	chr17:5522564-5522653:+		MaxEntScan
chr17	66524588	66524746	+	chr17:66524588-66524746:+		MaxEntScan
chr17	27545241	27545410	+	chr17:27545241-27545410:+		MaxEntScan
chr17	77602078	77602214	+	chr17:77602078-77602214:+		ET,MaxEntScan
chr17	15580625	15580739	+	chr17:15580625-15580739:+		MaxEntScan
chr17	81846486	81846656	+	chr17:81846486-81846656:+		ET,MaxEntScan
chr17	17675486	17675708	+	chr17:17675486-17675708:+		MaxEntScan
chr17	76685089	76685184	+	chr17:76685089-76685184:+		MaxEntScan
chr17	8724276	8724353	+	chr17:8724276-8724353:+		MaxEntScan
chr17	21718398	21718480	+	chr17:21718398-21718480:+		MaxEntScan
chr17	50319759	50319873	+	chr17:50319759-50319873:+		MaxEntScan
chr17	14950769	14950957	+	chr17:14950769-14950957:+		ET
chr17	65640627	65640704	+	chr17:65640627-65640704:+		MaxEntScan
chr17	1080703	1080870	+	chr17:1080703-1080870:+		MaxEntScan
chr17	81716293	81716451	+	chr17:81716293-81716451:+		SpliceAI
chr17	36516416	36516578	+	chr17:36516416-36516578:+		MaxEntScan
chr17	57777672	57777762	+	chr17:57777672-57777762:+		ET,MaxEntScan
chr17	49661304	49661504	+	chr17:49661304-49661504:+		MaxEntScan
chr17	79634529	79634637	+	chr17:79634529-79634637:+		MaxEntScan
chr17	30391563	30391686	+	chr17:30391563-30391686:+		MaxEntScan
chr17	75044524	75044655	+	chr17:75044524-75044655:+		ET
chr17	78549168	78549244	+	chr17:78549168-78549244:+		MaxEntScan
chr17	11034977	11035085	+	chr17:11034977-11035085:+		MaxEntScan
chr17	12956581	12956747	+	chr17:12956581-12956747:+		MaxEntScan
chr17	67644813	67645040	+	chr17:67644813-67645040:+		MaxEntScan
chr17	42404714	42404895	+	chr17:42404714-42404895:+		ET
chr17	1832649	1832775	+	chr17:1832649-1832775:+		MaxEntScan
chr17	75489266	75489369	+	chr17:75489266-75489369:+		annotated,ET,SpliceAI,MaxEntScan
chr17	72237788	72238014	+	chr17:72237788-72238014:+		MaxEntScan
chr17	72016593	72016755	+	chr17:72016593-72016755:+		MaxEntScan
chr17	77083357	77083456	+	chr17:77083357-77083456:+		MaxEntScan
chr17	40441328	40441407	+	chr17:40441328-40441407:+		MaxEntScan
chr17	5380065	5380237	+	chr17:5380065-5380237:+		MaxEntScan
chr17	72952741	72952905	+	chr17:72952741-72952905:+		ET,MaxEntScan
chr17	42105174	42105348	+	chr17:42105174-42105348:+		MaxEntScan
chr17	12172362	12172477	+	chr17:12172362-12172477:+		MaxEntScan
chr17	42752345	42752572	+	chr17:42752345-42752572:+		MaxEntScan
chr17	17042461	17042629	+	chr17:17042461-17042629:+		MaxEntScan
chr17	48546656	48546740	+	chr17:48546656-48546740:+		SpliceAI
chr17	51373777	51373884	+	chr17:51373777-51373884:+		MaxEntScan
chr17	41489683	41489839	+	chr17:41489683-41489839:+		ET
chr17	11918547	11918628	+	chr17:11918547-11918628:+		MaxEntScan
chr17	69804721	69804812	+	chr17:69804721-69804812:+		MaxEntScan
chr17	70227788	70227921	+	chr17:70227788-70227921:+		MaxEntScan
chr17	62757431	62757542	+	chr17:62757431-62757542:+		MaxEntScan
chr17	69696020	69696118	+	chr17:69696020-69696118:+		MaxEntScan
chr17	52605991	52606119	+	chr17:52605991-52606119:+		MaxEntScan
chr17	72587460	72587631	+	chr17:72587460-72587631:+		ET
chr17	47717467	47717574	+	chr17:47717467-47717574:+		MaxEntScan
chr17	27426931	27427077	+	chr17:27426931-27427077:+		MaxEntScan
chr17	5119444	5119598	+	chr17:5119444-5119598:+		MaxEntScan
chr17	58173601	58173731	+	chr17:58173601-58173731:+		MaxEntScan
chr17	7889664	7889777	+	chr17:7889664-7889777:+		annotated,ET,SpliceAI,MaxEntScan
chr17	40943700	40943826	+	chr17:40943700-40943826:+		MaxEntScan
chr17	79681987	79682178	+	chr17:79681987-79682178:+		MaxEntScan
chr17	37864698	37864851	+	chr17:37864698-37864851:+		MaxEntScan
chr17	54683025	54683162	+	chr17:54683025-54683162:+		MaxEntScan
chr17	38606776	38606914	+	chr17:38606776-38606914:+		ET,MaxEntScan
chr17	1872009	1872219	+	chr17:1872009-1872219:+		MaxEntScan
chr17	51152522	51152751	+	chr17:51152522-51152751:+		MaxEntScan
chr17	40759428	40759585	+	chr17:40759428-40759585:+		MaxEntScan
chr17	8323275	8323401	+	chr17:8323275-8323401:+		MaxEntScan
chr17	37392710	37392912	+	chr17:37392710-37392912:+		MaxEntScan
chr17	79449582	79449726	+	chr17:79449582-79449726:+		MaxEntScan
chr17	23032807	23032888	+	chr17:23032807-23032888:+		MaxEntScan
chr17	16263783	16263906	+	chr17:16263783-16263906:+		MaxEntScan
chr17	18081259	18081350	+	chr17:18081259-18081350:+		ET
chr17	51403231	51403391	+	chr17:51403231-51403391:+		MaxEntScan
chr17	3861621	3861839	+	chr17:3861621-3861839:+		MaxEntScan
chr17	41113782	41113962	+	chr17:41113782-41113962:+		MaxEntScan
chr17	10814899	10814984	+	chr17:10814899-10814984:+		ET
chr17	50372858	50373035	+	chr17:50372858-50373035:+		ET
chr17	67074056	67074187	+	chr17:67074056-67074187:+		MaxEntScan
chr17	30906689	30906764	+	chr17:30906689-30906764:+		MaxEntScan
chr17	47482852	47483006	+	chr17:47482852-47483006:+		MaxEntScan
chr17	20816988	20817060	+	chr17:20816988-20817060:+		MaxEntScan
chr17	35064998	35065183	+	chr17:35064998-35065183:+		MaxEntScan
chr17	2660110	2660287	+	chr17:2660110-2660287:+		MaxEntScan
chr17	45018651	45018833	+	chr17:45018651-45018833:+		ET,MaxEntScan
chr17	29871346	29871448	+	chr17:29871346-29871448:+		MaxEntScan
chr17	41985509	41985715	+	chr17:41985509-41985715:+		MaxEntScan
chr17	2035970	2036097	+	chr17:2035970-2036097:+		SpliceAI
chr17	7310662	7310761	+	chr17:7310662-7310761:+		MaxEntScan
chr17	49137469	49137559	+	chr17:49137469-49137559:+		ET
chr17	38165536	38165714	+	chr17:38165536-38165714:+		MaxEntScan
chr17	27855001	27855132	+	chr17:27855001-27855132:+		MaxEntScan
chr17	58542278	58542374	+	chr17:58542278-58542374:+		ET,SpliceAI,MaxEntScan
chr17	80339679	80339846	+	chr17:80339679-80339846:+		MaxEntScan
chr17	82899361	82899501	+	chr17:82899361-82899501:+		MaxEntScan
chr17	52116675	52116884	+	chr17:52116675-52116884:+		MaxEntScan
chr17	75356984	75357169	+	chr17:75356984-75357169:+		MaxEntScan
chr17	37182880	37183095	+	chr17:37182880-37183095:+		MaxEntScan
chr17	678492	678685	+	chr17:678492-678685:+		MaxEntScan
chr17	63729339	63729554	+	chr17:63729339-63729554:+		MaxEntScan
chr17	58835509	58835588	+	chr17:58835509-58835588:+		MaxEntScan
chr17	46890158	46890340	+	chr17:46890158-46890340:+		MaxEntScan
chr17	13990897	13990977	+	chr17:13990897-13990977:+		MaxEntScan
chr17	29816436	29816557	+	chr17:29816436-29816557:+		MaxEntScan
chr17	34444598	34444818	+	chr17:34444598-34444818:+		MaxEntScan
chr17	48544226	48544413	+	chr17:48544226-48544413:+		MaxEntScan
chr17	15024456	15024656	+	chr17:15024456-15024656:+		MaxEntScan
chr17	69724550	69724730	+	chr17:69724550-69724730:+		MaxEntScan
chr17	44914626	44914701	+	chr17:44914626-44914701:+		SpliceAI,MaxEntScan
chr17	40494311	40494501	+	chr17:40494311-40494501:+		MaxEntScan
chr17	65452628	65452780	+	chr17:65452628-65452780:+		ET
chr17	59912684	59912805	+	chr17:59912684-59912805:+		annotated,SpliceAI,MaxEntScan
chr17	44200101	44200305	+	chr17:44200101-44200305:+		MaxEntScan
chr17	79538743	79538857	+	chr17:79538743-79538857:+		MaxEntScan
chr17	36064210	36064410	+	chr17:36064210-36064410:+		ET
chr17	75848534	75848637	+	chr17:75848534-75848637:+		ET
chr17	44813675	44813773	+	chr17:44813675-44813773:+		MaxEntScan
chr17	66236192	66236338	+	chr17:66236192-66236338:+		ET
chr17	34196675	34196760	+	chr17:34196675-34196760:+		MaxEntScan
chr17	63976113	63976287	+	chr17:63976113-63976287:+		MaxEntScan
chr17	19352071	19352166	+	chr17:19352071-19352166:+		MaxEntScan
chr17	17446483	17446655	+	chr17:17446483-17446655:+		MaxEntScan
chr17	20858552	20858755	+	chr17:20858552-20858755:+		MaxEntScan
chr17	48635046	48635119	+	chr17:48635046-48635119:+		MaxEntScan
chr17	11275062	11275216	+	chr17:11275062-11275216:+		MaxEntScan
chr17	75648164	75648283	+	chr17:75648164-75648283:+		ET,MaxEntScan
chr17	38066554	38066649	+	chr17:38066554-38066649:+		MaxEntScan
chr17	6303870	6304045	+	chr17:6303870-6304045:+		MaxEntScan
chr17	50197227	50197333	+	chr17:50197227-50197333:+		ET
chr17	21607818	21608021	+	chr17:21607818-21608021:+		MaxEntScan
chr17	50563893	50564119	+	chr17:50563893-50564119:+		MaxEntScan
chr17	19202291	19202365	+	chr17:19202291-19202365:+		SpliceAI,MaxEntScan
chr17	61364217	61364289	+	chr17:61364217-61364289:+		ET
chr17	30113237	30113410	+	chr17:30113237-30113410:+		MaxEntScan
chr17	57101594	57101731	+	chr17:57101594-57101731:+		ET
chr17	45767510	45767585	+	chr17:45767510-45767585:+		MaxEntScan
chr17	61863456	61863686	+	chr17:61863456-61863686:+		MaxEntScan
chr17	28724498	28724682	+	chr17:28724498-28724682:+		MaxEntScan
chr17	76142489	76142700	+	chr17:76142489-76142700:+		MaxEntScan
chr17	36726741	36726886	+	chr17:36726741-36726886:+		MaxEntScan
chr17	83122668	83122762	+	chr17:83122668-83122762:+		MaxEntScan
chr17	62597720	62597807	+	chr17:62597720-62597807:+		MaxEntScan
chr17	63801800	63801875	+	chr17:63801800-63801875:+		ET
chr17	78311759	78311930	+	chr17:78311759-78311930:+		MaxEntScan
chr17	42021487	42021672	+	chr17:42021487-42021672:+		ET,MaxEntScan
chr17	80608292	80608463	+	chr17:80608292-80608463:+		MaxEntScan
chr17	65189116	65189316	+	chr17:65189116-65189316:+		MaxEntScan
chr17	17145920	17146139	+	chr17:17145920-17146139:+		MaxEntScan
chr17	20590943	20591091	+	chr17:20590943-20591091:+		MaxEntScan
chr17	72412836	72412909	+	chr17:72412836-72412909:+		MaxEntScan
chr17	49025618	49025718	+	chr17:49025618-49025718:+		MaxEntScan
chr17	35594991	35595088	+	chr17:35594991-35595088:+		MaxEntScan
chr17	81710075	81710168	+	chr17:81710075-81710168:+		ET,SpliceAI,MaxEntScan
chr17	45238955	45239152	+	chr17:45238955-45239152:+		MaxEntScan
chr17	14871864	14872021	+	chr17:14871864-14872021:+		MaxEntScan
chr17	5211065	5211241	+	chr17:5211065-5211241:+		MaxEntScan
chr17	17587521	17587632	+	chr17:17587521-17587632:+		MaxEntScan
chr17	66391392	66391467	+	chr17:66391392-66391467:+		MaxEntScan
chr17	5082916	5083058	+	chr17:5082916-5083058:+		MaxEntScan
chr17	66797009	66797149	+	chr17:66797009-66797149:+		MaxEntScan
chr17	61573149	61573275	+	chr17:61573149-61573275:+		MaxEntScan
chr17	16447728	16447910	+	chr17:16447728-16447910:+		MaxEntScan
chr17	54512247	54512460	+	chr17:54512247-54512460:+		MaxEntScan
chr17	641092	641273	+	chr17:641092-641273:+		MaxEntScan
chr17	29993165	29993350	+	chr17:29993165-29993350:+		MaxEntScan
chr17	31079837	31079970	+	chr17:31079837-31079970:+		MaxEntScan
chr17	28579999	28580181	+	chr17:28579999-28580181:+		MaxEntScan
chr17	4062232	4062427	+	chr17:4062232-4062427:+		MaxEntScan
chr17	40985902	40986016	+	chr17:40985902-40986016:+		MaxEntScan
chr17	45220789	45220953	+	chr17:45220789-45220953:+		MaxEntScan
chr17	66620241	66620376	+	chr17:66620241-66620376:+		MaxEntScan
chr17	80947451	80947659	+	chr17:80947451-80947659:+		MaxEntScan
chr17	58238552	58238740	+	chr17:58238552-58238740:+		annotated,ET,SpliceAI
chr17	2099334	2099427	+	chr17:2099334-2099427:+		ET
chr17	10220215	10220391	+	chr17:10220215-10220391:+		MaxEntScan
chr17	36221470	36221682	+	chr17:36221470-36221682:+		MaxEntScan
chr17	16166332	16166466	+	chr17:16166332-16166466:+		MaxEntScan
chr17	17145731	17145890	+	chr17:17145731-17145890:+		MaxEntScan
chr17	34563071	34563272	+	chr17:34563071-34563272:+		MaxEntScan
chr17	32711899	32712043	+	chr17:32711899-32712043:+		MaxEntScan
chr17	81162768	81162942	+	chr17:81162768-81162942:+		MaxEntScan
chr17	18238062	18238215	+	chr17:18238062-18238215:+		annotated
chr17	74138263	74138439	+	chr17:74138263-74138439:+		MaxEntScan
chr17	59983704	59983862	+	chr17:59983704-59983862:+		MaxEntScan
chr17	43633231	43633360	+	chr17:43633231-43633360:+		MaxEntScan
chr17	74559003	74559161	+	chr17:74559003-74559161:+		MaxEntScan
chr17	80697010	80697195	+	chr17:80697010-80697195:+		MaxEntScan
chr17	67560422	67560497	+	chr17:67560422-67560497:+		MaxEntScan
chr17	33581369	33581466	+	chr17:33581369-33581466:+		ET
chr17	69419213	69419354	+	chr17:69419213-69419354:+		MaxEntScan
chr17	79326028	79326154	+	chr17:79326028-79326154:+		MaxEntScan
chr17	62135650	62135805	+	chr17:62135650-62135805:+		MaxEntScan
chr17	50073916	50074005	+	chr17:50073916-50074005:+		annotated,ET,SpliceAI,MaxEntScan
chr17	7703243	7703473	+	chr17:7703243-7703473:+		MaxEntScan
chr17	47843382	47843595	+	chr17:47843382-47843595:+		MaxEntScan
chr17	11972270	11972336	+	chr17:11972270-11972336:+		ET
chr17	63654174	63654318	+	chr17:63654174-63654318:+		MaxEntScan
chr17	78010070	78010242	+	chr17:78010070-78010242:+		MaxEntScan
chr17	30142828	30143011	+	chr17:30142828-30143011:+		MaxEntScan
chr17	50594873	50595062	+	chr17:50594873-50595062:+		MaxEntScan
chr17	67021574	67021784	+	chr17:67021574-67021784:+		MaxEntScan
chr17	56184679	56184817	+	chr17:56184679-56184817:+		MaxEntScan
chr17	37121001	37121121	+	chr17:37121001-37121121:+		ET
chr17	37926443	37926671	+	chr17:37926443-37926671:+		MaxEntScan
chr17	77088498	77088683	+	chr17:77088498-77088683:+		MaxEntScan
chr17	26729785	26730006	+	chr17:26729785-26730006:+		MaxEntScan
chr17	29529351	29529456	+	chr17:29529351-29529456:+		MaxEntScan
chr17	9380734	9380857	+	chr17:9380734-9380857:+		MaxEntScan
chr17	78434151	78434245	+	chr17:78434151-78434245:+		MaxEntScan
chr17	27962439	27962505	+	chr17:27962439-27962505:+		ET
chr17	63579449	63579597	+	chr17:63579449-63579597:+		MaxEntScan
chr17	7386561	7386652	+	chr17:7386561-7386652:+		SpliceAI
chr17	22504357	22504559	+	chr17:22504357-22504559:+		MaxEntScan
chr17	74745711	74745808	+	chr17:74745711-74745808:+		MaxEntScan
chr17	17336352	17336441	+	chr17:17336352-17336441:+		MaxEntScan
chr17	29720408	29720511	+	chr17:29720408-29720511:+		MaxEntScan
chr17	54146846	54147046	+	chr17:54146846-54147046:+		MaxEntScan
chr17	3512712	3512886	+	chr17:3512712-3512886:+		MaxEntScan
chr17	13356644	13356744	+	chr17:13356644-13356744:+		MaxEntScan
chr17	32568148	32568359	+	chr17:32568148-32568359:+		MaxEntScan
chr17	65688357	65688430	+	chr17:65688357-65688430:+		MaxEntScan
chr17	68542002	68542193	+	chr17:68542002-68542193:+		MaxEntScan
chr17	42849601	42849731	+	chr17:42849601-42849731:+		annotated,ET,SpliceAI,MaxEntScan
chr17	27675668	27675826	+	chr17:27675668-27675826:+		ET
chr17	64901213	64901319	+	chr17:64901213-64901319:+		MaxEntScan
chr17	1530627	1530760	+	chr17:1530627-1530760:+		ET
chr17	70056975	70057119	+	chr17:70056975-70057119:+		MaxEntScan
chr17	31490308	31490408	+	chr17:31490308-31490408:+		ET,MaxEntScan
chr17	33857437	33857564	+	chr17:33857437-33857564:+		ET,MaxEntScan
chr17	5053056	5053242	+	chr17:5053056-5053242:+		ET
chr17	70402752	70402932	+	chr17:70402752-70402932:+		MaxEntScan
chr17	48142127	48142231	+	chr17:48142127-48142231:+		MaxEntScan
chr17	73869047	73869269	+	chr17:73869047-73869269:+		ET
chr17	81459677	81459868	+	chr17:81459677-81459868:+		MaxEntScan
chr17	31159864	31160072	+	chr17:31159864-31160072:+		MaxEntScan
chr17	37670961	37671061	+	chr17:37670961-37671061:+		MaxEntScan
chr17	16630097	16630326	+	chr17:16630097-16630326:+		MaxEntScan
chr17	49317876	49318016	+	chr17:49317876-49318016:+		MaxEntScan
chr17	50248772	50248987	+	chr17:50248772-50248987:+		MaxEntScan
chr17	3754866	3755006	+	chr17:3754866-3755006:+		MaxEntScan
chr17	16020575	16020720	+	chr17:16020575-16020720:+		MaxEntScan
chr17	17540329	17540521	+	chr17:17540329-17540521:+		MaxEntScan
chr17	69063996	69064119	+	chr17:69063996-69064119:+		MaxEntScan
chr17	43864746	43864920	+	chr17:43864746-43864920:+		MaxEntScan
chr17	2570955	2571158	+	chr17:2570955-2571158:+		MaxEntScan
chr17	47279224	47279396	+	chr17:47279224-47279396:+		MaxEntScan
chr17	51401825	51401995	+	chr17:51401825-51401995:+		MaxEntScan
chr17	80880415	80880628	+	chr17:80880415-80880628:+		ET
chr17	8177350	8177526	+	chr17:8177350-8177526:+		MaxEntScan
chr17	14746709	14746902	+	chr17:14746709-14746902:+		MaxEntScan
chr17	78574245	78574362	+	chr17:78574245-78574362:+		MaxEntScan
chr17	36556955	36557090	+	chr17:36556955-36557090:+		MaxEntScan
chr17	57381987	57382187	+	chr17:57381987-57382187:+		MaxEntScan
chr17	66725480	66725580	+	chr17:66725480-66725580:+		MaxEntScan
chr17	14405976	14406137	+	chr17:14405976-14406137:+		ET,MaxEntScan
chr17	1267703	1267927	+	chr17:1267703-1267927:+		MaxEntScan
chr17	3589657	3589736	+	chr17:3589657-3589736:+		MaxEntScan
chr17	20683661	20683745	+	chr17:20683661-20683745:+		MaxEntScan
chr17	45576878	45577103	+	chr17:45576878-45577103:+		MaxEntScan
chr17	56499568	56499640	+	chr17:56499568-56499640:+		MaxEntScan
chr17	33050428	33050552	+	chr17:33050428-33050552:+		MaxEntScan
chr17	68750017	68750194	+	chr17:68750017-68750194:+		MaxEntScan
chr17	74492803	74492976	+	chr17:74492803-74492976:+		MaxEntScan
chr17	16617156	16617329	+	chr17:16617156-16617329:+		SpliceAI
chr17	28355747	28355920	+	chr17:28355747-28355920:+		MaxEntScan
chr17	79456865	79457085	+	chr17:79456865-79457085:+		MaxEntScan
chr17	81845308	81845420	+	chr17:81845308-81845420:+		MaxEntScan
chr17	9060170	9060269	+	chr17:9060170-9060269:+		SpliceAI
chr17	12808671	12808889	+	chr17:12808671-12808889:+		MaxEntScan
chr17	33648830	33649045	+	chr17:33648830-33649045:+		MaxEntScan
chr17	70164423	70164585	+	chr17:70164423-70164585:+		MaxEntScan
chr17	55822004	55822091	+	chr17:55822004-55822091:+		MaxEntScan
chr17	46367062	46367255	+	chr17:46367062-46367255:+		MaxEntScan
chr17	27356899	27357049	+	chr17:27356899-27357049:+		MaxEntScan
chr17	8227565	8227654	+	chr17:8227565-8227654:+		ET
chr17	38874369	38874507	+	chr17:38874369-38874507:+		MaxEntScan
chr17	32586207	32586295	+	chr17:32586207-32586295:+		MaxEntScan
chr17	33992739	33992939	+	chr17:33992739-33992939:+		MaxEntScan
chr17	2679964	2680164	+	chr17:2679964-2680164:+		MaxEntScan
chr17	34992529	34992689	+	chr17:34992529-34992689:+		SpliceAI
chr17	10492625	10492770	+	chr17:10492625-10492770:+		MaxEntScan
chr17	35010111	35010244	+	chr17:35010111-35010244:+		MaxEntScan
chr17	26883097	26883181	+	chr17:26883097-26883181:+		MaxEntScan
chr17	8255502	8255692	+	chr17:8255502-8255692:+		annotated,SpliceAI,MaxEntScan
chr17	1863395	1863591	+	chr17:1863395-1863591:+		MaxEntScan
chr17	7348306	7348533	+	chr17:7348306-7348533:+		MaxEntScan
chr17	14360416	14360626	+	chr17:14360416-14360626:+		MaxEntScan
chr17	73044310	73044485	+	chr17:73044310-73044485:+		MaxEntScan
chr17	18234021	18234176	+	chr17:18234021-18234176:+		SpliceAI
chr17	44087651	44087797	+	chr17:44087651-44087797:+		MaxEntScan
chr17	61805491	61805707	+	chr17:61805491-61805707:+		MaxEntScan
chr17	67204753	67204840	+	chr17:67204753-67204840:+		MaxEntScan
chr17	43550083	43550180	+	chr17:43550083-43550180:+		MaxEntScan
chr17	65299515	65299629	+	chr17:65299515-65299629:+		MaxEntScan
chr17	75471750	75471930	+	chr17:75471750-75471930:+		MaxEntScan
chr17	78414957	78415028	+	chr17:78414957-78415028:+		ET
chr17	12891167	12891245	+	chr17:12891167-12891245:+		ET
chr17	3575338	3575538	+	chr17:3575338-3575538:+		ET
chr17	15712941	15713160	+	chr17:15712941-15713160:+		MaxEntScan
chr17	80030487	80030560	+	chr17:80030487-80030560:+		MaxEntScan
chr17	18321528	18321736	+	chr17:18321528-18321736:+		MaxEntScan
chr17	66754348	66754499	+	chr17:66754348-66754499:+		ET,MaxEntScan
chr17	31675502	31675628	+	chr17:31675502-31675628:+		MaxEntScan
chr17	48125643	48125751	+	chr17:48125643-48125751:+		ET
chr17	79993449	79993578	+	chr17:79993449-79993578:+		ET
chr17	14416202	14416307	+	chr17:14416202-14416307:+		ET,MaxEntScan
chr17	70942048	70942237	+	chr17:70942048-70942237:+		MaxEntScan
chr17	53707250	53707463	+	chr17:53707250-53707463:+		MaxEntScan
chr17	3788875	3788975	+	chr17:3788875-3788975:+		MaxEntScan
chr17	74877355	74877479	+	chr17:74877355-74877479:+		ET
chr17	127246	127435	+	chr17:127246-127435:+		MaxEntScan
chr17	8151213	8151433	+	chr17:8151213-8151433:+		ET
chr17	76513427	76513555	+	chr17:76513427-76513555:+		ET
chr17	1147386	1147462	+	chr17:1147386-1147462:+		MaxEntScan
chr17	67302917	67303130	+	chr17:67302917-67303130:+		MaxEntScan
chr17	43431529	43431752	+	chr17:43431529-43431752:+		MaxEntScan
chr17	17729743	17729932	+	chr17:17729743-17729932:+		MaxEntScan
chr17	75930437	75930654	+	chr17:75930437-75930654:+		MaxEntScan
chr17	65446235	65446422	+	chr17:65446235-65446422:+		MaxEntScan
chr17	47959456	47959564	+	chr17:47959456-47959564:+		MaxEntScan
chr17	8878537	8878722	+	chr17:8878537-8878722:+		MaxEntScan
chr17	51295258	51295486	+	chr17:51295258-51295486:+		MaxEntScan
chr17	74213395	74213623	+	chr17:74213395-74213623:+		MaxEntScan
chr17	6255458	6255656	+	chr17:6255458-6255656:+		MaxEntScan
chr17	31071912	31072050	+	chr17:31071912-31072050:+		MaxEntScan
chr17	17711412	17711616	+	chr17:17711412-17711616:+		MaxEntScan
chr17	77210184	77210384	+	chr17:77210184-77210384:+		MaxEntScan
chr17	35540020	35540160	+	chr17:35540020-35540160:+		MaxEntScan
chr17	63668146	63668283	+	chr17:63668146-63668283:+		ET,MaxEntScan
chr17	43221099	43221237	+	chr17:43221099-43221237:+		MaxEntScan
chr17	51657360	51657474	+	chr17:51657360-51657474:+		MaxEntScan
chr17	20172896	20173070	+	chr17:20172896-20173070:+		MaxEntScan
chr17	45788408	45788586	+	chr17:45788408-45788586:+		MaxEntScan
chr17	72153864	72154018	+	chr17:72153864-72154018:+		MaxEntScan
chr17	80204779	80204883	+	chr17:80204779-80204883:+		MaxEntScan
chr17	38911164	38911351	+	chr17:38911164-38911351:+		ET
chr17	70412033	70412217	+	chr17:70412033-70412217:+		MaxEntScan
chr17	5610900	5610999	+	chr17:5610900-5610999:+		MaxEntScan
chr17	15631719	15631881	+	chr17:15631719-15631881:+		MaxEntScan
chr17	6986149	6986338	+	chr17:6986149-6986338:+		MaxEntScan
chr17	77002262	77002418	+	chr17:77002262-77002418:+		MaxEntScan
chr17	63057004	63057106	+	chr17:63057004-63057106:+		MaxEntScan
chr17	12985737	12985809	+	chr17:12985737-12985809:+		MaxEntScan
chr17	11111932	11112061	+	chr17:11111932-11112061:+		MaxEntScan
chr17	56690352	56690544	+	chr17:56690352-56690544:+		MaxEntScan
chr17	5430697	5430778	+	chr17:5430697-5430778:+		MaxEntScan
chr17	50736475	50736636	+	chr17:50736475-50736636:+		MaxEntScan
chr17	26884148	26884368	+	chr17:26884148-26884368:+		MaxEntScan
chr17	48854833	48854998	+	chr17:48854833-48854998:+		MaxEntScan
chr17	22224133	22224270	+	chr17:22224133-22224270:+		ET
chr17	36958294	36958443	+	chr17:36958294-36958443:+		MaxEntScan
chr17	74334317	74334408	+	chr17:74334317-74334408:+		MaxEntScan
chr17	75741107	75741299	+	chr17:75741107-75741299:+		MaxEntScan
chr17	63039592	63039659	+	chr17:63039592-63039659:+		ET
chr17	63822245	63822423	+	chr17:63822245-63822423:+		MaxEntScan
chr17	28314709	28314809	+	chr17:28314709-28314809:+		MaxEntScan
chr17	54427695	54427805	+	chr17:54427695-54427805:+		MaxEntScan
chr17	8820042	8820196	+	chr17:8820042-8820196:+		MaxEntScan
chr17	44212013	44212198	+	chr17:44212013-44212198:+		MaxEntScan
chr17	2905284	2905369	+	chr17:2905284-2905369:+		annotated,ET,SpliceAI,MaxEntScan
chr17	14516228	14516445	+	chr17:14516228-14516445:+		MaxEntScan
chr17	29260928	29261122	+	chr17:29260928-29261122:+		MaxEntScan
chr17	67609336	67609526	+	chr17:67609336-67609526:+		MaxEntScan
chr17	66755681	66755901	+	chr17:66755681-66755901:+		MaxEntScan
chr17	18151850	18151952	+	chr17:18151850-18151952:+		ET,SpliceAI
chr17	4896980	4897061	+	chr17:4896980-4897061:+		MaxEntScan
chr17	73579465	73579628	+	chr17:73579465-73579628:+		MaxEntScan
chr17	33725922	33726087	+	chr17:33725922-33726087:+		MaxEntScan
chr17	17202725	17202841	+	chr17:17202725-17202841:+		MaxEntScan
chr17	72507203	72507345	+	chr17:72507203-72507345:+		ET,SpliceAI,MaxEntScan
chr17	61562387	61562599	+	chr17:61562387-61562599:+		MaxEntScan
chr17	45383139	45383330	+	chr17:45383139-45383330:+		ET
chr17	80459448	80459619	+	chr17:80459448-80459619:+		ET
chr17	42690739	42690858	+	chr17:42690739-42690858:+		ET
chr17	78528285	78528398	+	chr17:78528285-78528398:+		ET,MaxEntScan
chr17	65803038	65803176	+	chr17:65803038-65803176:+		MaxEntScan
chr17	47863258	47863337	+	chr17:47863258-47863337:+		MaxEntScan
chr17	66524563	66524789	+	chr17:66524563-66524789:+		MaxEntScan
chr17	69669851	69669935	+	chr17:69669851-69669935:+		ET
chr17	38380092	38380259	+	chr17:38380092-38380259:+		MaxEntScan
chr17	64953195	64953268	+	chr17:64953195-64953268:+		MaxEntScan
chr17	45289740	45289969	+	chr17:45289740-45289969:+		MaxEntScan
chr17	73249660	73249800	+	chr17:73249660-73249800:+		MaxEntScan
chr17	63750226	63750394	+	chr17:63750226-63750394:+		MaxEntScan
chr17	60896596	60896724	+	chr17:60896596-60896724:+		MaxEntScan
chr17	33964909	33964993	+	chr17:33964909-33964993:+		ET
chr17	27522491	27522657	+	chr17:27522491-27522657:+		MaxEntScan
chr17	43228468	43228567	+	chr17:43228468-43228567:+		MaxEntScan
chr17	19413009	19413145	+	chr17:19413009-19413145:+		MaxEntScan
chr17	26627856	26627937	+	chr17:26627856-26627937:+		MaxEntScan
chr17	19590435	19590510	+	chr17:19590435-19590510:+		ET
chr17	19595858	19595926	+	chr17:19595858-19595926:+		ET,SpliceAI
chr17	10809012	10809232	+	chr17:10809012-10809232:+		MaxEntScan
chr17	7846078	7846298	+	chr17:7846078-7846298:+		annotated,ET,MaxEntScan
chr17	32503904	32504055	+	chr17:32503904-32504055:+		MaxEntScan
chr17	26963770	26963948	+	chr17:26963770-26963948:+		MaxEntScan
chr17	32133949	32134168	+	chr17:32133949-32134168:+		MaxEntScan
chr17	43529120	43529299	+	chr17:43529120-43529299:+		MaxEntScan
chr17	47978789	47979018	+	chr17:47978789-47979018:+		MaxEntScan
chr17	76870858	76870997	+	chr17:76870858-76870997:+		MaxEntScan
chr17	38810584	38810710	+	chr17:38810584-38810710:+		ET,SpliceAI
chr17	55282091	55282172	+	chr17:55282091-55282172:+		MaxEntScan
chr17	29579791	29579994	+	chr17:29579791-29579994:+		ET
chr17	81928404	81928619	+	chr17:81928404-81928619:+		ET
chr17	48977437	48977660	+	chr17:48977437-48977660:+		MaxEntScan
chr17	79168452	79168614	+	chr17:79168452-79168614:+		MaxEntScan
chr17	36237523	36237701	+	chr17:36237523-36237701:+		MaxEntScan
chr17	37161303	37161427	+	chr17:37161303-37161427:+		MaxEntScan
chr17	69770457	69770655	+	chr17:69770457-69770655:+		MaxEntScan
chr17	78490713	78490840	+	chr17:78490713-78490840:+		MaxEntScan
chr17	77473215	77473321	+	chr17:77473215-77473321:+		MaxEntScan
chr17	82627416	82627600	+	chr17:82627416-82627600:+		MaxEntScan
chr17	80625691	80625794	+	chr17:80625691-80625794:+		annotated,ET,SpliceAI,MaxEntScan
chr17	31658290	31658400	+	chr17:31658290-31658400:+		MaxEntScan
chr17	34804546	34804750	+	chr17:34804546-34804750:+		MaxEntScan
chr17	65047895	65048032	+	chr17:65047895-65048032:+		MaxEntScan
chr17	69538680	69538803	+	chr17:69538680-69538803:+		MaxEntScan
chr17	77337566	77337732	+	chr17:77337566-77337732:+		MaxEntScan
chr17	74985055	74985167	+	chr17:74985055-74985167:+		MaxEntScan
chr17	36196130	36196263	+	chr17:36196130-36196263:+		MaxEntScan
chr17	70198001	70198193	+	chr17:70198001-70198193:+		MaxEntScan
chr17	28741413	28741572	+	chr17:28741413-28741572:+		annotated,ET,SpliceAI,MaxEntScan
chr17	71426187	71426297	+	chr17:71426187-71426297:+		MaxEntScan
chr17	35721898	35722103	+	chr17:35721898-35722103:+		MaxEntScan
chr17	47962536	47962744	+	chr17:47962536-47962744:+		MaxEntScan
chr17	50078775	50079000	+	chr17:50078775-50079000:+		MaxEntScan
chr17	4682642	4682755	+	chr17:4682642-4682755:+		MaxEntScan
chr17	59370566	59370632	+	chr17:59370566-59370632:+		ET
chr17	36726666	36726886	+	chr17:36726666-36726886:+		MaxEntScan
chr17	16687163	16687282	+	chr17:16687163-16687282:+		MaxEntScan
chr17	4170263	4170409	+	chr17:4170263-4170409:+		MaxEntScan
chr17	56075470	56075551	+	chr17:56075470-56075551:+		MaxEntScan
chr17	29781865	29781989	+	chr17:29781865-29781989:+		MaxEntScan
chr17	48235449	48235557	+	chr17:48235449-48235557:+		ET,MaxEntScan
chr17	77436780	77436865	+	chr17:77436780-77436865:+		MaxEntScan
chr17	2365331	2365520	+	chr17:2365331-2365520:+		ET
chr17	55317286	55317449	+	chr17:55317286-55317449:+		MaxEntScan
chr17	72688904	72689030	+	chr17:72688904-72689030:+		MaxEntScan
chr17	20433145	20433265	+	chr17:20433145-20433265:+		MaxEntScan
chr17	2580019	2580168	+	chr17:2580019-2580168:+		MaxEntScan
chr17	6532732	6532958	+	chr17:6532732-6532958:+		MaxEntScan
chr17	39571072	39571165	+	chr17:39571072-39571165:+		MaxEntScan
chr17	65134794	65134901	+	chr17:65134794-65134901:+		MaxEntScan
chr17	58156485	58156677	+	chr17:58156485-58156677:+		MaxEntScan
chr17	9790947	9791110	+	chr17:9790947-9791110:+		MaxEntScan
chr17	81089623	81089840	+	chr17:81089623-81089840:+		MaxEntScan
chr17	64059547	64059646	+	chr17:64059547-64059646:+		MaxEntScan
chr17	82816335	82816415	+	chr17:82816335-82816415:+		MaxEntScan
chr17	30957785	30957866	+	chr17:30957785-30957866:+		MaxEntScan
chr17	68674494	68674704	+	chr17:68674494-68674704:+		MaxEntScan
chr17	75619361	75619477	+	chr17:75619361-75619477:+		SpliceAI
chr17	69316936	69317024	+	chr17:69316936-69317024:+		MaxEntScan
chr17	22217426	22217612	+	chr17:22217426-22217612:+		ET
chr17	64451136	64451285	+	chr17:64451136-64451285:+		MaxEntScan
chr17	51281458	51281601	+	chr17:51281458-51281601:+		MaxEntScan
chr17	47925348	47925542	+	chr17:47925348-47925542:+		annotated,ET,SpliceAI,MaxEntScan
chr17	66933471	66933571	+	chr17:66933471-66933571:+		ET,SpliceAI
chr17	53445725	53445821	+	chr17:53445725-53445821:+		MaxEntScan
chr17	43244018	43244135	+	chr17:43244018-43244135:+		MaxEntScan
chr17	43832086	43832247	+	chr17:43832086-43832247:+		ET
chr17	54055139	54055228	+	chr17:54055139-54055228:+		MaxEntScan
chr17	60151994	60152184	+	chr17:60151994-60152184:+		MaxEntScan
chr17	39198770	39198947	+	chr17:39198770-39198947:+		MaxEntScan
chr17	19551424	19551644	+	chr17:19551424-19551644:+		MaxEntScan
chr17	4551018	4551235	+	chr17:4551018-4551235:+		MaxEntScan
chr17	63531340	63531416	+	chr17:63531340-63531416:+		MaxEntScan
chr17	57834119	57834309	+	chr17:57834119-57834309:+		ET,MaxEntScan
chr17	16511059	16511172	+	chr17:16511059-16511172:+		ET
chr17	20231221	20231437	+	chr17:20231221-20231437:+		MaxEntScan
chr17	14396904	14397026	+	chr17:14396904-14397026:+		MaxEntScan
chr17	8446754	8446903	+	chr17:8446754-8446903:+		annotated,ET,SpliceAI,MaxEntScan
chr17	75497681	75497863	+	chr17:75497681-75497863:+		ET,MaxEntScan
chr17	45315926	45316109	+	chr17:45315926-45316109:+		MaxEntScan
chr17	10405089	10405299	+	chr17:10405089-10405299:+		MaxEntScan
chr17	40119186	40119322	+	chr17:40119186-40119322:+		MaxEntScan
chr17	70777405	70777536	+	chr17:70777405-70777536:+		MaxEntScan
chr17	73206708	73206818	+	chr17:73206708-73206818:+		annotated,ET,SpliceAI,MaxEntScan
chr17	36928313	36928392	+	chr17:36928313-36928392:+		MaxEntScan
chr17	7456583	7456690	+	chr17:7456583-7456690:+		SpliceAI
chr17	45751332	45751487	+	chr17:45751332-45751487:+		ET,MaxEntScan
chr17	35319831	35320056	+	chr17:35319831-35320056:+		MaxEntScan
chr17	32263578	32263756	+	chr17:32263578-32263756:+		ET
chr17	82391642	82391724	+	chr17:82391642-82391724:+		ET
chr17	22295668	22295836	+	chr17:22295668-22295836:+		MaxEntScan
chr17	74056278	74056486	+	chr17:74056278-74056486:+		MaxEntScan
chr17	34867468	34867677	+	chr17:34867468-34867677:+		MaxEntScan
chr17	29106700	29106776	+	chr17:29106700-29106776:+		ET
chr17	30711345	30711479	+	chr17:30711345-30711479:+		MaxEntScan
chr17	7724054	7724178	+	chr17:7724054-7724178:+		MaxEntScan
chr17	61481325	61481456	+	chr17:61481325-61481456:+		ET,SpliceAI,MaxEntScan
chr17	59759973	59760108	+	chr17:59759973-59760108:+		MaxEntScan
chr17	6353102	6353300	+	chr17:6353102-6353300:+		MaxEntScan
chr17	28365272	28365362	+	chr17:28365272-28365362:+		MaxEntScan
chr17	82121832	82122029	+	chr17:82121832-82122029:+		MaxEntScan
chr17	36901535	36901752	+	chr17:36901535-36901752:+		MaxEntScan
chr17	67919567	67919632	+	chr17:67919567-67919632:+		SpliceAI
chr17	59616010	59616166	+	chr17:59616010-59616166:+		MaxEntScan
chr17	50922126	50922242	+	chr17:50922126-50922242:+		MaxEntScan
chr17	74704023	74704245	+	chr17:74704023-74704245:+		ET
chr17	13300707	13300934	+	chr17:13300707-13300934:+		MaxEntScan
chr17	72226620	72226752	+	chr17:72226620-72226752:+		MaxEntScan
chr17	73558780	73558885	+	chr17:73558780-73558885:+		MaxEntScan
chr17	66613729	66613926	+	chr17:66613729-66613926:+		MaxEntScan
chr17	33136290	33136405	+	chr17:33136290-33136405:+		MaxEntScan
chr17	15569488	15569623	+	chr17:15569488-15569623:+		MaxEntScan
chr17	37673854	37673971	+	chr17:37673854-37673971:+		MaxEntScan
chr17	39366013	39366105	+	chr17:39366013-39366105:+		ET,SpliceAI,MaxEntScan
chr17	43335416	43335557	+	chr17:43335416-43335557:+		MaxEntScan
chr17	50301145	50301261	+	chr17:50301145-50301261:+		MaxEntScan
chr17	12704540	12704656	+	chr17:12704540-12704656:+		MaxEntScan
chr17	59623197	59623410	+	chr17:59623197-59623410:+		MaxEntScan
chr17	48325325	48325470	+	chr17:48325325-48325470:+		MaxEntScan
chr17	27617295	27617429	+	chr17:27617295-27617429:+		annotated,ET,SpliceAI
chr17	47059964	47060112	+	chr17:47059964-47060112:+		MaxEntScan
chr17	9837642	9837851	+	chr17:9837642-9837851:+		MaxEntScan
chr17	19257754	19257835	+	chr17:19257754-19257835:+		MaxEntScan
chr17	49298449	49298527	+	chr17:49298449-49298527:+		ET,MaxEntScan
chr17	2221372	2221513	+	chr17:2221372-2221513:+		MaxEntScan
chr17	33651777	33651925	+	chr17:33651777-33651925:+		MaxEntScan
chr17	64678379	64678534	+	chr17:64678379-64678534:+		MaxEntScan
chr17	17988734	17988825	+	chr17:17988734-17988825:+		MaxEntScan
chr17	71043366	71043582	+	chr17:71043366-71043582:+		MaxEntScan
chr17	18296204	18296311	+	chr17:18296204-18296311:+		MaxEntScan
chr17	33527995	33528164	+	chr17:33527995-33528164:+		MaxEntScan
chr17	49809119	49809209	+	chr17:49809119-49809209:+		annotated,ET,SpliceAI,MaxEntScan
chr17	10502810	10502923	+	chr17:10502810-10502923:+		ET,SpliceAI
chr17	4955075	4955298	+	chr17:4955075-4955298:+		SpliceAI
chr17	28984538	28984698	+	chr17:28984538-28984698:+		MaxEntScan
chr17	28778750	28778954	+	chr17:28778750-28778954:+		MaxEntScan
chr17	11699731	11699884	+	chr17:11699731-11699884:+		annotated,ET,SpliceAI,MaxEntScan
chr17	48209570	48209728	+	chr17:48209570-48209728:+		MaxEntScan
chr17	28682257	28682394	+	chr17:28682257-28682394:+		MaxEntScan
chr17	57598434	57598546	+	chr17:57598434-57598546:+		MaxEntScan
chr17	42737222	42737420	+	chr17:42737222-42737420:+		MaxEntScan
chr17	81033230	81033444	+	chr17:81033230-81033444:+		MaxEntScan
chr17	83182898	83183029	+	chr17:83182898-83183029:+		MaxEntScan
chr17	19981896	19982032	+	chr17:19981896-19982032:+		ET
chr17	15678487	15678598	+	chr17:15678487-15678598:+		MaxEntScan
chr17	61127280	61127359	+	chr17:61127280-61127359:+		MaxEntScan
chr17	43772696	43772811	+	chr17:43772696-43772811:+		ET
chr17	40068824	40068975	+	chr17:40068824-40068975:+		MaxEntScan
chr17	71290460	71290541	+	chr17:71290460-71290541:+		MaxEntScan
chr17	8156343	8156509	+	chr17:8156343-8156509:+		ET
chr17	21837323	21837416	+	chr17:21837323-21837416:+		MaxEntScan
chr17	12414048	12414168	+	chr17:12414048-12414168:+		MaxEntScan
chr17	38610429	38610541	+	chr17:38610429-38610541:+		ET
chr17	8450633	8450744	+	chr17:8450633-8450744:+		MaxEntScan
chr17	46728040	46728192	+	chr17:46728040-46728192:+		MaxEntScan
chr17	27564766	27564919	+	chr17:27564766-27564919:+		MaxEntScan
chr17	308513	308585	+	chr17:308513-308585:+		MaxEntScan
chr17	40432295	40432406	+	chr17:40432295-40432406:+		MaxEntScan
chr17	68066337	68066491	+	chr17:68066337-68066491:+		MaxEntScan
chr17	54372452	54372558	+	chr17:54372452-54372558:+		MaxEntScan
chr17	68758646	68758762	+	chr17:68758646-68758762:+		ET
chr17	15361560	15361714	+	chr17:15361560-15361714:+		MaxEntScan
chr17	4204943	4205040	+	chr17:4204943-4205040:+		MaxEntScan
chr17	72582442	72582547	+	chr17:72582442-72582547:+		MaxEntScan
chr17	21470791	21470889	+	chr17:21470791-21470889:+		ET
chr17	722910	722980	+	chr17:722910-722980:+		ET
chr17	80110587	80110727	+	chr17:80110587-80110727:+		MaxEntScan
chr17	273974	274064	+	chr17:273974-274064:+		ET
chr17	74043116	74043192	+	chr17:74043116-74043192:+		ET,MaxEntScan
chr17	53955499	53955595	+	chr17:53955499-53955595:+		MaxEntScan
chr17	31246309	31246522	+	chr17:31246309-31246522:+		MaxEntScan
chr17	14882975	14883202	+	chr17:14882975-14883202:+		MaxEntScan
chr17	34721364	34721531	+	chr17:34721364-34721531:+		MaxEntScan
chr17	47592906	47593082	+	chr17:47592906-47593082:+		MaxEntScan
chr17	54424769	54424893	+	chr17:54424769-54424893:+		MaxEntScan
chr17	73924804	73924921	+	chr17:73924804-73924921:+		ET
chr17	583074	583222	+	chr17:583074-583222:+		MaxEntScan
chr17	72712446	72712671	+	chr17:72712446-72712671:+		MaxEntScan
chr17	80620985	80621168	+	chr17:80620985-80621168:+		MaxEntScan
chr17	72552009	72552193	+	chr17:72552009-72552193:+		MaxEntScan
chr17	16251105	16251282	+	chr17:16251105-16251282:+		MaxEntScan
chr17	43923496	43923564	+	chr17:43923496-43923564:+		ET
chr17	10452485	10452607	+	chr17:10452485-10452607:+		MaxEntScan
chr17	45137682	45137831	+	chr17:45137682-45137831:+		MaxEntScan
chr17	34097678	34097853	+	chr17:34097678-34097853:+		MaxEntScan
chr17	63822112	63822191	+	chr17:63822112-63822191:+		MaxEntScan
chr17	19707647	19707848	+	chr17:19707647-19707848:+		MaxEntScan
chr17	67071057	67071140	+	chr17:67071057-67071140:+		MaxEntScan
chr17	56353836	56354047	+	chr17:56353836-56354047:+		annotated,ET,SpliceAI,MaxEntScan
chr17	65826243	65826422	+	chr17:65826243-65826422:+		MaxEntScan
chr17	67033313	67033488	+	chr17:67033313-67033488:+		MaxEntScan
chr17	36771591	36771734	+	chr17:36771591-36771734:+		ET
chr17	71502617	71502725	+	chr17:71502617-71502725:+		MaxEntScan
chr17	34156125	34156225	+	chr17:34156125-34156225:+		MaxEntScan
chr17	51221704	51221792	+	chr17:51221704-51221792:+		MaxEntScan
chr17	18194955	18195036	+	chr17:18194955-18195036:+		annotated,ET,SpliceAI,MaxEntScan
chr17	8026532	8026728	+	chr17:8026532-8026728:+		MaxEntScan
chr17	9218308	9218468	+	chr17:9218308-9218468:+		MaxEntScan
chr17	53946674	53946781	+	chr17:53946674-53946781:+		MaxEntScan
chr17	39085658	39085758	+	chr17:39085658-39085758:+		ET,MaxEntScan
chr17	43354220	43354334	+	chr17:43354220-43354334:+		MaxEntScan
chr17	43605656	43605723	+	chr17:43605656-43605723:+		ET
chr17	9371726	9371955	+	chr17:9371726-9371955:+		MaxEntScan
chr17	55830444	55830638	+	chr17:55830444-55830638:+		MaxEntScan
chr17	77882634	77882862	+	chr17:77882634-77882862:+		MaxEntScan
chr17	82077871	82078055	+	chr17:82077871-82078055:+		ET
chr17	17491838	17491927	+	chr17:17491838-17491927:+		MaxEntScan
chr17	75797257	75797398	+	chr17:75797257-75797398:+		ET
chr17	21166301	21166456	+	chr17:21166301-21166456:+		MaxEntScan
chr17	32733856	32734000	+	chr17:32733856-32734000:+		MaxEntScan
chr17	35230787	35230889	+	chr17:35230787-35230889:+		MaxEntScan
chr17	70882478	70882683	+	chr17:70882478-70882683:+		ET,SpliceAI,MaxEntScan
chr17	49065974	49066159	+	chr17:49065974-49066159:+		MaxEntScan
chr17	55988217	55988346	+	chr17:55988217-55988346:+		ET,MaxEntScan
chr17	11331171	11331364	+	chr17:11331171-11331364:+		MaxEntScan
chr17	31854741	31854969	+	chr17:31854741-31854969:+		MaxEntScan
chr17	35863449	35863521	+	chr17:35863449-35863521:+		MaxEntScan
chr17	27352751	27352914	+	chr17:27352751-27352914:+		MaxEntScan
chr17	65216930	65217039	+	chr17:65216930-65217039:+		ET
chr17	41982408	41982623	+	chr17:41982408-41982623:+		MaxEntScan
chr17	19460797	19460926	+	chr17:19460797-19460926:+		MaxEntScan
chr17	39195668	39195877	+	chr17:39195668-39195877:+		MaxEntScan
chr17	37000482	37000610	+	chr17:37000482-37000610:+		MaxEntScan
chr17	76390943	76391152	+	chr17:76390943-76391152:+		MaxEntScan
chr17	36864168	36864271	+	chr17:36864168-36864271:+		ET,SpliceAI
chr17	41805536	41805743	+	chr17:41805536-41805743:+		ET
chr17	60760181	60760323	+	chr17:60760181-60760323:+		MaxEntScan
chr17	389126	389293	+	chr17:389126-389293:+		ET
chr17	9165018	9165113	+	chr17:9165018-9165113:+		MaxEntScan
chr17	10168618	10168758	+	chr17:10168618-10168758:+		MaxEntScan
chr17	81260708	81260791	+	chr17:81260708-81260791:+		MaxEntScan
chr17	10055816	10055978	+	chr17:10055816-10055978:+		MaxEntScan
chr17	77150397	77150597	+	chr17:77150397-77150597:+		MaxEntScan
chr17	36980852	36980954	+	chr17:36980852-36980954:+		MaxEntScan
chr17	50027701	50027887	+	chr17:50027701-50027887:+		MaxEntScan
chr17	80427691	80427851	+	chr17:80427691-80427851:+		SpliceAI,MaxEntScan
chr17	54095176	54095363	+	chr17:54095176-54095363:+		MaxEntScan
chr17	67571907	67571995	+	chr17:67571907-67571995:+		ET
chr17	21497703	21497909	+	chr17:21497703-21497909:+		ET
chr17	36195694	36195774	+	chr17:36195694-36195774:+		MaxEntScan
chr17	53020225	53020366	+	chr17:53020225-53020366:+		MaxEntScan
chr17	66420507	66420595	+	chr17:66420507-66420595:+		MaxEntScan
chr17	2929446	2929523	+	chr17:2929446-2929523:+		MaxEntScan
chr17	42047357	42047518	+	chr17:42047357-42047518:+		ET
chr17	41819230	41819400	+	chr17:41819230-41819400:+		ET
chr17	79343650	79343800	+	chr17:79343650-79343800:+		ET
chr17	15802847	15803069	+	chr17:15802847-15803069:+		MaxEntScan
chr17	74755467	74755657	+	chr17:74755467-74755657:+		MaxEntScan
chr17	13407480	13407578	+	chr17:13407480-13407578:+		MaxEntScan
chr17	20673152	20673375	+	chr17:20673152-20673375:+		MaxEntScan
chr17	45010637	45010749	+	chr17:45010637-45010749:+		MaxEntScan
chr17	50256512	50256651	+	chr17:50256512-50256651:+		ET,SpliceAI
chr17	33041954	33042179	+	chr17:33041954-33042179:+		MaxEntScan
chr17	75808358	75808475	+	chr17:75808358-75808475:+		MaxEntScan
chr17	75493491	75493598	+	chr17:75493491-75493598:+		MaxEntScan
chr17	28771031	28771123	+	chr17:28771031-28771123:+		MaxEntScan
chr17	21708515	21708671	+	chr17:21708515-21708671:+		MaxEntScan
chr17	263632	263732	+	chr17:263632-263732:+		ET,MaxEntScan
chr17	75001341	75001490	+	chr17:75001341-75001490:+		annotated,ET,SpliceAI,MaxEntScan
chr17	81047693	81047834	+	chr17:81047693-81047834:+		MaxEntScan
chr17	39326160	39326245	+	chr17:39326160-39326245:+		MaxEntScan
chr17	73869772	73869870	+	chr17:73869772-73869870:+		MaxEntScan
chr17	495620	495846	+	chr17:495620-495846:+		MaxEntScan
chr17	63404660	63404870	+	chr17:63404660-63404870:+		MaxEntScan
chr17	69135574	69135703	+	chr17:69135574-69135703:+		MaxEntScan
chr17	64963513	64963608	+	chr17:64963513-64963608:+		MaxEntScan
chr17	39553191	39553412	+	chr17:39553191-39553412:+		ET,MaxEntScan
chr17	37289672	37289822	+	chr17:37289672-37289822:+		ET,MaxEntScan
chr17	9275298	9275481	+	chr17:9275298-9275481:+		MaxEntScan
chr17	64450125	64450274	+	chr17:64450125-64450274:+		MaxEntScan
chr17	27527831	27528047	+	chr17:27527831-27528047:+		MaxEntScan
chr17	49147561	49147791	+	chr17:49147561-49147791:+		MaxEntScan
chr17	5621880	5622099	+	chr17:5621880-5622099:+		MaxEntScan
chr17	50302660	50302758	+	chr17:50302660-50302758:+		MaxEntScan
chr17	44326794	44326900	+	chr17:44326794-44326900:+		MaxEntScan
chr17	63691102	63691234	+	chr17:63691102-63691234:+		annotated,ET,MaxEntScan
chr17	10492518	10492625	+	chr17:10492518-10492625:+		MaxEntScan
chr17	21216725	21216839	+	chr17:21216725-21216839:+		ET
chr17	39899644	39899806	+	chr17:39899644-39899806:+		MaxEntScan
chr17	52098926	52099056	+	chr17:52098926-52099056:+		MaxEntScan
chr17	61414379	61414579	+	chr17:61414379-61414579:+		MaxEntScan
chr17	66463011	66463115	+	chr17:66463011-66463115:+		MaxEntScan
chr17	45248396	45248564	+	chr17:45248396-45248564:+		MaxEntScan
chr17	37113339	37113499	+	chr17:37113339-37113499:+		ET
chr17	82617327	82617510	+	chr17:82617327-82617510:+		ET
chr17	50551969	50552181	+	chr17:50551969-50552181:+		annotated,ET,SpliceAI
chr17	81155712	81155829	+	chr17:81155712-81155829:+		ET,MaxEntScan
chr17	30541964	30542135	+	chr17:30541964-30542135:+		ET
chr17	66664387	66664471	+	chr17:66664387-66664471:+		ET,MaxEntScan
chr17	27846054	27846254	+	chr17:27846054-27846254:+		MaxEntScan
chr17	66417729	66417920	+	chr17:66417729-66417920:+		MaxEntScan
chr17	64902704	64902850	+	chr17:64902704-64902850:+		MaxEntScan
chr17	58346280	58346344	+	chr17:58346280-58346344:+		annotated,ET
chr17	5350472	5350630	+	chr17:5350472-5350630:+		SpliceAI
chr17	63841015	63841149	+	chr17:63841015-63841149:+		MaxEntScan
chr17	65137191	65137290	+	chr17:65137191-65137290:+		MaxEntScan
chr17	61701755	61701847	+	chr17:61701755-61701847:+		MaxEntScan
chr17	12385098	12385203	+	chr17:12385098-12385203:+		MaxEntScan
chr17	10644577	10644775	+	chr17:10644577-10644775:+		MaxEntScan
chr17	57816132	57816361	+	chr17:57816132-57816361:+		MaxEntScan
chr17	77671773	77671955	+	chr17:77671773-77671955:+		MaxEntScan
chr17	19313126	19313280	+	chr17:19313126-19313280:+		annotated,SpliceAI
chr17	35376577	35376785	+	chr17:35376577-35376785:+		ET,MaxEntScan
chr17	44774295	44774380	+	chr17:44774295-44774380:+		annotated,ET,MaxEntScan
chr17	32464049	32464121	+	chr17:32464049-32464121:+		annotated,ET,SpliceAI,MaxEntScan
chr17	39107483	39107653	+	chr17:39107483-39107653:+		ET,MaxEntScan
chr17	32859704	32859886	+	chr17:32859704-32859886:+		MaxEntScan
chr17	53195530	53195721	+	chr17:53195530-53195721:+		MaxEntScan
chr17	57738151	57738293	+	chr17:57738151-57738293:+		MaxEntScan
chr17	18094163	18094364	+	chr17:18094163-18094364:+		MaxEntScan
chr17	63961196	63961402	+	chr17:63961196-63961402:+		SpliceAI
chr17	4703246	4703381	+	chr17:4703246-4703381:+		MaxEntScan
chr17	40068788	40069008	+	chr17:40068788-40069008:+		MaxEntScan
chr17	52848270	52848453	+	chr17:52848270-52848453:+		MaxEntScan
chr17	77065133	77065293	+	chr17:77065133-77065293:+		MaxEntScan
chr17	72291941	72292147	+	chr17:72291941-72292147:+		MaxEntScan
chr17	33146453	33146535	+	chr17:33146453-33146535:+		MaxEntScan
chr17	78775487	78775649	+	chr17:78775487-78775649:+		MaxEntScan
chr17	16812522	16812652	+	chr17:16812522-16812652:+		MaxEntScan
chr17	69908725	69908889	+	chr17:69908725-69908889:+		MaxEntScan
chr17	75699783	75700000	+	chr17:75699783-75700000:+		MaxEntScan
chr17	15116784	15116859	+	chr17:15116784-15116859:+		ET,MaxEntScan
chr17	62273176	62273383	+	chr17:62273176-62273383:+		MaxEntScan
chr17	71850701	71850825	+	chr17:71850701-71850825:+		MaxEntScan
chr17	39600252	39600433	+	chr17:39600252-39600433:+		MaxEntScan
chr17	61015830	61015902	+	chr17:61015830-61015902:+		ET,MaxEntScan
chr17	44872189	44872418	+	chr17:44872189-44872418:+		MaxEntScan
chr17	77926562	77926652	+	chr17:77926562-77926652:+		ET
chr17	10922952	10923160	+	chr17:10922952-10923160:+		MaxEntScan
chr17	45004560	45004712	+	chr17:45004560-45004712:+		MaxEntScan
chr17	35998138	35998263	+	chr17:35998138-35998263:+		ET,MaxEntScan
chr17	52966688	52966824	+	chr17:52966688-52966824:+		MaxEntScan
chr17	47815695	47815874	+	chr17:47815695-47815874:+		MaxEntScan
chr17	71401729	71401834	+	chr17:71401729-71401834:+		ET
chr17	82720250	82720364	+	chr17:82720250-82720364:+		ET,MaxEntScan
chr17	36127756	36127869	+	chr17:36127756-36127869:+		ET,MaxEntScan
chr17	60416623	60416810	+	chr17:60416623-60416810:+		MaxEntScan
chr17	22712141	22712251	+	chr17:22712141-22712251:+		MaxEntScan
chr17	18903046	18903254	+	chr17:18903046-18903254:+		MaxEntScan
chr17	70588589	70588672	+	chr17:70588589-70588672:+		MaxEntScan
chr17	6137291	6137368	+	chr17:6137291-6137368:+		ET,MaxEntScan
chr17	8940656	8940839	+	chr17:8940656-8940839:+		MaxEntScan
chr17	11263605	11263685	+	chr17:11263605-11263685:+		MaxEntScan
chr17	44030622	44030776	+	chr17:44030622-44030776:+		MaxEntScan
chr17	72129887	72129998	+	chr17:72129887-72129998:+		MaxEntScan
chr17	34469804	34469924	+	chr17:34469804-34469924:+		MaxEntScan
chr17	73574092	73574282	+	chr17:73574092-73574282:+		MaxEntScan
chr17	79914432	79914613	+	chr17:79914432-79914613:+		MaxEntScan
chr17	34991755	34991838	+	chr17:34991755-34991838:+		SpliceAI,MaxEntScan
chr17	66587177	66587273	+	chr17:66587177-66587273:+		MaxEntScan
chr17	67868016	67868211	+	chr17:67868016-67868211:+		MaxEntScan
chr17	81117606	81117765	+	chr17:81117606-81117765:+		MaxEntScan
chr17	18519159	18519278	+	chr17:18519159-18519278:+		MaxEntScan
[truncated: 103,795 more rows]
