# Supplementary material for: The human genome contains over a million autonomous exons
Source: Genome Res. 2023 Nov;33(11):1865–78. doi: 10.1101/gr.277792.123 (PMC10760453; doi:10.1101/gr.277792.123)
Supplement: Supplement 2 [file Supplemental_data.zip › data_zip/5B.txt]

category	median	stddev	offset_median	offset_stddev
ET_only	27.998280631243656	7.577689480548723	21.186317467813147	7.840190828894694
SAI_only	29.906876615107485	8.501210445949486	20.229646206845427	8.253485723502
MES_only	18.507141880894824	7.14726960870295	18.997206289570943	7.331401301254477
annotated	28.13887659809233	8.759035256871773	18.72206233904605	8.713008083310699
