# Supplementary material for: The human genome contains over a million autonomous exons
Source: Genome Res. 2023 Nov;33(11):1865–78. doi: 10.1101/gr.277792.123 (PMC10760453; doi:10.1101/gr.277792.123)
Supplement: Supplement 2 [file Supplemental_data.zip › data_zip/5C.txt]

genomeic_category	mRNA	Intronic	Intergenic	Antisense
annotated	1.0	0.0	0.0	0.0
ET	0.2742417383431417	0.17175192394748756	0.24187415119963784	0.3121321865097329
SpliceAI	0.6594558725945587	0.11877903118779032	0.09807564698075646	0.1236894492368945
MaxEntScan	0.10270879102496905	0.3168025337065495	0.28389334344436884	0.2965953318241126
