# Supplementary material for: The human genome contains over a million autonomous exons
Source: Genome Res. 2023 Nov;33(11):1865–78. doi: 10.1101/gr.277792.123 (PMC10760453; doi:10.1101/gr.277792.123)
Supplement: Supplement 2 [file Supplemental_data.zip › data_zip/S4B.txt]

ET_read_count	PSI
5525.0	0.9916666666666667
4947.0	0.9986666666666667
35187.0	0.9503333333333334
5051.0	1.0
18515.0	1.0
3277.0	0.9943333333333334
24244.0	1.0
3597.0	0.9979999999999999
1964.0	1.0
3008.0	1.0
13621.0	1.0
10263.0	0.9926666666666666
55629.0	0.9973333333333333
1338.0	0.997
4633.0	1.0
403.0	0.9896666666666666
28944.0	1.0
5384.0	1.0
6954.0	0.9860000000000001
14252.0	0.9876666666666667
4369.0	0.9916666666666667
8245.0	0.9936666666666666
490.0	0.9943333333333334
4109.0	0.9793333333333333
891.0	0.7973333333333334
1944.0	1.0
10054.0	0.9983333333333334
151.0	1.0
19254.0	0.9986666666666667
11624.0	0.8913333333333333
3733.0	1.0
6570.0	0.9693333333333333
3063.0	0.98
995.0	0.7503333333333333
701.0	0.9986666666666667
13953.0	1.0
15285.0	0.8490000000000001
28856.0	1.0
36401.0	0.9926666666666666
14028.0	0.991
468.0	0.012666666666666666
31231.0	0.9783333333333334
17197.0	0.9943333333333334
46274.0	1.0
40327.0	0.9903333333333334
523.0	0.7276666666666666
30293.0	0.9913333333333334
16746.0	1.0
26529.0	1.0
14267.0	0.9966666666666667
25504.0	1.0
2415.0	0.992
3553.0	0.03
14372.0	1.0
1307.0	0.9946666666666667
2757.0	1.0
764.0	0.9873333333333333
7637.0	1.0
2489.0	0.8366666666666666
29707.0	0.9943333333333334
358.0	1.0
7867.0	0.968
2280.0	1.0
9160.0	1.0
10120.0	1.0
1627.0	1.0
17209.0	0.9860000000000001
4593.0	0.8039999999999999
1957.0	0.8826666666666667
3088.0	0.995
12468.0	1.0
1046.0	1.0
1106.0	0.9953333333333333
649.0	1.0
432.0	0.9966666666666667
1813.0	0.03333333333333333
6210.0	0.9873333333333333
103.0	1.0
5153.0	0.9883333333333333
213.0	0.988
518.0	0.8623333333333334
4925.0	0.9953333333333333
4037.0	0.13833333333333334
5967.0	0.9976666666666666
22490.0	0.9856666666666666
6809.0	0.9873333333333333
17273.0	1.0
1049.0	0.8366666666666666
18626.0	0.9946666666666667
1601.0	1.0
846.0	1.0
942.0	0.9953333333333333
9767.0	1.0
1571.0	1.0
3223.0	1.0
646.0	1.0
374.0	1.0
161.0	1.0
1030.0	0.9866666666666667
10526.0	0.992
4902.0	0.9940000000000001
18321.0	1.0
61648.0	1.0
21153.0	0.9943333333333334
10153.0	0.999
96362.0	1.0
20856.0	1.0
697.0	0.9983333333333334
413.0	0.9983333333333334
383.0	1.0
58514.0	0.9973333333333333
22337.0	0.9966666666666667
1115.0	0.9983333333333334
3457.0	0.9893333333333333
34666.0	0.9946666666666667
30059.0	0.993
18863.0	0.972
6819.0	0.9923333333333333
25308.0	0.9500000000000001
66661.0	1.0
105640.0	0.9899999999999999
17386.0	1.0
12652.0	0.9716666666666667
2068.0	0.9706666666666667
2216.0	0.919
9477.0	0.9979999999999999
42279.0	0.9956666666666667
2228.0	0.9886666666666667
4107.0	0.9943333333333334
7241.0	0.9906666666666667
27121.0	1.0
48894.0	1.0
35219.0	0.9943333333333334
24120.0	0.911
11655.0	0.8843333333333333
23021.0	1.0
2154.0	0.9933333333333333
1542.0	0.9863333333333334
41325.0	0.9146666666666666
39346.0	1.0
26988.0	0.9713333333333334
11732.0	0.9470000000000001
84988.0	0.9916666666666667
31670.0	0.9916666666666667
28833.0	1.0
9424.0	0.9979999999999999
16275.0	0.9976666666666666
23375.0	0.9786666666666667
93126.0	1.0
16092.0	1.0
3262.0	0.8363333333333333
2533.0	0.9979999999999999
23692.0	1.0
26988.0	0.16466666666666666
6484.0	0.9940000000000001
13947.0	0.992
24812.0	0.9933333333333333
3304.0	1.0
6202.0	1.0
3148.0	0.8210000000000001
747.0	0.997
17851.0	1.0
15055.0	0.999
13840.0	1.0
6178.0	0.9996666666666667
1350.0	0.9923333333333334
17298.0	0.9973333333333333
33114.0	1.0
2286.0	0.9383333333333334
48194.0	0.9966666666666667
2936.0	0.9976666666666666
15077.0	0.988
16343.0	0.9906666666666667
1349.0	0.9979999999999999
67107.0	0.9976666666666666
81211.0	1.0
24414.0	0.999
43158.0	1.0
3728.0	1.0
365.0	0.9986666666666667
20910.0	1.0
81916.0	1.0
51945.0	0.999
59448.0	1.0
14813.0	0.9993333333333334
12759.0	0.9983333333333334
63391.0	0.999
1978.0	0.9936666666666666
885.0	0.9620000000000001
15895.0	0.9976666666666666
2354.0	0.9940000000000001
8765.0	1.0
371.0	0.955
1472.0	1.0
9506.0	0.8626666666666667
5084.0	0.7013333333333334
12302.0	0.9903333333333334
115.0	0.9700000000000001
641.0	0.9899999999999999
783.0	0.9963333333333333
3635.0	0.9856666666666666
9185.0	0.993
1715.0	0.9516666666666667
3563.0	0.996
4116.0	0.8483333333333333
26634.0	1.0
7175.0	0.9456666666666665
23355.0	0.9466666666666667
1796.0	0.9826666666666667
2268.0	0.952
55344.0	0.9736666666666668
6250.0	0.968
10837.0	0.9896666666666666
15737.0	0.9860000000000001
179.0	0.9963333333333333
28770.0	0.987
19095.0	0.987
5489.0	0.8530000000000001
9323.0	1.0
944.0	0.021666666666666667
25362.0	0.9313333333333333
19344.0	1.0
37980.0	0.9946666666666667
5562.0	0.993
25161.0	1.0
4554.0	0.9620000000000001
19629.0	0.7083333333333334
70998.0	0.8813333333333334
62691.0	0.9556666666666667
24783.0	0.9743333333333334
76312.0	0.996
2262.0	1.0
4730.0	1.0
13516.0	0.9973333333333333
104.0	0.9969999999999999
26722.0	0.9993333333333334
10104.0	0.9900000000000001
1716.0	0.8846666666666666
16857.0	0.9933333333333333
109916.0	1.0
2547.0	0.9616666666666666
4802.0	0.9976666666666666
294.0	1.0
25086.0	0.9873333333333333
204.0	0.9696666666666666
10260.0	0.993
40592.0	1.0
42686.0	0.9979999999999999
25038.0	1.0
233.0	0.9776666666666666
25926.0	1.0
26785.0	0.9940000000000001
1275.0	0.9956666666666667
7033.0	0.8813333333333334
3340.0	0.9896666666666666
4543.0	0.8986666666666666
130.0	0.22766666666666668
107.0	0.007666666666666666
27646.0	0.9886666666666667
5995.0	0.9896666666666668
41476.0	0.9996666666666667
26176.0	0.9973333333333333
14233.0	0.945
22689.0	1.0
513.0	0.7799999999999999
1244.0	0.987
11306.0	0.9496666666666665
16908.0	1.0
18011.0	0.9993333333333334
3608.0	1.0
1487.0	1.0
4601.0	1.0
9878.0	1.0
45706.0	0.2946666666666667
8590.0	1.0
532.0	0.018000000000000002
24232.0	1.0
9531.0	1.0
2242.0	1.0
9295.0	0.999
120.0	1.0
107069.0	0.9983333333333334
6389.0	1.0
47648.0	0.9993333333333334
8956.0	0.965
5175.0	0.9966666666666667
502.0	0.9983333333333334
11037.0	1.0
23340.0	1.0
26071.0	0.47900000000000004
41060.0	1.0
6029.0	0.98
2866.0	0.05566666666666667
37614.0	1.0
5618.0	1.0
67760.0	1.0
3213.0	0.9663333333333334
27111.0	0.9633333333333334
25224.0	1.0
17654.0	0.488
21974.0	0.9793333333333333
552.0	0.5216666666666666
32738.0	1.0
1682.0	0.9940000000000001
5218.0	0.9513333333333334
5043.0	0.9940000000000001
29395.0	0.9946666666666667
35781.0	1.0
16576.0	0.957
410.0	0.7386666666666667
1431.0	1.0
6250.0	1.0
1238.0	0.9193333333333333
14486.0	0.9896666666666666
6019.0	1.0
23883.0	1.0
238.0	0.9089999999999999
363.0	0.9603333333333334
173.0	1.0
1210.0	0.9746666666666667
4667.0	1.0
29624.0	0.8923333333333333
20719.0	1.0
571.0	1.0
6789.0	1.0
486.0	0.018666666666666668
43533.0	0.7493333333333333
1663.0	0.5123333333333333
1967.0	0.7473333333333333
13118.0	1.0
39281.0	0.891
605.0	0.8783333333333333
5220.0	0.9696666666666666
1836.0	0.9723333333333333
4383.0	0.88
11682.0	0.9616666666666666
219.0	0.7193333333333333
573.0	0.7616666666666667
642.0	0.6086666666666667
5479.0	1.0
446.0	0.999
12471.0	0.9966666666666667
43164.0	1.0
1477.0	0.9933333333333333
4200.0	0.971
4075.0	0.987
5522.0	1.0
25167.0	0.9540000000000001
1149.0	0.926
21805.0	0.9756666666666666
1934.0	1.0
4023.0	0.9973333333333333
5225.0	0.9633333333333334
24278.0	0.9986666666666667
27507.0	0.9893333333333333
1757.0	0.9966666666666667
8634.0	0.9936666666666666
1367.0	1.0
217.0	0.8913333333333333
7899.0	0.8103333333333333
2089.0	0.6666666666666666
7119.0	0.9853333333333333
11745.0	1.0
10463.0	0.8636666666666667
6371.0	0.8233333333333334
15695.0	1.0
9031.0	0.9119999999999999
6639.0	0.9940000000000001
13283.0	0.9973333333333333
3619.0	0.8726666666666666
18570.0	0.8370000000000001
14346.0	1.0
9896.0	0.054
2393.0	0.9816666666666666
5418.0	0.04733333333333334
5868.0	0.9663333333333334
12579.0	1.0
45839.0	0.9326666666666666
2060.0	1.0
7939.0	0.8776666666666667
20705.0	0.9906666666666667
347.0	0.9756666666666667
12464.0	0.9846666666666666
20985.0	1.0
26666.0	1.0
6901.0	0.9346666666666666
188.0	0.9550000000000001
18264.0	0.9933333333333333
2184.0	1.0
52509.0	0.995
40657.0	1.0
16816.0	0.9963333333333333
46037.0	0.9666666666666667
23719.0	0.9966666666666667
36816.0	1.0
26401.0	0.9256666666666667
170308.0	1.0
1373.0	0.8959999999999999
29722.0	1.0
7062.0	0.9133333333333334
3705.0	1.0
2623.0	0.9423333333333334
6473.0	0.9033333333333333
15367.0	1.0
2464.0	0.9813333333333333
62574.0	0.9903333333333334
47548.0	1.0
3562.0	1.0
4051.0	1.0
10546.0	0.9803333333333333
2281.0	1.0
27981.0	1.0
27406.0	0.9866666666666667
5837.0	1.0
2365.0	0.9956666666666667
6633.0	0.9950000000000001
27582.0	0.9973333333333333
2695.0	1.0
884.0	0.9673333333333334
21630.0	0.9773333333333333
34693.0	0.992
10060.0	0.988
29598.0	0.9976666666666666
65802.0	1.0
26901.0	0.9976666666666666
15785.0	1.0
294.0	0.9976666666666666
26437.0	1.0
112.0	1.0
771.0	1.0
1804.0	1.0
216.0	1.0
3066.0	1.0
319.0	0.9876666666666667
536.0	0.976
1455.0	0.9983333333333334
2275.0	0.997
36929.0	1.0
35337.0	0.9183333333333333
12867.0	0.30666666666666664
314.0	0.9033333333333333
40222.0	1.0
937.0	1.0
48344.0	0.9913333333333334
4114.0	0.976
2293.0	1.0
73753.0	0.884
28134.0	0.8886666666666666
4059.0	0.9956666666666667
86170.0	0.9913333333333334
36433.0	1.0
6793.0	0.9973333333333333
12792.0	0.995
954.0	0.9536666666666666
3239.0	0.996
24084.0	1.0
10092.0	0.9953333333333333
4750.0	0.9956666666666667
34450.0	0.9726666666666667
8832.0	0.6966666666666667
5448.0	0.8850000000000001
44136.0	0.9826666666666667
34605.0	1.0
3064.0	0.9790000000000001
8637.0	0.9683333333333333
36518.0	0.883
9534.0	0.9103333333333334
7555.0	1.0
48380.0	0.9623333333333334
409.0	0.9963333333333333
28722.0	0.9513333333333334
12095.0	0.9956666666666667
57206.0	0.9916666666666667
16303.0	1.0
16730.0	0.9646666666666667
20143.0	0.8849999999999999
5205.0	0.981
11075.0	1.0
918.0	1.0
8984.0	0.9836666666666667
1480.0	1.0
3200.0	0.9956666666666667
37405.0	0.9753333333333334
371.0	0.9979999999999999
8918.0	0.9466666666666667
444.0	0.9416666666666668
13032.0	0.637
576.0	0.028333333333333335
45008.0	0.743
2087.0	1.0
5342.0	0.20099999999999998
27647.0	1.0
655.0	0.07966666666666668
19976.0	0.6546666666666666
42696.0	0.777
17695.0	0.6853333333333333
1889.0	0.79
24579.0	0.15333333333333332
8832.0	0.9470000000000001
462.0	0.11733333333333335
7041.0	0.9899999999999999
1217.0	0.0
3944.0	0.6666666666666666
1349.0	0.9979999999999999
58791.0	0.9979999999999999
319.0	0.895
24744.0	0.996
1076.0	0.9973333333333333
23148.0	1.0
416.0	1.0
4258.0	0.98
969.0	1.0
25838.0	1.0
1549.0	0.991
506.0	0.9976666666666666
340.0	1.0
48821.0	0.9979999999999999
238.0	0.9483333333333333
810.0	0.9916666666666667
97734.0	0.906
5784.0	0.9453333333333332
30988.0	0.9916666666666667
1532.0	0.7919999999999999
42227.0	1.0
10093.0	0.997
16267.0	0.8016666666666667
21354.0	0.9616666666666666
20476.0	1.0
376.0	0.9923333333333333
1895.0	0.926
257.0	0.9696666666666666
4629.0	1.0
12095.0	0.9853333333333333
6327.0	0.9713333333333334
13561.0	0.8516666666666667
1026.0	0.298
990.0	1.0
5150.0	0.973
38725.0	0.9753333333333333
9948.0	0.984
2294.0	0.03266666666666667
121.0	0.7293333333333334
129.0	0.949
7626.0	0.9323333333333333
17189.0	0.9766666666666667
2462.0	1.0
7409.0	1.0
3863.0	0.9446666666666667
106.0	0.9776666666666666
4696.0	1.0
804.0	0.9986666666666667
1022.0	1.0
346.0	0.9973333333333333
7467.0	1.0
9888.0	1.0
23798.0	0.9976666666666666
2111.0	1.0
1043.0	1.0
1366.0	1.0
46347.0	0.9009999999999999
21952.0	0.9896666666666666
1762.0	0.995
7659.0	0.8623333333333333
2879.0	0.9943333333333334
23418.0	0.985
119.0	1.0
376.0	0.9563333333333333
10379.0	0.9883333333333333
8057.0	1.0
391.0	1.0
1537.0	0.9936666666666666
1113.0	0.9883333333333333
529.0	0.9353333333333333
4714.0	0.9743333333333334
161.0	0.9903333333333334
3694.0	1.0
506.0	0.8729999999999999
25717.0	0.9943333333333332
13392.0	1.0
5120.0	0.9983333333333334
19310.0	1.0
717.0	1.0
669.0	0.9966666666666667
493.0	0.9983333333333334
3215.0	0.8843333333333333
29212.0	1.0
1462.0	0.8473333333333333
859.0	0.9819999999999999
232.0	1.0
3252.0	1.0
40373.0	0.9696666666666666
10603.0	1.0
254.0	0.8076666666666666
11684.0	1.0
7032.0	0.876
274.0	0.9860000000000001
2487.0	0.934
11440.0	1.0
455.0	1.0
28456.0	1.0
8490.0	0.9993333333333334
2677.0	0.9963333333333333
2179.0	0.6829999999999999
24791.0	0.5286666666666666
4539.0	0.9996666666666667
10695.0	0.9996666666666667
152.0	0.9979999999999999
8195.0	0.944
1021.0	0.5776666666666667
10020.0	0.9470000000000001
13991.0	1.0
1063.0	1.0
1840.0	0.9986666666666667
21175.0	1.0
596.0	1.0
4982.0	0.981
95846.0	0.9916666666666667
13145.0	0.9966666666666667
2874.0	1.0
10067.0	1.0
11018.0	1.0
39531.0	0.9819999999999999
1187.0	0.991
791.0	0.9363333333333334
24298.0	0.9369999999999999
26336.0	0.9993333333333334
4423.0	0.9996666666666667
1081.0	0.999
33914.0	1.0
90279.0	1.0
30338.0	0.9913333333333334
13221.0	0.9876666666666667
5191.0	0.985
104.0	0.36233333333333334
6667.0	1.0
1659.0	1.0
118.0	0.9500000000000001
2193.0	0.9853333333333333
498.0	1.0
5902.0	0.8706666666666667
8426.0	0.9863333333333334
42578.0	1.0
836.0	0.9373333333333335
11009.0	0.661
36058.0	1.0
37200.0	0.9683333333333334
54357.0	0.9976666666666666
35662.0	0.9976666666666666
6020.0	0.9916666666666667
1199.0	0.995
1545.0	0.9973333333333333
24401.0	0.9993333333333334
200.0	0.9953333333333333
4859.0	0.9943333333333334
12870.0	0.9786666666666667
22853.0	1.0
40507.0	0.739
4408.0	0.961
3033.0	0.9956666666666667
209.0	0.9860000000000001
3294.0	0.985
20910.0	0.9896666666666666
23027.0	0.9946666666666667
11054.0	0.9913333333333334
4083.0	0.991
314.0	0.066
2471.0	0.9460000000000001
410.0	0.171
27136.0	1.0
37888.0	0.9580000000000001
1410.0	0.9843333333333333
8742.0	1.0
156.0	1.0
4371.0	1.0
22580.0	1.0
8415.0	1.0
11158.0	0.9540000000000001
2319.0	0.9826666666666667
9250.0	0.9940000000000001
35382.0	0.9803333333333333
2488.0	1.0
57520.0	0.9636666666666667
25908.0	0.983
32902.0	0.9793333333333333
22378.0	0.9853333333333333
2144.0	0.7833333333333333
3709.0	0.9066666666666667
1255.0	0.999
2316.0	1.0
4231.0	0.9956666666666667
461.0	0.9923333333333333
411.0	1.0
1417.0	1.0
6070.0	1.0
103.0	0.9706666666666667
112.0	0.8103333333333333
3656.0	0.7216666666666667
11476.0	0.9763333333333333
6279.0	0.9086666666666666
44141.0	0.9753333333333334
24000.0	0.9933333333333333
2129.0	0.9039999999999999
13224.0	0.9856666666666666
7296.0	0.9926666666666666
19071.0	0.9973333333333333
9499.0	1.0
1596.0	0.9943333333333334
5890.0	1.0
19580.0	0.995
15332.0	0.9926666666666666
38159.0	1.0
308.0	1.0
4018.0	0.9886666666666667
13745.0	0.9979999999999999
1000.0	0.9550000000000001
1182.0	1.0
1806.0	0.5579999999999999
31973.0	0.9390000000000001
5703.0	1.0
144.0	0.866
2763.0	0.9903333333333334
133.0	1.0
110.0	0.9780000000000001
1701.0	1.0
5948.0	0.9966666666666667
21841.0	0.9903333333333334
3468.0	0.9803333333333333
26823.0	0.987
25826.0	1.0
1970.0	0.9966666666666667
4247.0	0.9983333333333334
9129.0	0.9979999999999999
47049.0	0.9946666666666667
15283.0	0.9950000000000001
1498.0	0.9926666666666666
5051.0	1.0
36367.0	0.963
1990.0	0.9883333333333333
384.0	0.9926666666666666
61536.0	0.9876666666666667
4138.0	1.0
22569.0	0.9236666666666666
1034.0	0.9663333333333334
85322.0	0.9973333333333333
79321.0	1.0
637.0	1.0
14113.0	0.9923333333333333
1976.0	1.0
320.0	0.9953333333333333
1042.0	0.9873333333333333
11235.0	1.0
6912.0	0.9843333333333334
5491.0	0.9983333333333334
6770.0	1.0
2654.0	0.989
8216.0	0.999
19648.0	0.9996666666666667
5529.0	0.6666666666666666
176.0	0.8130000000000001
143.0	0.03933333333333333
12990.0	1.0
11803.0	0.8926666666666666
66431.0	1.0
12776.0	1.0
10599.0	0.9329999999999999
2988.0	0.9873333333333334
43156.0	1.0
3538.0	1.0
61615.0	0.993
64216.0	0.9933333333333333
28748.0	0.769
16508.0	0.989
3161.0	0.9056666666666667
1379.0	0.8606666666666666
419.0	0.8086666666666668
1185.0	0.14733333333333334
167.0	0.03966666666666666
19095.0	0.9616666666666666
2714.0	1.0
9188.0	0.5386666666666666
2387.0	0.9936666666666666
4288.0	0.502
6508.0	0.9780000000000001
3257.0	1.0
3600.0	0.8883333333333333
2779.0	1.0
30474.0	1.0
8541.0	0.9580000000000001
23452.0	1.0
6691.0	0.9343333333333333
6491.0	0.996
705.0	0.991
8715.0	0.9403333333333332
4477.0	0.997
724.0	1.0
2189.0	0.9993333333333334
116127.0	0.9966666666666667
11325.0	0.996
25870.0	1.0
61564.0	0.9923333333333333
26051.0	0.8170000000000001
4381.0	1.0
3017.0	0.9926666666666666
2799.0	0.9973333333333333
68223.0	0.993
4281.0	0.9703333333333334
105.0	0.9766666666666666
2572.0	0.9243333333333332
690.0	0.9143333333333333
178.0	0.9166666666666666
30884.0	1.0
1599.0	0.981
1623.0	0.8753333333333334
26625.0	0.9806666666666667
263.0	1.0
209.0	1.0
20796.0	0.9733333333333333
4424.0	0.9973333333333333
858.0	0.9373333333333332
3647.0	0.996
3105.0	0.9523333333333334
7259.0	0.9916666666666667
5104.0	0.989
5625.0	0.9976666666666666
18593.0	0.9966666666666667
1408.0	1.0
412.0	0.9983333333333334
325.0	0.9953333333333333
20462.0	0.9940000000000001
29994.0	0.9860000000000001
947.0	0.9973333333333333
35707.0	0.992
52762.0	0.995
1916.0	0.9943333333333334
1195.0	0.9583333333333334
5937.0	0.9873333333333333
7324.0	0.9906666666666667
14012.0	0.965
334.0	0.8486666666666666
239.0	0.8083333333333332
2930.0	1.0
3959.0	1.0
15657.0	1.0
10058.0	0.9863333333333332
2869.0	0.989
11975.0	1.0
19597.0	1.0
253.0	0.894
1960.0	0.997
74623.0	0.9966666666666667
723.0	0.9886666666666667
825.0	1.0
320.0	0.9953333333333333
7571.0	0.992
6463.0	0.9543333333333334
36004.0	1.0
3644.0	1.0
5917.0	0.9983333333333334
829.0	0.9673333333333334
7901.0	1.0
233.0	0.28800000000000003
67023.0	1.0
2747.0	0.9986666666666667
4970.0	0.98
16646.0	1.0
8138.0	0.9013333333333332
16006.0	0.9223333333333333
15252.0	1.0
13801.0	0.9883333333333333
9293.0	1.0
24428.0	1.0
1494.0	0.9783333333333334
6703.0	0.9620000000000001
9878.0	0.9716666666666667
6114.0	0.8796666666666667
2973.0	0.9739999999999999
381.0	0.03166666666666667
12192.0	1.0
2464.0	0.988
2224.0	1.0
157.0	0.033999999999999996
9446.0	0.975
109.0	1.0
22852.0	1.0
890.0	1.0
444.0	0.997
10662.0	0.2786666666666667
9659.0	1.0
4686.0	0.9866666666666667
28048.0	0.9966666666666667
48977.0	0.9773333333333333
10502.0	0.9833333333333334
468.0	1.0
9549.0	1.0
293.0	0.9903333333333334
16886.0	1.0
2419.0	1.0
982.0	1.0
4936.0	0.22066666666666668
64339.0	0.9916666666666667
14376.0	0.9973333333333333
47626.0	0.9936666666666666
39253.0	1.0
39928.0	1.0
328.0	0.9946666666666667
24610.0	0.9950000000000001
4177.0	0.9986666666666667
1869.0	0.9976666666666666
8512.0	0.935
85418.0	1.0
2028.0	0.9676666666666667
54863.0	1.0
13064.0	0.96
1066.0	1.0
477.0	0.9926666666666666
34737.0	1.0
438.0	0.9773333333333333
35450.0	1.0
2912.0	0.9973333333333333
7901.0	1.0
739.0	1.0
1879.0	1.0
4720.0	0.9416666666666668
21728.0	1.0
72701.0	0.9973333333333333
38866.0	0.9873333333333333
17248.0	1.0
114210.0	0.9986666666666667
22432.0	0.9893333333333333
79700.0	0.9873333333333333
4407.0	1.0
6173.0	1.0
874.0	1.0
7581.0	0.972
4551.0	0.9956666666666667
234.0	0.9796666666666667
8093.0	0.9986666666666667
9915.0	1.0
7411.0	1.0
170.0	0.9723333333333333
216.0	0.988
1082.0	1.0
2779.0	1.0
10499.0	0.9926666666666666
32417.0	0.8856666666666667
2927.0	0.9976666666666666
1666.0	0.9793333333333333
9533.0	1.0
22160.0	0.9956666666666667
57568.0	1.0
10948.0	0.9940000000000001
7722.0	1.0
24452.0	0.9303333333333333
78176.0	1.0
8687.0	1.0
116.0	1.0
24060.0	1.0
14804.0	1.0
14909.0	0.9893333333333333
10385.0	0.9953333333333333
19925.0	1.0
798.0	1.0
43814.0	1.0
2554.0	0.9866666666666667
56850.0	1.0
2080.0	1.0
2214.0	0.968
3169.0	0.9373333333333332
83771.0	0.903
18654.0	1.0
14162.0	1.0
16075.0	0.9620000000000001
13059.0	0.9933333333333333
2075.0	0.9966666666666667
62987.0	1.0
52636.0	1.0
16100.0	1.0
238.0	0.9156666666666666
2276.0	0.9753333333333333
17173.0	0.9973333333333333
3125.0	0.9933333333333333
5008.0	0.9966666666666667
528.0	1.0
25082.0	0.9983333333333334
1604.0	1.0
4317.0	0.985
7909.0	1.0
537.0	0.9353333333333333
4002.0	0.41999999999999993
113.0	1.0
350.0	0.9790000000000001
271.0	0.9863333333333334
201.0	0.91
102.0	0.9933333333333333
13255.0	1.0
13334.0	0.9923333333333333
119552.0	0.5613333333333334
568.0	1.0
1430.0	0.988
15568.0	1.0
199.0	0.9853333333333333
1441.0	0.9686666666666666
2286.0	0.9666666666666667
21886.0	0.9906666666666667
118776.0	0.993
2690.0	1.0
3562.0	1.0
11966.0	0.9903333333333334
143.0	0.953
364.0	1.0
570.0	0.9963333333333333
1631.0	0.9973333333333333
2492.0	0.9986666666666667
293.0	0.655
21441.0	0.8493333333333334
7280.0	0.9106666666666667
13497.0	0.9363333333333334
52369.0	0.957
19086.0	0.93
53118.0	1.0
163.0	0.9956666666666667
16656.0	0.9946666666666667
567.0	0.9813333333333333
5276.0	0.9903333333333334
18884.0	0.9773333333333333
8987.0	0.989
2908.0	0.05466666666666667
43376.0	0.993
2436.0	0.9983333333333334
22859.0	0.999
2805.0	1.0
984.0	1.0
554.0	1.0
19958.0	0.9723333333333333
1318.0	0.9706666666666667
326.0	0.9796666666666667
6506.0	0.9576666666666668
5718.0	0.9966666666666667
2859.0	0.9673333333333334
1596.0	0.9963333333333333
25797.0	0.999
6396.0	1.0
7145.0	1.0
6400.0	0.9766666666666666
13571.0	0.9979999999999999
24093.0	0.995
481.0	0.9936666666666666
4177.0	0.9979999999999999
5933.0	0.9903333333333334
2543.0	0.999
9371.0	1.0
15441.0	1.0
39884.0	0.9953333333333333
59042.0	0.9936666666666666
1276.0	0.9933333333333333
5706.0	1.0
819.0	0.9983333333333334
1840.0	0.9963333333333333
15564.0	1.0
291.0	1.0
367.0	0.9396666666666667
2877.0	0.9656666666666668
651.0	0.959
774.0	0.9
19554.0	0.9963333333333333
320.0	0.9873333333333333
5402.0	0.9746666666666667
209.0	0.4683333333333333
114.0	0.9339999999999998
9610.0	0.993
468.0	0.9620000000000001
4680.0	0.996
595.0	0.3973333333333333
63658.0	0.8953333333333333
743.0	0.9119999999999999
119.0	1.0
1186.0	0.9973333333333333
5624.0	1.0
208.0	0.9916666666666667
595.0	0.9933333333333333
132.0	0.953
10237.0	1.0
20361.0	0.9926666666666666
4168.0	0.985
14604.0	1.0
10320.0	0.04833333333333334
1376.0	0.5733333333333334
28167.0	1.0
6466.0	1.0
13027.0	1.0
68491.0	1.0
12032.0	0.9973333333333333
67587.0	1.0
80231.0	1.0
23983.0	1.0
1773.0	1.0
2029.0	0.09533333333333333
200.0	0.012333333333333333
4228.0	0.997
3984.0	0.9893333333333333
65395.0	0.995
4819.0	0.989
13049.0	1.0
1331.0	0.9973333333333333
24377.0	1.0
279.0	1.0
287.0	0.24333333333333332
1095.0	0.9853333333333333
5649.0	0.9983333333333334
19623.0	1.0
312.0	0.9939999999999999
6284.0	0.84
31098.0	1.0
34962.0	1.0
3416.0	0.9983333333333334
30921.0	0.996
68595.0	0.9986666666666667
207.0	0.899
3673.0	1.0
794.0	1.0
13694.0	1.0
5708.0	0.9480000000000001
13599.0	0.999
20249.0	0.964
10695.0	1.0
7274.0	0.9993333333333334
4892.0	1.0
58405.0	1.0
42679.0	0.9206666666666666
7904.0	0.9893333333333333
556.0	0.992
14625.0	1.0
12234.0	0.9826666666666667
5553.0	0.9933333333333333
38336.0	1.0
12575.0	0.9903333333333334
3716.0	0.9876666666666667
72387.0	0.9906666666666667
1433.0	0.9626666666666667
21669.0	1.0
6128.0	1.0
30857.0	1.0
40735.0	1.0
9702.0	1.0
1407.0	0.9923333333333333
6097.0	0.956
87192.0	0.9983333333333334
22223.0	0.9986666666666667
13225.0	0.9986666666666667
33371.0	0.9993333333333334
17081.0	0.9993333333333334
38697.0	1.0
84542.0	0.993
2826.0	0.9976666666666666
304.0	0.993
3907.0	1.0
8818.0	0.9983333333333334
9662.0	0.9933333333333333
9491.0	0.9973333333333333
31718.0	0.985
164.0	0.984
5357.0	1.0
1883.0	0.17966666666666664
7132.0	0.9933333333333333
4335.0	1.0
1736.0	0.32266666666666666
15252.0	0.9633333333333334
12426.0	1.0
4317.0	0.8790000000000001
3010.0	0.9816666666666666
406.0	0.8876666666666667
3067.0	0.759
14120.0	0.5046666666666667
10527.0	0.9533333333333333
7267.0	0.9596666666666667
207.0	1.0
89113.0	1.0
185.0	0.834
310.0	0.5563333333333333
71303.0	0.992
10704.0	1.0
52187.0	0.967
24047.0	1.0
6126.0	1.0
4584.0	1.0
295.0	0.9836666666666667
187.0	0.9606666666666667
1197.0	0.9873333333333333
985.0	1.0
2067.0	1.0
8626.0	1.0
722.0	1.0
318.0	1.0
19955.0	0.9903333333333334
6556.0	0.9776666666666666
44518.0	1.0
59615.0	1.0
16883.0	1.0
125138.0	0.9453333333333332
436.0	0.9433333333333334
8534.0	1.0
242.0	0.9739999999999999
14582.0	1.0
4279.0	0.963
10949.0	0.9956666666666667
7421.0	0.888
4060.0	0.9763333333333334
9322.0	1.0
352.0	1.0
1018.0	0.992
5849.0	0.9993333333333334
27343.0	0.9939999999999999
7807.0	0.999
17342.0	1.0
6020.0	0.9940000000000001
29929.0	0.9899999999999999
82146.0	0.9976666666666666
11113.0	0.996
128538.0	1.0
14189.0	0.9266666666666667
10730.0	1.0
60811.0	0.9106666666666667
54009.0	1.0
35328.0	0.7396666666666668
917.0	1.0
47471.0	1.0
19228.0	1.0
6905.0	0.9676666666666667
7501.0	0.9983333333333334
1152.0	0.9926666666666666
6102.0	1.0
3962.0	0.9983333333333334
2315.0	1.0
1843.0	1.0
8439.0	1.0
45126.0	0.9896666666666666
7311.0	0.9953333333333333
375.0	0.9886666666666667
7931.0	0.984
150.0	0.03566666666666667
7489.0	1.0
4752.0	1.0
23241.0	0.9973333333333333
10411.0	0.9706666666666667
16694.0	0.9866666666666667
35252.0	0.9903333333333334
13006.0	0.9493333333333333
51000.0	1.0
139919.0	0.9963333333333333
3731.0	0.8856666666666667
73798.0	0.9896666666666666
13700.0	0.9966666666666667
2739.0	1.0
5323.0	1.0
405.0	0.9983333333333334
31274.0	0.9986666666666667
11631.0	0.9896666666666666
6464.0	0.9946666666666667
3203.0	0.9973333333333333
50837.0	0.9983333333333334
4746.0	0.985
1945.0	0.9963333333333333
814.0	0.8513333333333333
27148.0	0.9966666666666667
14000.0	0.9476666666666667
3588.0	0.9986666666666667
46283.0	1.0
32651.0	0.9903333333333334
329.0	1.0
21497.0	0.9886666666666667
3419.0	1.0
1679.0	1.0
3536.0	1.0
3285.0	1.0
46170.0	1.0
19405.0	0.9993333333333334
23110.0	1.0
235.0	1.0
39016.0	1.0
779.0	0.996
451.0	1.0
81505.0	1.0
438.0	0.9860000000000001
2427.0	0.15333333333333335
10400.0	1.0
10495.0	1.0
38312.0	1.0
18466.0	0.953
25892.0	0.9873333333333333
16845.0	0.9979999999999999
4154.0	1.0
3097.0	0.9846666666666666
919.0	0.9936666666666666
10343.0	1.0
925.0	0.9976666666666666
2273.0	0.9963333333333333
6621.0	0.9936666666666666
3180.0	1.0
44816.0	1.0
842.0	1.0
2864.0	0.9023333333333333
7277.0	1.0
5704.0	1.0
10514.0	0.9896666666666666
2170.0	1.0
1405.0	0.9933333333333333
2091.0	1.0
157.0	0.9873333333333333
45255.0	1.0
18089.0	0.9963333333333333
55353.0	0.9963333333333333
23627.0	1.0
4393.0	1.0
13189.0	0.9853333333333333
25338.0	1.0
28663.0	1.0
77728.0	1.0
137819.0	1.0
41706.0	1.0
19423.0	1.0
47942.0	1.0
2252.0	0.9866666666666667
205.0	0.9956666666666667
24983.0	0.992
8179.0	1.0
13156.0	1.0
60985.0	0.9979999999999999
124.0	1.0
3092.0	1.0
183.0	0.4026666666666667
512.0	0.9786666666666667
11096.0	0.9946666666666667
4308.0	0.995
1048.0	1.0
17065.0	0.9956666666666667
72936.0	1.0
10919.0	0.9933333333333333
640.0	1.0
266.0	1.0
6298.0	0.9986666666666667
13683.0	1.0
33121.0	1.0
11598.0	0.9903333333333334
9683.0	0.975
7929.0	0.9946666666666667
1380.0	1.0
1311.0	0.9796666666666667
1468.0	1.0
213.0	0.996
1773.0	1.0
71455.0	1.0
1695.0	1.0
292.0	0.991
42134.0	1.0
9100.0	0.9763333333333334
90157.0	0.9386666666666668
252.0	1.0
612.0	0.9806666666666667
3384.0	0.9803333333333333
1291.0	1.0
323.0	1.0
470.0	1.0
357.0	0.9516666666666667
204.0	0.9723333333333333
43711.0	0.9950000000000001
5737.0	1.0
161.0	0.9976666666666666
249.0	0.9636666666666667
392.0	1.0
922.0	0.9953333333333333
278.0	1.0
11936.0	1.0
5060.0	0.6666666666666666
2362.0	0.999
44854.0	0.997
35261.0	0.9836666666666667
5459.0	0.9979999999999999
79854.0	0.989
56256.0	0.997
5067.0	0.9923333333333333
12723.0	0.9846666666666666
79973.0	0.9966666666666667
793.0	0.9856666666666666
33718.0	1.0
6988.0	1.0
131.0	0.932
639.0	0.9893333333333333
2049.0	0.9946666666666667
63752.0	0.976
35907.0	1.0
1876.0	1.0
16373.0	1.0
885.0	0.9463333333333334
4547.0	1.0
14329.0	0.9963333333333333
1917.0	1.0
408.0	0.983
15005.0	1.0
152.0	0.9863333333333334
1935.0	0.8863333333333333
5745.0	0.9876666666666667
155.0	0.9826666666666667
15837.0	1.0
4436.0	1.0
3626.0	0.9940000000000001
20426.0	0.992
4867.0	0.9623333333333332
67125.0	0.9973333333333333
6194.0	1.0
21375.0	1.0
1795.0	1.0
4759.0	0.9673333333333334
333.0	0.979
4362.0	0.9453333333333335
4714.0	0.9976666666666666
49109.0	0.993
5440.0	0.5616666666666666
10258.0	0.9696666666666666
832.0	0.3973333333333333
180.0	0.102
8630.0	0.9903333333333334
4085.0	0.9983333333333334
1050.0	0.991
13885.0	0.9899999999999999
16621.0	0.9466666666666667
1227.0	0.8970000000000001
1796.0	1.0
17457.0	1.0
14090.0	0.9726666666666667
12894.0	1.0
5157.0	0.9836666666666667
8625.0	0.997
13974.0	0.9940000000000001
2106.0	0.997
18983.0	1.0
29222.0	0.9913333333333334
20504.0	0.9823333333333334
91487.0	0.9753333333333334
10909.0	0.996
7345.0	0.9903333333333334
2486.0	0.9456666666666665
12471.0	0.9866666666666667
11188.0	0.9896666666666666
4957.0	0.9963333333333333
20584.0	0.9966666666666667
11089.0	1.0
31483.0	1.0
2038.0	1.0
18670.0	0.9926666666666666
15603.0	1.0
25189.0	0.9976666666666666
60201.0	1.0
2896.0	1.0
19687.0	0.915
8793.0	0.9886666666666667
16546.0	0.9973333333333333
15041.0	0.9979999999999999
51911.0	1.0
3936.0	1.0
7339.0	1.0
1390.0	0.9953333333333333
19239.0	0.9796666666666667
426.0	0.9836666666666667
1679.0	0.9700000000000001
301.0	0.988
1835.0	0.45566666666666666
1509.0	1.0
33071.0	0.9790000000000001
44187.0	0.997
1737.0	0.991
2570.0	0.9923333333333333
252.0	0.9573333333333333
23917.0	0.9953333333333333
11667.0	1.0
333.0	0.9616666666666666
4134.0	0.9836666666666667
7867.0	0.98
13759.0	1.0
17267.0	0.968
5706.0	0.641
9547.0	1.0
11936.0	0.9886666666666667
36973.0	0.9876666666666667
1578.0	0.8756666666666666
15295.0	0.9523333333333334
13754.0	0.964
889.0	0.8476666666666667
727.0	0.4573333333333333
383.0	1.0
483.0	0.9406666666666667
80380.0	0.8603333333333333
13960.0	1.0
20831.0	0.984
181.0	1.0
3426.0	1.0
4943.0	0.9823333333333334
3801.0	0.7603333333333334
6792.0	1.0
820.0	0.9779999999999999
1203.0	0.9973333333333333
3026.0	1.0
21590.0	0.9833333333333334
12541.0	0.9046666666666666
1247.0	0.9956666666666667
47278.0	1.0
1680.0	0.983
2335.0	0.9790000000000001
4436.0	0.9656666666666668
8560.0	1.0
39548.0	0.991
18073.0	0.996
146.0	0.9923333333333333
11359.0	1.0
473.0	0.996
713.0	0.9966666666666667
8176.0	0.9380000000000001
1267.0	0.23566666666666666
5577.0	0.03666666666666667
550.0	0.9896666666666666
5552.0	0.006666666666666667
25872.0	0.9976666666666666
10660.0	1.0
9629.0	0.9966666666666667
13445.0	1.0
16565.0	0.8863333333333333
300.0	0.9660000000000001
6713.0	0.9873333333333333
35601.0	0.9956666666666667
4561.0	1.0
14197.0	0.9756666666666667
12377.0	0.9956666666666667
12401.0	0.989
31220.0	1.0
197.0	0.9683333333333334
587.0	0.9093333333333332
578.0	1.0
499.0	0.8489999999999999
18629.0	1.0
12140.0	0.9686666666666667
123.0	1.0
2699.0	0.952
678.0	1.0
2105.0	0.9933333333333333
27619.0	0.9853333333333333
4292.0	0.16233333333333333
5964.0	0.49700000000000005
4544.0	0.0
1466.0	1.0
475.0	0.98
43154.0	0.8446666666666666
25824.0	1.0
15168.0	0.9876666666666667
3674.0	0.9863333333333334
5434.0	0.9916666666666667
607.0	0.996
1488.0	1.0
7568.0	0.9946666666666667
16412.0	0.9663333333333334
209.0	0.8743333333333334
16652.0	0.9793333333333333
8337.0	0.7886666666666667
1526.0	0.9946666666666667
229.0	0.9843333333333333
62146.0	0.9746666666666667
14831.0	0.9916666666666667
3304.0	0.9826666666666667
14301.0	0.991
15121.0	0.9363333333333334
9652.0	0.9926666666666666
12579.0	1.0
1920.0	0.9923333333333333
289.0	0.9736666666666668
6891.0	1.0
8921.0	0.9313333333333333
4335.0	0.9323333333333333
5957.0	0.971
20517.0	0.9996666666666667
8927.0	0.9903333333333334
2291.0	0.9979999999999999
19703.0	0.9866666666666667
34733.0	1.0
106.0	1.0
832.0	0.973
309.0	0.902
25856.0	0.9823333333333334
33292.0	1.0
12585.0	0.9723333333333333
2331.0	0.953
25711.0	0.9896666666666666
2057.0	0.9776666666666666
299.0	0.9916666666666667
898.0	0.997
854.0	0.024000000000000004
8444.0	0.9979999999999999
3283.0	0.9933333333333333
30505.0	0.996
19684.0	0.9923333333333334
807.0	0.9986666666666667
8236.0	0.996
3913.0	0.9306666666666666
16975.0	1.0
10081.0	0.6823333333333333
761.0	1.0
14466.0	1.0
309.0	1.0
5187.0	1.0
40692.0	0.9873333333333333
8770.0	1.0
1693.0	1.0
821.0	0.8966666666666666
2051.0	0.8543333333333333
651.0	0.9963333333333333
1315.0	1.0
19250.0	0.999
2464.0	0.9953333333333333
115.0	0.995
53910.0	0.997
17991.0	0.9983333333333334
25741.0	0.9993333333333334
550.0	1.0
1337.0	1.0
20338.0	0.906
7513.0	1.0
8282.0	0.532
9154.0	0.9983333333333334
127.0	0.9369999999999999
16159.0	1.0
11334.0	0.996
6615.0	1.0
1615.0	0.5456666666666666
2495.0	0.9926666666666666
43747.0	0.9583333333333334
17225.0	1.0
11398.0	0.9273333333333333
211.0	0.03133333333333333
28860.0	0.9359999999999999
10012.0	1.0
3532.0	0.9940000000000001
33254.0	0.9973333333333333
1100.0	0.9596666666666667
1196.0	0.023000000000000003
27982.0	0.9083333333333333
15499.0	0.9763333333333334
560.0	0.992
10260.0	0.9976666666666666
12640.0	0.9683333333333334
2253.0	0.9950000000000001
1394.0	1.0
13248.0	1.0
6700.0	1.0
8747.0	0.9913333333333334
3754.0	0.9956666666666667
15124.0	0.9973333333333333
3372.0	0.9986666666666667
11345.0	0.9976666666666666
419.0	0.9593333333333334
48196.0	1.0
1553.0	0.964
13231.0	0.9470000000000001
847.0	0.9813333333333333
8147.0	0.9893333333333333
9990.0	0.992
20542.0	0.9946666666666667
15199.0	1.0
28048.0	0.996
2853.0	0.9866666666666667
1578.0	0.9693333333333333
6869.0	1.0
2566.0	0.923
7215.0	1.0
171.0	0.988
36450.0	0.965
16898.0	0.9716666666666667
12811.0	0.868
3941.0	0.751
15790.0	0.9893333333333333
1742.0	1.0
1826.0	0.12566666666666668
1385.0	0.9253333333333335
2767.0	0.12066666666666666
1040.0	1.0
14448.0	1.0
20236.0	1.0
1664.0	0.9946666666666667
2091.0	0.86
19783.0	0.9923333333333333
1778.0	0.9713333333333333
1707.0	0.9856666666666666
30545.0	1.0
967.0	0.9823333333333334
6756.0	0.9943333333333334
2040.0	0.915
581.0	0.9906666666666667
190.0	0.9956666666666667
1403.0	0.9973333333333333
8229.0	0.9996666666666667
8516.0	1.0
175.0	0.9940000000000001
1194.0	1.0
1947.0	0.9726666666666667
63344.0	1.0
777.0	0.9526666666666667
2473.0	1.0
1990.0	0.906
2094.0	0.9893333333333333
159.0	0.9916666666666667
38173.0	0.9993333333333334
8635.0	0.9986666666666667
11402.0	0.9993333333333334
37289.0	1.0
1175.0	0.6846666666666666
1119.0	0.9773333333333333
12185.0	0.941
9922.0	1.0
25047.0	0.9986666666666667
18148.0	0.9739999999999999
2374.0	0.9933333333333333
8409.0	0.10333333333333333
1390.0	0.9873333333333333
5404.0	0.8713333333333333
9070.0	1.0
14748.0	0.9786666666666667
31271.0	0.989
4863.0	1.0
29721.0	0.988
3271.0	1.0
16079.0	0.9936666666666666
6272.0	0.9916666666666667
844.0	0.956
11117.0	0.943
4175.0	1.0
33642.0	0.8186666666666667
1494.0	1.0
1507.0	0.9833333333333334
7603.0	1.0
234.0	0.09366666666666668
571.0	0.079
7214.0	1.0
8648.0	1.0
1420.0	0.9976666666666666
4219.0	0.9546666666666667
7130.0	0.9893333333333333
1876.0	1.0
12081.0	1.0
6570.0	1.0
22748.0	1.0
4095.0	0.949
24526.0	0.8853333333333334
9617.0	0.863
2976.0	0.866
3687.0	1.0
187.0	0.9703333333333334
44315.0	1.0
171.0	0.9583333333333334
2651.0	0.9863333333333334
1185.0	0.02866666666666667
747.0	1.0
7503.0	0.9693333333333333
4571.0	0.9896666666666666
13558.0	0.9006666666666666
40856.0	0.9816666666666666
22966.0	1.0
1807.0	0.9516666666666667
12926.0	0.9303333333333335
12654.0	0.975
2925.0	0.9623333333333334
13646.0	0.5103333333333334
1208.0	1.0
10917.0	0.6106666666666666
17203.0	1.0
3051.0	1.0
1051.0	0.9966666666666667
6749.0	0.9953333333333333
3430.0	0.9976666666666666
7279.0	0.9766666666666667
22769.0	0.9913333333333334
28492.0	0.8969999999999999
2288.0	0.9736666666666666
18380.0	0.9976666666666666
3128.0	1.0
14133.0	1.0
23628.0	1.0
3439.0	0.9943333333333334
3390.0	0.9543333333333334
662.0	0.956
7329.0	1.0
1896.0	0.9913333333333334
7804.0	0.8993333333333333
17824.0	0.9803333333333333
3403.0	1.0
229.0	0.084
3704.0	0.9206666666666666
28693.0	0.898
6820.0	1.0
4735.0	0.88
3920.0	1.0
5262.0	0.9953333333333333
2559.0	0.9866666666666667
27018.0	1.0
15319.0	0.9883333333333333
2581.0	0.9946666666666667
34338.0	0.985
11714.0	1.0
11252.0	1.0
2872.0	1.0
874.0	1.0
529.0	1.0
21376.0	1.0
4331.0	0.267
5368.0	0.924
70359.0	0.9513333333333334
2340.0	0.9710000000000001
17737.0	0.9686666666666667
437.0	0.9596666666666667
36141.0	0.993
14624.0	0.9470000000000001
13102.0	0.9906666666666667
888.0	0.9843333333333333
1408.0	0.9286666666666666
1808.0	0.9940000000000001
4750.0	0.987
18118.0	0.9620000000000001
12158.0	0.9816666666666666
14056.0	0.997
728.0	1.0
2424.0	0.9123333333333333
25172.0	0.9796666666666667
6378.0	0.9836666666666667
6258.0	0.997
52173.0	1.0
32928.0	1.0
26848.0	1.0
160.0	0.9860000000000001
11379.0	0.9753333333333334
3975.0	1.0
3136.0	0.9940000000000001
37461.0	0.996
44342.0	0.9886666666666667
16319.0	1.0
5884.0	0.93
624.0	0.983
1678.0	0.9986666666666667
3021.0	1.0
5426.0	0.8986666666666667
1728.0	0.991
835.0	1.0
257.0	0.008
42213.0	0.416
3175.0	0.9460000000000001
2361.0	1.0
29058.0	0.991
6989.0	0.9906666666666667
8723.0	0.9956666666666667
2997.0	0.9953333333333333
7028.0	0.9926666666666666
12973.0	0.9686666666666666
9742.0	1.0
16272.0	0.9933333333333333
3025.0	0.9846666666666667
5243.0	0.9893333333333333
1270.0	0.9946666666666667
7727.0	1.0
8555.0	0.9883333333333333
40340.0	0.9716666666666667
125.0	0.9206666666666666
112.0	0.9583333333333334
2179.0	1.0
8653.0	0.9736666666666668
436.0	0.004333333333333333
973.0	0.9979999999999999
197.0	0.9993333333333334
27042.0	0.9763333333333334
2090.0	0.9613333333333333
113830.0	1.0
7965.0	0.8223333333333334
31595.0	1.0
396.0	0.9446666666666667
11497.0	0.5793333333333334
2191.0	0.9546666666666667
326.0	0.011666666666666667
1586.0	0.9983333333333334
38510.0	0.983
8252.0	1.0
483.0	0.8526666666666666
1790.0	1.0
32560.0	0.965
134.0	0.996
7578.0	1.0
303.0	1.0
2949.0	0.9813333333333333
226.0	0.9943333333333334
697.0	0.9966666666666667
12302.0	0.9906666666666667
2437.0	0.989
3076.0	0.723
839.0	0.8646666666666666
2663.0	0.993
4180.0	1.0
9568.0	0.972
5586.0	0.9273333333333333
3327.0	0.9916666666666667
14051.0	0.9413333333333332
9730.0	0.9933333333333333
12269.0	0.9303333333333333
12424.0	0.995
42152.0	0.9939999999999999
37336.0	0.9893333333333333
24566.0	0.9966666666666667
17525.0	0.7879999999999999
46520.0	0.9943333333333334
27713.0	0.9953333333333333
29739.0	0.9913333333333334
4303.0	0.8943333333333333
7885.0	0.9460000000000001
48626.0	0.9896666666666668
8980.0	0.9976666666666666
33394.0	0.9826666666666667
3547.0	0.995
11034.0	1.0
11372.0	1.0
40760.0	0.8603333333333333
8365.0	0.9933333333333333
7037.0	0.9620000000000001
4267.0	1.0
17889.0	0.957
35784.0	0.9983333333333334
2454.0	0.987
38742.0	1.0
5589.0	1.0
22662.0	0.977
50195.0	0.9883333333333333
35265.0	0.9873333333333333
41693.0	0.9676666666666667
3796.0	0.9643333333333333
1815.0	0.9946666666666667
22663.0	0.9103333333333333
1989.0	0.9876666666666667
29858.0	0.995
13809.0	1.0
13075.0	0.964
7727.0	0.7873333333333333
36009.0	1.0
1862.0	0.9786666666666667
7099.0	0.9886666666666667
228.0	1.0
2176.0	1.0
737.0	0.999
3964.0	1.0
399.0	0.9966666666666667
128.0	0.9996666666666667
1617.0	0.9986666666666667
11056.0	1.0
1347.0	0.9996666666666667
852.0	0.9993333333333334
1628.0	1.0
2920.0	0.9993333333333334
3597.0	1.0
7229.0	1.0
392.0	0.9963333333333333
936.0	0.7363333333333334
1834.0	0.9446666666666667
1432.0	0.9256666666666667
625.0	0.9983333333333334
197.0	0.9889999999999999
2357.0	0.9866666666666667
1611.0	1.0
1525.0	0.9936666666666666
1597.0	1.0
155.0	0.896
2461.0	1.0
7997.0	1.0
2902.0	0.9786666666666667
372.0	1.0
2255.0	0.999
370.0	0.9616666666666666
1024.0	0.018000000000000002
44740.0	1.0
5622.0	1.0
2623.0	1.0
174.0	0.9983333333333334
12584.0	1.0
8587.0	0.9946666666666667
44728.0	0.9486666666666667
67643.0	0.9913333333333334
35630.0	0.996
846.0	1.0
66847.0	0.9953333333333333
2327.0	0.984
11888.0	0.9916666666666667
4720.0	0.9786666666666667
1982.0	0.484
1206.0	0.9703333333333334
20929.0	1.0
32036.0	0.18133333333333335
11391.0	1.0
61053.0	1.0
3689.0	1.0
34020.0	0.9946666666666667
9485.0	1.0
[truncated: 21,874 more rows]
