# Supplementary material for: The human genome contains over a million autonomous exons
Source: Genome Res. 2023 Nov;33(11):1865–78. doi: 10.1101/gr.277792.123 (PMC10760453; doi:10.1101/gr.277792.123)
Supplement: Supplement 2 [file Supplemental_data.zip › data_zip/S4C.txt]

ET_found	ET_missing
0.9916666666666667	0.18833333333333335
0.9986666666666667	0.18833333333333335
0.9503333333333334	0.9916666666666667
1.0	0.9956666666666667
1.0	0.9956666666666667
0.9943333333333334	0.9503333333333334
1.0	0.9503333333333334
0.9979999999999999	1.0
1.0	1.0
1.0	0.9886666666666667
1.0	1.0
0.9926666666666666	0.9943333333333334
0.9973333333333333	0.6366666666666666
0.997	0.6366666666666666
1.0	0.9066666666666666
0.9896666666666666	0.9066666666666666
1.0	0.9603333333333334
1.0	0.9796666666666667
0.9860000000000001	0.8676666666666666
0.9876666666666667	0.9843333333333333
0.9916666666666667	0.9843333333333333
0.9936666666666666	0.9643333333333334
0.9943333333333334	0.9946666666666667
0.9793333333333333	0.5626666666666666
0.7973333333333334	1.0
1.0	0.8506666666666667
0.9983333333333334	1.0
1.0	1.0
0.9986666666666667	0.9986666666666667
0.8913333333333333	0.9983333333333334
1.0	0.999
0.9693333333333333	0.06999999999999999
0.98	0.011333333333333334
0.7503333333333333	0.8206666666666668
0.9986666666666667	0.8206666666666668
1.0	1.0
0.8490000000000001	1.0
1.0	0.9740000000000001
0.9926666666666666	0.9740000000000001
0.991	0.9956666666666667
0.012666666666666666	0.968
0.9783333333333334	0.9516666666666667
0.9943333333333334	0.9876666666666667
1.0	0.98
0.9903333333333334	0.9833333333333334
0.7276666666666666	1.0
0.9913333333333334	0.9886666666666667
1.0	0.9903333333333334
1.0	1.0
0.9966666666666667	1.0
1.0	1.0
0.992	1.0
0.03	1.0
1.0	0.9886666666666667
0.9946666666666667	0.9973333333333333
1.0	1.0
0.9873333333333333	1.0
1.0	0.017666666666666667
0.8366666666666666	1.0
0.9943333333333334	0.9946666666666667
1.0	1.0
0.968	0.04033333333333333
1.0	0.7673333333333333
1.0	0.8303333333333334
1.0	0.9843333333333333
1.0	0.9843333333333333
0.9860000000000001	0.9716666666666667
0.8039999999999999	1.0
0.8826666666666667	0.952
0.995	0.9899999999999999
1.0	1.0
1.0	1.0
0.9953333333333333	1.0
1.0	0.9953333333333333
0.9966666666666667	0.4053333333333333
0.03333333333333333	0.6056666666666667
0.9873333333333333	1.0
1.0	0.9646666666666667
0.9883333333333333	0.6503333333333333
0.988	0.9493333333333333
0.8623333333333334	0.9493333333333333
0.9953333333333333	0.9943333333333334
0.13833333333333334	0.997
0.9976666666666666	0.9943333333333334
0.9856666666666666	0.9943333333333334
0.9873333333333333	0.9943333333333334
1.0	0.9943333333333334
0.8366666666666666	0.021333333333333333
0.9946666666666667	1.0
1.0	1.0
1.0	1.0
0.9953333333333333	0.977
1.0	0.9876666666666667
1.0	0.9956666666666667
1.0	0.04466666666666667
1.0	0.9966666666666667
1.0	0.999
1.0	0.9923333333333333
0.9866666666666667	0.999
0.992	0.9873333333333333
0.9940000000000001	0.9613333333333333
1.0	0.9943333333333334
1.0	0.09166666666666667
0.9943333333333334	0.09166666666666667
0.999	1.0
1.0	0.9883333333333333
1.0	1.0
0.9983333333333334	0.12833333333333333
0.9983333333333334	1.0
1.0	0.38166666666666665
0.9973333333333333	0.38166666666666665
0.9966666666666667	0.8146666666666667
0.9983333333333334	0.9993333333333334
0.9893333333333333	0.967
0.9946666666666667	0.9976666666666666
0.993	0.9976666666666666
0.972	0.9906666666666667
0.9923333333333333	1.0
0.9500000000000001	1.0
1.0	0.9966666666666667
0.9899999999999999	0.999
1.0	0.882
0.9716666666666667	1.0
0.9706666666666667	1.0
0.919	0.06966666666666667
0.9979999999999999	0.993
0.9956666666666667	0.9470000000000001
0.9886666666666667	0.9963333333333333
0.9943333333333334	0.9663333333333334
0.9906666666666667	1.0
1.0	0.996
1.0	0.996
0.9943333333333334	0.996
0.911	0.996
0.8843333333333333	0.996
1.0	0.996
0.9933333333333333	1.0
0.9863333333333334	1.0
0.9146666666666666	1.0
1.0	1.0
0.9713333333333334	1.0
0.9470000000000001	1.0
0.9916666666666667	1.0
0.9916666666666667	1.0
1.0	1.0
0.9979999999999999	1.0
0.9976666666666666	0.9996666666666667
0.9786666666666667	0.9996666666666667
1.0	0.9996666666666667
1.0	0.9996666666666667
0.8363333333333333	0.9996666666666667
0.9979999999999999	0.9996666666666667
1.0	0.9996666666666667
0.16466666666666666	0.9996666666666667
0.9940000000000001	0.9443333333333334
0.992	1.0
0.9933333333333333	0.9736666666666668
1.0	0.7196666666666666
1.0	0.8086666666666668
0.8210000000000001	0.18733333333333332
0.997	1.0
1.0	1.0
0.999	1.0
1.0	1.0
0.9996666666666667	0.8456666666666667
0.9923333333333334	0.9896666666666666
0.9973333333333333	0.9353333333333333
1.0	0.9129999999999999
0.9383333333333334	0.9940000000000001
0.9966666666666667	0.983
0.9976666666666666	0.22766666666666668
0.988	1.0
0.9906666666666667	1.0
0.9979999999999999	0.007666666666666666
0.9976666666666666	1.0
1.0	1.0
0.999	1.0
1.0	0.9470000000000001
1.0	0.996
0.9986666666666667	0.9860000000000001
1.0	0.9323333333333333
1.0	0.9943333333333334
0.999	0.9556666666666667
1.0	1.0
0.9993333333333334	0.9476666666666667
0.9983333333333334	1.0
0.999	1.0
0.9936666666666666	0.9093333333333332
0.9620000000000001	0.5216666666666666
0.9976666666666666	0.026333333333333334
0.9940000000000001	0.8959999999999999
1.0	1.0
0.955	0.9963333333333333
1.0	0.9963333333333333
0.8626666666666667	1.0
0.7013333333333334	0.3626666666666667
0.9903333333333334	0.018666666666666668
0.9700000000000001	0.9426666666666667
0.9899999999999999	0.9676666666666667
0.9963333333333333	0.997
0.9856666666666666	0.9136666666666665
0.993	0.9796666666666667
0.9516666666666667	0.88
0.996	0.6033333333333334
0.8483333333333333	0.5596666666666666
1.0	0.5596666666666666
0.9456666666666665	1.0
0.9466666666666667	1.0
0.9826666666666667	1.0
0.952	0.6366666666666667
0.9736666666666668	0.9496666666666668
0.968	0.9886666666666667
0.9896666666666666	0.9816666666666666
0.9860000000000001	0.014333333333333335
0.9963333333333333	1.0
0.987	0.9873333333333333
0.987	0.0
0.8530000000000001	1.0
1.0	0.7093333333333334
0.021666666666666667	0.6666666666666666
0.9313333333333333	0.6666666666666666
1.0	0.9076666666666666
0.9946666666666667	0.953
0.993	1.0
1.0	0.9746666666666667
0.9620000000000001	0.9746666666666667
0.7083333333333334	0.9766666666666667
0.8813333333333334	1.0
0.9556666666666667	1.0
0.9743333333333334	0.9866666666666667
0.996	0.984
1.0	0.975
1.0	0.988
0.9973333333333333	1.0
0.9969999999999999	1.0
0.9993333333333334	0.9866666666666667
0.9900000000000001	0.8113333333333334
0.8846666666666666	0.9620000000000001
0.9933333333333333	1.0
1.0	0.997
0.9616666666666666	0.997
0.9976666666666666	0.997
1.0	0.30666666666666664
0.9873333333333333	0.8406666666666668
0.9696666666666666	1.0
0.993	0.884
1.0	0.9793333333333333
0.9979999999999999	0.9793333333333333
1.0	1.0
0.9776666666666666	0.9166666666666666
1.0	1.0
0.9940000000000001	1.0
0.9956666666666667	0.9513333333333334
0.8813333333333334	0.9513333333333334
0.9896666666666666	0.9366666666666666
0.8986666666666666	0.969
0.22766666666666668	0.969
0.007666666666666666	0.969
0.9886666666666667	0.9866666666666667
0.9896666666666668	0.08533333333333333
0.9996666666666667	0.991
0.9973333333333333	0.665
0.945	0.904
1.0	1.0
0.7799999999999999	1.0
0.987	0.48200000000000004
0.9496666666666665	1.0
1.0	1.0
0.9993333333333334	1.0
1.0	1.0
1.0	1.0
1.0	1.0
1.0	0.935
0.2946666666666667	0.935
1.0	0.494
0.018000000000000002	0.9553333333333334
1.0	0.9546666666666667
1.0	0.9546666666666667
1.0	0.9766666666666667
0.999	0.9766666666666667
1.0	0.030333333333333334
0.9983333333333334	0.38400000000000006
1.0	0.9983333333333334
0.9993333333333334	0.9773333333333333
0.965	1.0
0.9966666666666667	1.0
0.9983333333333334	0.996
1.0	0.996
1.0	0.996
0.47900000000000004	0.996
1.0	0.996
0.98	0.9966666666666667
0.05566666666666667	1.0
1.0	1.0
1.0	0.9700000000000001
1.0	0.9926666666666666
0.9663333333333334	0.9790000000000001
0.9633333333333334	1.0
1.0	1.0
0.488	0.9976666666666666
0.9793333333333333	1.0
0.5216666666666666	1.0
1.0	0.9979999999999999
0.9940000000000001	0.9813333333333333
0.9513333333333334	0.9793333333333333
0.9940000000000001	1.0
0.9946666666666667	1.0
1.0	1.0
0.957	0.999
0.7386666666666667	0.9616666666666666
1.0	0.91
1.0	1.0
0.9193333333333333	0.9853333333333333
0.9896666666666666	0.9916666666666667
1.0	0.9713333333333334
1.0	0.03666666666666666
0.9089999999999999	0.9900000000000001
0.9603333333333334	0.9900000000000001
1.0	0.9900000000000001
0.9746666666666667	0.9936666666666666
1.0	0.9936666666666666
0.8923333333333333	0.9936666666666666
1.0	0.41733333333333333
1.0	0.147
1.0	0.06899999999999999
0.018666666666666668	0.9473333333333334
0.7493333333333333	0.9846666666666666
0.5123333333333333	1.0
0.7473333333333333	0.906
1.0	1.0
0.891	1.0
0.8783333333333333	1.0
0.9696666666666666	1.0
0.9723333333333333	1.0
0.88	0.40499999999999997
0.9616666666666666	1.0
0.7193333333333333	0.5596666666666666
0.7616666666666667	0.11333333333333334
0.6086666666666667	0.11333333333333334
1.0	0.11333333333333334
0.999	0.9586666666666667
0.9966666666666667	0.7396666666666668
1.0	0.7396666666666668
0.9933333333333333	1.0
0.971	0.641
0.987	0.641
1.0	0.9446666666666667
0.9540000000000001	0.3433333333333333
0.926	1.0
0.9756666666666666	0.4443333333333333
1.0	0.8846666666666666
0.9973333333333333	0.844
0.9633333333333334	1.0
0.9986666666666667	0.028999999999999998
0.9893333333333333	0.996
0.9966666666666667	1.0
0.9936666666666666	1.0
1.0	1.0
0.8913333333333333	1.0
0.8103333333333333	0.8826666666666667
0.6666666666666666	0.787
0.9853333333333333	1.0
1.0	1.0
0.8636666666666667	0.9756666666666667
0.8233333333333334	0.9973333333333333
1.0	1.0
0.9119999999999999	1.0
0.9940000000000001	1.0
0.9973333333333333	0.9813333333333333
0.8726666666666666	1.0
0.8370000000000001	0.9979999999999999
1.0	1.0
0.054	0.005999999999999999
0.9816666666666666	1.0
0.04733333333333334	0.8593333333333334
0.9663333333333334	0.8593333333333334
1.0	0.9793333333333333
0.9326666666666666	0.9683333333333333
1.0	1.0
0.8776666666666667	0.9420000000000001
0.9906666666666667	0.9420000000000001
0.9756666666666667	0.6996666666666668
0.9846666666666666	0.9393333333333334
1.0	0.9363333333333334
1.0	0.0
0.9346666666666666	0.9423333333333334
0.9550000000000001	1.0
0.9933333333333333	0.0013333333333333333
1.0	0.9986666666666667
0.995	0.9993333333333334
1.0	0.7906666666666666
0.9963333333333333	0.9996666666666667
0.9666666666666667	0.9996666666666667
0.9966666666666667	1.0
1.0	0.8696666666666667
0.9256666666666667	0.9766666666666667
1.0	0.9289999999999999
0.8959999999999999	0.6880000000000001
1.0	0.6880000000000001
0.9133333333333334	0.6880000000000001
1.0	0.9703333333333334
0.9423333333333334	0.9703333333333334
0.9033333333333333	0.9503333333333334
1.0	0.9503333333333334
0.9813333333333333	0.9503333333333334
0.9903333333333334	0.999
1.0	1.0
1.0	0.9346666666666668
1.0	0.7583333333333333
0.9803333333333333	1.0
1.0	1.0
1.0	0.9896666666666666
0.9866666666666667	0.9976666666666666
1.0	0.9936666666666666
0.9956666666666667	0.9936666666666666
0.9950000000000001	0.9773333333333333
0.9973333333333333	0.985
1.0	0.9986666666666667
0.9673333333333334	0.29933333333333334
0.9773333333333333	0.011000000000000001
0.992	0.0016666666666666668
0.988	1.0
0.9976666666666666	1.0
1.0	1.0
0.9976666666666666	1.0
1.0	0.9846666666666666
0.9976666666666666	0.422
1.0	0.422
1.0	0.171
1.0	0.9863333333333334
1.0	0.9956666666666667
1.0	1.0
1.0	0.9973333333333333
0.9876666666666667	0.9973333333333333
0.976	0.751
0.9983333333333334	0.751
0.997	0.8373333333333334
1.0	0.8373333333333334
0.9183333333333333	0.8373333333333334
0.30666666666666664	0.9860000000000001
0.9033333333333333	0.25633333333333336
1.0	0.009666666666666667
1.0	0.89
0.9913333333333334	1.0
0.976	0.7320000000000001
1.0	0.8346666666666667
0.884	0.9313333333333333
0.8886666666666666	1.0
0.9956666666666667	1.0
0.9913333333333334	0.9656666666666668
1.0	0.9656666666666668
0.9973333333333333	1.0
0.995	0.892
0.9536666666666666	1.0
0.996	0.9813333333333333
1.0	1.0
0.9953333333333333	1.0
0.9956666666666667	0.5406666666666666
0.9726666666666667	0.5406666666666666
0.6966666666666667	0.5406666666666666
0.8850000000000001	0.9979999999999999
0.9826666666666667	0.9979999999999999
1.0	0.9979999999999999
0.9790000000000001	1.0
0.9683333333333333	0.9793333333333334
0.883	0.9926666666666666
0.9103333333333334	0.9979999999999999
1.0	0.6946666666666667
0.9623333333333334	0.08833333333333333
0.9963333333333333	0.596
0.9513333333333334	1.0
0.9956666666666667	1.0
0.9916666666666667	0.9903333333333334
1.0	0.987
0.9646666666666667	0.9953333333333333
0.8849999999999999	0.9883333333333333
0.981	0.9563333333333333
1.0	1.0
1.0	0.6343333333333333
0.9836666666666667	0.9863333333333334
1.0	1.0
0.9956666666666667	1.0
0.9753333333333334	1.0
0.9979999999999999	0.9953333333333333
0.9466666666666667	0.9856666666666666
0.9416666666666668	0.9923333333333333
0.637	0.9793333333333334
0.028333333333333335	0.9793333333333334
0.743	0.9916666666666667
1.0	1.0
0.20099999999999998	0.9873333333333333
1.0	0.9873333333333333
0.07966666666666668	0.9983333333333334
0.6546666666666666	0.995
0.777	0.9966666666666667
0.6853333333333333	0.996
0.79	0.996
0.15333333333333332	0.03933333333333333
0.9470000000000001	0.8926666666666666
0.11733333333333335	0.9886666666666667
0.9899999999999999	1.0
0.0	1.0
0.6666666666666666	0.9953333333333333
0.9979999999999999	0.9533333333333333
0.9979999999999999	0.9533333333333333
0.895	0.9916666666666667
0.996	0.8976666666666667
0.9973333333333333	0.9533333333333333
1.0	0.7706666666666667
1.0	0.8086666666666668
0.98	0.03966666666666666
1.0	0.03966666666666666
1.0	0.11033333333333332
0.991	0.17633333333333334
0.9976666666666666	0.17633333333333334
1.0	0.06466666666666666
0.9979999999999999	0.06466666666666666
0.9483333333333333	0.7406666666666667
0.9916666666666667	0.9393333333333334
0.906	0.502
0.9453333333333332	0.502
0.9916666666666667	0.8883333333333333
0.7919999999999999	0.8883333333333333
1.0	0.9843333333333333
0.997	0.977
0.8016666666666667	1.0
0.9616666666666666	0.9819999999999999
1.0	0.19333333333333333
0.9923333333333333	0.014666666666666666
0.926	0.9343333333333333
0.9696666666666666	0.9343333333333333
1.0	1.0
0.9853333333333333	0.995
0.9713333333333334	0.9986666666666667
0.8516666666666667	0.9986666666666667
0.298	1.0
1.0	0.993
0.973	0.981
0.9753333333333333	1.0
0.984	1.0
0.03266666666666667	0.959
0.7293333333333334	1.0
0.949	0.9973333333333333
0.9323333333333333	0.9726666666666667
0.9766666666666667	0.9633333333333334
1.0	0.9633333333333334
1.0	0.988
0.9446666666666667	0.988
0.9776666666666666	1.0
1.0	1.0
0.9986666666666667	1.0
1.0	0.9460000000000001
0.9973333333333333	0.9956666666666667
1.0	0.19933333333333336
1.0	0.9943333333333334
0.9976666666666666	0.9943333333333334
1.0	0.9913333333333334
1.0	0.116
1.0	0.08133333333333333
0.9009999999999999	0.5373333333333333
0.9896666666666666	0.8463333333333333
0.995	0.8463333333333333
0.8623333333333333	0.9926666666666666
0.9943333333333334	0.9966666666666667
0.985	0.9966666666666667
1.0	0.9863333333333332
0.9563333333333333	1.0
0.9883333333333333	0.989
1.0	0.989
1.0	0.0
0.9936666666666666	0.10899999999999999
0.9883333333333333	0.10899999999999999
0.9353333333333333	0.9940000000000001
0.9743333333333334	0.9543333333333334
0.9903333333333334	0.02033333333333333
1.0	1.0
0.8729999999999999	0.9986666666666667
0.9943333333333332	0.9289999999999999
1.0	1.0
0.9983333333333334	1.0
1.0	0.9966666666666667
1.0	1.0
0.9966666666666667	0.9853333333333333
0.9983333333333334	0.988
0.8843333333333333	1.0
1.0	1.0
0.8473333333333333	0.9913333333333334
0.9819999999999999	0.9956666666666667
1.0	0.9356666666666668
1.0	1.0
0.9696666666666666	1.0
1.0	0.9956666666666667
0.8076666666666666	0.9443333333333334
1.0	0.9053333333333334
0.876	0.6463333333333333
0.9860000000000001	0.8356666666666667
0.934	0.9076666666666666
1.0	0.14533333333333334
1.0	0.031
1.0	1.0
0.9993333333333334	0.012666666666666666
0.9963333333333333	0.977
0.6829999999999999	0.977
0.5286666666666666	0.977
0.9996666666666667	1.0
0.9996666666666667	1.0
0.9979999999999999	1.0
0.944	0.8753333333333333
0.5776666666666667	0.8753333333333333
0.9470000000000001	0.8753333333333333
1.0	0.9686666666666667
1.0	0.0
0.9986666666666667	1.0
1.0	0.076
1.0	0.7603333333333332
0.981	0.22066666666666668
0.9916666666666667	1.0
0.9966666666666667	0.9933333333333333
1.0	0.9933333333333333
1.0	0.9993333333333334
1.0	0.9676666666666667
0.9819999999999999	0.9926666666666666
0.991	0.98
0.9363333333333334	0.9653333333333333
0.9369999999999999	1.0
0.9993333333333334	1.0
0.9996666666666667	0.9986666666666667
0.999	0.9986666666666667
1.0	0.9986666666666667
1.0	1.0
0.9913333333333334	1.0
0.9876666666666667	1.0
0.985	0.8706666666666667
0.36233333333333334	0.9306666666666666
1.0	0.9306666666666666
1.0	0.8396666666666667
0.9500000000000001	0.9793333333333333
0.9853333333333333	0.7146666666666667
1.0	0.5046666666666667
0.8706666666666667	0.5046666666666667
0.9863333333333334	0.5046666666666667
1.0	1.0
0.9373333333333335	1.0
0.661	1.0
1.0	0.9753333333333333
0.9683333333333334	1.0
0.9976666666666666	0.9346666666666668
0.9976666666666666	1.0
0.9916666666666667	1.0
0.995	0.98
0.9973333333333333	0.9863333333333334
0.9993333333333334	0.2373333333333333
0.9953333333333333	0.9993333333333334
0.9943333333333334	1.0
0.9786666666666667	0.985
1.0	0.138
0.739	0.138
0.961	0.848
0.9956666666666667	0.9626666666666667
0.9860000000000001	0.992
0.985	1.0
0.9896666666666666	1.0
0.9946666666666667	0.9753333333333334
0.9913333333333334	1.0
0.991	1.0
0.066	0.9953333333333333
0.9460000000000001	1.0
0.171	0.995
1.0	0.9936666666666666
0.9580000000000001	1.0
0.9843333333333333	0.9396666666666667
1.0	0.9
1.0	0.8706666666666667
1.0	0.8706666666666667
1.0	1.0
1.0	0.017333333333333336
0.9540000000000001	0.9863333333333334
0.9826666666666667	0.9863333333333334
0.9940000000000001	0.8936666666666667
0.9803333333333333	0.8936666666666667
1.0	1.0
0.9636666666666667	1.0
0.983	0.999
0.9793333333333333	0.9860000000000001
0.9853333333333333	0.9923333333333334
0.7833333333333333	1.0
0.9066666666666667	0.985
0.999	0.04866666666666667
1.0	0.991
0.9956666666666667	0.991
0.9923333333333333	0.999
1.0	0.9906666666666667
1.0	1.0
1.0	0.9979999999999999
0.9706666666666667	1.0
0.8103333333333333	0.5116666666666666
0.7216666666666667	0.5116666666666666
0.9763333333333333	0.5116666666666666
0.9086666666666666	0.9566666666666667
0.9753333333333334	0.9303333333333333
0.9933333333333333	1.0
0.9039999999999999	0.996
0.9856666666666666	1.0
0.9926666666666666	0.0023333333333333335
0.9973333333333333	1.0
1.0	1.0
0.9943333333333334	1.0
1.0	0.999
0.995	0.999
0.9926666666666666	0.9906666666666667
1.0	1.0
1.0	0.9626666666666667
0.9886666666666667	0.8413333333333334
0.9979999999999999	0.8413333333333334
0.9550000000000001	0.9923333333333333
1.0	0.956
0.5579999999999999	0.956
0.9390000000000001	0.9976666666666666
1.0	1.0
0.866	1.0
0.9903333333333334	0.9983333333333334
1.0	0.25133333333333335
0.9780000000000001	0.9986666666666667
1.0	0.9986666666666667
0.9966666666666667	0.012333333333333333
0.9903333333333334	0.03333333333333333
0.9803333333333333	0.03333333333333333
0.987	0.985
1.0	0.985
0.9966666666666667	0.924
0.9983333333333334	0.9816666666666666
0.9979999999999999	0.9816666666666666
0.9946666666666667	0.9289999999999999
0.9950000000000001	0.9436666666666667
0.9926666666666666	0.759
1.0	0.7383333333333333
0.963	0.7383333333333333
0.9883333333333333	0.3333333333333333
0.9926666666666666	1.0
0.9876666666666667	1.0
1.0	1.0
0.9236666666666666	1.0
0.9663333333333334	0.10433333333333335
0.9973333333333333	0.03366666666666667
1.0	0.04700000000000001
1.0	0.975
0.9923333333333333	0.9860000000000001
1.0	0.9593333333333334
0.9953333333333333	1.0
0.9873333333333333	1.0
1.0	1.0
0.9843333333333334	1.0
0.9983333333333334	1.0
1.0	0.9776666666666666
0.989	0.9773333333333333
0.999	0.9993333333333334
0.9996666666666667	0.9979999999999999
0.6666666666666666	1.0
0.8130000000000001	1.0
0.03933333333333333	1.0
1.0	1.0
0.8926666666666666	0.0030000000000000005
1.0	1.0
1.0	1.0
0.9329999999999999	1.0
0.9873333333333334	0.9420000000000001
1.0	1.0
1.0	1.0
0.993	1.0
0.9933333333333333	0.8356666666666667
0.769	1.0
0.989	0.9873333333333333
0.9056666666666667	0.995
0.8606666666666666	0.9973333333333333
0.8086666666666668	0.5323333333333333
0.14733333333333334	0.31666666666666665
0.03966666666666666	0.9966666666666667
0.9616666666666666	1.0
1.0	1.0
0.5386666666666666	0.999
0.9936666666666666	1.0
0.502	0.9906666666666667
0.9780000000000001	0.9956666666666667
1.0	0.9936666666666666
0.8883333333333333	1.0
1.0	1.0
1.0	0.992
0.9580000000000001	1.0
1.0	0.8946666666666667
0.9343333333333333	0.028999999999999998
0.996	0.9979999999999999
0.991	0.9986666666666667
0.9403333333333332	1.0
0.997	0.031
1.0	1.0
0.9993333333333334	1.0
0.9966666666666667	1.0
0.996	0.9956666666666667
1.0	0.29466666666666663
0.9923333333333333	0.9659999999999999
0.8170000000000001	1.0
1.0	0.6666666666666666
0.9926666666666666	1.0
0.9973333333333333	1.0
0.993	1.0
0.9703333333333334	0.9846666666666666
0.9766666666666666	0.37633333333333335
0.9243333333333332	0.9979999999999999
0.9143333333333333	0.989
0.9166666666666666	0.9979999999999999
1.0	0.9979999999999999
0.981	1.0
0.8753333333333334	1.0
0.9806666666666667	1.0
1.0	0.9983333333333334
1.0	1.0
0.9733333333333333	1.0
0.9973333333333333	1.0
0.9373333333333332	1.0
0.996	0.9816666666666666
0.9523333333333334	0.9173333333333332
0.9916666666666667	0.9786666666666667
0.989	0.9706666666666667
0.9976666666666666	0.9823333333333334
0.9966666666666667	0.7076666666666668
1.0	1.0
0.9983333333333334	0.9986666666666667
0.9953333333333333	1.0
0.9940000000000001	0.8729999999999999
0.9860000000000001	1.0
0.9973333333333333	1.0
0.992	0.0013333333333333333
0.995	0.9746666666666667
0.9943333333333334	0.9963333333333333
0.9583333333333334	1.0
0.9873333333333333	0.9903333333333334
0.9906666666666667	0.9883333333333333
0.965	1.0
0.8486666666666666	0.11299999999999999
0.8083333333333332	1.0
1.0	1.0
1.0	0.9963333333333333
1.0	0.85
0.9863333333333332	0.9473333333333334
0.989	0.9953333333333333
1.0	0.9813333333333333
1.0	1.0
0.894	0.9940000000000001
0.997	1.0
0.9966666666666667	0.9906666666666667
0.9886666666666667	1.0
1.0	0.9956666666666667
0.9953333333333333	1.0
0.992	0.9936666666666666
0.9543333333333334	1.0
1.0	0.589
1.0	0.98
0.9983333333333334	0.001
0.9673333333333334	0.9763333333333333
1.0	0.9899999999999999
0.28800000000000003	0.9836666666666666
1.0	0.9983333333333334
0.9986666666666667	0.9956666666666667
0.98	0.37333333333333335
1.0	0.9626666666666667
0.9013333333333332	1.0
0.9223333333333333	0.9723333333333333
1.0	0.9456666666666665
0.9883333333333333	0.26366666666666666
1.0	0.6876666666666668
1.0	0.9866666666666667
0.9783333333333334	1.0
0.9620000000000001	1.0
0.9716666666666667	0.585
0.8796666666666667	0.585
0.9739999999999999	0.585
0.03166666666666667	0.9923333333333333
1.0	0.7866666666666666
0.988	0.9780000000000001
1.0	0.997
0.033999999999999996	0.9710000000000001
0.975	0.9710000000000001
1.0	1.0
1.0	0.9940000000000001
1.0	1.0
0.997	1.0
0.2786666666666667	0.9940000000000001
1.0	0.9940000000000001
0.9866666666666667	0.9886666666666667
0.9966666666666667	0.9899999999999999
0.9773333333333333	0.04066666666666666
0.9833333333333334	0.04066666666666666
1.0	1.0
1.0	0.968
0.9903333333333334	0.964
1.0	0.8476666666666667
1.0	0.6666666666666666
1.0	0.8656666666666667
0.22066666666666668	0.8656666666666667
0.9916666666666667	0.9946666666666667
0.9973333333333333	1.0
0.9936666666666666	0.8729999999999999
1.0	0.9349999999999999
1.0	0.9740000000000001
0.9946666666666667	0.5970000000000001
0.9950000000000001	0.020666666666666667
0.9986666666666667	1.0
0.9976666666666666	1.0
0.935	0.9853333333333333
1.0	1.0
0.9676666666666667	0.9416666666666668
1.0	1.0
0.96	0.23566666666666666
1.0	0.9956666666666667
0.9926666666666666	0.9756666666666666
1.0	1.0
0.9773333333333333	0.9956666666666667
1.0	0.9956666666666667
0.9973333333333333	0.9963333333333333
1.0	0.9963333333333333
1.0	0.9963333333333333
1.0	0.9963333333333333
0.9416666666666668	0.9963333333333333
1.0	0.9733333333333333
0.9973333333333333	0.9733333333333333
0.9873333333333333	0.9733333333333333
1.0	0.9733333333333333
0.9986666666666667	0.9253333333333332
0.9893333333333333	0.9253333333333332
0.9873333333333333	0.7843333333333334
1.0	0.9819999999999999
1.0	0.995
1.0	1.0
0.972	1.0
0.9956666666666667	1.0
0.9796666666666667	0.4963333333333333
0.9986666666666667	0.995
1.0	0.9673333333333334
1.0	1.0
0.9723333333333333	0.9916666666666667
0.988	1.0
1.0	0.9169999999999999
1.0	1.0
0.9926666666666666	1.0
0.8856666666666667	0.9746666666666667
0.9976666666666666	0.9133333333333334
0.9793333333333333	0.9923333333333333
1.0	0.9663333333333334
0.9956666666666667	1.0
1.0	0.9733333333333333
0.9940000000000001	0.9806666666666667
1.0	0.9806666666666667
0.9303333333333333	0.008666666666666666
1.0	0.988
1.0	0.034333333333333334
1.0	1.0
1.0	0.987
1.0	1.0
0.9893333333333333	0.9973333333333333
0.9953333333333333	0.9673333333333334
1.0	1.0
1.0	0.6823333333333333
1.0	1.0
0.9866666666666667	0.9446666666666667
1.0	0.9446666666666667
1.0	0.952
0.968	0.05833333333333333
0.9373333333333332	0.9816666666666666
0.903	1.0
1.0	0.005333333333333333
1.0	0.797
0.9620000000000001	0.8483333333333333
0.9933333333333333	1.0
0.9966666666666667	1.0
1.0	0.9933333333333333
1.0	1.0
1.0	0.009
0.9156666666666666	0.0013333333333333333
0.9753333333333333	0.996
0.9973333333333333	0.999
0.9933333333333333	0.899
0.9966666666666667	0.899
1.0	0.899
0.9983333333333334	0.6236666666666667
1.0	0.9943333333333334
0.985	1.0
1.0	1.0
0.9353333333333333	1.0
0.41999999999999993	0.9836666666666667
1.0	0.971
0.9790000000000001	1.0
0.9863333333333334	0.9753333333333334
0.91	0.9843333333333333
0.9933333333333333	0.9873333333333333
1.0	1.0
0.9923333333333333	0.983
0.5613333333333334	0.9736666666666666
1.0	0.9580000000000001
0.988	0.9773333333333333
1.0	0.9906666666666667
0.9853333333333333	1.0
0.9686666666666666	0.06066666666666667
0.9666666666666667	1.0
0.9906666666666667	1.0
0.993	1.0
1.0	0.988
1.0	0.9846666666666667
0.9903333333333334	0.847
0.953	1.0
1.0	0.657
0.9963333333333333	0.944
0.9973333333333333	0.9836666666666667
0.9986666666666667	0.12566666666666668
0.655	0.12566666666666668
0.8493333333333334	0.12566666666666668
0.9106666666666667	0.981
0.9363333333333334	0.9786666666666667
0.957	0.8393333333333333
0.93	0.9976666666666666
1.0	0.7993333333333333
0.9956666666666667	0.9739999999999999
0.9946666666666667	1.0
0.9813333333333333	0.9906666666666667
0.9903333333333334	0.9996666666666667
0.9773333333333333	1.0
0.989	0.9973333333333333
0.05466666666666667	0.011333333333333334
0.993	0.021
0.9983333333333334	0.13466666666666666
0.999	0.9646666666666667
1.0	0.2856666666666667
1.0	0.2856666666666667
1.0	0.9823333333333334
0.9723333333333333	0.8926666666666666
0.9706666666666667	0.8993333333333333
0.9796666666666667	0.8993333333333333
0.9576666666666668	0.8109999999999999
0.9966666666666667	0.8109999999999999
0.9673333333333334	0.82
0.9963333333333333	0.9593333333333334
0.999	1.0
1.0	1.0
1.0	0.9853333333333333
0.9766666666666666	0.9993333333333334
0.9979999999999999	0.9983333333333334
0.995	0.983
0.9936666666666666	0.023000000000000003
0.9979999999999999	0.855
0.9903333333333334	1.0
0.999	0.9826666666666667
1.0	1.0
1.0	1.0
0.9953333333333333	0.629
0.9936666666666666	0.9986666666666667
0.9933333333333333	0.9986666666666667
1.0	1.0
0.9983333333333334	1.0
0.9963333333333333	1.0
1.0	1.0
1.0	1.0
0.9396666666666667	1.0
0.9656666666666668	1.0
0.959	1.0
0.9	1.0
0.9963333333333333	1.0
0.9873333333333333	1.0
0.9746666666666667	1.0
0.4683333333333333	1.0
0.9339999999999998	1.0
0.993	1.0
0.9620000000000001	1.0
0.996	1.0
0.3973333333333333	1.0
0.8953333333333333	0.005333333333333333
0.9119999999999999	0.005333333333333333
1.0	0.0006666666666666666
0.9973333333333333	0.9380000000000001
1.0	0.004666666666666666
0.9916666666666667	0.028999999999999998
0.9933333333333333	0.8713333333333333
0.953	0.8713333333333333
1.0	0.988
0.9926666666666666	0.988
0.985	0.988
1.0	1.0
0.04833333333333334	0.9856666666666666
0.5733333333333334	0.9663333333333334
1.0	0.9926666666666666
1.0	0.996
1.0	0.0013333333333333333
1.0	0.9696666666666666
0.9973333333333333	0.9619999999999999
1.0	0.997
1.0	0.9923333333333333
1.0	0.984
1.0	1.0
0.09533333333333333	0.9743333333333334
0.012333333333333333	0.0
0.997	1.0
0.9893333333333333	0.024666666666666667
0.995	0.961
0.989	0.9976666666666666
1.0	0.9883333333333333
0.9973333333333333	0.981
1.0	0.8540000000000001
1.0	0.988
0.24333333333333332	0.9893333333333333
0.9853333333333333	1.0
0.9983333333333334	0.8330000000000001
1.0	0.8330000000000001
0.9939999999999999	0.8330000000000001
0.84	0.8330000000000001
1.0	0.9973333333333333
1.0	0.9973333333333333
0.9983333333333334	0.988
0.996	1.0
0.9986666666666667	0.949
0.899	0.949
1.0	0.0026666666666666666
1.0	0.9893333333333333
1.0	0.7966666666666665
0.9480000000000001	0.7966666666666665
0.999	0.7966666666666665
0.964	0.7966666666666665
1.0	0.7966666666666665
0.9993333333333334	0.996
1.0	0.8490000000000001
1.0	0.013666666666666667
0.9206666666666666	1.0
0.9893333333333333	1.0
0.992	1.0
1.0	0.9916666666666667
0.9826666666666667	0.08933333333333333
0.9933333333333333	0.08933333333333333
1.0	0.08933333333333333
0.9903333333333334	0.9703333333333334
0.9876666666666667	0.9780000000000001
0.9906666666666667	0.9793333333333334
0.9626666666666667	1.0
1.0	0.7823333333333333
1.0	0.9953333333333333
1.0	1.0
1.0	1.0
1.0	1.0
0.9923333333333333	0.9996666666666667
0.956	0.9993333333333334
0.9983333333333334	0.9983333333333334
0.9986666666666667	0.006000000000000001
0.9986666666666667	0.96
0.9993333333333334	1.0
0.9993333333333334	1.0
1.0	0.9876666666666667
0.993	1.0
0.9976666666666666	0.9616666666666666
0.993	0.9786666666666667
1.0	0.9289999999999999
0.9983333333333334	1.0
0.9933333333333333	1.0
0.9973333333333333	0.5393333333333333
0.985	0.9976666666666666
0.984	0.9526666666666666
1.0	0.9873333333333333
0.17966666666666664	0.9816666666666666
0.9933333333333333	0.9540000000000001
1.0	0.043000000000000003
0.32266666666666666	1.0
0.9633333333333334	0.9823333333333334
1.0	0.9736666666666668
0.8790000000000001	0.9943333333333334
0.9816666666666666	0.9936666666666666
0.8876666666666667	0.9936666666666666
0.759	0.9906666666666667
0.5046666666666667	0.9653333333333333
0.9533333333333333	0.105
0.9596666666666667	0.9923333333333334
1.0	1.0
1.0	1.0
0.834	0.006333333333333333
0.5563333333333333	0.9819999999999999
0.992	0.9819999999999999
1.0	1.0
0.967	0.10933333333333332
1.0	0.10933333333333332
1.0	0.10933333333333332
1.0	0.10933333333333332
0.9836666666666667	0.10933333333333332
0.9606666666666667	0.10933333333333332
0.9873333333333333	0.10933333333333332
1.0	0.10933333333333332
1.0	0.10933333333333332
1.0	0.10933333333333332
1.0	1.0
1.0	0.9476666666666667
0.9903333333333334	0.9873333333333333
0.9776666666666666	1.0
1.0	0.9876666666666667
1.0	0.9946666666666667
1.0	0.9946666666666667
0.9453333333333332	0.9933333333333333
0.9433333333333334	0.9946666666666667
1.0	1.0
0.9739999999999999	0.22466666666666665
1.0	0.3406666666666667
0.963	0.993
0.9956666666666667	0.9276666666666666
0.888	1.0
0.9763333333333334	0.9503333333333334
1.0	1.0
1.0	1.0
0.992	0.001
0.9993333333333334	0.24433333333333332
0.9939999999999999	1.0
0.999	0.9776666666666666
1.0	0.9700000000000001
0.9940000000000001	1.0
0.9899999999999999	0.9906666666666667
0.9976666666666666	0.9843333333333333
0.996	0.98
1.0	0.9886666666666667
0.9266666666666667	0.9296666666666665
1.0	0.987
0.9106666666666667	0.9816666666666666
1.0	0.9696666666666666
0.7396666666666668	0.9966666666666667
1.0	0.12466666666666666
1.0	0.9743333333333334
1.0	0.9743333333333334
0.9676666666666667	0.9943333333333334
0.9983333333333334	1.0
0.9926666666666666	1.0
1.0	1.0
0.9983333333333334	0.9296666666666668
1.0	0.9296666666666668
1.0	0.9583333333333334
1.0	0.9583333333333334
0.9896666666666666	0.9173333333333332
0.9953333333333333	0.9173333333333332
0.9886666666666667	0.9173333333333332
0.984	0.9173333333333332
0.03566666666666667	0.975
1.0	0.056666666666666664
1.0	1.0
0.9973333333333333	0.9943333333333334
0.9706666666666667	1.0
0.9866666666666667	1.0
0.9903333333333334	1.0
0.9493333333333333	1.0
1.0	0.9763333333333334
0.9963333333333333	0.9703333333333334
0.8856666666666667	1.0
0.9896666666666666	1.0
0.9966666666666667	0.030666666666666665
1.0	0.981
1.0	0.9986666666666667
0.9983333333333334	0.9986666666666667
0.9986666666666667	0.9833333333333334
0.9896666666666666	1.0
0.9946666666666667	0.993
0.9973333333333333	0.976
0.9983333333333334	0.02266666666666667
0.985	0.9773333333333333
0.9963333333333333	0.9956666666666667
0.8513333333333333	0.9979999999999999
0.9966666666666667	0.9896666666666666
0.9476666666666667	0.945
0.9986666666666667	0.806
1.0	1.0
0.9903333333333334	1.0
1.0	0.9403333333333332
0.9886666666666667	0.9403333333333332
1.0	0.9403333333333332
1.0	0.21266666666666667
1.0	0.9979999999999999
1.0	1.0
1.0	0.9986666666666667
0.9993333333333334	0.9986666666666667
1.0	0.9993333333333334
1.0	0.9993333333333334
1.0	1.0
0.996	1.0
1.0	0.995
1.0	0.9763333333333334
0.9860000000000001	0.17066666666666666
0.15333333333333335	0.7399999999999999
1.0	0.147
1.0	0.9546666666666667
1.0	0.9546666666666667
0.953	0.9546666666666667
0.9873333333333333	0.9706666666666667
0.9979999999999999	1.0
1.0	0.9856666666666666
0.9846666666666666	0.9936666666666666
0.9936666666666666	0.9936666666666666
1.0	0.9936666666666666
0.9976666666666666	0.9936666666666666
0.9963333333333333	0.9943333333333334
0.9936666666666666	1.0
1.0	1.0
1.0	0.9986666666666667
1.0	0.9540000000000001
0.9023333333333333	1.0
1.0	1.0
1.0	0.883
0.9896666666666666	0.9933333333333333
1.0	0.9346666666666666
0.9933333333333333	1.0
1.0	1.0
0.9873333333333333	1.0
1.0	1.0
0.9963333333333333	0.9763333333333333
0.9963333333333333	0.9336666666666668
1.0	1.0
1.0	0.809
0.9853333333333333	0.9973333333333333
1.0	0.0006666666666666666
1.0	0.9899999999999999
1.0	1.0
1.0	0.9813333333333333
1.0	0.9813333333333333
1.0	0.9876666666666667
1.0	0.995
0.9866666666666667	0.3146666666666667
0.9956666666666667	0.3146666666666667
0.992	0.9983333333333334
1.0	0.9986666666666667
1.0	0.9946666666666667
0.9979999999999999	1.0
1.0	1.0
1.0	0.9976666666666666
0.4026666666666667	1.0
0.9786666666666667	0.999
0.9946666666666667	0.9986666666666667
0.995	0.9976666666666666
1.0	0.975
0.9956666666666667	0.30033333333333334
1.0	0.30033333333333334
0.9933333333333333	1.0
1.0	0.9596666666666667
1.0	0.9026666666666666
0.9986666666666667	0.8380000000000001
1.0	1.0
1.0	1.0
0.9903333333333334	1.0
0.975	0.914
0.9946666666666667	0.9756666666666667
1.0	0.0036666666666666666
0.9796666666666667	0.9616666666666666
1.0	0.018000000000000002
0.996	0.9979999999999999
1.0	0.9906666666666667
1.0	0.9986666666666667
1.0	0.9933333333333333
0.991	0.9803333333333333
1.0	0.985
0.9763333333333334	0.13366666666666668
0.9386666666666668	0.9896666666666668
1.0	1.0
0.9806666666666667	0.9736666666666668
0.9803333333333333	1.0
1.0	0.9863333333333334
1.0	0.02266666666666667
1.0	1.0
0.9516666666666667	0.005333333333333333
0.9723333333333333	0.005333333333333333
0.9950000000000001	0.9026666666666667
1.0	0.878
0.9976666666666666	0.035333333333333335
0.9636666666666667	0.9913333333333334
1.0	1.0
0.9953333333333333	0.989
1.0	0.992
1.0	0.034666666666666665
0.6666666666666666	1.0
0.999	1.0
0.997	0.9816666666666666
0.9836666666666667	0.9940000000000001
0.9979999999999999	0.9453333333333332
0.989	0.9833333333333334
0.997	0.37200000000000005
0.9923333333333333	1.0
0.9846666666666666	0.9993333333333334
0.9966666666666667	0.9993333333333334
0.9856666666666666	1.0
1.0	0.01933333333333333
1.0	0.955
0.932	0.9926666666666666
0.9893333333333333	0.8516666666666666
0.9946666666666667	0.9703333333333334
0.976	0.9703333333333334
1.0	0.9703333333333334
1.0	0.9703333333333334
1.0	0.9703333333333334
0.9463333333333334	0.9703333333333334
1.0	0.9703333333333334
0.9963333333333333	0.19133333333333336
1.0	1.0
0.983	1.0
1.0	0.9736666666666668
0.9863333333333334	0.951
0.8863333333333333	0.8823333333333334
0.9876666666666667	0.9083333333333333
0.9826666666666667	0.461
1.0	1.0
1.0	1.0
0.9940000000000001	0.287
0.992	0.287
0.9623333333333332	0.287
0.9973333333333333	0.287
1.0	1.0
1.0	1.0
1.0	1.0
0.9673333333333334	0.9456666666666665
0.979	0.9933333333333333
0.9453333333333335	0.057666666666666665
0.9976666666666666	0.9979999999999999
0.993	0.9923333333333333
0.5616666666666666	0.9956666666666667
0.9696666666666666	0.9616666666666666
0.3973333333333333	1.0
0.102	0.985
0.9903333333333334	0.9963333333333333
0.9983333333333334	0.9963333333333333
0.991	0.9963333333333333
0.9899999999999999	0.9846666666666666
0.9466666666666667	0.98
0.8970000000000001	0.0
1.0	1.0
1.0	0.9826666666666667
0.9726666666666667	0.945
1.0	0.9580000000000001
0.9836666666666667	0.9746666666666667
0.997	0.9906666666666667
0.9940000000000001	0.9906666666666667
0.997	0.6666666666666666
1.0	0.6666666666666666
0.9913333333333334	0.6666666666666666
0.9823333333333334	0.006666666666666665
0.9753333333333334	0.9940000000000001
0.996	0.9940000000000001
0.9903333333333334	0.9940000000000001
0.9456666666666665	0.9846666666666666
0.9866666666666667	1.0
0.9896666666666666	0.9983333333333334
0.9963333333333333	1.0
0.9966666666666667	0.981
1.0	0.9973333333333333
1.0	1.0
1.0	0.6943333333333334
0.9926666666666666	0.6943333333333334
1.0	1.0
0.9976666666666666	0.9966666666666667
1.0	0.017333333333333333
1.0	0.988
0.915	0.985
0.9886666666666667	0.5276666666666666
0.9973333333333333	0.9493333333333333
0.9979999999999999	0.9856666666666666
1.0	1.0
1.0	1.0
1.0	0.927
0.9953333333333333	0.9966666666666667
0.9796666666666667	0.7706666666666666
0.9836666666666667	0.9963333333333333
0.9700000000000001	1.0
0.988	1.0
0.45566666666666666	0.9973333333333333
1.0	0.9906666666666667
0.9790000000000001	0.9643333333333333
0.997	0.9643333333333333
0.991	0.9643333333333333
0.9923333333333333	0.9643333333333333
0.9573333333333333	0.9016666666666667
0.9953333333333333	0.9979999999999999
1.0	0.997
0.9616666666666666	0.997
0.9836666666666667	1.0
0.98	1.0
1.0	1.0
0.968	0.17166666666666663
0.641	0.07966666666666666
1.0	0.9873333333333333
0.9886666666666667	1.0
0.9876666666666667	1.0
0.8756666666666666	1.0
0.9523333333333334	1.0
0.964	0.9763333333333333
0.8476666666666667	0.9763333333333334
0.4573333333333333	0.037333333333333336
1.0	0.9956666666666667
0.9406666666666667	0.9913333333333334
0.8603333333333333	0.8193333333333334
1.0	0.36266666666666664
0.984	0.9896666666666666
1.0	0.9853333333333333
1.0	0.9966666666666667
0.9823333333333334	0.9940000000000001
0.7603333333333334	0.022333333333333334
1.0	1.0
0.9779999999999999	1.0
0.9973333333333333	0.9946666666666667
1.0	1.0
0.9833333333333334	0.9923333333333334
0.9046666666666666	0.9863333333333334
0.9956666666666667	1.0
1.0	0.9796666666666667
0.983	0.012333333333333333
0.9790000000000001	0.9876666666666667
0.9656666666666668	0.987
1.0	1.0
0.991	0.9616666666666666
0.996	0.9913333333333334
0.9923333333333333	0.9923333333333333
1.0	1.0
0.996	0.9926666666666666
0.9966666666666667	0.9953333333333333
0.9380000000000001	0.9979999999999999
0.23566666666666666	1.0
0.03666666666666667	1.0
0.9896666666666666	1.0
0.006666666666666667	1.0
0.9976666666666666	1.0
1.0	0.9986666666666667
0.9966666666666667	0.9916666666666666
1.0	1.0
0.8863333333333333	0.9996666666666667
0.9660000000000001	0.9996666666666667
0.9873333333333333	0.9993333333333334
0.9956666666666667	0.9986666666666667
1.0	0.9993333333333334
0.9756666666666667	0.9973333333333333
0.9956666666666667	0.9953333333333333
0.989	1.0
1.0	0.9653333333333333
0.9683333333333334	1.0
0.9093333333333332	0.995
1.0	1.0
0.8489999999999999	1.0
1.0	1.0
0.9686666666666667	0.9763333333333334
1.0	0.9876666666666667
0.952	0.9856666666666666
1.0	0.979
0.9933333333333333	1.0
0.9853333333333333	0.06433333333333334
0.16233333333333333	0.9816666666666666
0.49700000000000005	0.9046666666666666
0.0	0.012333333333333335
1.0	1.0
0.98	0.7773333333333333
0.8446666666666666	0.9716666666666667
1.0	0.085
0.9876666666666667	0.9853333333333333
0.9863333333333334	0.9853333333333333
0.9916666666666667	0.9853333333333333
0.996	0.9853333333333333
1.0	1.0
0.9946666666666667	1.0
0.9663333333333334	1.0
0.8743333333333334	0.9863333333333334
0.9793333333333333	1.0
0.7886666666666667	0.9896666666666666
0.9946666666666667	0.979
0.9843333333333333	0.9843333333333333
0.9746666666666667	0.9403333333333332
0.9916666666666667	0.9626666666666667
0.9826666666666667	0.9819999999999999
0.991	0.9976666666666666
0.9363333333333334	0.9926666666666666
0.9926666666666666	0.9946666666666667
1.0	1.0
0.9923333333333333	0.9683333333333334
0.9736666666666668	0.9969999999999999
1.0	0.999
0.9313333333333333	0.999
0.9323333333333333	0.999
0.971	0.9966666666666667
0.9996666666666667	0.8233333333333333
0.9903333333333334	1.0
0.9979999999999999	1.0
0.9866666666666667	0.0
1.0	0.993
1.0	0.992
0.973	0.992
0.902	0.992
0.9823333333333334	0.20133333333333334
1.0	0.064
0.9723333333333333	0.8633333333333333
0.953	0.9860000000000001
0.9896666666666666	0.02
0.9776666666666666	0.02
0.9916666666666667	0.8683333333333333
0.997	0.951
0.024000000000000004	0.951
0.9979999999999999	0.951
0.9933333333333333	0.9380000000000001
0.996	0.9380000000000001
0.9923333333333334	0.968
0.9986666666666667	0.968
0.996	0.968
0.9306666666666666	0.968
1.0	0.968
0.6823333333333333	1.0
1.0	1.0
1.0	1.0
1.0	1.0
1.0	1.0
0.9873333333333333	1.0
1.0	1.0
1.0	1.0
0.8966666666666666	1.0
0.8543333333333333	1.0
0.9963333333333333	1.0
1.0	1.0
0.999	1.0
0.9953333333333333	1.0
0.995	0.013
0.997	0.013
0.9983333333333334	0.013
0.9993333333333334	1.0
1.0	0.6643333333333333
1.0	1.0
0.906	1.0
1.0	0.9216666666666667
0.532	0.9216666666666667
0.9983333333333334	0.9216666666666667
0.9369999999999999	0.9216666666666667
1.0	0.9216666666666667
0.996	0.9630000000000001
1.0	0.9506666666666667
0.5456666666666666	1.0
0.9926666666666666	1.0
0.9583333333333334	0.9133333333333334
1.0	0.8876666666666667
0.9273333333333333	0.8876666666666667
0.03133333333333333	0.9893333333333333
0.9359999999999999	0.999
1.0	0.975
0.9940000000000001	0.9979999999999999
0.9973333333333333	0.9979999999999999
0.9596666666666667	1.0
0.023000000000000003	0.9966666666666667
0.9083333333333333	0.9973333333333333
0.9763333333333334	0.9973333333333333
0.992	0.02366666666666667
0.9976666666666666	0.988
0.9683333333333334	0.9976666666666666
0.9950000000000001	0.9853333333333333
1.0	1.0
1.0	0.0
1.0	0.10666666666666667
0.9913333333333334	0.9843333333333333
0.9956666666666667	0.04566666666666667
0.9973333333333333	0.9736666666666666
0.9986666666666667	0.6666666666666666
0.9976666666666666	0.9746666666666667
0.9593333333333334	1.0
1.0	1.0
0.964	1.0
0.9470000000000001	0.7473333333333333
0.9813333333333333	1.0
0.9893333333333333	1.0
0.992	1.0
0.9946666666666667	1.0
1.0	0.6646666666666666
0.996	1.0
0.9866666666666667	0.956
0.9693333333333333	0.7200000000000001
1.0	1.0
0.923	0.9116666666666666
1.0	0.9979999999999999
0.988	0.5866666666666667
0.965	0.9979999999999999
0.9716666666666667	0.9633333333333333
0.868	0.9493333333333333
0.751	0.9066666666666666
0.9893333333333333	1.0
1.0	0.9966666666666667
0.12566666666666668	0.9899999999999999
0.9253333333333335	0.9899999999999999
0.12066666666666666	0.992
1.0	0.9946666666666667
1.0	0.9946666666666667
1.0	0.9956666666666667
0.9946666666666667	1.0
0.86	0.018
0.9923333333333333	0.9906666666666667
0.9713333333333333	0.9336666666666668
0.9856666666666666	0.9903333333333334
1.0	0.9903333333333334
0.9823333333333334	0.9996666666666667
0.9943333333333334	0.6843333333333333
0.915	0.9996666666666667
0.9906666666666667	0.28733333333333333
0.9956666666666667	0.9726666666666667
0.9973333333333333	0.12333333333333334
0.9996666666666667	0.531
1.0	0.9993333333333334
0.9940000000000001	0.9993333333333334
1.0	0.9856666666666666
0.9726666666666667	0.999
1.0	0.9826666666666667
0.9526666666666667	0.9826666666666667
1.0	1.0
0.906	1.0
0.9893333333333333	0.03833333333333334
0.9916666666666667	0.03833333333333334
0.9993333333333334	0.03833333333333334
0.9986666666666667	1.0
0.9993333333333334	1.0
1.0	0.9923333333333333
0.6846666666666666	0.9886666666666667
0.9773333333333333	1.0
0.941	0.524
1.0	0.03
0.9986666666666667	0.03
0.9739999999999999	0.9976666666666666
0.9933333333333333	0.9976666666666666
0.10333333333333333	0.8846666666666666
0.9873333333333333	0.9846666666666666
0.8713333333333333	0.9676666666666667
1.0	1.0
0.9786666666666667	0.9860000000000001
0.989	1.0
1.0	0.8903333333333334
0.988	0.006666666666666667
1.0	0.052
0.9936666666666666	0.042
0.9916666666666667	1.0
0.956	0.042
0.943	0.042
1.0	1.0
0.8186666666666667	1.0
1.0	0.5256666666666666
0.9833333333333334	1.0
1.0	0.36966666666666664
0.09366666666666668	1.0
0.079	1.0
1.0	0.9996666666666667
1.0	0.9996666666666667
0.9976666666666666	0.9953333333333333
0.9546666666666667	0.45133333333333336
0.9893333333333333	0.9740000000000001
1.0	1.0
1.0	0.9826666666666667
1.0	0.9963333333333333
1.0	0.995
0.949	0.8220000000000001
0.8853333333333334	0.987
0.863	1.0
0.866	0.9933333333333333
1.0	1.0
0.9703333333333334	0.7803333333333334
1.0	0.9940000000000001
0.9583333333333334	1.0
0.9863333333333334	0.992
0.02866666666666667	0.995
1.0	0.995
0.9693333333333333	1.0
0.9896666666666666	1.0
0.9006666666666666	1.0
0.9816666666666666	0.9896666666666666
1.0	0.9973333333333333
0.9516666666666667	0.9963333333333333
0.9303333333333335	0.9966666666666667
0.975	0.997
0.9623333333333334	0.9833333333333334
0.5103333333333334	1.0
1.0	1.0
0.6106666666666666	1.0
1.0	1.0
1.0	1.0
0.9966666666666667	1.0
0.9953333333333333	1.0
0.9976666666666666	0.014
0.9766666666666667	0.999
0.9913333333333334	0.9900000000000001
0.8969999999999999	0.9900000000000001
0.9736666666666666	1.0
0.9976666666666666	0.984
1.0	0.9933333333333333
1.0	0.9516666666666667
1.0	0.9516666666666667
0.9943333333333334	0.9516666666666667
0.9543333333333334	0.013999999999999999
0.956	0.9983333333333334
1.0	1.0
0.9913333333333334	0.21866666666666668
0.8993333333333333	0.9953333333333333
0.9803333333333333	1.0
1.0	0.9696666666666666
0.084	0.528
0.9206666666666666	1.0
0.898	1.0
1.0	0.996
0.88	0.9953333333333333
1.0	0.9983333333333334
0.9953333333333333	0.9993333333333334
0.9866666666666667	0.9956666666666667
1.0	0.9033333333333333
0.9883333333333333	1.0
0.9946666666666667	0.17
0.985	0.5399999999999999
1.0	0.5399999999999999
1.0	1.0
1.0	0.9193333333333333
1.0	0.9576666666666668
1.0	0.9403333333333332
1.0	1.0
0.267	1.0
0.924	1.0
0.9513333333333334	0.9953333333333333
0.9710000000000001	0.9873333333333333
0.9686666666666667	0.991
0.9596666666666667	0.9886666666666667
0.993	0.9913333333333334
0.9470000000000001	1.0
0.9906666666666667	1.0
0.9843333333333333	1.0
0.9286666666666666	1.0
0.9940000000000001	1.0
0.987	1.0
0.9620000000000001	1.0
0.9816666666666666	1.0
0.997	1.0
1.0	0.9353333333333333
0.9123333333333333	0.9353333333333333
0.9796666666666667	0.04733333333333334
0.9836666666666667	0.9979999999999999
0.997	0.24300000000000002
1.0	1.0
1.0	0.9586666666666667
1.0	0.9940000000000001
0.9860000000000001	0.4226666666666667
0.9753333333333334	0.9963333333333333
1.0	0.9953333333333333
0.9940000000000001	0.9983333333333334
0.996	1.0
0.9886666666666667	1.0
1.0	1.0
0.93	1.0
0.983	1.0
0.9986666666666667	0.25333333333333335
1.0	0.25333333333333335
0.8986666666666667	0.574
0.991	1.0
1.0	0.027333333333333334
0.008	1.0
0.416	0.9656666666666666
0.9460000000000001	0.291
1.0	1.0
0.991	0.8566666666666668
0.9906666666666667	0.8566666666666668
0.9956666666666667	0.9620000000000001
0.9953333333333333	0.9899999999999999
0.9926666666666666	0.9899999999999999
0.9686666666666666	0.9899999999999999
1.0	0.9899999999999999
0.9933333333333333	1.0
0.9846666666666667	0.956
0.9893333333333333	1.0
0.9946666666666667	1.0
1.0	0.0026666666666666666
0.9883333333333333	1.0
0.9716666666666667	0.9893333333333333
0.9206666666666666	0.9803333333333333
0.9583333333333334	0.9983333333333334
1.0	0.997
0.9736666666666668	0.875
0.004333333333333333	0.9983333333333334
0.9979999999999999	1.0
0.9993333333333334	1.0
0.9763333333333334	1.0
0.9613333333333333	1.0
1.0	1.0
0.8223333333333334	1.0
1.0	1.0
0.9446666666666667	0.011000000000000001
0.5793333333333334	0.8733333333333334
0.9546666666666667	0.9753333333333334
0.011666666666666667	1.0
0.9983333333333334	0.063
0.983	0.018
1.0	0.9613333333333333
0.8526666666666666	0.999
1.0	0.09299999999999999
0.965	0.9986666666666667
0.996	0.9573333333333333
1.0	0.9706666666666667
1.0	0.7359999999999999
0.9813333333333333	0.9966666666666667
0.9943333333333334	0.9966666666666667
0.9966666666666667	0.9966666666666667
0.9906666666666667	0.9966666666666667
0.989	1.0
0.723	0.992
0.8646666666666666	0.992
0.993	0.992
1.0	0.992
0.972	0.992
0.9273333333333333	0.992
0.9916666666666667	0.992
0.9413333333333332	0.8140000000000001
0.9933333333333333	0.9776666666666666
0.9303333333333333	0.7759999999999999
0.995	1.0
0.9939999999999999	1.0
0.9893333333333333	0.004
0.9966666666666667	0.9496666666666668
0.7879999999999999	0.992
0.9943333333333334	0.9620000000000001
0.9953333333333333	1.0
0.9913333333333334	0.968
0.8943333333333333	0.9986666666666667
0.9460000000000001	0.9906666666666667
0.9896666666666668	1.0
0.9976666666666666	0.3236666666666666
0.9826666666666667	0.004333333333333333
0.995	0.9003333333333333
1.0	0.9626666666666667
1.0	1.0
0.8603333333333333	0.9250000000000002
0.9933333333333333	0.14333333333333334
0.9620000000000001	0.14333333333333334
1.0	0.6833333333333332
0.957	0.989
0.9983333333333334	1.0
0.987	1.0
1.0	0.34
1.0	0.9573333333333333
0.977	1.0
0.9883333333333333	0.9963333333333333
0.9873333333333333	0.9983333333333334
0.9676666666666667	0.999
0.9643333333333333	0.9983333333333334
0.9946666666666667	0.7396666666666666
0.9103333333333333	0.9746666666666667
0.9876666666666667	1.0
0.995	1.0
1.0	1.0
0.964	0.9353333333333333
0.7873333333333333	0.9979999999999999
1.0	0.9979999999999999
0.9786666666666667	0.03166666666666667
0.9886666666666667	0.004
1.0	0.004
1.0	0.983
0.999	1.0
1.0	0.999
0.9966666666666667	0.999
0.9996666666666667	1.0
0.9986666666666667	0.9986666666666667
1.0	0.9993333333333334
0.9996666666666667	1.0
0.9993333333333334	1.0
1.0	0.9893333333333333
0.9993333333333334	0.9956666666666667
1.0	0.983
1.0	0.983
0.9963333333333333	0.983
0.7363333333333334	0.9883333333333333
0.9446666666666667	0.9883333333333333
0.9256666666666667	0.9883333333333333
0.9983333333333334	0.9883333333333333
0.9889999999999999	0.9883333333333333
0.9866666666666667	1.0
1.0	0.8603333333333333
0.9936666666666666	0.8293333333333334
1.0	0.9146666666666666
0.896	1.0
1.0	0.9940000000000001
1.0	0.9820000000000001
0.9786666666666667	0.7120000000000001
1.0	0.06866666666666667
0.999	0.06866666666666667
0.9616666666666666	1.0
0.018000000000000002	1.0
1.0	1.0
1.0	1.0
1.0	1.0
0.9983333333333334	1.0
1.0	0.9926666666666666
0.9946666666666667	1.0
0.9486666666666667	1.0
0.9913333333333334	0.9953333333333333
0.996	1.0
1.0	1.0
0.9953333333333333	0.9366666666666665
0.984	0.9973333333333333
0.9916666666666667	0.9803333333333333
0.9786666666666667	0.7803333333333334
0.484	0.86
0.9703333333333334	0.9873333333333333
1.0	0.9873333333333333
0.18133333333333335	0.9873333333333333
1.0	0.9873333333333333
1.0	0.9873333333333333
1.0	0.9873333333333333
0.9946666666666667	0.9873333333333333
1.0	0.9873333333333333
[truncated: 21,874 more rows]
