# Supplementary material for: The human genome contains over a million autonomous exons
Source: Genome Res. 2023 Nov;33(11):1865–78. doi: 10.1101/gr.277792.123 (PMC10760453; doi:10.1101/gr.277792.123)
Supplement: Supplement 2 [file Supplemental_data.zip › data_zip/S5A.txt]

category	counts
mRNA	{:},{:},{:},{:},{:},{:},{:},{:},{:},{:},{:},{:},{:},{:},{:},{:},{:},{:},{:},{:},{:},{:},{:},{:},{:},{:},{:},{:},{:},{:},{:},{:},{:},{:},{:},{:},{:},{:},{:},{:},{:},{:},{:},{:},{:},{:},{:},{:},{:},{:},{:},{:},{:},{:},{:},{:},{:},{:},{:},{:},{:},{:},{:},{:},{:},{:},{:},{:},{:},{:},{:},{:},{:},{:},{:},{:},{:},{:},{:},{:},{:},{:},{:},{:},{:},{:},{:},{:},{:},{:},{:},{:},{:},{:},{:},{:},{:},{:},{:},{:},{:},{:},{:},{:},{:},{:},{:},{:},{:},{:},{:},{:},{:},{:},{:},{:},{:},{:},{:},{:},{:},{:},{:},{:},{:},{:},{:},{:},{:},{:},{:},{:},{:},{:},{:},{:},{:},{:},{:},{:},{:},{:},{:},{:},{:},{:},{:},{:},{:},{:},{:},{:},{:},{:},{:},{:},{:},{:},{:},{:},{:},{:},{:},{:},{:},{:},{:},{:},{:},{:},{:},{:},{:},{:},{:},{:},{:},{:},{:},{:},{:},{:},{:},{:},{:},{:},{:},{:},{:},{:},{:},{:},{:},{:},{:},{:},{:},{:},{:},{:},{:},{:},{:},{:},{:},{:},{:},{:},{:},{:},{:},{:},{:},{:},{:},{:},{:},{:},{:},{:},{:},{:},{:},{:},{:},{:},{:},{:},{:},{:},{:},{:},{:},{:},{:},{:},{:},{:},{:},{:},{:},{:},{:},{:},{:},{:},{:},{:},{:},{:},{:},{:},{:},{:},{:},{:},{:},{:},{:},{:},{:},{:},{:},{:},{:},{:},{:},{:},{:},{:},{:},{:},{:},{:},{:},{:},{:},{:},{:},{:},{:},{:},{:},{:},{:},{:},{:},{:},{:},{:},{:},{:},{:},{:},{:},{:},{:},{:},{:},{:},{:},{:},{:},{:},{:},{:},{:},{:},{:},{:},{:},{:},{:},{:},{:},{:},{:},{:},{:},{:},{:},{:},{:},{:},{:},{:},{:},{:},{:},{:},{:},{:},{:},{:},{:},{:},{:},{:},{:},{:},{:},{:},{:},{:},{:},{:},{:},{:},{:},{:},{:},{:},{:},{:},{:},{:},{:},{:},{:},{:},{:},{:},{:},{:},{:},{:},{:},{:},{:},{:},{:},{:},{:},{:},{:},{:},{:},{:},{:},{:},{:},{:},{:},{:},{:},{:},{:},{:},{:},{:},{:},{:},{:},{:},{:},{:},{:},{:},{:},{:},{:},{:},{:},{:},{:},{:},{:},{:},{:},{:},{:},{:},{:},{:},{:},{:},{:},{:},{:},{:},{:},{:},{:},{:},{:},{:},{:},{:},{:},{:},{:},{:},{:},{:},{:},{:},{:},{:},{:},{:},{:},{:},{:},{:},{:},{:},{:},{:},{:},{:},{:},{:},{:},{:},{:},{:},{:},{:},{:},{:},{:},{:},{:},{:},{:},{:},{:},{:},{:},{:},{:},{:},{:},{:},{:},{:},{:},{:},{:},{:},{:},{:},{:},{:},{:},{:},{:},{:},{:},{:},{:},{:},{:},{:},{:},{:},{:},{:},{:},{:},{:},{:},{:},{:},{:},{:},{:},{:},{:},{:},{:},{:},{:},{:},{:},{:},{:},{:},{:},{:},{:},{:},{:},{:},{:},{:},{:},{:},{:},{:},{:},{:},{:},{:},{:},{:},{:},{:},{:},{:},{:},{:},{:},{:},{:},{:},{:},{:},{:},{:},{:},{:},{:},{:},{:},{:},{:},{:},{:},{:},{:},{:},{:},{:},{:},{:},{:},{:},{:},{:},{:},{:},{:},{:},{:},{:},{:},{:},{:},{:},{:},{:},{:},{:},{:},{:},{:},{:},{:},{:},{:},{:},{:},{:},{:},{:},{:},{:},{:},{:},{:},{:},{:},{:},{:},{:},{:},{:},{:},{:},{:},{:},{:},{:},{:},{:},{:},{:},{:},{:},{:},{:},{:},{:},{:},{:},{:},{:},{:},{:},{:},{:},{:},{:},{:},{:},{:},{:},{:},{:},{:},{:},{:},{:},{:},{:},{:},{:},{:},{:},{:},{:},{:},{:},{:},{:},{:},{:},{:},{:},{:},{:},{:},{:},{:},{:},{:},{:},{:},{:},{:},{:},{:},{:},{:},{:},{:},{:},{:},{:},{:},{:},{:},{:},{:},{:},{:},{:},{:},{:},{:},{:},{:},{:},{:},{:},{:},{:},{:},{:},{:},{:},{:},{:},{:},{:},{:},{:},{:},{:},{:},{:},{:},{:},{:},{:},{:},{:},{:},{:},{:},{:},{:},{:},{:},{:},{:},{:},{:},{:},{:},{:},{:},{:},{:},{:},{:},{:},{:},{:},{:},{:},{:},{:},{:},{:},{:},{:},{:},{:},{:},{:},{:},{:},{:},{:},{:},{:},{:},{:},{:},{:},{:},{:},{:},{:},{:},{:},{:},{:},{:},{:},{:},{:},{:},{:},{:},{:},{:},{:},{:},{:},{:},{:},{:},{:},{:},{:},{:},{:},{:},{:},{:},{:},{:},{:},{:},{:},{:},{:},{:},{:},{:},{:},{:},{:},{:},{:},{:},{:},{:},{:},{:},{:},{:},{:},{:},{:},{:},{:},{:},{:},{:},{:},{:},{:},{:},{:},{:},{:},{:},{:},{:},{:},{:},{:},{:},{:},{:},{:},{:},{:},{:},{:},{:},{:},{:},{:},{:},{:},{:},{:},{:},{:},{:},{:},{:},{:},{:},{:},{:},{:},{:},{:},{:},{:},{:},{:},{:},{:},{:},{:},{:},{:},{:},{:},{:},{:},{:},{:},{:},{:},{:},{:},{:},{:},{:},{:},{:},{:},{:},{:},{:},{:},{:},{:},{:},{:},{:},{:},{:},{:},{:},{:},{:},{:},{:},{:},{:},{:},{:},{:},{:},{:},{:},{:},{:},{:},{:},{:},{:},{:},{:},{:},{:},{:},{:},{:},{:},{:},{:},{:},{:},{:},{:},{:},{:},{:},{:},{:},{:},{:},{:},{:},{:},{:},{:},{:},{:},{:},{:},{:},{:},{:},{:},{:},{:},{:},{:},{:},{:},{:},{:},{:},{:},{:},{:},{:},{:},{:},{:},{:},{:},{:},{:},{:},{:},{:},{:},{:},{:},{:},{:},{:},{:},{:},{:},{:},{:},{:},{:},{:},{:},{:},{:},{:},{:},{:},{:},{:},{:},{:},{:},{:},{:},{:},{:},{:},{:},{:},{:},{:},{:},{:},{:},{:},{:},{:},{:},{:},{:},{:},{:},{:},{:},{:},{:},{:},{:},{:},{:},{:},{:},{:},{:},{:},{:},{:},{:},{:},{:},{:},{:},{:},{:},{:},{:},{:},{:},{:},{:},{:},{:},{:},{:},{:},{:},{:},{:},{:},{:},{:},{:},{:},{:},{:},{:},{:},{:},{:},{:},{:},{:},{:},{:},{:},{:},{:},{:},{:},{:},{:},{:},{:},{:},{:},{:},{:},{:},{:},{:},{:},{:},{:},{:},{:},{:},{:},{:},{:},{:},{:},{:},{:},{:},{:},{:},{:},{:},{:},{:},{:},{:},{:},{:},{:},{:},{:},{:},{:},{:},{:},{:},{:},{:},{:},{:},{:},{:},{:},{:},{:},{:},{:},{:},{:},{:},{:},{:},{:},{:},{:},{:},{:},{:},{:},{:},{:},{:},{:},{:},{:},{:},{:},{:},{:},{:},{:},{:},{:},{:},{:},{:},{:},{:},{:},{:},{:},{:},{:},{:},{:},{:},{:},{:},{:},{:},{:},{:},{:},{:},{:},{:},{:},{:},{:},{:},{:},{:},{:},{:},{:},{:},{:},{:},{:},{:},{:},{:},{:},{:},{:},{:},{:},{:},{:},{:},{:},{:},{:},{:},{:},{:},{:},{:},{:},{:},{:},{:},{:},{:},{:},{:},{:},{:},{:},{:},{:},{:},{:},{:},{:},{:},{:},{:},{:},{:},{:},{:},{:},{:},{:},{:},{:},{:},{:},{:},{:},{:},{:},{:},{:},{:},{:},{:},{:},{:},{:},{:},{:},{:},{:},{:},{:},{:},{:},{:},{:},{:},{:},{:},{:},{:},{:},{:},{:},{:},{:},{:},{:},{:},{:},{:},{:},{:},{:},{:},{:},{:},{:},{:},{:},{:},{:},{:},{:},{:},{:},{:},{:},{:},{:},{:},{:},{:},{:},{:},{:},{:},{:},{:},{:},{:},{:},{:},{:},{:},{:},{:},{:},{:},{:},{:},{:},{:},{:},{:},{:},{:},{:},{:},{:},{:},{:},{:},{:},{:},{:},{:},{:},{:},{:},{:},{:},{:},{:},{:},{:},{:},{:},{:},{:},{:},{:},{:},{:},{:},{:},{:},{:},{:},{:},{:},{:},{:},{:},{:},{:},{:},{:},{:},{:},{:},{:},{:},{:},{:},{:},{:},{:},{:},{:},{:},{:},{:},{:},{:},{:},{:},{:},{:},{:},{:},{:},{:},{:},{:},{:},{:},{:},{:},{:},{:},{:},{:},{:},{:},{:},{:},{:},{:},{:},{:},{:},{:},{:},{:},{:},{:},{:},{:},{:},{:},{:},{:},{:},{:},{:},{:},{:},{:},{:},{:},{:},{:},{:},{:},{:},{:},{:},{:},{:},{:},{:},{:},{:},{:},{:},{:},{:},{:},{:},{:},{:},{:},{:},{:},{:},{:},{:},{:},{:},{:},{:},{:},{:},{:},{:},{:},{:},{:},{:},{:},{:},{:},{:},{:},{:},{:},{:},{:},{:},{:},{:},{:},{:},{:},{:},{:},{:},{:},{:},{:},{:},{:},{:},{:},{:},{:},{:},{:},{:},{:},{:},{:},{:},{:},{:},{:},{:},{:},{:},{:},{:},{:},{:},{:},{:},{:},{:},{:},{:},{:},{:},{:},{:},{:},{:},{:},{:},{:},{:},{:},{:},{:},{:},{:},{:},{:},{:},{:},{:},{:},{:},{:},{:},{:},{:},{:},{:},{:},{:},{:},{:},{:},{:},{:},{:},{:},{:},{:},{:},{:},{:},{:},{:},{:},{:},{:},{:},{:},{:},{:},{:},{:},{:},{:},{:},{:},{:},{:},{:},{:},{:},{:},{:},{:},{:},{:},{:},{:},{:},{:},{:},{:},{:},{:},{:},{:},{:},{:},{:},{:},{:},{:},{:},{:},{:},{:},{:},{:},{:},{:},{:},{:},{:},{:},{:},{:},{:},{:},{:},{:},{:},{:},{:},{:},{:},{:},{:},{:},{:},{:},{:},{:},{:},{:},{:},{:},{:},{:},{:},{:},{:},{:},{:},{:},{:},{:},{:},{:},{:},{:},{:},{:},{:},{:},{:},{:},{:},{:},{:},{:},{:},{:},{:},{:},{:},{:},{:},{:},{:},{:},{:},{:},{:},{:},{:},{:},{:},{:},{:},{:},{:},{:},{:},{:},{:},{:},{:},{:},{:},{:},{:},{:},{:},{:},{:},{:},{:},{:},{:},{:},{:},{:},{:},{:},{:},{:},{:},{:},{:},{:},{:},{:},{:},{:},{:},{:},{:},{:},{:},{:},{:},{:},{:},{:},{:},{:},{:},{:},{:},{:},{:},{:},{:},{:},{:},{:},{:},{:},{:},{:},{:},{:},{:},{:},{:},{:},{:},{:},{:},{:},{:},{:},{:},{:},{:},{:},{:},{:},{:},{:},{:},{:},{:},{:},{:},{:},{:},{:},{:},{:},{:},{:},{:},{:},{:},{:},{:},{:},{:},{:},{:},{:},{:},{:},{:},{:},{:},{:},{:},{:},{:},{:},{:},{:},{:},{:},{:},{:},{:},{:},{:},{:},{:},{:},{:},{:},{:},{:},{:},{:},{:},{:},{:},{:},{:},{:},{:},{:},{:},{:},{:},{:},{:},{:},{:},{:},{:},{:},{:},{:},{:},{:},{:},{:},{:},{:},{:},{:},{:},{:},{:},{:},{:},{:},{:},{:},{:},{:},{:},{:},{:},{:},{:},{:},{:},{:},{:},{:},{:},{:},{:},{:},{:},{:},{:},{:},{:},{:},{:},{:},{:},{:},{:},{:},{:},{:},{:},{:},{:},{:},{:},{:},{:},{:},{:},{:},{:},{:},{:},{:},{:},{:},{:},{:},{:},{:},{:},{:},{:},{:},{:},{:},{:},{:},{:},{:},{:},{:},{:},{:},{:},{:},{:},{:},{:},{:},{:},{:},{:},{:},{:},{:},{:},{:},{:},{:},{:},{:},{:},{:},{:},{:},{:},{:},{:},{:},{:},{:},{:},{:},{:},{:},{:},{:},{:},{:},{:},{:},{:},{:},{:},{:},{:},{:},{:},{:},{:},{:},{:},{:},{:},{:},{:},{:},{:},{:},{:},{:},{:},{:},{:},{:},{:},{:},{:},{:},{:},{:},{:},{:},{:},{:},{:},{:},{:},{:},{:},{:},{:},{:},{:},{:},{:},{:},{:},{:},{:},{:},{:},{:},{:},{:},{:},{:},{:},{:},{:},{:},{:},{:},{:},{:},{:},{:},{:},{:},{:},{:},{:},{:},{:},{:},{:},{:},{:},{:},{:},{:},{:},{:},{:},{:},{:},{:},{:},{:},{:},{:},{:},{:},{:},{:},{:},{:},{:},{:},{:},{:},{:},{:},{:},{:},{:},{:},{:},{:},{:},{:},{:},{:},{:},{:},{:},{:},{:},{:},{:},{:},{:},{:},{:},{:},{:},{:},{:},{:},{:},{:},{:},{:},{:},{:},{:},{:},{:},{:},{:},{:},{:},{:},{:},{:},{:},{:},{:},{:},{:},{:},{:},{:},{:},{:},{:},{:},{:},{:},{:},{:},{:},{:},{:},{:},{:},{:},{:},{:},{:},{:},{:},{:},{:},{:},{:},{:},{:},{:},{:},{:},{:},{:},{:},{:},{:},{:},{:},{:},{:},{:},{:},{:},{:},{:},{:},{:},{:},{:},{:},{:},{:},{:},{:},{:},{:},{:},{:},{:},{:},{:},{:},{:},{:},{:},{:},{:},{:},{:},{:},{:},{:},{:},{:},{:},{:},{:},{:},{:},{:},{:},{:},{:},{:},{:},{:},{:},{:},{:},{:},{:},{:},{:},{:},{:},{:},{:},{:},{:},{:},{:},{:},{:},{:},{:},{:},{:},{:},{:},{:},{:},{:},{:},{:},{:},{:},{:},{:},{:},{:},{:},{:},{:},{:},{:},{:},{:},{:},{:},{:},{:},{:},{:},{:},{:},{:},{:},{:},{:},{:},{:},{:},{:},{:},{:},{:},{:},{:},{:},{:},{:},{:},{:},{:},{:},{:},{:},{:},{:},{:},{:},{:},{:},{:},{:},{:},{:},{:},{:},{:},{:},{:},{:},{:},{:},{:},{:},{:},{:},{:},{:},{:},{:},{:},{:},{:},{:},{:},{:},{:},{:},{:},{:},{:},{:},{:},{:},{:},{:},{:},{:},{:},{:},{:},{:},{:},{:},{:},{:},{:},{:},{:},{:},{:},{:},{:},{:},{:},{:},{:},{:},{:},{:},{:},{:},{:},{:},{:},{:},{:},{:},{:},{:},{:},{:},{:},{:},{:},{:},{:},{:},{:},{:},{:},{:},{:},{:},{:},{:},{:},{:},{:},{:},{:},{:},{:},{:},{:},{:},{:},{:},{:},{:},{:},{:},{:},{:},{:},{:},{:},{:},{:},{:},{:},{:},{:},{:},{:},{:},{:},{:},{:},{:},{:},{:},{:},{:},{:},{:},{:},{:},{:},{:},{:},{:},{:},{:},{:},{:},{:},{:},{:},{:},{:},{:},{:},{:},{:},{:},{:},{:},{:},{:},{:},{:},{:},{:},{:},{:},{:},{:},{:},{:},{:},{:},{:},{:},{:},{:},{:},{:},{:},{:},{:},{:},{:},{:},{:},{:},{:},{:},{:},{:},{:},{:},{:},{:},{:},{:},{:},{:},{:},{:},{:},{:},{:},{:},{:},{:},{:},{:},{:},{:},{:},{:},{:},{:},{:},{:},{:},{:},{:},{:},{:},{:},{:},{:},{:},{:},{:},{:},{:},{:},{:},{:},{:},{:},{:},{:},{:},{:},{:},{:},{:},{:},{:},{:},{:},{:},{:},{:},{:},{:},{:},{:},{:},{:},{:},{:},{:},{:},{:},{:},{:},{:},{:},{:},{:},{:},{:},{:},{:},{:},{:},{:},{:},{:},{:},{:},{:},{:},{:},{:},{:},{:},{:},{:},{:},{:},{:},{:},{:},{:},{:},{:},{:},{:},{:},{:},{:},{:},{:},{:},{:},{:},{:},{:},{:},{:},{:},{:},{:},{:},{:},{:},{:},{:},{:},{:},{:},{:},{:},{:},{:},{:},{:},{:},{:},{:},{:},{:},{:},{:},{:},{:},{:},{:},{:},{:},{:},{:},{:},{:},{:},{:},{:},{:},{:},{:},{:},{:},{:},{:},{:},{:},{:},{:},{:},{:},{:},{:},{:},{:},{:},{:},{:},{:},{:},{:},{:},{:},{:},{:},{:},{:},{:},{:},{:},{:},{:},{:},{:},{:},{:},{:},{:},{:},{:},{:},{:},{:},{:},{:},{:},{:},{:},{:},{:},{:},{:},{:},{:},{:},{:},{:},{:},{:},{:},{:},{:},{:},{:},{:},{:},{:},{:},{:},{:},{:},{:},{:},{:},{:},{:},{:},{:},{:},{:},{:},{:},{:},{:},{:},{:},{:},{:},{:},{:},{:},{:},{:},{:},{:},{:},{:},{:},{:},{:},{:},{:},{:},{:},{:},{:},{:},{:},{:},{:},{:},{:},{:},{:},{:},{:},{:},{:},{:},{:},{:},{:},{:},{:},{:},{:},{:},{:},{:},{:},{:},{:},{:},{:},{:},{:},{:},{:},{:},{:},{:},{:},{:},{:},{:},{:},{:},{:},{:},{:},{:},{:},{:},{:},{:},{:},{:},{:},{:},{:},{:},{:},{:},{:},{:},{:},{:},{:},{:},{:},{:},{:},{:},{:},{:},{:},{:},{:},{:},{:},{:},{:},{:},{:},{:},{:},{:},{:},{:},{:},{:},{:},{:},{:},{:},{:},{:},{:},{:},{:},{:},{:},{:},{:},{:},{:},{:},{:},{:},{:},{:},{:},{:},{:},{:},{:},{:},{:},{:},{:},{:},{:},{:},{:},{:},{:},{:},{:},{:},{:},{:},{:},{:},{:},{:},{:},{:},{:},{:},{:},{:},{:},{:},{:},{:},{:},{:},{:},{:},{:},{:},{:},{:},{:},{:},{:},{:},{:},{:},{:},{:},{:},{:},{:},{:},{:},{:},{:},{:},{:},{:},{:},{:},{:},{:},{:},{:},{:},{:},{:},{:},{:},{:},{:},{:},{:},{:},{:},{:},{:},{:},{:},{:},{:},{:},{:},{:},{:},{:},{:},{:},{:},{:},{:},{:},{:},{:},{:},{:},{:},{:},{:},{:},{:},{:},{:},{:},{:},{:},{:},{:},{:},{:},{:},{:},{:},{:},{:},{:},{:},{:},{:},{:},{:},{:},{:},{:},{:},{:},{:},{:},{:},{:},{:},{:},{:},{:},{:},{:},{:},{:},{:},{:},{:},{:},{:},{:},{:},{:},{:},{:},{:},{:},{:},{:},{:},{:},{:},{:},{:},{:},{:},{:},{:},{:},{:},{:},{:},{:},{:},{:},{:},{:},{:},{:},{:},{:},{:},{:},{:},{:},{:},{:},{:},{:},{:},{:},{:},{:},{:},{:},{:},{:},{:},{:},{:},{:},{:},{:},{:},{:},{:},{:},{:},{:},{:},{:},{:},{:},{:},{:},{:},{:},{:},{:},{:},{:},{:},{:},{:},{:},{:},{:},{:},{:},{:},{:},{:},{:},{:},{:},{:},{:},{:},{:},{:},{:},{:},{:},{:},{:},{:},{:},{:},{:},{:},{:},{:},{:},{:},{:},{:},{:},{:},{:},{:},{:},{:},{:},{:},{:},{:},{:},{:},{:},{:},{:},{:},{:},{:},{:},{:},{:},{:},{:},{:},{:},{:},{:},{:},{:},{:},{:},{:},{:},{:},{:},{:},{:},{:},{:},{:},{:},{:},{:},{:},{:},{:},{:},{:},{:},{:},{:},{:},{:},{:},{:},{:},{:},{:},{:},{:},{:},{:},{:},{:},{:},{:},{:},{:},{:},{:},{:},{:},{:},{:},{:},{:},{:},{:},{:},{:},{:},{:},{:},{:},{:},{:},{:},{:},{:},{:},{:},{:},{:},{:},{:},{:},{:},{:},{:},{:},{:},{:},{:},{:},{:},{:},{:},{:},{:},{:},{:},{:},{:},{:},{:},{:},{:},{:},{:},{:},{:},{:},{:},{:},{:},{:},{:},{:},{:},{:},{:},{:},{:},{:},{:},{:},{:},{:},{:},{:},{:},{:},{:},{:},{:},{:},{:},{:},{:},{:},{:},{:},{:},{:},{:},{:},{:},{:},{:},{:},{:},{:},{:},{:},{:},{:},{:},{:},{:},{:},{:},{:},{:},{:},{:},{:},{:},{:},{:},{:},{:},{:},{:},{:},{:},{:},{:},{:},{:},{:},{:},{:},{:},{:},{:},{:},{:},{:},{:},{:},{:},{:},{:},{:},{:},{:},{:},{:},{:},{:},{:},{:},{:},{:},{:},{:},{:},{:},{:},{:},{:},{:},{:},{:},{:},{:},{:},{:},{:},{:},{:},{:},{:},{:},{:},{:},{:},{:},{:},{:},{:},{:},{:},{:},{:},{:},{:},{:},{:},{:},{:},{:},{:},{:},{:},{:},{:},{:},{:},{:},{:},{:},{:},{:},{:},{:},{:},{:},{:},{:},{:},{:},{:},{:},{:},{:},{:},{:},{:},{:},{:},{:},{:},{:},{:},{:},{:},{:},{:},{:},{:},{:},{:},{:},{:},{:},{:},{:},{:},{:},{:},{:},{:},{:},{:},{:},{:},{:},{:},{:},{:},{:},{:},{:},{:},{:},{:},{:},{:},{:},{:},{:},{:},{:},{:},{:},{:},{:},{:},{:},{:},{:},{:},{:},{:},{:},{:},{:},{:},{:},{:},{:},{:},{:},{:},{:},{:},{:},{:},{:},{:},{:},{:},{:},{:},{:},{:},{:},{:},{:},{:},{:},{:},{:},{:},{:},{:},{:},{:},{:},{:},{:},{:},{:},{:},{:},{:},{:},{:},{:},{:},{:},{:},{:},{:},{:},{:},{:},{:},{:},{:},{:},{:},{:},{:},{:},{:},{:},{:},{:},{:},{:},{:},{:},{:},{:},{:},{:},{:},{:},{:},{:},{:},{:},{:},{:},{:},{:},{:},{:},{:},{:},{:},{:},{:},{:},{:},{:},{:},{:},{:},{:},{:},{:},{:},{:},{:},{:},{:},{:},{:},{:},{:},{:},{:},{:},{:},{:},{:},{:},{:},{:},{:},{:},{:},{:},{:},{:},{:},{:},{:},{:},{:},{:},{:},{:},{:},{:},{:},{:},{:},{:},{:},{:},{:},{:},{:},{:},{:},{:},{:},{:},{:},{:},{:},{:},{:},{:},{:},{:},{:},{:},{:},{:},{:},{:},{:},{:},{:},{:},{:},{:},{:},{:},{:},{:},{:},{:},{:},{:},{:},{:},{:},{:},{:},{:},{:},{:},{:},{:},{:},{:},{:},{:},{:},{:},{:},{:},{:},{:},{:},{:},{:},{:},{:},{:},{:},{:},{:},{:},{:},{:},{:},{:},{:},{:},{:},{:},{:},{:},{:},{:},{:},{:},{:},{:},{:},{:},{:},{:},{:},{:},{:},{:},{:},{:},{:},{:},{:},{:},{:},{:},{:},{:},{:},{:},{:},{:},{:},{:},{:},{:},{:},{:},{:},{:},{:},{:},{:},{:},{:},{:},{:},{:},{:},{:},{:},{:},{:},{:},{:},{:},{:},{:},{:},{:},{:},{:},{:},{:},{:},{:},{:},{:},{:},{:},{:},{:},{:},{:},{:},{:},{:},{:},{:},{:},{:},{:},{:},{:},{:},{:},{:},{:},{:},{:},{:},{:},{:},{:},{:},{:},{:},{:},{:},{:},{:},{:},{:},{:},{:},{:},{:},{:},{:},{:},{:},{:},{:},{:},{:},{:},{:},{:},{:},{:},{:},{:},{:},{:},{:},{:},{:},{:},{:},{:},{:},{:},{:},{:},{:},{:},{:},{:},{:},{:},{:},{:},{:},{:},{:},{:},{:},{:},{:},{:},{:},{:},{:},{:},{:},{:},{:},{:},{:},{:},{:},{:},{:},{:},{:},{:},{:},{:},{:},{:},{:},{:},{:},{:},{:},{:},{:},{:},{:},{:},{:},{:},{:},{:},{:},{:},{:},{:},{:},{:},{:},{:},{:},{:},{:},{:},{:},{:},{:},{:},{:},{:},{:},{:},{:},{:},{:},{:},{:},{:},{:},{:},{:},{:},{:},{:},{:},{:},{:},{:},{:},{:},{:},{:},{:},{:},{:},{:},{:},{:},{:},{:},{:},{:},{:},{:},{:},{:},{:},{:},{:},{:},{:},{:},{:},{:},{:},{:},{:},{:},{:},{:},{:},{:},{:},{:},{:},{:},{:},{:},{:},{:},{:},{:},{:},{:},{:},{:},{:},{:},{:},{:},{:},{:},{:},{:},{:},{:},{:},{:},{:},{:},{:},{:},{:},{:},{:},{:},{:},{:},{:},{:},{:},{:},{:},{:},{:},{:},{:},{:},{:},{:},{:},{:},{:},{:},{:},{:},{:},{:},{:},{:},{:},{:},{:},{:},{:},{:},{:},{:},{:},{:},{:},{:},{:},{:},{:},{:},{:},{:},{:},{:},{:},{:},{:},{:},{:},{:},{:},{:},{:},{:},{:},{:},{:},{:},{:},{:},{:},{:},{:},{:},{:},{:},{:},{:},{:},{:},{:},{:},{:},{:},{:},{:},{:},{:},{:},{:},{:},{:},{:},{:},{:},{:},{:},{:},{:},{:},{:},{:},{:},{:},{:},{:},{:},{:},{:},{:},{:},{:},{:},{:},{:},{:},{:},{:},{:},{:},{:},{:},{:},{:},{:},{:},{:},{:},{:},{:},{:},{:},{:},{:},{:},{:},{:},{:},{:},{:},{:},{:},{:},{:},{:},{:},{:},{:},{:},{:},{:},{:},{:},{:},{:},{:},{:},{:},{:},{:},{:},{:},{:},{:},{:},{:},{:},{:},{:},{:},{:},{:},{:},{:},{:},{:},{:},{:},{:},{:},{:},{:},{:},{:},{:},{:},{:},{:},{:},{:},{:},{:},{:},{:},{:},{:},{:},{:},{:},{:},{:},{:},{:},{:},{:},{:},{:},{:},{:},{:},{:},{:},{:},{:},{:},{:},{:},{:},{:},{:},{:},{:},{:},{:},{:},{:},{:},{:},{:},{:},{:},{:},{:},{:},{:},{:},{:},{:},{:},{:},{:},{:},{:},{:},{:},{:},{:},{:},{:},{:},{:},{:},{:},{:},{:},{:},{:},{:},{:},{:},{:},{:},{:},{:},{:},{:},{:},{:},{:},{:},{:},{:},{:},{:},{:},{:},{:},{:},{:},{:},{:},{:},{:},{:},{:},{:},{:},{:},{:},{:},{:},{:},{:},{:},{:},{:},{:},{:},{:},{:},{:},{:},{:},{:},{:},{:},{:},{:},{:},{:},{:},{:},{:},{:},{:},{:},{:},{:},{:},{:},{:},{:},{:},{:},{:},{:},{:},{:},{:},{:},{:},{:},{:},{:},{:},{:},{:},{:},{:},{:},{:},{:},{:},{:},{:},{:},{:},{:},{:},{:},{:},{:},{:},{:},{:},{:},{:},{:},{:},{:},{:},{:},{:},{:},{:},{:},{:},{:},{:},{:},{:},{:},{:},{:},{:},{:},{:},{:},{:},{:},{:},{:},{:},{:},{:},{:},{:},{:},{:},{:},{:},{:},{:},{:},{:},{:},{:},{:},{:},{:},{:},{:},{:},{:},{:},{:},{:},{:},{:},{:},{:},{:},{:},{:},{:},{:},{:},{:},{:},{:},{:},{:},{:},{:},{:},{:},{:},{:},{:},{:},{:},{:},{:},{:},{:},{:},{:},{:},{:},{:},{:},{:},{:},{:},{:},{:},{:},{:},{:},{:},{:},{:},{:},{:},{:},{:},{:},{:},{:},{:},{:},{:},{:},{:},{:},{:},{:},{:},{:},{:},{:},{:},{:},{:},{:},{:},{:},{:},{:},{:},{:},{:},{:},{:},{:},{:},{:},{:},{:},{:},{:},{:},{:},{:},{:},{:},{:},{:},{:},{:},{:},{:},{:},{:},{:},{:},{:},{:},{:},{:},{:},{:},{:},{:},{:},{:},{:},{:},{:},{:},{:},{:},{:},{:},{:},{:},{:},{:},{:},{:},{:},{:},{:},{:},{:},{:},{:},{:},{:},{:},{:},{:},{:},{:},{:},{:},{:},{:},{:},{:},{:},{:},{:},{:},{:},{:},{:},{:},{:},{:},{:},{:},{:},{:},{:},{:},{:},{:},{:},{:},{:},{:},{:},{:},{:},{:},{:},{:},{:},{:},{:},{:},{:},{:},{:},{:},{:},{:},{:},{:},{:},{:},{:},{:},{:},{:},{:},{:},{:},{:},{:},{:},{:},{:},{:},{:},{:},{:},{:},{:},{:},{:},{:},{:},{:},{:},{:},{:},{:},{:},{:},{:},{:},{:},{:},{:},{:},{:},{:},{:},{:},{:},{:},{:},{:},{:},{:},{:},{:},{:},{:},{:},{:},{:},{:},{:},{:},{:},{:},{:},{:},{:},{:},{:},{:},{:},{:},{:},{:},{:},{:},{:},{:},{:},{:},{:},{:},{:},{:},{:},{:},{:},{:},{:},{:},{:},{:},{:},{:},{:},{:},{:},{:},{:},{:},{:},{:},{:},{:},{:},{:},{:},{:},{:},{:},{:},{:},{:},{:},{:},{:},{:},{:},{:},{:},{:},{:},{:},{:},{:},{:},{:},{:},{:},{:},{:},{:},{:},{:},{:},{:},{:},{:},{:},{:},{:},{:},{:},{:},{:},{:},{:},{:},{:},{:},{:},{:},{:},{:},{:},{:},{:},{:},{:},{:},{:},{:},{:},{:},{:},{:},{:},{:},{:},{:},{:},{:},{:},{:},{:},{:},{:},{:},{:},{:},{:},{:},{:},{:},{:},{:},{:},{:},{:},{:},{:},{:},{:},{:},{:},{:},{:},{:},{:},{:},{:},{:},{:},{:},{:},{:},{:},{:},{:},{:},{:},{:},{:},{:},{:},{:},{:},{:},{:},{:},{:},{:},{:},{:},{:},{:},{:},{:},{:},{:},{:},{:},{:},{:},{:},{:},{:},{:},{:},{:},{:},{:},{:},{:},{:},{:},{:},{:},{:},{:},{:},{:},{:},{:},{:},{:},{:},{:},{:},{:},{:},{:},{:},{:},{:},{:},{:},{:},{:},{:},{:},{:},{:},{:},{:},{:},{:},{:},{:},{:},{:},{:},{:},{:},{:},{:},{:},{:},{:},{:},{:},{:},{:},{:},{:},{:},{:},{:},{:},{:},{:},{:},{:},{:},{:},{:},{:},{:},{:},{:},{:},{:},{:},{:},{:},{:},{:},{:},{:},{:},{:},{:},{:},{:},{:},{:},{:},{:},{:},{:},{:},{:},{:},{:},{:},{:},{:},{:},{:},{:},{:},{:},{:},{:},{:},{:},{:},{:},{:},{:},{:},{:},{:},{:},{:},{:},{:},{:},{:},{:},{:},{:},{:},{:},{:},{:},{:},{:},{:},{:},{:},{:},{:},{:},{:},{:},{:},{:},{:},{:},{:},{:},{:},{:},{:},{:},{:},{:},{:},{:},{:},{:},{:},{:},{:},{:},{:},{:},{:},{:},{:},{:},{:},{:},{:},{:},{:},{:},{:},{:},{:},{:},{:},{:},{:},{:},{:},{:},{:},{:},{:},{:},{:},{:},{:},{:},{:},{:},{:},{:},{:},{:},{:},{:},{:},{:},{:},{:},{:},{:},{:},{:},{:},{:},{:},{:},{:},{:},{:},{:},{:},{:},{:},{:},{:},{:},{:},{:},{:},{:},{:},{:},{:},{:},{:},{:},{:},{:},{:},{:},{:},{:},{:},{:},{:},{:},{:},{:},{:},{:},{:},{:},{:},{:},{:},{:},{:},{:},{:},{:},{:},{:},{:},{:},{:},{:},{:},{:},{:},{:},{:},{:},{:},{:},{:},{:},{:},{:},{:},{:},{:},{:},{:},{:},{:},{:},{:},{:},{:},{:},{:},{:},{:},{:},{:},{:},{:},{:},{:},{:},{:},{:},{:},{:},{:},{:},{:},{:},{:},{:},{:},{:},{:},{:},{:},{:},{:},{:},{:},{:},{:},{:},{:},{:},{:},{:},{:},{:},{:},{:},{:},{:},{:},{:},{:},{:},{:},{:},{:},{:},{:},{:},{:},{:},{:},{:},{:},{:},{:},{:},{:},{:},{:},{:},{:},{:},{:},{:},{:},{:},{:},{:},{:},{:},{:},{:},{:},{:},{:},{:},{:},{:},{:},{:},{:},{:},{:},{:},{:},{:},{:},{:},{:},{:},{:},{:},{:},{:},{:},{:},{:},{:},{:},{:},{:},{:},{:},{:},{:},{:},{:},{:},{:},{:},{:},{:},{:},{:},{:},{:},{:},{:},{:},{:},{:},{:},{:},{:},{:},{:},{:},{:},{:},{:},{:},{:},{:},{:},{:},{:},{:},{:},{:},{:},{:},{:},{:},{:},{:},{:},{:},{:},{:},{:},{:},{:},{:},{:},{:},{:},{:},{:},{:},{:},{:},{:},{:},{:},{:},{:},{:},{:},{:},{:},{:},{:},{:},{:},{:},{:},{:},{:},{:},{:},{:},{:},{:},{:},{:},{:},{:},{:},{:},{:},{:},{:},{:},{:},{:},{:},{:},{:},{:},{:},{:},{:},{:},{:},{:},{:},{:},{:},{:},{:},{:},{:},{:},{:},{:},{:},{:},{:},{:},{:},{:},{:},{:},{:},{:},{:},{:},{:},{:},{:},{:},{:},{:},{:},{:},{:},{:},{:},{:},{:},{:},{:},{:},{:},{:},{:},{:},{:},{:},{:},{:},{:},{:},{:},{:},{:},{:},{:},{:},{:},{:},{:},{:},{:},{:},{:},{:},{:},{:},{:},{:},{:},{:},{:},{:},{:},{:},{:},{:},{:},{:},{:},{:},{:},{:},{:},{:},{:},{:},{:},{:},{:},{:},{:},{:},{:},{:},{:},{:},{:},{:},{:},{:},{:},{:},{:},{:},{:},{:},{:},{:},{:},{:},{:},{:},{:},{:},{:},{:},{:},{:},{:},{:},{:},{:},{:},{:},{:},{:},{:},{:},{:},{:},{:},{:},{:},{:},{:},{:},{:},{:},{:},{:},{:},{:},{:},{:},{:},{:},{:},{:},{:},{:},{:},{:},{:},{:},{:},{:},{:},{:},{:},{:},{:},{:},{:},{:},{:},{:},{:},{:},{:},{:},{:},{:},{:},{:},{:},{:},{:},{:},{:},{:},{:},{:},{:},{:},{:},{:},{:},{:},{:},{:},{:},{:},{:},{:},{:},{:},{:},{:},{:},{:},{:},{:},{:},{:},{:},{:},{:},{:},{:},{:},{:},{:},{:},{:},{:},{:},{:},{:},{:},{:},{:},{:},{:},{:},{:},{:},{:},{:},{:},{:},{:},{:},{:},{:},{:},{:},{:},{:},{:},{:},{:},{:},{:},{:},{:},{:},{:},{:},{:},{:},{:},{:},{:},{:},{:},{:},{:},{:},{:},{:},{:},{:},{:},{:},{:},{:},{:},{:},{:},{:},{:},{:},{:},{:},{:},{:},{:},{:},{:},{:},{:},{:},{:},{:},{:},{:},{:},{:},{:},{:},{:},{:},{:},{:},{:},{:},{:},{:},{:},{:},{:},{:},{:},{:},{:},{:},{:},{:},{:},{:},{:},{:},{:},{:},{:},{:},{:},{:},{:},{:},{:},{:},{:},{:},{:},{:},{:},{:},{:},{:},{:},{:},{:},{:},{:},{:},{:},{:},{:},{:},{:},{:},{:},{:},{:},{:},{:},{:},{:},{:},{:},{:},{:},{:},{:},{:},{:},{:},{:},{:},{:},{:},{:},{:},{:},{:},{:},{:},{:},{:},{:},{:},{:},{:},{:},{:},{:},{:},{:},{:},{:},{:},{:},{:},{:},{:},{:},{:},{:},{:},{:},{:},{:},{:},{:},{:},{:},{:},{:},{:},{:},{:},{:},{:},{:},{:},{:},{:},{:},{:},{:},{:},{:},{:},{:},{:},{:},{:},{:},{:},{:},{:},{:},{:},{:},{:},{:},{:},{:},{:},{:},{:},{:},{:},{:},{:},{:},{:},{:},{:},{:},{:},{:},{:},{:},{:},{:},{:},{:},{:},{:},{:},{:},{:},{:},{:},{:},{:},{:},{:},{:},{:},{:},{:},{:},{:},{:},{:},{:},{:},{:},{:},{:},{:},{:},{:},{:},{:},{:},{:},{:},{:},{:},{:},{:},{:},{:},{:},{:},{:},{:},{:},{:},{:},{:},{:},{:},{:},{:},{:},{:},{:},{:},{:},{:},{:},{:},{:},{:},{:},{:},{:},{:},{:},{:},{:},{:},{:},{:},{:},{:},{:},{:},{:},{:},{:},{:},{:},{:},{:},{:},{:},{:},{:},{:},{:},{:},{:},{:},{:},{:},{:},{:},{:},{:},{:},{:},{:},{:},{:},{:},{:},{:},{:},{:},{:},{:},{:},{:},{:},{:},{:},{:},{:},{:},{:},{:},{:},{:},{:},{:},{:},{:},{:},{:},{:},{:},{:},{:},{:},{:},{:},{:},{:},{:},{:},{:},{:},{:},{:},{:},{:},{:},{:},{:},{:},{:},{:},{:},{:},{:},{:},{:},{:},{:},{:},{:},{:},{:},{:},{:},{:},{:},{:},{:},{:},{:},{:},{:},{:},{:},{:},{:},{:},{:},{:},{:},{:},{:},{:},{:},{:},{:},{:},{:},{:},{:},{:},{:},{:},{:},{:},{:},{:},{:},{:},{:},{:},{:},{:},{:},{:},{:},{:},{:},{:},{:},{:},{:},{:},{:},{:},{:},{:},{:},{:},{:},{:},{:},{:},{:},{:},{:},{:},{:},{:},{:},{:},{:},{:},{:},{:},{:},{:},{:},{:},{:},{:},{:},{:},{:},{:},{:},{:},{:},{:},{:},{:},{:},{:},{:},{:},{:},{:},{:},{:},{:},{:},{:},{:},{:},{:},{:},{:},{:},{:},{:},{:},{:},{:},{:},{:},{:},{:},{:},{:},{:},{:},{:},{:},{:},{:},{:},{:},{:},{:},{:},{:},{:},{:},{:},{:},{:},{:},{:},{:},{:},{:},{:},{:},{:},{:},{:},{:},{:},{:},{:},{:},{:},{:},{:},{:},{:},{:},{:},{:},{:},{:},{:},{:},{:},{:},{:},{:},{:},{:},{:},{:},{:},{:},{:},{:},{:},{:},{:},{:},{:},{:},{:},{:},{:},{:},{:},{:},{:},{:},{:},{:},{:},{:},{:},{:},{:},{:},{:},{:},{:},{:},{:},{:},{:},{:},{:},{:},{:},{:},{:},{:},{:},{:},{:},{:},{:},{:},{:},{:},{:},{:},{:},{:},{:},{:},{:},{:},{:},{:},{:},{:},{:},{:},{:},{:},{:},{:},{:},{:},{:},{:},{:},{:},{:},{:},{:},{:},{:},{:},{:},{:},{:},{:},{:},{:},{:},{:},{:},{:},{:},{:},{:},{:},{:},{:},{:},{:},{:},{:},{:},{:},{:},{:},{:},{:},{:},{:},{:},{:},{:},{:},{:},{:},{:},{:},{:},{:},{:},{:},{:},{:},{:},{:},{:},{:},{:},{:},{:},{:},{:},{:},{:},{:},{:},{:},{:},{:},{:},{:},{:},{:},{:},{:},{:},{:},{:},{:},{:},{:},{:},{:},{:},{:},{:},{:},{:},{:},{:},{:},{:},{:},{:},{:},{:},{:},{:},{:},{:},{:},{:},{:},{:},{:},{:},{:},{:},{:},{:},{:},{:},{:},{:},{:},{:},{:},{:},{:},{:},{:},{:},{:},{:},{:},{:},{:},{:},{:},{:},{:},{:},{:},{:},{:},{:},{:},{:},{:},{:},{:},{:},{:},{:},{:},{:},{:},{:},{:},{:},{:},{:},{:},{:},{:},{:},{:},{:},{:},{:},{:},{:},{:},{:},{:},{:},{:},{:},{:},{:},{:},{:},{:},{:},{:},{:},{:},{:},{:},{:},{:},{:},{:},{:},{:},{:},{:},{:},{:},{:},{:},{:},{:},{:},{:},{:},{:},{:},{:},{:},{:},{:},{:},{:},{:},{:},{:},{:},{:},{:},{:},{:},{:},{:},{:},{:},{:},{:},{:},{:},{:},{:},{:},{:},{:},{:},{:},{:},{:},{:},{:},{:},{:},{:},{:},{:},{:},{:},{:},{:},{:},{:},{:},{:},{:},{:},{:},{:},{:},{:},{:},{:},{:},{:},{:},{:},{:},{:},{:},{:},{:},{:},{:},{:},{:},{:},{:},{:},{:},{:},{:},{:},{:},{:},{:},{:},{:},{:},{:},{:},{:},{:},{:},{:},{:},{:},{:},{:},{:},{:},{:},{:},{:},{:},{:},{:},{:},{:},{:},{:},{:},{:},{:},{:},{:},{:},{:},{:},{:},{:},{:},{:},{:},{:},{:},{:},{:},{:},{:},{:},{:},{:},{:},{:},{:},{:},{:},{:},{:},{:},{:},{:},{:},{:},{:},{:},{:},{:},{:},{:},{:},{:},{:},{:},{:},{:},{:},{:},{:},{:},{:},{:},{:},{:},{:},{:},{:},{:},{:},{:},{:},{:},{:},{:},{:},{:},{:},{:},{:},{:},{:},{:},{:},{:},{:},{:},{:},{:},{:},{:},{:},{:},{:},{:},{:},{:},{:},{:},{:},{:},{:},{:},{:},{:},{:},{:},{:},{:},{:},{:},{:},{:},{:},{:},{:},{:},{:},{:},{:},{:},{:},{:},{:},{:},{:},{:},{:},{:},{:},{:},{:},{:},{:},{:},{:},{:},{:},{:},{:},{:},{:},{:},{:},{:},{:},{:},{:},{:},{:},{:},{:},{:},{:},{:},{:},{:},{:},{:},{:},{:},{:},{:},{:},{:},{:},{:},{:},{:},{:},{:},{:},{:},{:},{:},{:},{:},{:},{:},{:},{:},{:},{:},{:},{:},{:},{:},{:},{:},{:},{:},{:},{:},{:},{:},{:},{:},{:},{:},{:},{:},{:},{:},{:},{:},{:},{:},{:},{:},{:},{:},{:},{:},{:},{:},{:},{:},{:},{:},{:},{:},{:},{:},{:},{:},{:},{:},{:},{:},{:},{:},{:},{:},{:},{:},{:},{:},{:},{:},{:},{:},{:},{:},{:},{:},{:},{:},{:},{:},{:},{:},{:},{:},{:},{:},{:},{:},{:},{:},{:},{:},{:},{:},{:},{:},{:},{:},{:},{:},{:},{:},{:},{:},{:},{:},{:},{:},{:},{:},{:},{:},{:},{:},{:},{:},{:},{:},{:},{:},{:},{:},{:},{:},{:},{:},{:},{:},{:},{:},{:},{:},{:},{:},{:},{:},{:},{:},{:},{:},{:},{:},{:},{:},{:},{:},{:},{:},{:},{:},{:},{:},{:},{:},{:},{:},{:},{:},{:},{:},{:},{:},{:},{:},{:},{:},{:},{:},{:},{:},{:},{:},{:},{:},{:},{:},{:},{:},{:},{:},{:},{:},{:},{:},{:},{:},{:},{:},{:},{:},{:},{:},{:},{:},{:},{:},{:},{:},{:},{:},{:},{:},{:},{:},{:},{:},{:},{:},{:},{:},{:},{:},{:},{:},{:},{:},{:},{:},{:},{:},{:},{:},{:},{:},{:},{:},{:},{:},{:},{:},{:},{:},{:},{:},{:},{:},{:},{:},{:},{:},{:},{:},{:},{:},{:},{:},{:},{:},{:},{:},{:},{:},{:},{:},{:},{:},{:},{:},{:},{:},{:},{:},{:},{:},{:},{:},{:},{:},{:},{:},{:},{:},{:},{:},{:},{:},{:},{:},{:},{:},{:},{:},{:},{:},{:},{:},{:},{:},{:},{:},{:},{:},{:},{:},{:},{:},{:},{:},{:},{:},{:},{:},{:},{:},{:},{:},{:},{:},{:},{:},{:},{:},{:},{:},{:},{:},{:},{:},{:},{:},{:},{:},{:},{:},{:},{:},{:},{:},{:},{:},{:},{:},{:},{:},{:},{:},{:},{:},{:},{:},{:},{:},{:},{:},{:},{:},{:},{:},{:},{:},{:},{:},{:},{:},{:},{:},{:},{:},{:},{:},{:},{:},{:},{:},{:},{:},{:},{:},{:},{:},{:},{:},{:},{:},{:},{:},{:},{:},{:},{:},{:},{:},{:},{:},{:},{:},{:},{:},{:},{:},{:},{:},{:},{:},{:},{:},{:},{:},{:},{:},{:},{:},{:},{:},{:},{:},{:},{:},{:},{:},{:},{:},{:},{:},{:},{:},{:},{:},{:},{:},{:},{:},{:},{:},{:},{:},{:},{:},{:},{:},{:},{:},{:},{:},{:},{:},{:},{:},{:},{:},{:},{:},{:},{:},{:},{:},{:},{:},{:},{:},{:},{:},{:},{:},{:},{:},{:},{:},{:},{:},{:},{:},{:},{:},{:},{:},{:},{:},{:},{:},{:},{:},{:},{:},{:},{:},{:},{:},{:},{:},{:},{:},{:},{:},{:},{:},{:},{:},{:},{:},{:},{:},{:},{:},{:},{:},{:},{:},{:},{:},{:},{:},{:},{:},{:},{:},{:},{:},{:},{:},{:},{:},{:},{:},{:},{:},{:},{:},{:},{:},{:},{:},{:},{:},{:},{:},{:},{:},{:},{:},{:},{:},{:},{:},{:},{:},{:},{:},{:},{:},{:},{:},{:},{:},{:},{:},{:},{:},{:},{:},{:},{:},{:},{:},{:},{:},{:},{:},{:},{:},{:},{:},{:},{:},{:},{:},{:},{:},{:},{:},{:},{:},{:},{:},{:},{:},{:},{:},{:},{:},{:},{:},{:},{:},{:},{:},{:},{:},{:},{:},{:},{:},{:},{:},{:},{:},{:},{:},{:},{:},{:},{:},{:},{:},{:},{:},{:},{:},{:},{:},{:},{:},{:},{:},{:},{:},{:},{:},{:},{:},{:},{:},{:},{:},{:},{:},{:},{:},{:},{:},{:},{:},{:},{:},{:},{:},{:},{:},{:},{:},{:},{:},{:},{:},{:},{:},{:},{:},{:},{:},{:},{:},{:},{:},{:},{:},{:},{:},{:},{:},{:},{:},{:},{:},{:},{:},{:},{:},{:},{:},{:},{:},{:},{:},{:},{:},{:},{:},{:},{:},{:},{:},{:},{:},{:},{:},{:},{:},{:},{:},{:},{:},{:},{:},{:},{:},{:},{:},{:},{:},{:},{:},{:},{:},{:},{:},{:},{:},{:},{:},{:},{:},{:},{:},{:},{:},{:},{:},{:},{:},{:},{:},{:},{:},{:},{:},{:},{:},{:},{:},{:},{:},{:},{:},{:},{:},{:},{:},{:},{:},{:},{:},{:},{:},{:},{:},{:},{:},{:},{:},{:},{:},{:},{:},{:},{:},{:},{:},{:},{:},{:},{:},{:},{:},{:},{:},{:},{:},{:},{:},{:},{:},{:},{:},{:},{:},{:},{:},{:},{:},{:},{:},{:},{:},{:},{:},{:},{:},{:},{:},{:},{:},{:},{:},{:},{:},{:},{:},{:},{:},{:},{:},{:},{:},{:},{:},{:},{:},{:},{:},{:},{:},{:},{:},{:},{:},{:},{:},{:},{:},{:},{:},{:},{:},{:},{:},{:},{:},{:},{:},{:},{:},{:},{:},{:},{:},{:},{:},{:},{:},{:},{:},{:},{:},{:},{:},{:},{:},{:},{:},{:},{:},{:},{:},{:},{:},{:},{:},{:},{:},{:},{:},{:},{:},{:},{:},{:},{:},{:},{:},{:},{:},{:},{:},{:},{:},{:},{:},{:},{:},{:},{:},{:},{:},{:},{:},{:},{:},{:},{:},{:},{:},{:},{:},{:},{:},{:},{:},{:},{:},{:},{:},{:},{:},{:},{:},{:},{:},{:},{:},{:},{:},{:},{:},{:},{:},{:},{:},{:},{:},{:},{:},{:},{:},{:},{:},{:},{:},{:},{:},{:},{:},{:},{:},{:},{:},{:},{:},{:},{:},{:},{:},{:},{:},{:},{:},{:},{:},{:},{:},{:},{:},{:},{:},{:},{:},{:},{:},{:},{:},{:},{:},{:},{:},{:},{:},{:},{:},{:},{:},{:},{:},{:},{:},{:},{:},{:},{:},{:},{:},{:},{:},{:},{:},{:},{:},{:},{:},{:},{:},{:},{:},{:},{:},{:},{:},{:},{:},{:},{:},{:},{:},{:},{:},{:},{:},{:},{:},{:},{:},{:},{:},{:},{:},{:},{:},{:},{:},{:},{:},{:},{:},{:},{:},{:},{:},{:},{:},{:},{:},{:},{:},{:},{:},{:},{:},{:},{:},{:},{:},{:},{:},{:},{:},{:},{:},{:},{:},{:},{:},{:},{:},{:},{:},{:},{:},{:},{:},{:},{:},{:},{:},{:},{:},{:},{:},{:},{:},{:},{:},{:},{:},{:},{:},{:},{:},{:},{:},{:},{:},{:},{:},{:},{:},{:},{:},{:},{:},{:},{:},{:},{:},{:},{:},{:},{:},{:},{:},{:},{:},{:},{:},{:},{:},{:},{:},{:},{:},{:},{:},{:},{:},{:},{:},{:},{:},{:},{:},{:},{:},{:},{:},{:},{:},{:},{:},{:},{:},{:},{:},{:},{:},{:},{:},{:},{:},{:},{:},{:},{:},{:},{:},{:},{:},{:},{:},{:},{:},{:},{:},{:},{:},{:},{:},{:},{:},{:},{:},{:},{:},{:},{:},{:},{:},{:},{:},{:},{:},{:},{:},{:},{:},{:},{:},{:},{:},{:},{:},{:},{:},{:},{:},{:},{:},{:},{:},{:},{:},{:},{:},{:},{:},{:},{:},{:},{:},{:},{:},{:},{:},{:},{:},{:},{:},{:},{:},{:},{:},{:},{:},{:},{:},{:},{:},{:},{:},{:},{:},{:},{:},{:},{:},{:},{:},{:},{:},{:},{:},{:},{:},{:},{:},{:},{:},{:},{:},{:},{:},{:},{:},{:},{:},{:},{:},{:},{:},{:},{:},{:},{:},{:},{:},{:},{:},{:},{:},{:},{:},{:},{:},{:},{:},{:},{:},{:},{:},{:},{:},{:},{:},{:},{:},{:},{:},{:},{:},{:},{:},{:},{:},{:},{:},{:},{:},{:},{:},{:},{:},{:},{:},{:},{:},{:},{:},{:},{:},{:},{:},{:},{:},{:},{:},{:},{:},{:},{:},{:},{:},{:},{:},{:},{:},{:},{:},{:},{:},{:},{:},{:},{:},{:},{:},{:},{:},{:},{:},{:},{:},{:},{:},{:},{:},{:},{:},{:},{:},{:},{:},{:},{:},{:},{:},{:},{:},{:},{:},{:},{:},{:},{:},{:},{:},{:},{:},{:},{:},{:},{:},{:},{:},{:},{:},{:},{:},{:},{:},{:},{:},{:},{:},{:},{:},{:},{:},{:},{:},{:},{:},{:},{:},{:},{:},{:},{:},{:},{:},{:},{:},{:},{:},{:},{:},{:},{:},{:},{:},{:},{:},{:},{:},{:},{:},{:},{:},{:},{:},{:},{:},{:},{:},{:},{:},{:},{:},{:},{:},{:},{:},{:},{:},{:},{:},{:},{:},{:},{:},{:},{:},{:},{:},{:},{:},{:},{:},{:},{:},{:},{:},{:},{:},{:},{:},{:},{:},{:},{:},{:},{:},{:},{:},{:},{:},{:},{:},{:},{:},{:},{:},{:},{:},{:},{:},{:},{:},{:},{:},{:},{:},{:},{:},{:},{:},{:},{:},{:},{:},{:},{:},{:},{:},{:},{:},{:},{:},{:},{:},{:},{:},{:},{:},{:},{:},{:},{:},{:},{:},{:},{:},{:},{:},{:},{:},{:},{:},{:},{:},{:},{:},{:},{:},{:},{:},{:},{:},{:},{:},{:},{:},{:},{:},{:},{:},{:},{:},{:},{:},{:},{:},{:},{:},{:},{:},{:},{:},{:},{:},{:},{:},{:},{:},{:},{:},{:},{:},{:},{:},{:},{:},{:},{:},{:},{:},{:},{:},{:},{:},{:},{:},{:},{:},{:},{:},{:},{:},{:},{:},{:},{:},{:},{:},{:},{:},{:},{:},{:},{:},{:},{:},{:},{:},{:},{:},{:},{:},{:},{:},{:},{:},{:},{:},{:},{:},{:},{:},{:},{:},{:},{:},{:},{:},{:},{:},{:},{:},{:},{:},{:},{:},{:},{:},{:},{:},{:},{:},{:},{:},{:},{:},{:},{:},{:},{:},{:},{:},{:},{:},{:},{:},{:},{:},{:},{:},{:},{:},{:},{:},{:},{:},{:},{:},{:},{:},{:},{:},{:},{:},{:},{:},{:},{:},{:},{:},{:},{:},{:},{:},{:},{:},{:},{:},{:},{:},{:},{:},{:},{:},{:},{:},{:},{:},{:},{:},{:},{:},{:},{:},{:},{:},{:},{:},{:},{:},{:},{:},{:},{:},{:},{:},{:},{:},{:},{:},{:},{:},{:},{:},{:},{:},{:},{:},{:},{:},{:},{:},{:},{:},{:},{:},{:},{:},{:},{:},{:},{:},{:},{:},{:},{:},{:},{:},{:},{:},{:},{:},{:},{:},{:},{:},{:},{:},{:},{:},{:},{:},{:},{:},{:},{:},{:},{:},{:},{:},{:},{:},{:},{:},{:},{:},{:},{:},{:},{:},{:},{:},{:},{:},{:},{:},{:},{:},{:},{:},{:},{:},{:},{:},{:},{:},{:},{:},{:},{:},{:},{:},{:},{:},{:},{:},{:},{:},{:},{:},{:},{:},{:},{:},{:},{:},{:},{:},{:},{:},{:},{:},{:},{:},{:},{:},{:},{:},{:},{:},{:},{:},{:},{:},{:},{:},{:},{:},{:},{:},{:},{:},{:},{:},{:},{:},{:},{:},{:},{:},{:},{:},{:},{:},{:},{:},{:},{:},{:},{:},{:},{:},{:},{:},{:},{:},{:},{:},{:},{:},{:},{:},{:},{:},{:},{:},{:},{:},{:},{:},{:},{:},{:},{:},{:},{:},{:},{:},{:},{:},{:},{:},{:},{:},{:},{:},{:},{:},{:},{:},{:},{:},{:},{:},{:},{:},{:},{:},{:},{:},{:},{:},{:},{:},{:},{:},{:},{:},{:},{:},{:},{:},{:},{:},{:},{:},{:},{:},{:},{:},{:},{:},{:},{:},{:},{:},{:},{:},{:},{:},{:},{:},{:},{:},{:},{:},{:},{:},{:},{:},{:},{:},{:},{:},{:},{:},{:},{:},{:},{:},{:},{:},{:},{:},{:},{:},{:},{:},{:},{:},{:},{:},{:},{:},{:},{:},{:},{:},{:},{:},{:},{:},{:},{:},{:},{:},{:},{:},{:},{:},{:},{:},{:},{:},{:},{:},{:},{:},{:},{:},{:},{:},{:},{:},{:},{:},{:},{:},{:},{:},{:},{:},{:},{:},{:},{:},{:},{:},{:},{:},{:},{:},{:},{:},{:},{:},{:},{:},{:},{:},{:},{:},{:},{:},{:},{:},{:},{:},{:},{:},{:},{:},{:},{:},{:},{:},{:},{:},{:},{:},{:},{:},{:},{:},{:},{:},{:},{:},{:},{:},{:},{:},{:},{:},{:},{:},{:},{:},{:},{:},{:},{:},{:},{:},{:},{:},{:},{:},{:},{:},{:},{:},{:},{:},{:},{:},{:},{:},{:},{:},{:},{:},{:},{:},{:},{:},{:},{:},{:},{:},{:},{:},{:},{:},{:},{:},{:},{:},{:},{:},{:},{:},{:},{:},{:},{:},{:},{:},{:},{:},{:},{:},{:},{:},{:},{:},{:},{:},{:},{:},{:},{:},{:},{:},{:},{:},{:},{:},{:},{:},{:},{:},{:},{:},{:},{:},{:},{:},{:},{:},{:},{:},{:},{:},{:},{:},{:},{:},{:},{:},{:},{:},{:},{:},{:},{:},{:},{:},{:},{:},{:},{:},{:},{:},{:},{:},{:},{:},{:},{:},{:},{:},{:},{:},{:},{:},{:},{:},{:},{:},{:},{:},{:},{:},{:},{:},{:},{:},{:},{:},{:},{:},{:},{:},{:},{:},{:},{:},{:},{:},{:},{:},{:},{:},{:},{:},{:},{:},{:},{:},{:},{:},{:},{:},{:},{:},{:},{:},{:},{:},{:},{:},{:},{:},{:},{:},{:},{:},{:},{:},{:},{:},{:},{:},{:},{:},{:},{:},{:},{:},{:},{:},{:},{:},{:},{:},{:},{:},{:},{:},{:},{:},{:},{:},{:},{:},{:},{:},{:},{:},{:},{:},{:},{:},{:},{:},{:},{:},{:},{:},{:},{:},{:},{:},{:},{:},{:},{:},{:},{:},{:},{:},{:},{:},{:},{:},{:},{:},{:},{:},{:},{:},{:},{:},{:},{:},{:},{:},{:},{:},{:},{:},{:},{:},{:},{:},{:},{:},{:},{:},{:},{:},{:},{:},{:},{:},{:},{:},{:},{:},{:},{:},{:},{:},{:},{:},{:},{:},{:},{:},{:},{:},{:},{:},{:},{:},{:},{:},{:},{:},{:},{:},{:},{:},{:},{:},{:},{:},{:},{:},{:},{:},{:},{:},{:},{:},{:},{:},{:},{:},{:},{:},{:},{:},{:},{:},{:},{:},{:},{:},{:},{:},{:},{:},{:},{:},{:},{:},{:},{:},{:},{:},{:},{:},{:},{:},{:},{:},{:},{:},{:},{:},{:},{:},{:},{:},{:},{:},{:},{:},{:},{:},{:},{:},{:},{:},{:},{:},{:},{:},{:},{:},{:},{:},{:},{:},{:},{:},{:},{:},{:},{:},{:},{:},{:},{:},{:},{:},{:},{:},{:},{:},{:},{:},{:},{:},{:},{:},{:},{:},{:},{:},{:},{:},{:},{:},{:},{:},{:},{:},{:},{:},{:},{:},{:},{:},{:},{:},{:},{:},{:},{:},{:},{:},{:},{:},{:},{:},{:},{:},{:},{:},{:},{:},{:},{:},{:},{:},{:},{:},{:},{:},{:},{:},{:},{:},{:},{:},{:},{:},{:},{:},{:},{:},{:},{:},{:},{:},{:},{:},{:},{:},{:},{:},{:},{:},{:},{:},{:},{:},{:},{:},{:},{:},{:},{:},{:},{:},{:},{:},{:},{:},{:},{:},{:},{:},{:},{:},{:},{:},{:},{:},{:},{:},{:},{:},{:},{:},{:},{:},{:},{:},{:},{:},{:},{:},{:},{:},{:},{:},{:},{:},{:},{:},{:},{:},{:},{:},{:},{:},{:},{:},{:},{:},{:},{:},{:},{:},{:},{:},{:},{:},{:},{:},{:},{:},{:},{:},{:},{:},{:},{:},{:},{:},{:},{:},{:},{:},{:},{:},{:},{:},{:},{:},{:},{:},{:},{:},{:},{:},{:},{:},{:},{:},{:},{:},{:},{:},{:},{:},{:},{:},{:},{:},{:},{:},{:},{:},{:},{:},{:},{:},{:},{:},{:},{:},{:},{:},{:},{:},{:},{:},{:},{:},{:},{:},{:},{:},{:},{:},{:},{:},{:},{:},{:},{:},{:},{:},{:},{:},{:},{:},{:},{:},{:},{:},{:},{:},{:},{:},{:},{:},{:},{:},{:},{:},{:},{:},{:},{:},{:},{:},{:},{:},{:},{:},{:},{:},{:},{:},{:},{:},{:},{:},{:},{:},{:},{:},{:},{:},{:},{:},{:},{:},{:},{:},{:},{:},{:},{:},{:},{:},{:},{:},{:},{:},{:},{:},{:},{:},{:},{:},{:},{:},{:},{:},{:},{:},{:},{:},{:},{:},{:},{:},{:},{:},{:},{:},{:},{:},{:},{:},{:},{:},{:},{:},{:},{:},{:},{:},{:},{:},{:},{:},{:},{:},{:},{:},{:},{:},{:},{:},{:},{:},{:},{:},{:},{:},{:},{:},{:},{:},{:},{:},{:},{:},{:},{:},{:},{:},{:},{:},{:},{:},{:},{:},{:},{:},{:},{:},{:},{:},{:},{:},{:},{:},{:},{:},{:},{:},{:},{:},{:},{:},{:},{:},{:},{:},{:},{:},{:},{:},{:},{:},{:},{:},{:},{:},{:},{:},{:},{:},{:},{:},{:},{:},{:},{:},{:},{:},{:},{:},{:},{:},{:},{:},{:},{:},{:},{:},{:},{:},{:},{:},{:},{:},{:},{:},{:},{:},{:},{:},{:},{:},{:},{:},{:},{:},{:},{:},{:},{:},{:},{:},{:},{:},{:},{:},{:},{:},{:},{:},{:},{:},{:},{:},{:},{:},{:},{:},{:},{:},{:},{:},{:},{:},{:},{:},{:},{:},{:},{:},{:},{:},{:},{:},{:},{:},{:},{:},{:},{:},{:},{:},{:},{:},{:},{:},{:},{:},{:},{:},{:},{:},{:},{:},{:},{:},{:},{:},{:},{:},{:},{:},{:},{:},{:},{:},{:},{:},{:},{:},{:},{:},{:},{:},{:},{:},{:},{:},{:},{:},{:},{:},{:},{:},{:},{:},{:},{:},{:},{:},{:},{:},{:},{:},{:},{:},{:},{:},{:},{:},{:},{:},{:},{:},{:},{:},{:},{:},{:},{:},{:},{:},{:},{:},{:},{:},{:},{:},{:},{:},{:},{:},{:},{:},{:},{:},{:},{:},{:},{:},{:},{:},{:},{:},{:},{:},{:},{:},{:},{:},{:},{:},{:},{:},{:},{:},{:},{:},{:},{:},{:},{:},{:},{:},{:},{:},{:},{:},{:},{:},{:},{:},{:},{:},{:},{:},{:},{:},{:},{:},{:},{:},{:},{:},{:},{:},{:},{:},{:},{:},{:},{:},{:},{:},{:},{:},{:},{:},{:},{:},{:},{:},{:},{:},{:},{:},{:},{:},{:},{:},{:},{:},{:},{:},{:},{:},{:},{:},{:},{:},{:},{:},{:},{:},{:},{:},{:},{:},{:},{:},{:},{:},{:},{:},{:},{:},{:},{:},{:},{:},{:},{:},{:},{:},{:},{:},{:},{:},{:},{:},{:},{:},{:},{:},{:},{:},{:},{:},{:},{:},{:},{:},{:},{:},{:},{:},{:},{:},{:},{:},{:},{:},{:},{:},{:},{:},{:},{:},{:},{:},{:},{:},{:},{:},{:},{:},{:},{:},{:},{:},{:},{:},{:},{:},{:},{:},{:},{:},{:},{:},{:},{:},{:},{:},{:},{:},{:},{:},{:},{:},{:},{:},{:},{:},{:},{:},{:},{:},{:},{:},{:},{:},{:},{:},{:},{:},{:},{:},{:},{:},{:},{:},{:},{:},{:},{:},{:},{:},{:},{:},{:},{:},{:},{:},{:},{:},{:},{:},{:},{:},{:},{:},{:},{:},{:},{:},{:},{:},{:},{:},{:},{:},{:},{:},{:},{:},{:},{:},{:},{:},{:},{:},{:},{:},{:},{:},{:},{:},{:},{:},{:},{:},{:},{:},{:},{:},{:},{:},{:},{:},{:},{:},{:},{:},{:},{:},{:},{:},{:},{:},{:},{:},{:},{:},{:},{:},{:},{:},{:},{:},{:},{:},{:},{:},{:},{:},{:},{:},{:},{:},{:},{:},{:},{:},{:},{:},{:},{:},{:},{:},{:},{:},{:},{:},{:},{:},{:},{:},{:},{:},{:},{:},{:},{:},{:},{:},{:},{:},{:},{:},{:},{:},{:},{:},{:},{:},{:},{:},{:},{:},{:},{:},{:},{:},{:},{:},{:},{:},{:},{:},{:},{:},{:},{:},{:},{:},{:},{:},{:},{:},{:},{:},{:},{:},{:},{:},{:},{:},{:},{:},{:},{:},{:},{:},{:},{:},{:},{:},{:},{:},{:},{:},{:},{:},{:},{:},{:},{:},{:},{:},{:},{:},{:},{:},{:},{:},{:},{:},{:},{:},{:},{:},{:},{:},{:},{:},{:},{:},{:},{:},{:},{:},{:},{:},{:},{:},{:},{:},{:},{:},{:},{:},{:},{:},{:},{:},{:},{:},{:},{:},{:},{:},{:},{:},{:},{:},{:},{:},{:},{:},{:},{:},{:},{:},{:},{:},{:},{:},{:},{:},{:},{:},{:},{:},{:},{:},{:},{:},{:},{:},{:},{:},{:},{:},{:},{:},{:},{:},{:},{:},{:},{:},{:},{:},{:},{:},{:},{:},{:},{:},{:},{:},{:},{:},{:},{:},{:},{:},{:},{:},{:},{:},{:},{:},{:},{:},{:},{:},{:},{:},{:},{:},{:},{:},{:},{:},{:},{:},{:},{:},{:},{:},{:},{:},{:},{:},{:},{:},{:},{:},{:},{:},{:},{:},{:},{:},{:},{:},{:},{:},{:},{:},{:},{:},{:},{:},{:},{:},{:},{:},{:},{:},{:},{:},{:},{:},{:},{:},{:},{:},{:},{:},{:},{:},{:},{:},{:},{:},{:},{:},{:},{:},{:},{:},{:},{:},{:},{:},{:},{:},{:},{:},{:},{:},{:},{:},{:},{:},{:},{:},{:},{:},{:},{:},{:},{:},{:},{:},{:},{:},{:},{:},{:},{:},{:},{:},{:},{:},{:},{:},{:},{:},{:},{:},{:},{:},{:},{:},{:},{:},{:},{:},{:},{:},{:},{:},{:},{:},{:},{:},{:},{:},{:},{:},{:},{:},{:},{:},{:},{:},{:},{:},{:},{:},{:},{:},{:},{:},{:},{:},{:},{:},{:},{:},{:},{:},{:},{:},{:},{:},{:},{:},{:},{:},{:},{:},{:},{:},{:},{:},{:},{:},{:},{:},{:},{:},{:},{:},{:},{:},{:},{:},{:},{:},{:},{:},{:},{:},{:},{:},{:},{:},{:},{:},{:},{:},{:},{:},{:},{:},{:},{:},{:},{:},{:},{:},{:},{:},{:},{:},{:},{:},{:},{:},{:},{:},{:},{:},{:},{:},{:},{:},{:},{:},{:},{:},{:},{:},{:},{:},{:},{:},{:},{:},{:},{:},{:},{:},{:},{:},{:},{:},{:},{:},{:},{:},{:},{:},{:},{:},{:},{:},{:},{:},{:},{:},{:},{:},{:},{:},{:},{:},{:},{:},{:},{:},{:},{:},{:},{:},{:},{:},{:},{:},{:},{:},{:},{:},{:},{:},{:},{:},{:},{:},{:},{:},{:},{:},{:},{:},{:},{:},{:},{:},{:},{:},{:},{:},{:},{:},{:},{:},{:},{:},{:},{:},{:},{:},{:},{:},{:},{:},{:},{:},{:},{:},{:},{:},{:},{:},{:},{:},{:},{:},{:},{:},{:},{:},{:},{:},{:},{:},{:},{:},{:},{:},{:},{:},{:},{:},{:},{:},{:},{:},{:},{:},{:},{:},{:},{:},{:},{:},{:},{:},{:},{:},{:},{:},{:},{:},{:},{:},{:},{:},{:},{:},{:},{:},{:},{:},{:},{:},{:},{:},{:},{:},{:},{:},{:},{:},{:},{:},{:},{:},{:},{:},{:},{:},{:},{:},{:},{:},{:},{:},{:},{:},{:},{:},{:},{:},{:},{:},{:},{:},{:},{:},{:},{:},{:},{:},{:},{:},{:},{:},{:},{:},{:},{:},{:},{:},{:},{:},{:},{:},{:},{:},{:},{:},{:},{:},{:},{:},{:},{:},{:},{:},{:},{:},{:},{:},{:},{:},{:},{:},{:},{:},{:},{:},{:},{:},{:},{:},{:},{:},{:},{:},{:},{:},{:},{:},{:},{:},{:},{:},{:},{:},{:},{:},{:},{:},{:},{:},{:},{:},{:},{:},{:},{:},{:},{:},{:},{:},{:},{:},{:},{:},{:},{:},{:},{:},{:},{:},{:},{:},{:},{:},{:},{:},{:},{:},{:},{:},{:},{:},{:},{:},{:},{:},{:},{:},{:},{:},{:},{:},{:},{:},{:},{:},{:},{:},{:},{:},{:},{:},{:},{:},{:},{:},{:},{:},{:},{:},{:},{:},{:},{:},{:},{:},{:},{:},{:},{:},{:},{:},{:},{:},{:},{:},{:},{:},{:},{:},{:},{:},{:},{:},{:},{:},{:},{:},{:},{:},{:},{:},{:},{:},{:},{:},{:},{:},{:},{:},{:},{:},{:},{:},{:},{:},{:},{:},{:},{:},{:},{:},{:},{:},{:},{:},{:},{:},{:},{:},{:},{:},{:},{:},{:},{:},{:},{:},{:},{:},{:},{:},{:},{:},{:},{:},{:},{:},{:},{:},{:},{:},{:},{:},{:},{:},{:},{:},{:},{:},{:},{:},{:},{:},{:},{:},{:},{:},{:},{:},{:},{:},{:},{:},{:},{:},{:},{:},{:},{:},{:},{:},{:},{:},{:},{:},{:},{:},{:},{:},{:},{:},{:},{:},{:},{:},{:},{:},{:},{:},{:},{:},{:},{:},{:},{:},{:},{:},{:},{:},{:},{:},{:},{:},{:},{:},{:},{:},{:},{:},{:},{:},{:},{:},{:},{:},{:},{:},{:},{:},{:},{:},{:},{:},{:},{:},{:},{:},{:},{:},{:},{:},{:},{:},{:},{:},{:},{:},{:},{:},{:},{:},{:},{:},{:},{:},{:},{:},{:},{:},{:},{:},{:},{:},{:},{:},{:},{:},{:},{:},{:},{:},{:},{:},{:},{:},{:},{:},{:},{:},{:},{:},{:},{:},{:},{:},{:},{:},{:},{:},{:},{:},{:},{:},{:},{:},{:},{:},{:},{:},{:},{:},{:},{:},{:},{:},{:},{:},{:},{:},{:},{:},{:},{:},{:},{:},{:},{:},{:},{:},{:},{:},{:},{:},{:},{:},{:},{:},{:},{:},{:},{:},{:},{:},{:},{:},{:},{:},{:},{:},{:},{:},{:},{:},{:},{:},{:},{:},{:},{:},{:},{:},{:},{:},{:},{:},{:},{:},{:},{:},{:},{:},{:},{:},{:},{:},{:},{:},{:},{:},{:},{:},{:},{:},{:},{:},{:},{:},{:},{:},{:},{:},{:},{:},{:},{:},{:},{:},{:},{:},{:},{:},{:},{:},{:},{:},{:},{:},{:},{:},{:},{:},{:},{:},{:},{:},{:},{:},{:},{:},{:},{:},{:},{:},{:},{:},{:},{:},{:},{:},{:},{:},{:},{:},{:},{:},{:},{:},{:},{:},{:},{:},{:},{:},{:},{:},{:},{:},{:},{:},{:},{:},{:},{:},{:},{:},{:},{:},{:},{:},{:},{:},{:},{:},{:},{:},{:},{:},{:},{:},{:},{:},{:},{:},{:},{:},{:},{:},{:},{:},{:},{:},{:},{:},{:},{:},{:},{:},{:},{:},{:},{:},{:},{:},{:},{:},{:},{:},{:},{:},{:},{:},{:},{:},{:},{:},{:},{:},{:},{:},{:},{:},{:},{:},{:},{:},{:},{:},{:},{:},{:},{:},{:},{:},{:},{:},{:},{:},{:},{:},{:},{:},{:},{:},{:},{:},{:},{:},{:},{:},{:},{:},{:},{:},{:},{:},{:},{:},{:},{:},{:},{:},{:},{:},{:},{:},{:},{:},{:},{:},{:},{:},{:},{:},{:},{:},{:},{:},{:},{:},{:},{:},{:},{:},{:},{:},{:},{:},{:},{:},{:},{:},{:},{:},{:},{:},{:},{:},{:},{:},{:},{:},{:},{:},{:},{:},{:},{:},{:},{:},{:},{:},{:},{:},{:},{:},{:},{:},{:},{:},{:},{:},{:},{:},{:},{:},{:},{:},{:},{:},{:},{:},{:},{:},{:},{:},{:},{:},{:},{:},{:},{:},{:},{:},{:},{:},{:},{:},{:},{:},{:},{:},{:},{:},{:},{:},{:},{:},{:},{:},{:},{:},{:},{:},{:},{:},{:},{:},{:},{:},{:},{:},{:},{:},{:},{:},{:},{:},{:},{:},{:},{:},{:},{:},{:},{:},{:},{:},{:},{:},{:},{:},{:},{:},{:},{:},{:},{:},{:},{:},{:},{:},{:},{:},{:},{:},{:},{:},{:},{:},{:},{:},{:},{:},{:},{:},{:},{:},{:},{:},{:},{:},{:},{:},{:},{:},{:},{:},{:},{:},{:},{:},{:},{:},{:},{:},{:},{:},{:},{:},{:},{:},{:},{:},{:},{:},{:},{:},{:},{:},{:},{:},{:},{:},{:},{:},{:},{:},{:},{:},{:},{:},{:},{:},{:},{:},{:},{:},{:},{:},{:},{:},{:},{:},{:},{:},{:},{:},{:},{:},{:},{:},{:},{:},{:},{:},{:},{:},{:},{:},{:},{:},{:},{:},{:},{:},{:},{:},{:},{:},{:},{:},{:},{:},{:},{:},{:},{:},{:},{:},{:},{:},{:},{:},{:},{:},{:},{:},{:},{:},{:},{:},{:},{:},{:},{:},{:},{:},{:},{:},{:},{:},{:},{:},{:},{:},{:},{:},{:},{:},{:},{:},{:},{:},{:},{:},{:},{:},{:},{:},{:},{:},{:},{:},{:},{:},{:},{:},{:},{:},{:},{:},{:},{:},{:},{:},{:},{:},{:},{:},{:},{:},{:},{:},{:},{:},{:},{:},{:},{:},{:},{:},{:},{:},{:},{:},{:},{:},{:},{:},{:},{:},{:},{:},{:},{:},{:},{:},{:},{:},{:},{:},{:},{:},{:},{:},{:},{:},{:},{:},{:},{:},{:},{:},{:},{:},{:},{:},{:},{:},{:},{:},{:},{:},{:},{:},{:},{:},{:},{:},{:},{:},{:},{:},{:},{:},{:},{:},{:},{:},{:},{:},{:},{:},{:},{:},{:},{:},{:},{:},{:},{:},{:},{:},{:},{:},{:},{:},{:},{:},{:},{:},{:},{:},{:},{:},{:},{:},{:},{:},{:},{:},{:},{:},{:},{:},{:},{:},{:},{:},{:},{:},{:},{:},{:},{:},{:},{:},{:},{:},{:},{:},{:},{:},{:},{:},{:},{:},{:},{:},{:},{:},{:},{:},{:},{:},{:},{:},{:},{:},{:},{:},{:},{:},{:},{:},{:},{:},{:},{:},{:},{:},{:},{:},{:},{:},{:},{:},{:},{:},{:},{:},{:},{:},{:},{:},{:},{:},{:},{:},{:},{:},{:},{:},{:},{:},{:},{:},{:},{:},{:},{:},{:},{:},{:},{:},{:},{:},{:},{:},{:},{:},{:},{:},{:},{:},{:},{:},{:},{:},{:},{:},{:},{:},{:},{:},{:},{:},{:},{:},{:},{:},{:},{:},{:},{:},{:},{:},{:},{:},{:},{:},{:},{:},{:},{:},{:},{:},{:},{:},{:},{:},{:},{:},{:},{:},{:},{:},{:},{:},{:},{:},{:},{:},{:},{:},{:},{:},{:},{:},{:},{:},{:},{:},{:},{:},{:},{:},{:},{:},{:},{:},{:},{:},{:},{:},{:},{:},{:},{:},{:},{:},{:},{:},{:},{:},{:},{:},{:},{:},{:},{:},{:},{:},{:},{:},{:},{:},{:},{:},{:},{:},{:},{:},{:},{:},{:},{:},{:},{:},{:},{:},{:},{:},{:},{:},{:},{:},{:},{:},{:},{:},{:},{:},{:},{:},{:},{:},{:},{:},{:},{:},{:},{:},{:},{:},{:},{:},{:},{:},{:},{:},{:},{:},{:},{:},{:},{:},{:},{:},{:},{:},{:},{:},{:},{:},{:},{:},{:},{:},{:},{:},{:},{:},{:},{:},{:},{:},{:},{:},{:},{:},{:},{:},{:},{:},{:},{:},{:},{:},{:},{:},{:},{:},{:},{:},{:},{:},{:},{:},{:},{:},{:},{:},{:},{:},{:},{:},{:},{:},{:},{:},{:},{:},{:},{:},{:},{:},{:},{:},{:},{:},{:},{:},{:},{:},{:},{:},{:},{:},{:},{:},{:},{:},{:},{:},{:},{:},{:},{:},{:},{:},{:},{:},{:},{:},{:},{:},{:},{:},{:},{:},{:},{:},{:},{:},{:},{:},{:},{:},{:},{:},{:},{:},{:},{:},{:},{:},{:},{:},{:},{:},{:},{:},{:},{:},{:},{:},{:},{:},{:},{:},{:},{:},{:},{:},{:},{:},{:},{:},{:},{:},{:},{:},{:},{:},{:},{:},{:},{:},{:},{:},{:},{:},{:},{:},{:},{:},{:},{:},{:},{:},{:},{:},{:},{:},{:},{:},{:},{:},{:},{:},{:},{:},{:},{:},{:},{:},{:},{:},{:},{:},{:},{:},{:},{:},{:},{:},{:},{:},{:},{:},{:},{:},{:},{:},{:},{:},{:},{:},{:},{:},{:},{:},{:},{:},{:},{:},{:},{:},{:},{:},{:},{:},{:},{:},{:},{:},{:},{:},{:},{:},{:},{:},{:},{:},{:},{:},{:},{:},{:},{:},{:},{:},{:},{:},{:},{:},{:},{:},{:},{:},{:},{:},{:},{:},{:},{:},{:},{:},{:},{:},{:},{:},{:},{:},{:},{:},{:},{:},{:},{:},{:},{:},{:},{:},{:},{:},{:},{:},{:},{:},{:},{:},{:},{:},{:},{:},{:},{:},{:},{:},{:},{:},{:},{:},{:},{:},{:},{:},{:},{:},{:},{:},{:},{:},{:},{:},{:},{:},{:},{:},{:},{:},{:},{:},{:},{:},{:},{:},{:},{:},{:},{:},{:},{:},{:},{:},{:},{:},{:},{:},{:},{:},{:},{:},{:},{:},{:},{:},{:},{:},{:},{:},{:},{:},{:},{:},{:},{:},{:},{:},{:},{:},{:},{:},{:},{:},{:},{:},{:},{:},{:},{:},{:},{:},{:},{:},{:},{:},{:},{:},{:},{:},{:},{:},{:},{:},{:},{:},{:},{:},{:},{:},{:},{:},{:},{:},{:},{:},{:},{:},{:},{:},{:},{:},{:},{:},{:},{:},{:},{:},{:},{:},{:},{:},{:},{:},{:},{:},{:},{:},{:},{:},{:},{:},{:},{:},{:},{:},{:},{:},{:},{:},{:},{:},{:},{:},{:},{:},{:},{:},{:},{:},{:},{:},{:},{:},{:},{:},{:},{:},{:},{:},{:},{:},{:},{:},{:},{:},{:},{:},{:},{:},{:},{:},{:},{:},{:},{:},{:},{:},{:},{:},{:},{:},{:},{:},{:},{:},{:},{:},{:},{:},{:},{:},{:},{:},{:},{:},{:},{:},{:},{:},{:},{:},{:},{:},{:},{:},{:},{:},{:},{:},{:},{:},{:},{:},{:},{:},{:},{:},{:},{:},{:},{:},{:},{:},{:},{:},{:},{:},{:},{:},{:},{:},{:},{:},{:},{:},{:},{:},{:},{:},{:},{:},{:},{:},{:},{:},{:},{:},{:},{:},{:},{:},{:},{:},{:},{:},{:},{:},{:},{:},{:},{:},{:},{:},{:},{:},{:},{:},{:},{:},{:},{:},{:},{:},{:},{:},{:},{:},{:},{:},{:},{:},{:},{:},{:},{:},{:},{:},{:},{:},{:},{:},{:},{:},{:},{:},{:},{:},{:},{:},{:},{:},{:},{:},{:},{:},{:},{:},{:},{:},{:},{:},{:},{:},{:},{:},{:},{:},{:},{:},{:},{:},{:},{:},{:},{:},{:},{:},{:},{:},{:},{:},{:},{:},{:},{:},{:},{:},{:},{:},{:},{:},{:},{:},{:},{:},{:},{:},{:},{:},{:},{:},{:},{:},{:},{:},{:},{:},{:},{:},{:},{:},{:},{:},{:},{:},{:},{:},{:},{:},{:},{:},{:},{:},{:},{:},{:},{:},{:},{:},{:},{:},{:},{:},{:},{:},{:},{:},{:},{:},{:},{:},{:},{:},{:},{:},{:},{:},{:},{:},{:},{:},{:},{:},{:},{:},{:},{:},{:},{:},{:},{:},{:},{:},{:},{:},{:},{:},{:},{:},{:},{:},{:},{:},{:},{:},{:},{:},{:},{:},{:},{:},{:},{:},{:},{:},{:},{:},{:},{:},{:},{:},{:},{:},{:},{:},{:},{:},{:},{:},{:},{:},{:},{:},{:},{:},{:},{:},{:},{:},{:},{:},{:},{:},{:},{:},{:},{:},{:},{:},{:},{:},{:},{:},{:},{:},{:},{:},{:},{:},{:},{:},{:},{:},{:},{:},{:},{:},{:},{:},{:},{:},{:},{:},{:},{:},{:},{:},{:},{:},{:},{:},{:},{:},{:},{:},{:},{:},{:},{:},{:},{:},{:},{:},{:},{:},{:},{:},{:},{:},{:},{:},{:},{:},{:},{:},{:},{:},{:},{:},{:},{:},{:},{:},{:},{:},{:},{:},{:},{:},{:},{:},{:},{:},{:},{:},{:},{:},{:},{:},{:},{:},{:},{:},{:},{:},{:},{:},{:},{:},{:},{:},{:},{:},{:},{:},{:},{:},{:},{:},{:},{:},{:},{:},{:},{:},{:},{:},{:},{:},{:},{:},{:},{:},{:},{:},{:},{:},{:},{:},{:},{:},{:},{:},{:},{:},{:},{:},{:},{:},{:},{:},{:},{:},{:},{:},{:},{:},{:},{:},{:},{:},{:},{:},{:},{:},{:},{:},{:},{:},{:},{:},{:},{:},{:},{:},{:},{:},{:},{:},{:},{:},{:},{:},{:},{:},{:},{:},{:},{:},{:},{:},{:},{:},{:},{:},{:},{:},{:},{:},{:},{:},{:},{:},{:},{:},{:},{:},{:},{:},{:},{:},{:},{:},{:},{:},{:},{:},{:},{:},{:},{:},{:},{:},{:},{:},{:},{:},{:},{:},{:},{:},{:},{:},{:},{:},{:},{:},{:},{:},{:},{:},{:},{:},{:},{:},{:},{:},{:},{:},{:},{:},{:},{:},{:},{:},{:},{:},{:},{:},{:},{:},{:},{:},{:},{:},{:},{:},{:},{:},{:},{:},{:},{:},{:},{:},{:},{:},{:},{:},{:},{:},{:},{:},{:},{:},{:},{:},{:},{:},{:},{:},{:},{:},{:},{:},{:},{:},{:},{:},{:},{:},{:},{:},{:},{:},{:},{:},{:},{:},{:},{:},{:},{:},{:},{:},{:},{:},{:},{:},{:},{:},{:},{:},{:},{:},{:},{:},{:},{:},{:},{:},{:},{:},{:},{:},{:},{:},{:},{:},{:},{:},{:},{:},{:},{:},{:},{:},{:},{:},{:},{:},{:},{:},{:},{:},{:},{:},{:},{:},{:},{:},{:},{:},{:},{:},{:},{:},{:},{:},{:},{:},{:},{:},{:},{:},{:},{:},{:},{:},{:},{:},{:},{:},{:},{:},{:},{:},{:},{:},{:},{:},{:},{:},{:},{:},{:},{:},{:},{:},{:},{:},{:},{:},{:},{:},{:},{:},{:},{:},{:},{:},{:},{:},{:},{:},{:},{:},{:},{:},{:},{:},{:},{:},{:},{:},{:},{:},{:},{:},{:},{:},{:},{:},{:},{:},{:},{:},{:},{:},{:},{:},{:},{:},{:},{:},{:},{:},{:},{:},{:},{:},{:},{:},{:},{:},{:},{:},{:},{:},{:},{:},{:},{:},{:},{:},{:},{:},{:},{:},{:},{:},{:},{:},{:},{:},{:},{:},{:},{:},{:},{:},{:},{:},{:},{:},{:},{:},{:},{:},{:},{:},{:},{:},{:},{:},{:},{:},{:},{:},{:},{:},{:},{:},{:},{:},{:},{:},{:},{:},{:},{:},{:},{:},{:},{:},{:},{:},{:},{:},{:},{:},{:},{:},{:},{:},{:},{:},{:},{:},{:},{:},{:},{:},{:},{:},{:},{:},{:},{:},{:},{:},{:},{:},{:},{:},{:},{:},{:},{:},{:},{:},{:},{:},{:},{:},{:},{:},{:},{:},{:},{:},{:},{:},{:},{:},{:},{:},{:},{:},{:},{:},{:},{:},{:},{:},{:},{:},{:},{:},{:},{:},{:},{:},{:},{:},{:},{:},{:},{:},{:},{:},{:},{:},{:},{:},{:},{:},{:},{:},{:},{:},{:},{:},{:},{:},{:},{:},{:},{:},{:},{:},{:},{:},{:},{:},{:},{:},{:},{:},{:},{:},{:},{:},{:},{:},{:},{:},{:},{:},{:},{:},{:},{:},{:},{:},{:},{:},{:},{:},{:},{:},{:},{:},{:},{:},{:},{:},{:},{:},{:},{:},{:},{:},{:},{:},{:},{:},{:},{:},{:},{:},{:},{:},{:},{:},{:},{:},{:},{:},{:},{:},{:},{:},{:},{:},{:},{:},{:},{:},{:},{:},{:},{:},{:},{:},{:},{:},{:},{:},{:},{:},{:},{:},{:},{:},{:},{:},{:},{:},{:},{:},{:},{:},{:},{:},{:},{:},{:},{:},{:},{:},{:},{:},{:},{:},{:},{:},{:},{:},{:},{:},{:},{:},{:},{:},{:},{:},{:},{:},{:},{:},{:},{:},{:},{:},{:},{:},{:},{:},{:},{:},{:},{:},{:},{:},{:},{:},{:},{:},{:},{:},{:},{:},{:},{:},{:},{:},{:},{:},{:},{:},{:},{:},{:},{:},{:},{:},{:},{:},{:},{:},{:},{:},{:},{:},{:},{:},{:},{:},{:},{:},{:},{:},{:},{:},{:},{:},{:},{:},{:},{:},{:},{:},{:},{:},{:},{:},{:},{:},{:},{:},{:},{:},{:},{:},{:},{:},{:},{:},{:},{:},{:},{:},{:},{:},{:},{:},{:},{:},{:},{:},{:},{:},{:},{:},{:},{:},{:},{:},{:},{:},{:},{:},{:},{:},{:},{:},{:},{:},{:},{:},{:},{:},{:},{:},{:},{:},{:},{:},{:},{:},{:},{:},{:},{:},{:},{:},{:},{:},{:},{:},{:},{:},{:},{:},{:},{:},{:},{:},{:},{:},{:},{:},{:},{:},{:},{:},{:},{:},{:},{:},{:},{:},{:},{:},{:},{:},{:},{:},{:},{:},{:},{:},{:},{:},{:},{:},{:},{:},{:},{:},{:},{:},{:},{:},{:},{:},{:},{:},{:},{:},{:},{:},{:},{:},{:},{:},{:},{:},{:},{:},{:},{:},{:},{:},{:},{:},{:},{:},{:},{:},{:},{:},{:},{:},{:},{:},{:},{:},{:},{:},{:},{:},{:},{:},{:},{:},{:},{:},{:},{:},{:},{:},{:},{:},{:},{:},{:},{:},{:},{:},{:},{:},{:},{:},{:},{:},{:},{:},{:},{:},{:},{:},{:},{:},{:},{:},{:},{:},{:},{:},{:},{:},{:},{:},{:},{:},{:},{:},{:},{:},{:},{:},{:},{:},{:},{:},{:},{:},{:},{:},{:},{:},{:},{:},{:},{:},{:},{:},{:},{:},{:},{:},{:},{:},{:},{:},{:},{:},{:},{:},{:},{:},{:},{:},{:},{:},{:},{:},{:},{:},{:},{:},{:},{:},{:},{:},{:},{:},{:},{:},{:},{:},{:},{:},{:},{:},{:},{:},{:},{:},{:},{:},{:},{:},{:},{:},{:},{:},{:},{:},{:},{:},{:},{:},{:},{:},{:},{:},{:},{:},{:},{:},{:},{:},{:},{:},{:},{:},{:},{:},{:},{:},{:},{:},{:},{:},{:},{:},{:},{:},{:},{:},{:},{:},{:},{:},{:},{:},{:},{:},{:},{:},{:},{:},{:},{:},{:},{:},{:},{:},{:},{:},{:},{:},{:},{:},{:},{:},{:},{:},{:},{:},{:},{:},{:},{:},{:},{:},{:},{:},{:},{:},{:},{:},{:},{:},{:},{:},{:},{:},{:},{:},{:},{:},{:},{:},{:},{:},{:},{:},{:},{:},{:},{:},{:},{:},{:},{:},{:},{:},{:},{:},{:},{:},{:},{:},{:},{:},{:},{:},{:},{:},{:},{:},{:},{:},{:},{:},{:},{:},{:},{:},{:},{:},{:},{:},{:},{:},{:},{:},{:},{:},{:},{:},{:},{:},{:},{:},{:},{:},{:},{:},{:},{:},{:},{:},{:},{:},{:},{:},{:},{:},{:},{:},{:},{:},{:},{:},{:},{:},{:},{:},{:},{:},{:},{:},{:},{:},{:},{:},{:},{:},{:},{:},{:},{:},{:},{:},{:},{:},{:},{:},{:},{:},{:},{:},{:},{:},{:},{:},{:},{:},{:},{:},{:},{:},{:},{:},{:},{:},{:},{:},{:},{:},{:},{:},{:},{:},{:},{:},{:},{:},{:},{:},{:},{:},{:},{:},{:},{:},{:},{:},{:},{:},{:},{:},{:},{:},{:},{:},{:},{:},{:},{:},{:},{:},{:},{:},{:},{:},{:},{:},{:},{:},{:},{:},{:},{:},{:},{:},{:},{:},{:},{:},{:},{:},{:},{:},{:},{:},{:},{:},{:},{:},{:},{:},{:},{:},{:},{:},{:},{:},{:},{:},{:},{:},{:},{:},{:},{:},{:},{:},{:},{:},{:},{:},{:},{:},{:},{:},{:},{:},{:},{:},{:},{:},{:},{:},{:},{:},{:},{:},{:},{:},{:},{:},{:},{:},{:},{:},{:},{:},{:},{:},{:},{:},{:},{:},{:},{:},{:},{:},{:},{:},{:},{:},{:},{:},{:},{:},{:},{:},{:},{:},{:},{:},{:},{:},{:},{:},{:},{:},{:},{:},{:},{:},{:},{:},{:},{:},{:},{:},{:},{:},{:},{:},{:},{:},{:},{:},{:},{:},{:},{:},{:},{:},{:},{:},{:},{:},{:},{:},{:},{:},{:},{:},{:},{:},{:},{:},{:},{:},{:},{:},{:},{:},{:},{:},{:},{:},{:},{:},{:},{:},{:},{:},{:},{:},{:},{:},{:},{:},{:},{:},{:},{:},{:},{:},{:},{:},{:},{:},{:},{:},{:},{:},{:},{:},{:},{:},{:},{:},{:},{:},{:},{:},{:},{:},{:},{:},{:},{:},{:},{:},{:},{:},{:},{:},{:},{:},{:},{:},{:},{:},{:},{:},{:},{:},{:},{:},{:},{:},{:},{:},{:},{:},{:},{:},{:},{:},{:},{:},{:},{:},{:},{:},{:},{:},{:},{:},{:},{:},{:},{:},{:},{:},{:},{:},{:},{:},{:},{:},{:},{:},{:},{:},{:},{:},{:},{:},{:},{:},{:},{:},{:},{:},{:},{:},{:},{:},{:},{:},{:},{:},{:},{:},{:},{:},{:},{:},{:},{:},{:},{:},{:},{:},{:},{:},{:},{:},{:},{:},{:},{:},{:},{:},{:},{:},{:},{:},{:},{:},{:},{:},{:},{:},{:},{:},{:},{:},{:},{:},{:},{:},{:},{:},{:},{:},{:},{:},{:},{:},{:},{:},{:},{:},{:},{:},{:},{:},{:},{:},{:},{:},{:},{:},{:},{:},{:},{:},{:},{:},{:},{:},{:},{:},{:},{:},{:},{:},{:},{:},{:},{:},{:},{:},{:},{:},{:},{:},{:},{:},{:},{:},{:},{:},{:},{:},{:},{:},{:},{:},{:},{:},{:},{:},{:},{:},{:},{:},{:},{:},{:},{:},{:},{:},{:},{:},{:},{:},{:},{:},{:},{:},{:},{:},{:},{:},{:},{:},{:},{:},{:},{:},{:},{:},{:},{:},{:},{:},{:},{:},{:},{:},{:},{:},{:},{:},{:},{:},{:},{:},{:},{:},{:},{:},{:},{:},{:},{:},{:},{:},{:},{:},{:},{:},{:},{:},{:},{:},{:},{:},{:},{:},{:},{:},{:},{:},{:},{:},{:},{:},{:},{:},{:},{:},{:},{:},{:},{:},{:},{:},{:},{:},{:},{:},{:},{:},{:},{:},{:},{:},{:},{:},{:},{:},{:},{:},{:},{:},{:},{:},{:},{:},{:},{:},{:},{:},{:},{:},{:},{:},{:},{:},{:},{:},{:},{:},{:},{:},{:},{:},{:},{:},{:},{:},{:},{:},{:},{:},{:},{:},{:},{:},{:},{:},{:},{:},{:},{:},{:},{:},{:},{:},{:},{:},{:},{:},{:},{:},{:},{:},{:},{:},{:},{:},{:},{:},{:},{:},{:},{:},{:},{:},{:},{:},{:},{:},{:},{:},{:},{:},{:},{:},{:},{:},{:},{:},{:},{:},{:},{:},{:},{:},{:},{:},{:},{:},{:},{:},{:},{:},{:},{:},{:},{:},{:},{:},{:},{:},{:},{:},{:},{:},{:},{:},{:},{:},{:},{:},{:},{:},{:},{:},{:},{:},{:},{:},{:},{:},{:},{:},{:},{:},{:},{:},{:},{:},{:},{:},{:},{:},{:},{:},{:},{:},{:},{:},{:},{:},{:},{:},{:},{:},{:},{:},{:},{:},{:},{:},{:},{:},{:},{:},{:},{:},{:},{:},{:},{:},{:},{:},{:},{:},{:},{:},{:},{:},{:},{:},{:},{:},{:},{:},{:},{:},{:},{:},{:},{:},{:},{:},{:},{:},{:},{:},{:},{:},{:},{:},{:},{:},{:},{:},{:},{:},{:},{:},{:},{:},{:},{:},{:},{:},{:},{:},{:},{:},{:},{:},{:},{:},{:},{:},{:},{:},{:},{:},{:},{:},{:},{:},{:},{:},{:},{:},{:},{:},{:},{:},{:},{:},{:},{:},{:},{:},{:},{:},{:},{:},{:},{:},{:},{:},{:},{:},{:},{:},{:},{:},{:},{:},{:},{:},{:},{:},{:},{:},{:},{:},{:},{:},{:},{:},{:},{:},{:},{:},{:},{:},{:},{:},{:},{:},{:},{:},{:},{:},{:},{:},{:},{:},{:},{:},{:},{:},{:},{:},{:},{:},{:},{:},{:},{:},{:},{:},{:},{:},{:},{:},{:},{:},{:},{:},{:},{:},{:},{:},{:},{:},{:},{:},{:},{:},{:},{:},{:},{:},{:},{:},{:},{:},{:},{:},{:},{:},{:},{:},{:},{:},{:},{:},{:},{:},{:},{:},{:},{:},{:},{:},{:},{:},{:},{:},{:},{:},{:},{:},{:},{:},{:},{:},{:},{:},{:},{:},{:},{:},{:},{:},{:},{:},{:},{:},{:},{:},{:},{:},{:},{:},{:},{:},{:},{:},{:},{:},{:},{:},{:},{:},{:},{:},{:},{:},{:},{:},{:},{:},{:},{:},{:},{:},{:},{:},{:},{:},{:},{:},{:},{:},{:},{:},{:},{:},{:},{:},{:},{:},{:},{:},{:},{:},{:},{:},{:},{:},{:},{:},{:},{:},{:},{:},{:},{:},{:},{:},{:},{:},{:},{:},{:},{:},{:},{:},{:},{:},{:},{:},{:},{:},{:},{:},{:},{:},{:},{:},{:},{:},{:},{:},{:},{:},{:},{:},{:},{:},{:},{:},{:},{:},{:},{:},{:},{:},{:},{:},{:},{:},{:},{:},{:},{:},{:},{:},{:},{:},{:},{:},{:},{:},{:},{:},{:},{:},{:},{:},{:},{:},{:},{:},{:},{:},{:},{:},{:},{:},{:},{:},{:},{:},{:},{:},{:},{:},{:},{:},{:},{:},{:},{:},{:},{:},{:},{:},{:},{:},{:},{:},{:},{:},{:},{:},{:},{:},{:},{:},{:},{:},{:},{:},{:},{:},{:},{:},{:},{:},{:},{:},{:},{:},{:},{:},{:},{:},{:},{:},{:},{:},{:},{:},{:},{:},{:},{:},{:},{:},{:},{:},{:},{:},{:},{:},{:},{:},{:},{:},{:},{:},{:},{:},{:},{:},{:},{:},{:},{:},{:},{:},{:},{:},{:},{:},{:},{:},{:},{:},{:},{:},{:},{:},{:},{:},{:},{:},{:},{:},{:},{:},{:},{:},{:},{:},{:},{:},{:},{:},{:},{:},{:},{:},{:},{:},{:},{:},{:},{:},{:},{:},{:},{:},{:},{:},{:},{:},{:},{:},{:},{:},{:},{:},{:},{:},{:},{:},{:},{:},{:},{:},{:},{:},{:},{:},{:},{:},{:},{:},{:},{:},{:},{:},{:},{:},{:},{:},{:},{:},{:},{:},{:},{:},{:},{:},{:},{:},{:},{:},{:},{:},{:},{:},{:},{:},{:},{:},{:},{:},{:},{:},{:},{:},{:},{:},{:},{:},{:},{:},{:},{:},{:},{:},{:},{:},{:},{:},{:},{:},{:},{:},{:},{:},{:},{:},{:},{:},{:},{:},{:},{:},{:},{:},{:},{:},{:},{:},{:},{:},{:},{:},{:},{:},{:},{:},{:},{:},{:},{:},{:},{:},{:},{:},{:},{:},{:},{:},{:},{:},{:},{:},{:},{:},{:},{:},{:},{:},{:},{:},{:},{:},{:},{:},{:},{:},{:},{:},{:},{:},{:},{:},{:},{:},{:},{:},{:},{:},{:},{:},{:},{:},{:},{:},{:},{:},{:},{:},{:},{:},{:},{:},{:},{:},{:},{:},{:},{:},{:},{:},{:},{:},{:},{:},{:},{:},{:},{:},{:},{:},{:},{:},{:},{:},{:},{:},{:},{:},{:},{:},{:},{:},{:},{:},{:},{:},{:},{:},{:},{:},{:},{:},{:},{:},{:},{:},{:},{:},{:},{:},{:},{:},{:},{:},{:},{:},{:},{:},{:},{:},{:},{:},{:},{:},{:},{:},{:},{:},{:},{:},{:},{:},{:},{:},{:},{:},{:},{:},{:},{:},{:},{:},{:},{:},{:},{:},{:},{:},{:},{:},{:},{:},{:},{:},{:},{:},{:},{:},{:},{:},{:},{:},{:},{:},{:},{:},{:},{:},{:},{:},{:},{:},{:},{:},{:},{:},{:},{:},{:},{:},{:},{:},{:},{:},{:},{:},{:},{:},{:},{:},{:},{:},{:},{:},{:},{:},{:},{:},{:},{:},{:},{:},{:},{:},{:},{:},{:},{:},{:},{:},{:},{:},{:},{:},{:},{:},{:},{:},{:},{:},{:},{:},{:},{:},{:},{:},{:},{:},{:},{:},{:},{:},{:},{:},{:},{:},{:},{:},{:},{:},{:},{:},{:},{:},{:},{:},{:},{:},{:},{:},{:},{:},{:},{:},{:},{:},{:},{:},{:},{:},{:},{:},{:},{:},{:},{:},{:},{:},{:},{:},{:},{:},{:},{:},{:},{:},{:},{:},{:},{:},{:},{:},{:},{:},{:},{:},{:},{:},{:},{:},{:},{:},{:},{:},{:},{:},{:},{:},{:},{:},{:},{:},{:},{:},{:},{:},{:},{:},{:},{:},{:},{:},{:},{:},{:},{:},{:},{:},{:},{:},{:},{:},{:},{:},{:},{:},{:},{:},{:},{:},{:},{:},{:},{:},{:},{:},{:},{:},{:},{:},{:},{:},{:},{:},{:},{:},{:},{:},{:},{:},{:},{:},{:},{:},{:},{:},{:},{:},{:},{:},{:},{:},{:},{:},{:},{:},{:},{:},{:},{:},{:},{:},{:},{:},{:},{:},{:},{:},{:},{:},{:},{:},{:},{:},{:},{:},{:},{:},{:},{:},{:},{:},{:},{:},{:},{:},{:},{:},{:},{:},{:},{:},{:},{:},{:},{:},{:},{:},{:},{:},{:},{:},{:},{:},{:},{:},{:},{:},{:},{:},{:},{:},{:},{:},{:},{:},{:},{:},{:},{:},{:},{:},{:},{:},{:},{:},{:},{:},{:},{:},{:},{:},{:},{:},{:},{:},{:},{:},{:},{:},{:},{:},{:},{:},{:},{:},{:},{:},{:},{:},{:},{:},{:},{:},{:},{:},{:},{:},{:},{:},{:},{:},{:},{:},{:},{:},{:},{:},{:},{:},{:},{:},{:},{:},{:},{:},{:},{:},{:},{:},{:},{:},{:},{:},{:},{:},{:},{:},{:},{:},{:},{:},{:},{:},{:},{:},{:},{:},{:},{:},{:},{:},{:},{:},{:},{:},{:},{:},{:},{:},{:},{:},{:},{:},{:},{:},{:},{:},{:},{:},{:},{:},{:},{:},{:},{:},{:},{:},{:},{:},{:},{:},{:},{:},{:},{:},{:},{:},{:},{:},{:},{:},{:},{:},{:},{:},{:},{:},{:},{:},{:},{:},{:},{:},{:},{:},{:},{:},{:},{:},{:},{:},{:},{:},{:},{:},{:},{:},{:},{:},{:},{:},{:},{:},{:},{:},{:},{:},{:},{:},{:},{:},{:},{:},{:},{:},{:},{:},{:},{:},{:},{:},{:},{:},{:},{:},{:},{:},{:},{:},{:},{:},{:},{:},{:},{:},{:},{:},{:},{:},{:},{:},{:},{:},{:},{:},{:},{:},{:},{:},{:},{:},{:},{:},{:},{:},{:},{:},{:},{:},{:},{:},{:},{:},{:},{:},{:},{:},{:},{:},{:},{:},{:},{:},{:},{:},{:},{:},{:},{:},{:},{:},{:},{:},{:},{:},{:},{:},{:},{:},{:},{:},{:},{:},{:},{:},{:},{:},{:},{:},{:},{:},{:},{:},{:},{:},{:},{:},{:},{:},{:},{:},{:},{:},{:},{:},{:},{:},{:},{:},{:},{:},{:},{:},{:},{:},{:},{:},{:},{:},{:},{:},{:},{:},{:},{:},{:},{:},{:},{:},{:},{:},{:},{:},{:},{:},{:},{:},{:},{:},{:},{:},{:},{:},{:},{:},{:},{:},{:},{:},{:},{:},{:},{:},{:},{:},{:},{:},{:},{:},{:},{:},{:},{:},{:},{:},{:},{:},{:},{:},{:},{:},{:},{:},{:},{:},{:},{:},{:},{:},{:},{:},{:},{:},{:},{:},{:},{:},{:},{:},{:},{:},{:},{:},{:},{:},{:},{:},{:},{:},{:},{:},{:},{:},{:},{:},{:},{:},{:},{:},{:},{:},{:},{:},{:},{:},{:},{:},{:},{:},{:},{:},{:},{:},{:},{:},{:},{:},{:},{:},{:},{:},{:},{:},{:},{:},{:},{:},{:},{:},{:},{:},{:},{:},{:},{:},{:},{:},{:},{:},{:},{:},{:},{:},{:},{:},{:},{:},{:},{:},{:},{:},{:},{:},{:},{:},{:},{:},{:},{:},{:},{:},{:},{:},{:},{:},{:},{:},{:},{:},{:},{:},{:},{:},{:},{:},{:},{:},{:},{:},{:},{:},{:},{:},{:},{:},{:},{:},{:},{:},{:},{:},{:},{:},{:},{:},{:},{:},{:},{:},{:},{:},{:},{:},{:},{:},{:},{:},{:},{:},{:},{:},{:},{:},{:},{:},{:},{:},{:},{:},{:},{:},{:},{:},{:},{:},{:},{:},{:},{:},{:},{:},{:},{:},{:},{:},{:},{:},{:},{:},{:},{:},{:},{:},{:},{:},{:},{:},{:},{:},{:},{:},{:},{:},{:},{:},{:},{:},{:},{:},{:},{:},{:},{:},{:},{:},{:},{:},{:},{:},{:},{:},{:},{:},{:},{:},{:},{:},{:},{:},{:},{:},{:},{:},{:},{:},{:},{:},{:},{:},{:},{:},{:},{:},{:},{:},{:},{:},{:},{:},{:},{:},{:},{:},{:},{:},{:},{:},{:},{:},{:},{:},{:},{:},{:},{:},{:},{:},{:},{:},{:},{:},{:},{:},{:},{:},{:},{:},{:},{:},{:},{:},{:},{:},{:},{:},{:},{:},{:},{:},{:},{:},{:},{:},{:},{:},{:},{:},{:},{:},{:},{:},{:},{:},{:},{:},{:},{:},{:},{:},{:},{:},{:},{:},{:},{:},{:},{:},{:},{:},{:},{:},{:},{:},{:},{:},{:},{:},{:},{:},{:},{:},{:},{:},{:},{:},{:},{:},{:},{:},{:},{:},{:},{:},{:},{:},{:},{:},{:},{:},{:},{:},{:},{:},{:},{:},{:},{:},{:},{:},{:},{:},{:},{:},{:},{:},{:},{:},{:},{:},{:},{:},{:},{:},{:},{:},{:},{:},{:},{:},{:},{:},{:},{:},{:},{:},{:},{:},{:},{:},{:},{:},{:},{:},{:},{:},{:},{:},{:},{:},{:},{:},{:},{:},{:},{:},{:},{:},{:},{:},{:},{:},{:},{:},{:},{:},{:},{:},{:},{:},{:},{:},{:},{:},{:},{:},{:},{:},{:},{:},{:},{:},{:},{:},{:},{:},{:},{:},{:},{:},{:},{:},{:},{:},{:},{:},{:},{:},{:},{:},{:},{:},{:},{:},{:},{:},{:},{:},{:},{:},{:},{:},{:},{:},{:},{:},{:},{:},{:},{:},{:},{:},{:},{:},{:},{:},{:},{:},{:},{:},{:},{:},{:},{:},{:},{:},{:},{:},{:},{:},{:},{:},{:},{:},{:},{:},{:},{:},{:},{:},{:},{:},{:},{:},{:},{:},{:},{:},{:},{:},{:},{:},{:},{:},{:},{:},{:},{:},{:},{:},{:},{:},{:},{:},{:},{:},{:},{:},{:},{:},{:},{:},{:},{:},{:},{:},{:},{:},{:},{:},{:},{:},{:},{:},{:},{:},{:},{:},{:},{:},{:},{:},{:},{:},{:},{:},{:},{:},{:},{:},{:},{:},{:},{:},{:},{:},{:},{:},{:},{:},{:},{:},{:},{:},{:},{:},{:},{:},{:},{:},{:},{:},{:},{:},{:},{:},{:},{:},{:},{:},{:},{:},{:},{:},{:},{:},{:},{:},{:},{:},{:},{:},{:},{:},{:},{:},{:},{:},{:},{:},{:},{:},{:},{:},{:},{:},{:},{:},{:},{:},{:},{:},{:},{:},{:},{:},{:},{:},{:},{:},{:},{:},{:},{:},{:},{:},{:},{:},{:},{:},{:},{:},{:},{:},{:},{:},{:},{:},{:},{:},{:},{:},{:},{:},{:},{:},{:},{:},{:},{:},{:},{:},{:},{:},{:},{:},{:},{:},{:},{:},{:},{:},{:},{:},{:},{:},{:},{:},{:},{:},{:},{:},{:},{:},{:},{:},{:},{:},{:},{:},{:},{:},{:},{:},{:},{:},{:},{:},{:},{:},{:},{:},{:},{:},{:},{:},{:},{:},{:},{:},{:},{:},{:},{:},{:},{:},{:},{:},{:},{:},{:},{:},{:},{:},{:},{:},{:},{:},{:},{:},{:},{:},{:},{:},{:},{:},{:},{:},{:},{:},{:},{:},{:},{:},{:},{:},{:},{:},{:},{:},{:},{:},{:},{:},{:},{:},{:},{:},{:},{:},{:},{:},{:},{:},{:},{:},{:},{:},{:},{:},{:},{:},{:},{:},{:},{:},{:},{:},{:},{:},{:},{:},{:},{:},{:},{:},{:},{:},{:},{:},{:},{:},{:},{:},{:},{:},{:},{:},{:},{:},{:},{:},{:},{:},{:},{:},{:},{:},{:},{:},{:},{:},{:},{:},{:},{:},{:},{:},{:},{:},{:},{:},{:},{:},{:},{:},{:},{:},{:},{:},{:},{:},{:},{:},{:},{:},{:},{:},{:},{:},{:},{:},{:},{:},{:},{:},{:},{:},{:},{:},{:},{:},{:},{:},{:},{:},{:},{:},{:},{:},{:},{:},{:},{:},{:},{:},{:},{:},{:},{:},{:},{:},{:},{:},{:},{:},{:},{:},{:},{:},{:},{:},{:},{:},{:},{:},{:},{:},{:},{:},{:},{:},{:},{:},{:},{:},{:},{:},{:},{:},{:},{:},{:},{:},{:},{:},{:},{:},{:},{:},{:},{:},{:},{:},{:},{:},{:},{:},{:},{:},{:},{:},{:},{:},{:},{:},{:},{:},{:},{:},{:},{:},{:},{:},{:},{:},{:},{:},{:},{:},{:},{:},{:},{:},{:},{:},{:},{:},{:},{:},{:},{:},{:},{:},{:},{:},{:},{:},{:},{:},{:},{:},{:},{:},{:},{:},{:},{:},{:},{:},{:},{:},{:},{:},{:},{:},{:},{:},{:},{:},{:},{:},{:},{:},{:},{:},{:},{:},{:},{:},{:},{:},{:},{:},{:},{:},{:},{:},{:},{:},{:},{:},{:},{:},{:},{:},{:},{:},{:},{:},{:},{:},{:},{:},{:},{:},{:},{:},{:},{:},{:},{:},{:},{:},{:},{:},{:},{:},{:},{:},{:},{:},{:},{:},{:},{:},{:},{:},{:},{:},{:},{:},{:},{:},{:},{:},{:},{:},{:},{:},{:},{:},{:},{:},{:},{:},{:},{:},{:},{:},{:},{:},{:},{:},{:},{:},{:},{:},{:},{:},{:},{:},{:},{:},{:},{:},{:},{:},{:},{:},{:},{:},{:},{:},{:},{:},{:},{:},{:},{:},{:},{:},{:},{:},{:},{:},{:},{:},{:},{:},{:},{:},{:},{:},{:},{:},{:},{:},{:},{:},{:},{:},{:},{:},{:},{:},{:},{:},{:},{:},{:},{:},{:},{:},{:},{:},{:},{:},{:},{:},{:},{:},{:},{:},{:},{:},{:},{:},{:},{:},{:},{:},{:},{:},{:},{:},{:},{:},{:},{:},{:},{:},{:},{:},{:},{:},{:},{:},{:},{:},{:},{:},{:},{:},{:},{:},{:},{:},{:},{:},{:},{:},{:},{:},{:},{:},{:},{:},{:},{:},{:},{:},{:},{:},{:},{:},{:},{:},{:},{:},{:},{:},{:},{:},{:},{:},{:},{:},{:},{:},{:},{:},{:},{:},{:},{:},{:},{:},{:},{:},{:},{:},{:},{:},{:},{:},{:},{:},{:},{:},{:},{:},{:},{:},{:},{:},{:},{:},{:},{:},{:},{:},{:},{:},{:},{:},{:},{:},{:},{:},{:},{:},{:},{:},{:},{:},{:},{:},{:},{:},{:},{:},{:},{:},{:},{:},{:},{:},{:},{:},{:},{:},{:},{:},{:},{:},{:},{:},{:},{:},{:},{:},{:},{:},{:},{:},{:},{:},{:},{:},{:},{:},{:},{:},{:},{:},{:},{:},{:},{:},{:},{:},{:},{:},{:},{:},{:},{:},{:},{:},{:},{:},{:},{:},{:},{:},{:},{:},{:},{:},{:},{:},{:},{:},{:},{:},{:},{:},{:},{:},{:},{:},{:},{:},{:},{:},{:},{:},{:},{:},{:},{:},{:},{:},{:},{:},{:},{:},{:},{:},{:},{:},{:},{:},{:},{:},{:},{:},{:},{:},{:},{:},{:},{:},{:},{:},{:},{:},{:},{:},{:},{:},{:},{:},{:},{:},{:},{:},{:},{:},{:},{:},{:},{:},{:},{:},{:},{:},{:},{:},{:},{:},{:},{:},{:},{:},{:},{:},{:},{:},{:},{:},{:},{:},{:},{:},{:},{:},{:},{:},{:},{:},{:},{:},{:},{:},{:},{:},{:},{:},{:},{:},{:},{:},{:},{:},{:},{:},{:},{:},{:},{:},{:},{:},{:},{:},{:},{:},{:},{:},{:},{:},{:},{:},{:},{:},{:},{:},{:},{:},{:},{:},{:},{:},{:},{:},{:},{:},{:},{:},{:},{:},{:},{:},{:},{:},{:},{:},{:},{:},{:},{:},{:},{:},{:},{:},{:},{:},{:},{:},{:},{:},{:},{:},{:},{:},{:},{:},{:},{:},{:},{:},{:},{:},{:},{:},{:},{:},{:},{:},{:},{:},{:},{:},{:},{:},{:},{:},{:},{:},{:},{:},{:},{:},{:},{:},{:},{:},{:},{:},{:},{:},{:},{:},{:},{:},{:},{:},{:},{:},{:},{:},{:},{:},{:},{:},{:},{:},{:},{:},{:},{:},{:},{:},{:},{:},{:},{:},{:},{:},{:},{:},{:},{:},{:},{:},{:},{:},{:},{:},{:},{:},{:},{:},{:},{:},{:},{:},{:},{:},{:},{:},{:},{:},{:},{:},{:},{:},{:},{:},{:},{:},{:},{:},{:},{:},{:},{:},{:},{:},{:},{:},{:},{:},{:},{:},{:},{:},{:},{:},{:},{:},{:},{:},{:},{:},{:},{:},{:},{:},{:},{:},{:},{:},{:},{:},{:},{:},{:},{:},{:},{:},{:},{:},{:},{:},{:},{:},{:},{:},{:},{:},{:},{:},{:},{:},{:},{:},{:},{:},{:},{:},{:},{:},{:},{:},{:},{:},{:},{:},{:},{:},{:},{:},{:},{:},{:},{:},{:},{:},{:},{:},{:},{:},{:},{:},{:},{:},{:},{:},{:},{:},{:},{:},{:},{:},{:},{:},{:},{:},{:},{:},{:},{:},{:},{:},{:},{:},{:},{:},{:},{:},{:},{:},{:},{:},{:},{:},{:},{:},{:},{:},{:},{:},{:},{:},{:},{:},{:},{:},{:},{:},{:},{:},{:},{:},{:},{:},{:},{:},{:},{:},{:},{:},{:},{:},{:},{:},{:},{:},{:},{:},{:},{:},{:},{:},{:},{:},{:},{:},{:},{:},{:},{:},{:},{:},{:},{:},{:},{:},{:},{:},{:},{:},{:},{:},{:},{:},{:},{:},{:},{:},{:},{:},{:},{:},{:},{:},{:},{:},{:},{:},{:},{:},{:},{:},{:},{:},{:},{:},{:},{:},{:},{:},{:},{:},{:},{:},{:},{:},{:},{:},{:},{:},{:},{:},{:},{:},{:},{:},{:},{:},{:},{:},{:},{:},{:},{:},{:},{:},{:},{:},{:},{:},{:},{:},{:},{:},{:},{:},{:},{:},{:},{:},{:},{:},{:},{:},{:},{:},{:},{:},{:},{:},{:},{:},{:},{:},{:},{:},{:},{:},{:},{:},{:},{:},{:},{:},{:},{:},{:},{:},{:},{:},{:},{:},{:},{:},{:},{:},{:},{:},{:},{:},{:},{:},{:},{:},{:},{:},{:},{:},{:},{:},{:},{:},{:},{:},{:},{:},{:},{:},{:},{:},{:},{:},{:},{:},{:},{:},{:},{:},{:},{:},{:},{:},{:},{:},{:},{:},{:},{:},{:},{:},{:},{:},{:},{:},{:},{:},{:},{:},{:},{:},{:},{:},{:},{:},{:},{:},{:},{:},{:},{:},{:},{:},{:},{:},{:},{:},{:},{:},{:},{:},{:},{:},{:},{:},{:},{:},{:},{:},{:},{:},{:},{:},{:},{:},{:},{:},{:},{:},{:},{:},{:},{:},{:},{:},{:},{:},{:},{:},{:},{:},{:},{:},{:},{:},{:},{:},{:},{:},{:},{:},{:},{:},{:},{:},{:},{:},{:},{:},{:},{:},{:},{:},{:},{:},{:},{:},{:},{:},{:},{:},{:},{:},{:},{:},{:},{:},{:},{:},{:},{:},{:},{:},{:},{:},{:},{:},{:},{:},{:},{:},{:},{:},{:},{:},{:},{:},{:},{:},{:},{:},{:},{:},{:},{:},{:},{:},{:},{:},{:},{:},{:},{:},{:},{:},{:},{:},{:},{:},{:},{:},{:},{:},{:},{:},{:},{:},{:},{:},{:},{:},{:},{:},{:},{:},{:},{:},{:},{:},{:},{:},{:},{:},{:},{:},{:},{:},{:},{:},{:},{:},{:},{:},{:},{:},{:},{:},{:},{:},{:},{:},{:},{:},{:},{:},{:},{:},{:},{:},{:},{:},{:},{:},{:},{:},{:},{:},{:},{:},{:},{:},{:},{:},{:},{:},{:},{:},{:},{:},{:},{:},{:},{:},{:},{:},{:},{:},{:},{:},{:},{:},{:},{:},{:},{:},{:},{:},{:},{:},{:},{:},{:},{:},{:},{:},{:},{:},{:},{:},{:},{:},{:},{:},{:},{:},{:},{:},{:},{:},{:},{:},{:},{:},{:},{:},{:},{:},{:},{:},{:},{:},{:},{:},{:},{:},{:},{:},{:},{:},{:},{:},{:},{:},{:},{:},{:},{:},{:},{:},{:},{:},{:},{:},{:},{:},{:},{:},{:},{:},{:},{:},{:},{:},{:},{:},{:},{:},{:},{:},{:},{:},{:},{:},{:},{:},{:},{:},{:},{:},{:},{:},{:},{:},{:},{:},{:},{:},{:},{:},{:},{:},{:},{:},{:},{:},{:},{:},{:},{:},{:},{:},{:},{:},{:},{:},{:},{:},{:},{:},{:},{:},{:},{:},{:},{:},{:},{:},{:},{:},{:},{:},{:},{:},{:},{:},{:},{:},{:},{:},{:},{:},{:},{:},{:},{:},{:},{:},{:},{:},{:},{:},{:},{:},{:},{:},{:},{:},{:},{:},{:},{:},{:},{:},{:},{:},{:},{:},{:},{:},{:},{:},{:},{:},{:},{:},{:},{:},{:},{:},{:},{:},{:},{:},{:},{:},{:},{:},{:},{:},{:},{:},{:},{:},{:},{:},{:},{:},{:},{:},{:},{:},{:},{:},{:},{:},{:},{:},{:},{:},{:},{:},{:},{:},{:},{:},{:},{:},{:},{:},{:},{:},{:},{:},{:},{:},{:},{:},{:},{:},{:},{:},{:},{:},{:},{:},{:},{:},{:},{:},{:},{:},{:},{:},{:},{:},{:},{:},{:},{:},{:},{:},{:},{:},{:},{:},{:},{:},{:},{:},{:},{:},{:},{:},{:},{:},{:},{:},{:},{:},{:},{:},{:},{:},{:},{:},{:},{:},{:},{:},{:},{:},{:},{:},{:},{:},{:},{:},{:},{:},{:},{:},{:},{:},{:},{:},{:},{:},{:},{:},{:},{:},{:},{:},{:},{:},{:},{:},{:},{:},{:},{:},{:},{:},{:},{:},{:},{:},{:},{:},{:},{:},{:},{:},{:},{:},{:},{:},{:},{:},{:},{:},{:},{:},{:},{:},{:},{:},{:},{:},{:},{:},{:},{:},{:},{:},{:},{:},{:},{:},{:},{:},{:},{:},{:},{:},{:},{:},{:},{:},{:},{:},{:},{:},{:},{:},{:},{:},{:},{:},{:},{:},{:},{:},{:},{:},{:},{:},{:},{:},{:},{:},{:},{:},{:},{:},{:},{:},{:},{:},{:},{:},{:},{:},{:},{:},{:},{:},{:},{:},{:},{:},{:},{:},{:},{:},{:},{:},{:},{:},{:},{:},{:},{:},{:},{:},{:},{:},{:},{:},{:},{:},{:},{:},{:},{:},{:},{:},{:},{:},{:},{:},{:},{:},{:},{:},{:},{:},{:},{:},{:},{:},{:},{:},{:},{:},{:},{:},{:},{:},{:},{:},{:},{:},{:},{:},{:},{:},{:},{:},{:},{:},{:},{:},{:},{:},{:},{:},{:},{:},{:},{:},{:},{:},{:},{:},{:},{:},{:},{:},{:},{:},{:},{:},{:},{:},{:},{:},{:},{:},{:},{:},{:},{:},{:},{:},{:},{:},{:},{:},{:},{:},{:},{:},{:},{:},{:},{:},{:},{:},{:},{:},{:},{:},{:},{:},{:},{:},{:},{:},{:},{:},{:},{:},{:},{:},{:},{:},{:},{:},{:},{:},{:},{:},{:},{:},{:},{:},{:},{:},{:},{:},{:},{:},{:},{:},{:},{:},{:},{:},{:},{:},{:},{:},{:},{:},{:},{:},{:},{:},{:},{:},{:},{:},{:},{:},{:},{:},{:},{:},{:},{:},{:},{:},{:},{:},{:},{:},{:},{:},{:},{:},{:},{:},{:},{:},{:},{:},{:},{:},{:},{:},{:},{:},{:},{:},{:},{:},{:},{:},{:},{:},{:},{:},{:},{:},{:},{:},{:},{:},{:},{:},{:},{:},{:},{:},{:},{:},{:},{:},{:},{:},{:},{:},{:},{:},{:},{:},{:},{:},{:},{:},{:},{:},{:},{:},{:},{:},{:},{:},{:},{:},{:},{:},{:},{:},{:},{:},{:},{:},{:},{:},{:},{:},{:},{:},{:},{:},{:},{:},{:},{:},{:},{:},{:},{:},{:},{:},{:},{:},{:},{:},{:},{:},{:},{:},{:},{:},{:},{:},{:},{:},{:},{:},{:},{:},{:},{:},{:},{:},{:},{:},{:},{:},{:},{:},{:},{:},{:},{:},{:},{:},{:},{:},{:},{:},{:},{:},{:},{:},{:},{:},{:},{:},{:},{:},{:},{:},{:},{:},{:},{:},{:},{:},{:},{:},{:},{:},{:},{:},{:},{:},{:},{:},{:},{:},{:},{:},{:},{:},{:},{:},{:},{:},{:},{:},{:},{:},{:},{:},{:},{:},{:},{:},{:},{:},{:},{:},{:},{:},{:},{:},{:},{:},{:},{:},{:},{:},{:},{:},{:},{:},{:},{:},{:},{:},{:},{:},{:},{:},{:},{:},{:},{:},{:},{:},{:},{:},{:},{:},{:},{:},{:},{:},{:},{:},{:},{:},{:},{:},{:},{:},{:},{:},{:},{:},{:},{:},{:},{:},{:},{:},{:},{:},{:},{:},{:},{:},{:},{:},{:},{:},{:},{:},{:},{:},{:},{:},{:},{:},{:},{:},{:},{:},{:},{:},{:},{:},{:},{:},{:},{:},{:},{:},{:},{:},{:},{:},{:},{:},{:},{:},{:},{:},{:},{:},{:},{:},{:},{:},{:},{:},{:},{:},{:},{:},{:},{:},{:},{:},{:},{:},{:},{:},{:},{:},{:},{:},{:},{:},{:},{:},{:},{:},{:},{:},{:},{:},{:},{:},{:},{:},{:},{:},{:},{:},{:},{:},{:},{:},{:},{:},{:},{:},{:},{:},{:},{:},{:},{:},{:},{:},{:},{:},{:},{:},{:},{:},{:},{:},{:},{:},{:},{:},{:},{:},{:},{:},{:},{:},{:},{:},{:},{:},{:},{:},{:},{:},{:},{:},{:},{:},{:},{:},{:},{:},{:},{:},{:},{:},{:},{:},{:},{:},{:},{:},{:},{:},{:},{:},{:},{:},{:},{:},{:},{:},{:},{:},{:},{:},{:},{:},{:},{:},{:},{:},{:},{:},{:},{:},{:},{:},{:},{:},{:},{:},{:},{:},{:},{:},{:},{:},{:},{:},{:},{:},{:},{:},{:},{:},{:},{:},{:},{:},{:},{:},{:},{:},{:},{:},{:},{:},{:},{:},{:},{:},{:},{:},{:},{:},{:},{:},{:},{:},{:},{:},{:},{:},{:},{:},{:},{:},{:},{:},{:},{:},{:},{:},{:},{:},{:},{:},{:},{:},{:},{:},{:},{:},{:},{:},{:},{:},{:},{:},{:},{:},{:},{:},{:},{:},{:},{:},{:},{:},{:},{:},{:},{:},{:},{:},{:},{:},{:},{:},{:},{:},{:},{:},{:},{:},{:},{:},{:},{:},{:},{:},{:},{:},{:},{:},{:},{:},{:},{:},{:},{:},{:},{:},{:},{:},{:},{:},{:},{:},{:},{:},{:},{:},{:},{:},{:},{:},{:},{:},{:},{:},{:},{:},{:},{:},{:},{:},{:},{:},{:},{:},{:},{:},{:},{:},{:},{:},{:},{:},{:},{:},{:},{:},{:},{:},{:},{:},{:},{:},{:},{:},{:},{:},{:},{:},{:},{:},{:},{:},{:},{:},{:},{:},{:},{:},{:},{:},{:},{:},{:},{:},{:},{:},{:},{:},{:},{:},{:},{:},{:},{:},{:},{:},{:},{:},{:},{:},{:},{:},{:},{:},{:},{:},{:},{:},{:},{:},{:},{:},{:},{:},{:},{:},{:},{:},{:},{:},{:},{:},{:},{:},{:},{:},{:},{:},{:},{:},{:},{:},{:},{:},{:},{:},{:},{:},{:},{:},{:},{:},{:},{:},{:},{:},{:},{:},{:},{:},{:},{:},{:},{:},{:},{:},{:},{:},{:},{:},{:},{:},{:},{:},{:},{:},{:},{:},{:},{:},{:},{:},{:},{:},{:},{:},{:},{:},{:},{:},{:},{:},{:},{:},{:},{:},{:},{:},{:},{:},{:},{:},{:},{:},{:},{:},{:},{:},{:},{:},{:},{:},{:},{:},{:},{:},{:},{:},{:},{:},{:},{:},{:},{:},{:},{:},{:},{:},{:},{:},{:},{:},{:},{:},{:},{:},{:},{:},{:},{:},{:},{:},{:},{:},{:},{:},{:},{:},{:},{:},{:},{:},{:},{:},{:},{:},{:},{:},{:},{:},{:},{:},{:},{:},{:},{:},{:},{:},{:},{:},{:},{:},{:},{:},{:},{:},{:},{:},{:},{:},{:},{:},{:},{:},{:},{:},{:},{:},{:},{:},{:},{:},{:},{:},{:},{:},{:},{:},{:},{:},{:},{:},{:},{:},{:},{:},{:},{:},{:},{:},{:},{:},{:},{:},{:},{:},{:},{:},{:},{:},{:},{:},{:},{:},{:},{:},{:},{:},{:},{:},{:},{:},{:},{:},{:},{:},{:},{:},{:},{:},{:},{:},{:},{:},{:},{:},{:},{:},{:},{:},{:},{:},{:},{:},{:},{:},{:},{:},{:},{:},{:},{:},{:},{:},{:},{:},{:},{:},{:},{:},{:},{:},{:},{:},{:},{:},{:},{:},{:},{:},{:},{:},{:},{:},{:},{:},{:},{:},{:},{:},{:},{:},{:},{:},{:},{:},{:},{:},{:},{:},{:},{:},{:},{:},{:},{:},{:},{:},{:},{:},{:},{:},{:},{:},{:},{:},{:},{:},{:},{:},{:},{:},{:},{:},{:},{:},{:},{:},{:},{:},{:},{:},{:},{:},{:},{:},{:},{:},{:},{:},{:},{:},{:},{:},{:},{:},{:},{:},{:},{:},{:},{:},{:},{:},{:},{:},{:},{:},{:},{:},{:},{:},{:},{:},{:},{:},{:},{:},{:},{:},{:},{:},{:},{:},{:},{:},{:},{:},{:},{:},{:},{:},{:},{:},{:},{:},{:},{:},{:},{:},{:},{:},{:},{:},{:},{:},{:},{:},{:},{:},{:},{:},{:},{:},{:},{:},{:},{:},{:},{:},{:},{:},{:},{:},{:},{:},{:},{:},{:},{:},{:},{:},{:},{:},{:},{:},{:},{:},{:},{:},{:},{:},{:},{:},{:},{:},{:},{:},{:},{:},{:},{:},{:},{:},{:},{:},{:},{:},{:},{:},{:},{:},{:},{:},{:},{:},{:},{:},{:},{:},{:},{:},{:},{:},{:},{:},{:},{:},{:},{:},{:},{:},{:},{:},{:},{:},{:},{:},{:},{:},{:},{:},{:},{:},{:},{:},{:},{:},{:},{:},{:},{:},{:},{:},{:},{:},{:},{:},{:},{:},{:},{:},{:},{:},{:},{:},{:},{:},{:},{:},{:},{:},{:},{:},{:},{:},{:},{:},{:},{:},{:},{:},{:},{:},{:},{:},{:},{:},{:},{:},{:},{:},{:},{:},{:},{:},{:},{:},{:},{:},{:},{:},{:},{:},{:},{:},{:},{:},{:},{:},{:},{:},{:},{:},{:},{:},{:},{:},{:},{:},{:},{:},{:},{:},{:},{:},{:},{:},{:},{:},{:},{:},{:},{:},{:},{:},{:},{:},{:},{:},{:},{:},{:},{:},{:},{:},{:},{:},{:},{:},{:},{:},{:},{:},{:},{:},{:},{:},{:},{:},{:},{:},{:},{:},{:},{:},{:},{:},{:},{:},{:},{:},{:},{:},{:},{:},{:},{:},{:},{:},{:},{:},{:},{:},{:},{:},{:},{:},{:},{:},{:},{:},{:},{:},{:},{:},{:},{:},{:},{:},{:},{:},{:},{:},{:},{:},{:},{:},{:},{:},{:},{:},{:},{:},{:},{:},{:},{:},{:},{:},{:},{:},{:},{:},{:},{:},{:},{:},{:},{:},{:},{:},{:},{:},{:},{:},{:},{:},{:},{:},{:},{:},{:},{:},{:},{:},{:},{:},{:},{:},{:},{:},{:},{:},{:},{:},{:},{:},{:},{:},{:},{:},{:},{:},{:},{:},{:},{:},{:},{:},{:},{:},{:},{:},{:},{:},{:},{:},{:},{:},{:},{:},{:},{:},{:},{:},{:},{:},{:},{:},{:},{:},{:},{:},{:},{:},{:},{:},{:},{:},{:},{:},{:},{:},{:},{:},{:},{:},{:},{:},{:},{:},{:},{:},{:},{:},{:},{:},{:},{:},{:},{:},{:},{:},{:},{:},{:},{:},{:},{:},{:},{:},{:},{:},{:},{:},{:},{:},{:},{:},{:},{:},{:},{:},{:},{:},{:},{:},{:},{:},{:},{:},{:},{:},{:},{:},{:},{:},{:},{:},{:},{:},{:},{:},{:},{:},{:},{:},{:},{:},{:},{:},{:},{:},{:},{:},{:},{:},{:},{:},{:},{:},{:},{:},{:},{:},{:},{:},{:},{:},{:},{:},{:},{:},{:},{:},{:},{:},{:},{:},{:},{:},{:},{:},{:},{:},{:},{:},{:},{:},{:},{:},{:},{:},{:},{:},{:},{:},{:},{:},{:},{:},{:},{:},{:},{:},{:},{:},{:},{:},{:},{:},{:},{:},{:},{:},{:},{:},{:},{:},{:},{:},{:},{:},{:},{:},{:},{:},{:},{:},{:},{:},{:},{:},{:},{:},{:},{:},{:},{:},{:},{:},{:},{:},{:},{:},{:},{:},{:},{:},{:},{:},{:},{:},{:},{:},{:},{:},{:},{:},{:},{:},{:},{:},{:},{:},{:},{:},{:},{:},{:},{:},{:},{:},{:},{:},{:},{:},{:},{:},{:},{:},{:},{:},{:},{:},{:},{:},{:},{:},{:},{:},{:},{:},{:},{:},{:},{:},{:},{:},{:},{:},{:},{:},{:},{:},{:},{:},{:},{:},{:},{:},{:},{:},{:},{:},{:},{:},{:},{:},{:},{:},{:},{:},{:},{:},{:},{:},{:},{:},{:},{:},{:},{:},{:},{:},{:},{:},{:},{:},{:},{:},{:},{:},{:},{:},{:},{:},{:},{:},{:},{:},{:},{:},{:},{:},{:},{:},{:},{:},{:},{:},{:},{:},{:},{:},{:},{:},{:},{:},{:},{:},{:},{:},{:},{:},{:},{:},{:},{:},{:},{:},{:},{:},{:},{:},{:},{:},{:},{:},{:},{:},{:},{:},{:},{:},{:},{:},{:},{:},{:},{:},{:},{:},{:},{:},{:},{:},{:},{:},{:},{:},{:},{:},{:},{:},{:},{:},{:},{:},{:},{:},{:},{:},{:},{:},{:},{:},{:},{:},{:},{:},{:},{:},{:},{:},{:},{:},{:},{:},{:},{:},{:},{:},{:},{:},{:},{:},{:},{:},{:},{:},{:},{:},{:},{:},{:},{:},{:},{:},{:},{:},{:},{:},{:},{:},{:},{:},{:},{:},{:},{:},{:},{:},{:},{:},{:},{:},{:},{:},{:},{:},{:},{:},{:},{:},{:},{:},{:},{:},{:},{:},{:},{:},{:},{:},{:},{:},{:},{:},{:},{:},{:},{:},{:},{:},{:},{:},{:},{:},{:},{:},{:},{:},{:},{:},{:},{:},{:},{:},{:},{:},{:},{:},{:},{:},{:},{:},{:},{:},{:},{:},{:},{:},{:},{:},{:},{:},{:},{:},{:},{:},{:},{:},{:},{:},{:},{:},{:},{:},{:},{:},{:},{:},{:},{:},{:},{:},{:},{:},{:},{:},{:},{:},{:},{:},{:},{:},{:},{:},{:},{:},{:},{:},{:},{:},{:},{:},{:},{:},{:},{:},{:},{:},{:},{:},{:},{:},{:},{:},{:},{:},{:},{:},{:},{:},{:},{:},{:},{:},{:},{:},{:},{:},{:},{:},{:},{:},{:},{:},{:},{:},{:},{:},{:},{:},{:},{:},{:},{:},{:},{:},{:},{:},{:},{:},{:},{:},{:},{:},{:},{:},{:},{:},{:},{:},{:},{:},{:},{:},{:},{:},{:},{:},{:},{:},{:},{:},{:},{:},{:},{:},{:},{:},{:},{:},{:},{:},{:},{:},{:},{:},{:},{:},{:},{:},{:},{:},{:},{:},{:},{:},{:},{:},{:},{:},{:},{:},{:},{:},{:},{:},{:},{:},{:},{:},{:},{:},{:},{:},{:},{:},{:},{:},{:},{:},{:},{:},{:},{:},{:},{:},{:},{:},{:},{:},{:},{:},{:},{:},{:},{:},{:},{:},{:},{:},{:},{:},{:},{:},{:},{:},{:},{:},{:},{:},{:},{:},{:},{:},{:},{:},{:},{:},{:},{:},{:},{:},{:},{:},{:},{:},{:},{:},{:},{:},{:},{:},{:},{:},{:},{:},{:},{:},{:},{:},{:},{:},{:},{:},{:},{:},{:},{:},{:},{:},{:},{:},{:},{:},{:},{:},{:},{:},{:},{:},{:},{:},{:},{:},{:},{:},{:},{:},{:},{:},{:},{:},{:},{:},{:},{:},{:},{:},{:},{:},{:},{:},{:},{:},{:},{:},{:},{:},{:},{:},{:},{:},{:},{:},{:},{:},{:},{:},{:},{:},{:},{:},{:},{:},{:},{:},{:},{:},{:},{:},{:},{:},{:},{:},{:},{:},{:},{:},{:},{:},{:},{:},{:},{:},{:},{:},{:},{:},{:},{:},{:},{:},{:},{:},{:},{:},{:},{:},{:},{:},{:},{:},{:},{:},{:},{:},{:},{:},{:},{:},{:},{:},{:},{:},{:},{:},{:},{:},{:},{:},{:},{:},{:},{:},{:},{:},{:},{:},{:},{:},{:},{:},{:},{:},{:},{:},{:},{:},{:},{:},{:},{:},{:},{:},{:},{:},{:},{:},{:},{:},{:},{:},{:},{:},{:},{:},{:},{:},{:},{:},{:},{:},{:},{:},{:},{:},{:},{:},{:},{:},{:},{:},{:},{:},{:},{:},{:},{:},{:},{:},{:},{:},{:},{:},{:},{:},{:},{:},{:},{:},{:},{:},{:},{:},{:},{:},{:},{:},{:},{:},{:},{:},{:},{:},{:},{:},{:},{:},{:},{:},{:},{:},{:},{:},{:},{:},{:},{:},{:},{:},{:},{:},{:},{:},{:},{:},{:},{:},{:},{:},{:},{:},{:},{:},{:},{:},{:},{:},{:},{:},{:},{:},{:},{:},{:},{:},{:},{:},{:},{:},{:},{:},{:},{:},{:},{:},{:},{:},{:},{:},{:},{:},{:},{:},{:},{:},{:},{:},{:},{:},{:},{:},{:},{:},{:},{:},{:},{:},{:},{:},{:},{:},{:},{:},{:},{:},{:},{:},{:},{:},{:},{:},{:},{:},{:},{:},{:},{:},{:},{:},{:},{:},{:},{:},{:},{:},{:},{:},{:},{:},{:},{:},{:},{:},{:},{:},{:},{:},{:},{:},{:},{:},{:},{:},{:},{:},{:},{:},{:},{:},{:},{:},{:},{:},{:},{:},{:},{:},{:},{:},{:},{:},{:},{:},{:},{:},{:},{:},{:},{:},{:},{:},{:},{:},{:},{:},{:},{:},{:},{:},{:},{:},{:},{:},{:},{:},{:},{:},{:},{:},{:},{:},{:},{:},{:},{:},{:},{:},{:},{:},{:},{:},{:},{:},{:},{:},{:},{:},{:},{:},{:},{:},{:},{:},{:},{:},{:},{:},{:},{:},{:},{:},{:},{:},{:},{:},{:},{:},{:},{:},{:},{:},{:},{:},{:},{:},{:},{:},{:},{:},{:},{:},{:},{:},{:},{:},{:},{:},{:},{:},{:},{:},{:},{:},{:},{:},{:},{:},{:},{:},{:},{:},{:},{:},{:},{:},{:},{:},{:},{:},{:},{:},{:},{:},{:},{:},{:},{:},{:},{:},{:},{:},{:},{:},{:},{:},{:},{:},{:},{:},{:},{:},{:},{:},{:},{:},{:},{:},{:},{:},{:},{:},{:},{:},{:},{:},{:},{:},{:},{:},{:},{:},{:},{:},{:},{:},{:},{:},{:},{:},{:},{:},{:},{:},{:},{:},{:},{:},{:},{:},{:},{:},{:},{:},{:},{:},{:},{:},{:},{:},{:},{:},{:},{:},{:},{:},{:},{:},{:},{:},{:},{:},{:},{:},{:},{:},{:},{:},{:},{:},{:},{:},{:},{:},{:},{:},{:},{:},{:},{:},{:},{:},{:},{:},{:},{:},{:},{:},{:},{:},{:},{:},{:},{:},{:},{:},{:},{:},{:},{:},{:},{:},{:},{:},{:},{:},{:},{:},{:},{:},{:},{:},{:},{:},{:},{:},{:},{:},{:},{:},{:},{:},{:},{:},{:},{:},{:},{:},{:},{:},{:},{:},{:},{:},{:},{:},{:},{:},{:},{:},{:},{:},{:},{:},{:},{:},{:},{:},{:},{:},{:},{:},{:},{:},{:},{:},{:},{:},{:},{:},{:},{:},{:},{:},{:},{:},{:},{:},{:},{:},{:},{:},{:},{:},{:},{:},{:},{:},{:},{:},{:},{:},{:},{:},{:},{:},{:},{:},{:},{:},{:},{:},{:},{:},{:},{:},{:},{:},{:},{:},{:},{:},{:},{:},{:},{:},{:},{:},{:},{:},{:},{:},{:},{:},{:},{:},{:},{:},{:},{:},{:},{:},{:},{:},{:},{:},{:},{:},{:},{:},{:},{:},{:},{:},{:},{:},{:},{:},{:},{:},{:},{:},{:},{:},{:},{:},{:},{:},{:},{:},{:},{:},{:},{:},{:},{:},{:},{:},{:},{:},{:},{:},{:},{:},{:},{:},{:},{:},{:},{:},{:},{:},{:},{:},{:},{:},{:},{:},{:},{:},{:},{:},{:},{:},{:},{:},{:},{:},{:},{:},{:},{:},{:},{:},{:},{:},{:},{:},{:},{:},{:},{:},{:},{:},{:},{:},{:},{:},{:},{:},{:},{:},{:},{:},{:},{:},{:},{:},{:},{:},{:},{:},{:},{:},{:},{:},{:},{:},{:},{:},{:},{:},{:},{:},{:},{:},{:},{:},{:},{:},{:},{:},{:},{:},{:},{:},{:},{:},{:},{:},{:},{:},{:},{:},{:},{:},{:},{:},{:},{:},{:},{:},{:},{:},{:},{:},{:},{:},{:},{:},{:},{:},{:},{:},{:},{:},{:},{:},{:},{:},{:},{:},{:},{:},{:},{:},{:},{:},{:},{:},{:},{:},{:},{:},{:},{:},{:},{:},{:},{:},{:},{:},{:},{:},{:},{:},{:},{:},{:},{:},{:},{:},{:},{:},{:},{:},{:},{:},{:},{:},{:},{:},{:},{:},{:},{:},{:},{:},{:},{:},{:},{:},{:},{:},{:},{:},{:},{:},{:},{:},{:},{:},{:},{:},{:},{:},{:},{:},{:},{:},{:},{:},{:},{:},{:},{:},{:},{:},{:},{:},{:},{:},{:},{:},{:},{:},{:},{:},{:},{:},{:},{:},{:},{:},{:},{:},{:},{:},{:},{:},{:},{:},{:},{:},{:},{:},{:},{:},{:},{:},{:},{:},{:},{:},{:},{:},{:},{:},{:},{:},{:},{:},{:},{:},{:},{:},{:},{:},{:},{:},{:},{:},{:},{:},{:},{:},{:},{:},{:},{:},{:},{:},{:},{:},{:},{:},{:},{:},{:},{:},{:},{:},{:},{:},{:},{:},{:},{:},{:},{:},{:},{:},{:},{:},{:},{:},{:},{:},{:},{:},{:},{:},{:},{:},{:},{:},{:},{:},{:},{:},{:},{:},{:},{:},{:},{:},{:},{:},{:},{:},{:},{:},{:},{:},{:},{:},{:},{:},{:},{:},{:},{:},{:},{:},{:},{:},{:},{:},{:},{:},{:},{:},{:},{:},{:},{:},{:},{:},{:},{:},{:},{:},{:},{:},{:},{:},{:},{:},{:},{:},{:},{:},{:},{:},{:},{:},{:},{:},{:},{:},{:},{:},{:},{:},{:},{:},{:},{:},{:},{:},{:},{:},{:},{:},{:},{:},{:},{:},{:},{:},{:},{:},{:},{:},{:},{:},{:},{:},{:},{:},{:},{:},{:},{:},{:},{:},{:},{:},{:},{:},{:},{:},{:},{:},{:},{:},{:},{:},{:},{:},{:},{:},{:},{:},{:},{:},{:},{:},{:},{:},{:},{:},{:},{:},{:},{:},{:},{:},{:},{:},{:},{:},{:},{:},{:},{:},{:},{:},{:},{:},{:},{:},{:},{:},{:},{:},{:},{:},{:},{:},{:},{:},{:},{:},{:},{:},{:},{:},{:},{:},{:},{:},{:},{:},{:},{:},{:},{:},{:},{:},{:},{:},{:},{:},{:},{:},{:},{:},{:},{:},{:},{:},{:},{:},{:},{:},{:},{:},{:},{:},{:},{:},{:},{:},{:},{:},{:},{:},{:},{:},{:},{:},{:},{:},{:},{:},{:},{:},{:},{:},{:},{:},{:},{:},{:},{:},{:},{:},{:},{:},{:},{:},{:},{:},{:},{:},{:},{:},{:},{:},{:},{:},{:},{:},{:},{:},{:},{:},{:},{:},{:},{:},{:},{:},{:},{:},{:},{:},{:},{:},{:},{:},{:},{:},{:},{:},{:},{:},{:},{:},{:},{:},{:},{:},{:},{:},{:},{:},{:},{:},{:},{:},{:},{:},{:},{:},{:},{:},{:},{:},{:},{:},{:},{:},{:},{:},{:},{:},{:},{:},{:},{:},{:},{:},{:},{:},{:},{:},{:},{:},{:},{:},{:},{:},{:},{:},{:},{:},{:},{:},{:},{:},{:},{:},{:},{:},{:},{:},{:},{:},{:},{:},{:},{:},{:},{:},{:},{:},{:},{:},{:},{:},{:},{:},{:},{:},{:},{:},{:},{:},{:},{:},{:},{:},{:},{:},{:},{:},{:},{:},{:},{:},{:},{:},{:},{:},{:},{:},{:},{:},{:},{:},{:},{:},{:},{:},{:},{:},{:},{:},{:},{:},{:},{:},{:},{:},{:},{:},{:},{:},{:},{:},{:},{:},{:},{:},{:},{:},{:},{:},{:},{:},{:},{:},{:},{:},{:},{:},{:},{:},{:},{:},{:},{:},{:},{:},{:},{:},{:},{:},{:},{:},{:},{:},{:},{:},{:},{:},{:},{:},{:},{:},{:},{:},{:},{:},{:},{:},{:},{:},{:},{:},{:},{:},{:},{:},{:},{:},{:},{:},{:},{:},{:},{:},{:},{:},{:},{:},{:},{:},{:},{:},{:},{:},{:},{:},{:},{:},{:},{:},{:},{:},{:},{:},{:},{:},{:},{:},{:},{:},{:},{:},{:},{:},{:},{:},{:},{:},{:},{:},{:},{:},{:},{:},{:},{:},{:},{:},{:},{:},{:},{:},{:},{:},{:},{:},{:},{:},{:},{:},{:},{:},{:},{:},{:},{:},{:},{:},{:},{:},{:},{:},{:},{:},{:},{:},{:},{:},{:},{:},{:},{:},{:},{:},{:},{:},{:},{:},{:},{:},{:},{:},{:},{:},{:},{:},{:},{:},{:},{:},{:},{:},{:},{:},{:},{:},{:},{:},{:},{:},{:},{:},{:},{:},{:},{:},{:},{:},{:},{:},{:},{:},{:},{:},{:},{:},{:},{:},{:},{:},{:},{:},{:},{:},{:},{:},{:},{:},{:},{:},{:},{:},{:},{:},{:},{:},{:},{:},{:},{:},{:},{:},{:},{:},{:},{:},{:},{:},{:},{:},{:},{:},{:},{:},{:},{:},{:},{:},{:},{:},{:},{:},{:},{:},{:},{:},{:},{:},{:},{:},{:},{:},{:},{:},{:},{:},{:},{:},{:},{:},{:},{:},{:},{:},{:},{:},{:},{:},{:},{:},{:},{:},{:},{:},{:},{:},{:},{:},{:},{:},{:},{:},{:},{:},{:},{:},{:},{:},{:},{:},{:},{:},{:},{:},{:},{:},{:},{:},{:},{:},{:},{:},{:},{:},{:},{:},{:},{:},{:},{:},{:},{:},{:},{:},{:},{:},{:},{:},{:},{:},{:},{:},{:},{:},{:},{:},{:},{:},{:},{:},{:},{:},{:},{:},{:},{:},{:},{:},{:},{:},{:},{:},{:},{:},{:},{:},{:},{:},{:},{:},{:},{:},{:},{:},{:},{:},{:},{:},{:},{:},{:},{:},{:},{:},{:},{:},{:},{:},{:},{:},{:},{:},{:},{:},{:},{:},{:},{:},{:},{:},{:},{:},{:},{:},{:},{:},{:},{:},{:},{:},{:},{:},{:},{:},{:},{:},{:},{:},{:},{:},{:},{:},{:},{:},{:},{:},{:},{:},{:},{:},{:},{:},{:},{:},{:},{:},{:},{:},{:},{:},{:},{:},{:},{:},{:},{:},{:},{:},{:},{:},{:},{:},{:},{:},{:},{:},{:},{:},{:},{:},{:},{:},{:},{:},{:},{:},{:},{:},{:},{:},{:},{:},{:},{:},{:},{:},{:},{:},{:},{:},{:},{:},{:},{:},{:},{:},{:},{:},{:},{:},{:},{:},{:},{:},{:},{:},{:},{:},{:},{:},{:},{:},{:},{:},{:},{:},{:},{:},{:},{:},{:},{:},{:},{:},{:},{:},{:},{:},{:},{:},{:},{:},{:},{:},{:},{:},{:},{:},{:},{:},{:},{:},{:},{:},{:},{:},{:},{:},{:},{:},{:},{:},{:},{:},{:},{:},{:},{:},{:},{:},{:},{:},{:},{:},{:},{:},{:},{:},{:},{:},{:},{:},{:},{:},{:},{:},{:},{:},{:},{:},{:},{:},{:},{:},{:},{:},{:},{:},{:},{:},{:},{:},{:},{:},{:},{:},{:},{:},{:},{:},{:},{:},{:},{:},{:},{:},{:},{:},{:},{:},{:},{:},{:},{:},{:},{:},{:},{:},{:},{:},{:},{:},{:},{:},{:},{:},{:},{:},{:},{:},{:},{:},{:},{:},{:},{:},{:},{:},{:},{:},{:},{:},{:},{:},{:},{:},{:},{:},{:},{:},{:},{:},{:},{:},{:},{:},{:},{:},{:},{:},{:},{:},{:},{:},{:},{:},{:},{:},{:},{:},{:},{:},{:},{:},{:},{:},{:},{:},{:},{:},{:},{:},{:},{:},{:},{:},{:},{:},{:},{:},{:},{:},{:},{:},{:},{:},{:},{:},{:},{:},{:},{:},{:},{:},{:},{:},{:},{:},{:},{:},{:},{:},{:},{:},{:},{:},{:},{:},{:},{:},{:},{:},{:},{:},{:},{:},{:},{:},{:},{:},{:},{:},{:},{:},{:},{:},{:},{:},{:},{:},{:},{:},{:},{:},{:},{:},{:},{:},{:},{:},{:},{:},{:},{:},{:},{:},{:},{:},{:},{:},{:},{:},{:},{:},{:},{:},{:},{:},{:},{:},{:},{:},{:},{:},{:},{:},{:},{:},{:},{:},{:},{:},{:},{:},{:},{:},{:},{:},{:},{:},{:},{:},{:},{:},{:},{:},{:},{:},{:},{:},{:},{:},{:},{:},{:},{:},{:},{:},{:},{:},{:},{:},{:},{:},{:},{:},{:},{:},{:},{:},{:},{:},{:},{:},{:},{:},{:},{:},{:},{:},{:},{:},{:},{:},{:},{:},{:},{:},{:},{:},{:},{:},{:},{:},{:},{:},{:},{:},{:},{:},{:},{:},{:},{:},{:},{:},{:},{:},{:},{:},{:},{:},{:},{:},{:},{:},{:},{:},{:},{:},{:},{:},{:},{:},{:},{:},{:},{:},{:},{:},{:},{:},{:},{:},{:},{:},{:},{:},{:},{:},{:},{:},{:},{:},{:},{:},{:},{:},{:},{:},{:},{:},{:},{:},{:},{:},{:},{:},{:},{:},{:},{:},{:},{:},{:},{:},{:},{:},{:},{:},{:},{:},{:},{:},{:},{:},{:},{:},{:},{:},{:},{:},{:},{:},{:},{:},{:},{:},{:},{:},{:},{:},{:},{:},{:},{:},{:},{:},{:},{:},{:},{:},{:},{:},{:},{:},{:},{:},{:},{:},{:},{:},{:},{:},{:},{:},{:},{:},{:},{:},{:},{:},{:},{:},{:},{:},{:},{:},{:},{:},{:},{:},{:},{:},{:},{:},{:},{:},{:},{:},{:},{:},{:},{:},{:},{:},{:},{:},{:},{:},{:},{:},{:},{:},{:},{:},{:},{:},{:},{:},{:},{:},{:},{:},{:},{:},{:},{:},{:},{:},{:},{:},{:},{:},{:},{:},{:},{:},{:},{:},{:},{:},{:},{:},{:},{:},{:},{:},{:},{:},{:},{:},{:},{:},{:},{:},{:},{:},{:},{:},{:},{:},{:},{:},{:},{:},{:},{:},{:},{:},{:},{:},{:},{:},{:},{:},{:},{:},{:},{:},{:},{:},{:},{:},{:},{:},{:},{:},{:},{:},{:},{:},{:},{:},{:},{:},{:},{:},{:},{:},{:},{:},{:},{:},{:},{:},{:},{:},{:},{:},{:},{:},{:},{:},{:},{:},{:},{:},{:},{:},{:},{:},{:},{:},{:},{:},{:},{:},{:},{:},{:},{:},{:},{:},{:},{:},{:},{:},{:},{:},{:},{:},{:},{:},{:},{:},{:},{:},{:},{:},{:},{:},{:},{:},{:},{:},{:},{:},{:},{:},{:},{:},{:},{:},{:},{:},{:},{:},{:},{:},{:},{:},{:},{:},{:},{:},{:},{:},{:},{:},{:},{:},{:},{:},{:},{:},{:},{:},{:},{:},{:},{:},{:},{:},{:},{:},{:},{:},{:},{:},{:},{:},{:},{:},{:},{:},{:},{:},{:},{:},{:},{:},{:},{:},{:},{:},{:},{:},{:},{:},{:},{:},{:},{:},{:},{:},{:},{:},{:},{:},{:},{:},{:},{:},{:},{:},{:},{:},{:},{:},{:},{:},{:},{:},{:},{:},{:},{:},{:},{:},{:},{:},{:},{:},{:},{:},{:},{:},{:},{:},{:},{:},{:},{:},{:},{:},{:},{:},{:},{:},{:},{:},{:},{:},{:},{:},{:},{:},{:},{:},{:},{:},{:},{:},{:},{:},{:},{:},{:},{:},{:},{:},{:},{:},{:},{:},{:},{:},{:},{:},{:},{:},{:},{:},{:},{:},{:},{:},{:},{:},{:},{:},{:},{:},{:},{:},{:},{:},{:},{:},{:},{:},{:},{:},{:},{:},{:},{:},{:},{:},{:},{:},{:},{:},{:},{:},{:},{:},{:},{:},{:},{:},{:},{:},{:},{:},{:},{:},{:},{:},{:},{:},{:},{:},{:},{:},{:},{:},{:},{:},{:},{:},{:},{:},{:},{:},{:},{:},{:},{:},{:},{:},{:},{:},{:},{:},{:},{:},{:},{:},{:},{:},{:},{:},{:},{:},{:},{:},{:},{:},{:},{:},{:},{:},{:},{:},{:},{:},{:},{:},{:},{:},{:},{:},{:},{:},{:},{:},{:},{:},{:},{:},{:},{:},{:},{:},{:},{:},{:},{:},{:},{:},{:},{:},{:},{:},{:},{:},{:},{:},{:},{:},{:},{:},{:},{:},{:},{:},{:},{:},{:},{:},{:},{:},{:},{:},{:},{:},{:},{:},{:},{:},{:},{:},{:},{:},{:},{:},{:},{:},{:},{:},{:},{:},{:},{:},{:},{:},{:},{:},{:},{:},{:},{:},{:},{:},{:},{:},{:},{:},{:},{:},{:},{:},{:},{:},{:},{:},{:},{:},{:},{:},{:},{:},{:},{:},{:},{:},{:},{:},{:},{:},{:},{:},{:},{:},{:},{:},{:},{:},{:},{:},{:},{:},{:},{:},{:},{:},{:},{:},{:},{:},{:},{:},{:},{:},{:},{:},{:},{:},{:},{:},{:},{:},{:},{:},{:},{:},{:},{:},{:},{:},{:},{:},{:},{:},{:},{:},{:},{:},{:},{:},{:},{:},{:},{:},{:},{:},{:},{:},{:},{:},{:},{:},{:},{:},{:},{:},{:},{:},{:},{:},{:},{:},{:},{:},{:},{:},{:},{:},{:},{:},{:},{:},{:},{:},{:},{:},{:},{:},{:},{:},{:},{:},{:},{:},{:},{:},{:},{:},{:},{:},{:},{:},{:},{:},{:},{:},{:},{:},{:},{:},{:},{:},{:},{:},{:},{:},{:},{:},{:},{:},{:},{:},{:},{:},{:},{:},{:},{:},{:},{:},{:},{:},{:},{:},{:},{:},{:},{:},{:},{:},{:},{:},{:},{:},{:},{:},{:},{:},{:},{:},{:},{:},{:},{:},{:},{:},{:},{:},{:},{:},{:},{:},{:},{:},{:},{:},{:},{:},{:},{:},{:},{:},{:},{:},{:},{:},{:},{:},{:},{:},{:},{:},{:},{:},{:},{:},{:},{:},{:},{:},{:},{:},{:},{:},{:},{:},{:},{:},{:},{:},{:},{:},{:},{:},{:},{:},{:},{:},{:},{:},{:},{:},{:},{:},{:},{:},{:},{:},{:},{:},{:},{:},{:},{:},{:},{:},{:},{:},{:},{:},{:},{:},{:},{:},{:},{:},{:},{:},{:},{:},{:},{:},{:},{:},{:},{:},{:},{:},{:},{:},{:},{:},{:},{:},{:},{:},{:},{:},{:},{:},{:},{:},{:},{:},{:},{:},{:},{:},{:},{:},{:},{:},{:},{:},{:},{:},{:},{:},{:},{:},{:},{:},{:},{:},{:},{:},{:},{:},{:},{:},{:},{:},{:},{:},{:},{:},{:},{:},{:},{:},{:},{:},{:},{:},{:},{:},{:},{:},{:},{:},{:},{:},{:},{:},{:},{:},{:},{:},{:},{:},{:},{:},{:},{:},{:},{:},{:},{:},{:},{:},{:},{:},{:},{:},{:},{:},{:},{:},{:},{:},{:},{:},{:},{:},{:},{:},{:},{:},{:},{:},{:},{:},{:},{:},{:},{:},{:},{:},{:},{:},{:},{:},{:},{:},{:},{:},{:},{:},{:},{:},{:},{:},{:},{:},{:},{:},{:},{:},{:},{:},{:},{:},{:},{:},{:},{:},{:},{:},{:},{:},{:},{:},{:},{:},{:},{:},{:},{:},{:},{:},{:},{:},{:},{:},{:},{:},{:},{:},{:},{:},{:},{:},{:},{:},{:},{:},{:},{:},{:},{:},{:},{:},{:},{:},{:},{:},{:},{:},{:},{:},{:},{:},{:},{:},{:},{:},{:},{:},{:},{:},{:},{:},{:},{:},{:},{:},{:},{:},{:},{:},{:},{:},{:},{:},{:},{:},{:},{:},{:},{:},{:},{:},{:},{:},{:},{:},{:},{:},{:},{:},{:},{:},{:},{:},{:},{:},{:},{:},{:},{:},{:},{:},{:},{:},{:},{:},{:},{:},{:},{:},{:},{:},{:},{:},{:},{:},{:},{:},{:},{:},{:},{:},{:},{:},{:},{:},{:},{:},{:},{:},{:},{:},{:},{:},{:},{:},{:},{:},{:},{:},{:},{:},{:},{:},{:},{:},{:},{:},{:},{:},{:},{:},{:},{:},{:},{:},{:},{:},{:},{:},{:},{:},{:},{:},{:},{:},{:},{:},{:},{:},{:},{:},{:},{:},{:},{:},{:},{:},{:},{:},{:},{:},{:},{:},{:},{:},{:},{:},{:},{:},{:},{:},{:},{:},{:},{:},{:},{:},{:},{:},{:},{:},{:},{:},{:},{:},{:},{:},{:},{:},{:},{:},{:},{:},{:},{:},{:},{:},{:},{:},{:},{:},{:},{:},{:},{:},{:},{:},{:},{:},{:},{:},{:},{:},{:},{:},{:},{:},{:},{:},{:},{:},{:},{:},{:},{:},{:},{:},{:},{:},{:},{:},{:},{:},{:},{:},{:},{:},{:},{:},{:},{:},{:},{:},{:},{:},{:},{:},{:},{:},{:},{:},{:},{:},{:},{:},{:},{:},{:},{:},{:},{:},{:},{:},{:},{:},{:},{:},{:},{:},{:},{:},{:},{:},{:},{:},{:},{:},{:},{:},{:},{:},{:},{:},{:},{:},{:},{:},{:},{:},{:},{:},{:},{:},{:},{:},{:},{:},{:},{:},{:},{:},{:},{:},{:},{:},{:},{:},{:},{:},{:},{:},{:},{:},{:},{:},{:},{:},{:},{:},{:},{:},{:},{:},{:},{:},{:},{:},{:},{:},{:},{:},{:},{:},{:},{:},{:},{:},{:},{:},{:},{:},{:},{:},{:},{:},{:},{:},{:},{:},{:},{:},{:},{:},{:},{:},{:},{:},{:},{:},{:},{:},{:},{:},{:},{:},{:},{:},{:},{:},{:},{:},{:},{:},{:},{:},{:},{:},{:},{:},{:},{:},{:},{:},{:},{:},{:},{:},{:},{:},{:},{:},{:},{:},{:},{:},{:},{:},{:},{:},{:},{:},{:},{:},{:},{:},{:},{:},{:},{:},{:},{:},{:},{:},{:},{:},{:},{:},{:},{:},{:},{:},{:},{:},{:},{:},{:},{:},{:},{:},{:},{:},{:},{:},{:},{:},{:},{:},{:},{:},{:},{:},{:},{:},{:},{:},{:},{:},{:},{:},{:},{:},{:},{:},{:},{:},{:},{:},{:},{:},{:},{:},{:},{:},{:},{:},{:},{:},{:},{:},{:},{:},{:},{:},{:},{:},{:},{:},{:},{:},{:},{:},{:},{:},{:},{:},{:},{:},{:},{:},{:},{:},{:},{:},{:},{:},{:},{:},{:},{:},{:},{:},{:},{:},{:},{:},{:},{:},{:},{:},{:},{:},{:},{:},{:},{:},{:},{:},{:},{:},{:},{:},{:},{:},{:},{:},{:},{:},{:},{:},{:},{:},{:},{:},{:},{:},{:},{:},{:},{:},{:},{:},{:},{:},{:},{:},{:},{:},{:},{:},{:},{:},{:},{:},{:},{:},{:},{:},{:},{:},{:},{:},{:},{:},{:},{:},{:},{:},{:},{:},{:},{:},{:},{:},{:},{:},{:},{:},{:},{:},{:},{:},{:},{:},{:},{:},{:},{:},{:},{:},{:},{:},{:},{:},{:},{:},{:},{:},{:},{:},{:},{:},{:},{:},{:},{:},{:},{:},{:},{:},{:},{:},{:},{:},{:},{:},{:},{:},{:},{:},{:},{:},{:},{:},{:},{:},{:},{:},{:},{:},{:},{:},{:},{:},{:},{:},{:},{:},{:},{:},{:},{:},{:},{:},{:},{:},{:},{:},{:},{:},{:},{:},{:},{:},{:},{:},{:},{:},{:},{:},{:},{:},{:},{:},{:},{:},{:},{:},{:},{:},{:},{:},{:},{:},{:},{:},{:},{:},{:},{:},{:},{:},{:},{:},{:},{:},{:},{:},{:},{:},{:},{:},{:},{:},{:},{:},{:},{:},{:},{:},{:},{:},{:},{:},{:},{:},{:},{:},{:},{:},{:},{:},{:},{:},{:},{:},{:},{:},{:},{:},{:},{:},{:},{:},{:},{:},{:},{:},{:},{:},{:},{:},{:},{:},{:},{:},{:},{:},{:},{:},{:},{:},{:},{:},{:},{:},{:},{:},{:},{:},{:},{:},{:},{:},{:},{:},{:},{:},{:},{:},{:},{:},{:},{:},{:},{:},{:},{:},{:},{:},{:},{:},{:},{:},{:},{:},{:},{:},{:},{:},{:},{:},{:},{:},{:},{:},{:},{:},{:},{:},{:},{:},{:},{:},{:},{:},{:},{:},{:},{:},{:},{:},{:},{:},{:},{:},{:},{:},{:},{:},{:},{:},{:},{:},{:},{:},{:},{:},{:},{:},{:},{:},{:},{:},{:},{:},{:},{:},{:},{:},{:},{:},{:},{:},{:},{:},{:},{:},{:},{:},{:},{:},{:},{:},{:},{:},{:},{:},{:},{:},{:},{:},{:},{:},{:},{:},{:},{:},{:},{:},{:},{:},{:},{:},{:},{:},{:},{:},{:},{:},{:},{:},{:},{:},{:},{:},{:},{:},{:},{:},{:},{:},{:},{:},{:},{:},{:},{:},{:},{:},{:},{:},{:},{:},{:},{:},{:},{:},{:},{:},{:},{:},{:},{:},{:},{:},{:},{:},{:},{:},{:},{:},{:},{:},{:},{:},{:},{:},{:},{:},{:},{:},{:},{:},{:},{:},{:},{:},{:},{:},{:},{:},{:},{:},{:},{:},{:},{:},{:},{:},{:},{:},{:},{:},{:},{:},{:},{:},{:},{:},{:},{:},{:},{:},{:},{:},{:},{:},{:},{:},{:},{:},{:},{:},{:},{:},{:},{:},{:},{:},{:},{:},{:},{:},{:},{:},{:},{:},{:},{:},{:},{:},{:},{:},{:},{:},{:},{:},{:},{:},{:},{:},{:},{:},{:},{:},{:},{:},{:},{:},{:},{:},{:},{:},{:},{:},{:},{:},{:},{:},{:},{:},{:},{:},{:},{:},{:},{:},{:},{:},{:},{:},{:},{:},{:},{:},{:},{:},{:},{:},{:},{:},{:},{:},{:},{:},{:},{:},{:},{:},{:},{:},{:},{:},{:},{:},{:},{:},{:},{:},{:},{:},{:},{:},{:},{:},{:},{:},{:},{:},{:},{:},{:},{:},{:},{:},{:},{:},{:},{:},{:},{:},{:},{:},{:},{:},{:},{:},{:},{:},{:},{:},{:},{:},{:},{:},{:},{:},{:},{:},{:},{:},{:},{:},{:},{:},{:},{:},{:},{:},{:},{:},{:},{:},{:},{:},{:},{:},{:},{:},{:},{:},{:},{:},{:},{:},{:},{:},{:},{:},{:},{:},{:},{:},{:},{:},{:},{:},{:},{:},{:},{:},{:},{:},{:},{:},{:},{:},{:},{:},{:},{:},{:},{:},{:},{:},{:},{:},{:},{:},{:},{:},{:},{:},{:},{:},{:},{:},{:},{:},{:},{:},{:},{:},{:},{:},{:},{:},{:},{:},{:},{:},{:},{:},{:},{:},{:},{:},{:},{:},{:},{:},{:},{:},{:},{:},{:},{:},{:},{:},{:},{:},{:},{:},{:},{:},{:},{:},{:},{:},{:},{:},{:},{:},{:},{:},{:},{:},{:},{:},{:},{:},{:},{:},{:},{:},{:},{:},{:},{:},{:},{:},{:},{:},{:},{:},{:},{:},{:},{:},{:},{:},{:},{:},{:},{:},{:},{:},{:},{:},{:},{:},{:},{:},{:},{:},{:},{:},{:},{:},{:},{:},{:},{:},{:},{:},{:},{:},{:},{:},{:},{:},{:},{:},{:},{:},{:},{:},{:},{:},{:},{:},{:},{:},{:},{:},{:},{:},{:},{:},{:},{:},{:},{:},{:},{:},{:},{:},{:},{:},{:},{:},{:},{:},{:},{:},{:},{:},{:},{:},{:},{:},{:},{:},{:},{:},{:},{:},{:},{:},{:},{:},{:},{:},{:},{:},{:},{:},{:},{:},{:},{:},{:},{:},{:},{:},{:},{:},{:},{:},{:},{:},{:},{:},{:},{:},{:},{:},{:},{:},{:},{:},{:},{:},{:},{:},{:},{:},{:},{:},{:},{:},{:},{:},{:},{:},{:},{:},{:},{:},{:},{:},{:},{:},{:},{:},{:},{:},{:},{:},{:},{:},{:},{:},{:},{:},{:},{:},{:},{:},{:},{:},{:},{:},{:},{:},{:},{:},{:},{:},{:},{:},{:},{:},{:},{:},{:},{:},{:},{:},{:},{:},{:},{:},{:},{:},{:},{:},{:},{:},{:},{:},{:},{:},{:},{:},{:},{:},{:},{:},{:},{:},{:},{:},{:},{:},{:},{:},{:},{:},{:},{:},{:},{:},{:},{:},{:},{:},{:},{:},{:},{:},{:},{:},{:},{:},{:},{:},{:},{:},{:},{:},{:},{:},{:},{:},{:},{:},{:},{:},{:},{:},{:},{:},{:},{:},{:},{:},{:},{:},{:},{:},{:},{:},{:},{:},{:},{:},{:},{:},{:},{:},{:},{:},{:},{:},{:},{:},{:},{:},{:},{:},{:},{:},{:},{:},{:},{:},{:},{:},{:},{:},{:},{:},{:},{:},{:},{:},{:},{:},{:},{:},{:},{:},{:},{:},{:},{:},{:},{:},{:},{:},{:},{:},{:},{:},{:},{:},{:},{:},{:},{:},{:},{:},{:},{:},{:},{:},{:},{:},{:},{:},{:},{:},{:},{:},{:},{:},{:},{:},{:},{:},{:},{:},{:},{:},{:},{:},{:},{:},{:},{:},{:},{:},{:},{:},{:},{:},{:},{:},{:},{:},{:},{:},{:},{:},{:},{:},{:},{:},{:},{:},{:},{:},{:},{:},{:},{:},{:},{:},{:},{:},{:},{:},{:},{:},{:},{:},{:},{:},{:},{:},{:},{:},{:},{:},{:},{:},{:},{:},{:},{:},{:},{:},{:},{:},{:},{:},{:},{:},{:},{:},{:},{:},{:},{:},{:},{:},{:},{:},{:},{:},{:},{:},{:},{:},{:},{:},{:},{:},{:},{:},{:},{:},{:},{:},{:},{:},{:},{:},{:},{:},{:},{:},{:},{:},{:},{:},{:},{:},{:},{:},{:},{:},{:},{:},{:},{:},{:},{:},{:},{:},{:},{:},{:},{:},{:},{:},{:},{:},{:},{:},{:},{:},{:},{:},{:},{:},{:},{:},{:},{:},{:},{:},{:},{:},{:},{:},{:},{:},{:},{:},{:},{:},{:},{:},{:},{:},{:},{:},{:},{:},{:},{:},{:},{:},{:},{:},{:},{:},{:},{:},{:},{:},{:},{:},{:},{:},{:},{:},{:},{:},{:},{:},{:},{:},{:},{:},{:},{:},{:},{:},{:},{:},{:},{:},{:},{:},{:},{:},{:},{:},{:},{:},{:},{:},{:},{:},{:},{:},{:},{:},{:},{:},{:},{:},{:},{:},{:},{:},{:},{:},{:},{:},{:},{:},{:},{:},{:},{:},{:},{:},{:},{:},{:},{:},{:},{:},{:},{:},{:},{:},{:},{:},{:},{:},{:},{:},{:},{:},{:},{:},{:},{:},{:},{:},{:},{:},{:},{:},{:},{:},{:},{:},{:},{:},{:},{:},{:},{:},{:},{:},{:},{:},{:},{:},{:},{:},{:},{:},{:},{:},{:},{:},{:},{:},{:},{:},{:},{:},{:},{:},{:},{:},{:},{:},{:},{:},{:},{:},{:},{:},{:},{:},{:},{:},{:},{:},{:},{:},{:},{:},{:},{:},{:},{:},{:},{:},{:},{:},{:},{:},{:},{:},{:},{:},{:},{:},{:},{:},{:},{:},{:},{:},{:},{:},{:},{:},{:},{:},{:},{:},{:},{:},{:},{:},{:},{:},{:},{:},{:},{:},{:},{:},{:},{:},{:},{:},{:},{:},{:},{:},{:},{:},{:},{:},{:},{:},{:},{:},{:},{:},{:},{:},{:},{:},{:},{:},{:},{:},{:},{:},{:},{:},{:},{:},{:},{:},{:},{:},{:},{:},{:},{:},{:},{:},{:},{:},{:},{:},{:},{:},{:},{:},{:},{:},{:},{:},{:},{:},{:},{:},{:},{:},{:},{:},{:},{:},{:},{:},{:},{:},{:},{:},{:},{:},{:},{:},{:},{:},{:},{:},{:},{:},{:},{:},{:},{:},{:},{:},{:},{:},{:},{:},{:},{:},{:},{:},{:},{:},{:},{:},{:},{:},{:},{:},{:},{:},{:},{:},{:},{:},{:},{:},{:},{:},{:},{:},{:},{:},{:},{:},{:},{:},{:},{:},{:},{:},{:},{:},{:},{:},{:},{:},{:},{:},{:},{:},{:},{:},{:},{:},{:},{:},{:},{:},{:},{:},{:},{:},{:},{:},{:},{:},{:},{:},{:},{:},{:},{:},{:},{:},{:},{:},{:},{:},{:},{:},{:},{:},{:},{:},{:},{:},{:},{:},{:},{:},{:},{:},{:},{:},{:},{:},{:},{:},{:},{:},{:},{:},{:},{:},{:},{:},{:},{:},{:},{:},{:},{:},{:},{:},{:},{:},{:},{:},{:},{:},{:},{:},{:},{:},{:},{:},{:},{:},{:},{:},{:},{:},{:},{:},{:},{:},{:},{:},{:},{:},{:},{:},{:},{:},{:},{:},{:},{:},{:},{:},{:},{:},{:},{:},{:},{:},{:},{:},{:},{:},{:},{:},{:},{:},{:},{:},{:},{:},{:},{:},{:},{:},{:},{:},{:},{:},{:},{:},{:},{:},{:},{:},{:},{:},{:},{:},{:},{:},{:},{:},{:},{:},{:},{:},{:},{:},{:},{:},{:},{:},{:},{:},{:},{:},{:},{:},{:},{:},{:},{:},{:},{:},{:},{:},{:},{:},{:},{:},{:},{:},{:},{:},{:},{:},{:},{:},{:},{:},{:},{:},{:},{:},{:},{:},{:},{:},{:},{:},{:},{:},{:},{:},{:},{:},{:},{:},{:},{:},{:},{:},{:},{:},{:},{:},{:},{:},{:},{:},{:},{:},{:},{:},{:},{:},{:},{:},{:},{:},{:},{:},{:},{:},{:},{:},{:},{:},{:},{:},{:},{:},{:},{:},{:},{:},{:},{:},{:},{:},{:},{:},{:},{:},{:},{:},{:},{:},{:},{:},{:},{:},{:},{:},{:},{:},{:},{:},{:},{:},{:},{:},{:},{:},{:},{:},{:},{:},{:},{:},{:},{:},{:},{:},{:},{:},{:},{:},{:},{:},{:},{:},{:},{:},{:},{:},{:},{:},{:},{:},{:},{:},{:},{:},{:},{:},{:},{:},{:},{:},{:},{:},{:},{:},{:},{:},{:},{:},{:},{:},{:},{:},{:},{:},{:},{:},{:},{:},{:},{:},{:},{:},{:},{:},{:},{:},{:},{:},{:},{:},{:},{:},{:},{:},{:},{:},{:},{:},{:},{:},{:},{:},{:},{:},{:},{:},{:},{:},{:},{:},{:},{:},{:},{:},{:},{:},{:},{:},{:},{:},{:},{:},{:},{:},{:},{:},{:},{:},{:},{:},{:},{:},{:},{:},{:},{:},{:},{:},{:},{:},{:},{:},{:},{:},{:},{:},{:},{:},{:},{:},{:},{:},{:},{:},{:},{:},{:},{:},{:},{:},{:},{:},{:},{:},{:},{:},{:},{:},{:},{:},{:},{:},{:},{:},{:},{:},{:},{:},{:},{:},{:},{:},{:},{:},{:},{:},{:},{:},{:},{:},{:},{:},{:},{:},{:},{:},{:},{:},{:},{:},{:},{:},{:},{:},{:},{:},{:},{:},{:},{:},{:},{:},{:},{:},{:},{:},{:},{:},{:},{:},{:},{:},{:},{:},{:},{:},{:},{:},{:},{:},{:},{:},{:},{:},{:},{:},{:},{:},{:},{:},{:},{:},{:},{:},{:},{:},{:},{:},{:},{:},{:},{:},{:},{:},{:},{:},{:},{:},{:},{:},{:},{:},{:},{:},{:},{:},{:},{:},{:},{:},{:},{:},{:},{:},{:},{:},{:},{:},{:},{:},{:},{:},{:},{:},{:},{:},{:},{:},{:},{:},{:},{:},{:},{:},{:},{:},{:},{:},{:},{:},{:},{:},{:},{:},{:},{:},{:},{:},{:},{:},{:},{:},{:},{:},{:},{:},{:},{:},{:},{:},{:},{:},{:},{:},{:},{:},{:},{:},{:},{:},{:},{:},{:},{:},{:},{:},{:},{:},{:},{:},{:},{:},{:},{:},{:},{:},{:},{:},{:},{:},{:},{:},{:},{:},{:},{:},{:},{:},{:},{:},{:},{:},{:},{:},{:},{:},{:},{:},{:},{:},{:},{:},{:},{:},{:},{:},{:},{:},{:},{:},{:},{:},{:},{:},{:},{:},{:},{:},{:},{:},{:},{:},{:},{:},{:},{:},{:},{:},{:},{:},{:},{:},{:},{:},{:},{:},{:},{:},{:},{:},{:},{:},{:},{:},{:},{:},{:},{:},{:},{:},{:},{:},{:},{:},{:},{:},{:},{:},{:},{:},{:},{:},{:},{:},{:},{:},{:},{:},{:},{:},{:},{:},{:},{:},{:},{:},{:},{:},{:},{:},{:},{:},{:},{:},{:},{:},{:},{:},{:},{:},{:},{:},{:},{:},{:},{:},{:},{:},{:},{:},{:},{:},{:},{:},{:},{:},{:},{:},{:},{:},{:},{:},{:},{:},{:},{:},{:},{:},{:},{:},{:},{:},{:},{:},{:},{:},{:},{:},{:},{:},{:},{:},{:},{:},{:},{:},{:},{:},{:},{:},{:},{:},{:},{:},{:},{:},{:},{:},{:},{:},{:},{:},{:},{:},{:},{:},{:},{:},{:},{:},{:},{:},{:},{:},{:},{:},{:},{:},{:},{:},{:},{:},{:},{:},{:},{:},{:},{:},{:},{:},{:},{:},{:},{:},{:},{:},{:},{:},{:},{:},{:},{:},{:},{:},{:},{:},{:},{:},{:},{:},{:},{:},{:},{:},{:},{:},{:},{:},{:},{:},{:},{:},{:},{:},{:},{:},{:},{:},{:},{:},{:},{:},{:},{:},{:},{:},{:},{:},{:},{:},{:},{:},{:},{:},{:},{:},{:},{:},{:},{:},{:},{:},{:},{:},{:},{:},{:},{:},{:},{:},{:},{:},{:},{:},{:},{:},{:},{:},{:},{:},{:},{:},{:},{:},{:},{:},{:},{:},{:},{:},{:},{:},{:},{:},{:},{:},{:},{:},{:},{:},{:},{:},{:},{:},{:},{:},{:},{:},{:},{:},{:},{:},{:},{:},{:},{:},{:},{:},{:},{:},{:},{:},{:},{:},{:},{:},{:},{:},{:},{:},{:},{:},{:},{:},{:},{:},{:},{:},{:},{:},{:},{:},{:},{:},{:},{:},{:},{:},{:},{:},{:},{:},{:},{:},{:},{:},{:},{:},{:},{:},{:},{:},{:},{:},{:},{:},{:},{:},{:},{:},{:},{:},{:},{:},{:},{:},{:},{:},{:},{:},{:},{:},{:},{:},{:},{:},{:},{:},{:},{:},{:},{:},{:},{:},{:},{:},{:},{:},{:},{:},{:},{:},{:},{:},{:},{:},{:},{:},{:},{:},{:},{:},{:},{:},{:},{:},{:},{:},{:},{:},{:},{:},{:},{:},{:},{:},{:},{:},{:},{:},{:},{:},{:},{:},{:},{:},{:},{:},{:},{:},{:},{:},{:},{:},{:},{:},{:},{:},{:},{:},{:},{:},{:},{:},{:},{:},{:},{:},{:},{:},{:},{:},{:},{:},{:},{:},{:},{:},{:},{:},{:},{:},{:},{:},{:},{:},{:},{:},{:},{:},{:},{:},{:},{:},{:},{:},{:},{:},{:},{:},{:},{:},{:},{:},{:},{:},{:},{:},{:},{:},{:},{:},{:},{:},{:},{:},{:},{:},{:},{:},{:},{:},{:},{:},{:},{:},{:},{:},{:},{:},{:},{:},{:},{:},{:},{:},{:},{:},{:},{:},{:},{:},{:},{:},{:},{:},{:},{:},{:},{:},{:},{:},{:},{:},{:},{:},{:},{:},{:},{:},{:},{:},{:},{:},{:},{:},{:},{:},{:},{:},{:},{:},{:},{:},{:},{:},{:},{:},{:},{:},{:},{:},{:},{:},{:},{:},{:},{:},{:},{:},{:},{:},{:},{:},{:},{:},{:},{:},{:},{:},{:},{:},{:},{:},{:},{:},{:},{:},{:},{:},{:},{:},{:},{:},{:},{:},{:},{:},{:},{:},{:},{:},{:},{:},{:},{:},{:},{:},{:},{:},{:},{:},{:},{:},{:},{:},{:},{:},{:},{:},{:},{:},{:},{:},{:},{:},{:},{:},{:},{:},{:},{:},{:},{:},{:},{:},{:},{:},{:},{:},{:},{:},{:},{:},{:},{:},{:},{:},{:},{:},{:},{:},{:},{:},{:},{:},{:},{:},{:},{:},{:},{:},{:},{:},{:},{:},{:},{:},{:},{:},{:},{:},{:},{:},{:},{:},{:},{:},{:},{:},{:},{:},{:},{:},{:},{:},{:},{:},{:},{:},{:},{:},{:},{:},{:},{:},{:},{:},{:},{:},{:},{:},{:},{:},{:},{:},{:},{:},{:},{:},{:},{:},{:},{:},{:},{:},{:},{:},{:},{:},{:},{:},{:},{:},{:},{:},{:},{:},{:},{:},{:},{:},{:},{:},{:},{:},{:},{:},{:},{:},{:},{:},{:},{:},{:},{:},{:},{:},{:},{:},{:},{:},{:},{:},{:},{:},{:},{:},{:},{:},{:},{:},{:},{:},{:},{:},{:},{:},{:},{:},{:},{:},{:},{:},{:},{:},{:},{:},{:},{:},{:},{:},{:},{:},{:},{:},{:},{:},{:},{:},{:},{:},{:},{:},{:},{:},{:},{:},{:},{:},{:},{:},{:},{:},{:},{:},{:},{:},{:},{:},{:},{:},{:},{:},{:},{:},{:},{:},{:},{:},{:},{:},{:},{:},{:},{:},{:},{:},{:},{:},{:},{:},{:},{:},{:},{:},{:},{:},{:},{:},{:},{:},{:},{:},{:},{:},{:},{:},{:},{:},{:},{:},{:},{:},{:},{:},{:},{:},{:},{:},{:},{:},{:},{:},{:},{:},{:},{:},{:},{:},{:},{:},{:},{:},{:},{:},{:},{:},{:},{:},{:},{:},{:},{:},{:},{:},{:},{:},{:},{:},{:},{:},{:},{:},{:},{:},{:},{:},{:},{:},{:},{:},{:},{:},{:},{:},{:},{:},{:},{:},{:},{:},{:},{:},{:},{:},{:},{:},{:},{:},{:},{:},{:},{:},{:},{:},{:},{:},{:},{:},{:},{:},{:},{:},{:},{:},{:},{:},{:},{:},{:},{:},{:},{:},{:},{:},{:},{:},{:},{:},{:},{:},{:},{:},{:},{:},{:},{:},{:},{:},{:},{:},{:},{:},{:},{:},{:},{:},{:},{:},{:},{:},{:},{:},{:},{:},{:},{:},{:},{:},{:},{:},{:},{:},{:},{:},{:},{:},{:},{:},{:},{:},{:},{:},{:},{:},{:},{:},{:},{:},{:},{:},{:},{:},{:},{:},{:},{:},{:},{:},{:},{:},{:},{:},{:},{:},{:},{:},{:},{:},{:},{:},{:},{:},{:},{:},{:},{:},{:},{:},{:},{:},{:},{:},{:},{:},{:},{:},{:},{:},{:},{:},{:},{:},{:},{:},{:},{:},{:},{:},{:},{:},{:},{:},{:},{:},{:},{:},{:},{:},{:},{:},{:},{:},{:},{:},{:},{:},{:},{:},{:},{:},{:},{:},{:},{:},{:},{:},{:},{:},{:},{:},{:},{:},{:},{:},{:},{:},{:},{:},{:},{:},{:},{:},{:},{:},{:},{:},{:},{:},{:},{:},{:},{:},{:},{:},{:},{:},{:},{:},{:},{:},{:},{:},{:},{:},{:},{:},{:},{:},{:},{:},{:},{:},{:},{:},{:},{:},{:},{:},{:},{:},{:},{:},{:},{:},{:},{:},{:},{:},{:},{:},{:},{:},{:},{:},{:},{:},{:},{:},{:},{:},{:},{:},{:},{:},{:},{:},{:},{:},{:},{:},{:},{:},{:},{:},{:},{:},{:},{:},{:},{:},{:},{:},{:},{:},{:},{:},{:},{:},{:},{:},{:},{:},{:},{:},{:},{:},{:},{:},{:},{:},{:},{:},{:},{:},{:},{:},{:},{:},{:},{:},{:},{:},{:},{:},{:},{:},{:},{:},{:},{:},{:},{:},{:},{:},{:},{:},{:},{:},{:},{:},{:},{:},{:},{:},{:},{:},{:},{:},{:},{:},{:},{:},{:},{:},{:},{:},{:},{:},{:},{:},{:},{:},{:},{:},{:},{:},{:},{:},{:},{:},{:},{:},{:},{:},{:},{:},{:},{:},{:},{:},{:},{:},{:},{:},{:},{:},{:},{:},{:},{:},{:},{:},{:},{:},{:},{:},{:},{:},{:},{:},{:},{:},{:},{:},{:},{:},{:},{:},{:},{:},{:},{:},{:},{:},{:},{:},{:},{:},{:},{:},{:},{:},{:},{:},{:},{:},{:},{:},{:},{:},{:},{:},{:},{:},{:},{:},{:},{:},{:},{:},{:},{:},{:},{:},{:},{:},{:},{:},{:},{:},{:},{:},{:},{:},{:},{:},{:},{:},{:},{:},{:},{:},{:},{:},{:},{:},{:},{:},{:},{:},{:},{:},{:},{:},{:},{:},{:},{:},{:},{:},{:},{:},{:},{:},{:},{:},{:},{:},{:},{:},{:},{:},{:},{:},{:},{:},{:},{:},{:},{:},{:},{:},{:},{:},{:},{:},{:},{:},{:},{:},{:},{:},{:},{:},{:},{:},{:},{:},{:},{:},{:},{:},{:},{:},{:},{:},{:},{:},{:},{:},{:},{:},{:},{:},{:},{:},{:},{:},{:},{:},{:},{:},{:},{:},{:},{:},{:},{:},{:},{:},{:},{:},{:},{:},{:},{:},{:},{:},{:},{:},{:},{:},{:},{:},{:},{:},{:},{:},{:},{:},{:},{:},{:},{:},{:},{:},{:},{:},{:},{:},{:},{:},{:},{:},{:},{:},{:},{:},{:},{:},{:},{:},{:},{:},{:},{:},{:},{:},{:},{:},{:},{:},{:},{:},{:},{:},{:},{:},{:},{:},{:},{:},{:},{:},{:},{:},{:},{:},{:},{:},{:},{:},{:},{:},{:},{:},{:},{:},{:},{:},{:},{:},{:},{:},{:},{:},{:},{:},{:},{:},{:},{:},{:},{:},{:},{:},{:},{:},{:},{:},{:},{:},{:},{:},{:},{:},{:},{:},{:},{:},{:},{:},{:},{:},{:},{:},{:},{:},{:},{:},{:},{:},{:},{:},{:},{:},{:},{:},{:},{:},{:},{:},{:},{:},{:},{:},{:},{:},{:},{:},{:},{:},{:},{:},{:},{:},{:},{:},{:},{:},{:},{:},{:},{:},{:},{:},{:},{:},{:},{:},{:},{:},{:},{:},{:},{:},{:},{:},{:},{:},{:},{:},{:},{:},{:},{:},{:},{:},{:},{:},{:},{:},{:},{:},{:},{:},{:},{:},{:},{:},{:},{:},{:},{:},{:},{:},{:},{:},{:},{:},{:},{:},{:},{:},{:},{:},{:},{:},{:},{:},{:},{:},{:},{:},{:},{:},{:},{:},{:},{:},{:},{:},{:},{:},{:},{:},{:},{:},{:},{:},{:},{:},{:},{:},{:},{:},{:},{:},{:},{:},{:},{:},{:},{:},{:},{:},{:},{:},{:},{:},{:},{:},{:},{:},{:},{:},{:},{:},{:},{:},{:},{:},{:},{:},{:},{:},{:},{:},{:},{:},{:},{:},{:},{:},{:},{:},{:},{:},{:},{:},{:},{:},{:},{:},{:},{:},{:},{:},{:},{:},{:},{:},{:},{:},{:},{:},{:},{:},{:},{:},{:},{:},{:},{:},{:},{:},{:},{:},{:},{:},{:},{:},{:},{:},{:},{:},{:},{:},{:},{:},{:},{:},{:},{:},{:},{:},{:},{:},{:},{:},{:},{:},{:},{:},{:},{:},{:},{:},{:},{:},{:},{:},{:},{:},{:},{:},{:},{:},{:},{:},{:},{:},{:},{:},{:},{:},{:},{:},{:},{:},{:},{:},{:},{:},{:},{:},{:},{:},{:},{:},{:},{:},{:},{:},{:},{:},{:},{:},{:},{:},{:},{:},{:},{:},{:},{:},{:},{:},{:},{:},{:},{:},{:},{:},{:},{:},{:},{:},{:},{:},{:},{:},{:},{:},{:},{:},{:},{:},{:},{:},{:},{:},{:},{:},{:},{:},{:},{:},{:},{:},{:},{:},{:},{:},{:},{:},{:},{:},{:},{:},{:},{:},{:},{:},{:},{:},{:},{:},{:},{:},{:},{:},{:},{:},{:},{:},{:},{:},{:},{:},{:},{:},{:},{:},{:},{:},{:},{:},{:},{:},{:},{:},{:},{:},{:},{:},{:},{:},{:},{:},{:},{:},{:},{:},{:},{:},{:},{:},{:},{:},{:},{:},{:},{:},{:},{:},{:},{:},{:},{:},{:},{:},{:},{:},{:},{:},{:},{:},{:},{:},{:},{:},{:},{:},{:},{:},{:},{:},{:},{:},{:},{:},{:},{:},{:},{:},{:},{:},{:},{:},{:},{:},{:},{:},{:},{:},{:},{:},{:},{:},{:},{:},{:},{:},{:},{:},{:},{:},{:},{:},{:},{:},{:},{:},{:},{:},{:},{:},{:},{:},{:},{:},{:},{:},{:},{:},{:},{:},{:},{:},{:},{:},{:},{:},{:},{:},{:},{:},{:},{:},{:},{:},{:},{:},{:},{:},{:},{:},{:},{:},{:},{:},{:},{:},{:},{:},{:},{:},{:},{:},{:},{:},{:},{:},{:},{:},{:},{:},{:},{:},{:},{:},{:},{:},{:},{:},{:},{:},{:},{:},{:},{:},{:},{:},{:},{:},{:},{:},{:},{:},{:},{:},{:},{:},{:},{:},{:},{:},{:},{:},{:},{:},{:},{:},{:},{:},{:},{:},{:},{:},{:},{:},{:},{:},{:},{:},{:},{:},{:},{:},{:},{:},{:},{:},{:},{:},{:},{:},{:},{:},{:},{:},{:},{:},{:},{:},{:},{:},{:},{:},{:},{:},{:},{:},{:},{:},{:},{:},{:},{:},{:},{:},{:},{:},{:},{:},{:},{:},{:},{:},{:},{:},{:},{:},{:},{:},{:},{:},{:},{:},{:},{:},{:},{:},{:},{:},{:},{:},{:},{:},{:},{:},{:},{:},{:},{:},{:},{:},{:},{:},{:},{:},{:},{:},{:},{:},{:},{:},{:},{:},{:},{:},{:},{:},{:},{:},{:},{:},{:},{:},{:},{:},{:},{:},{:},{:},{:},{:},{:},{:},{:},{:},{:},{:},{:},{:},{:},{:},{:},{:},{:},{:},{:},{:},{:},{:},{:},{:},{:},{:},{:},{:},{:},{:},{:},{:},{:},{:},{:},{:},{:},{:},{:},{:},{:},{:},{:},{:},{:},{:},{:},{:},{:},{:},{:},{:},{:},{:},{:},{:},{:},{:},{:},{:},{:},{:},{:},{:},{:},{:},{:},{:},{:},{:},{:},{:},{:},{:},{:},{:},{:},{:},{:},{:},{:},{:},{:},{:},{:},{:},{:},{:},{:},{:},{:},{:},{:},{:},{:},{:},{:},{:},{:},{:},{:},{:},{:},{:},{:},{:},{:},{:},{:},{:},{:},{:},{:},{:},{:},{:},{:},{:},{:},{:},{:},{:},{:},{:},{:},{:},{:},{:},{:},{:},{:},{:},{:},{:},{:},{:},{:},{:},{:},{:},{:},{:},{:},{:},{:},{:},{:},{:},{:},{:},{:},{:},{:},{:},{:},{:},{:},{:},{:},{:},{:},{:},{:},{:},{:},{:},{:},{:},{:},{:},{:},{:},{:},{:},{:},{:},{:},{:},{:},{:},{:},{:},{:},{:},{:},{:},{:},{:},{:},{:},{:},{:},{:},{:},{:},{:},{:},{:},{:},{:},{:},{:},{:},{:},{:},{:},{:},{:},{:},{:},{:},{:},{:},{:},{:},{:},{:},{:},{:},{:},{:},{:},{:},{:},{:},{:},{:},{:},{:},{:},{:},{:},{:},{:},{:},{:},{:},{:},{:},{:},{:},{:},{:},{:},{:},{:},{:},{:},{:},{:},{:},{:},{:},{:},{:},{:},{:},{:},{:},{:},{:},{:},{:},{:},{:},{:},{:},{:},{:},{:},{:},{:},{:},{:},{:},{:},{:},{:},{:},{:},{:},{:},{:},{:},{:},{:},{:},{:},{:},{:},{:},{:},{:},{:},{:},{:},{:},{:},{:},{:},{:},{:},{:},{:},{:},{:},{:},{:},{:},{:},{:},{:},{:},{:},{:},{:},{:},{:},{:},{:},{:},{:},{:},{:},{:},{:},{:},{:},{:},{:},{:},{:},{:},{:},{:},{:},{:},{:},{:},{:},{:},{:},{:},{:},{:},{:},{:},{:},{:},{:},{:},{:},{:},{:},{:},{:},{:},{:},{:},{:},{:},{:},{:},{:},{:},{:},{:},{:},{:},{:},{:},{:},{:},{:},{:},{:},{:},{:},{:},{:},{:},{:},{:},{:},{:},{:},{:},{:},{:},{:},{:},{:},{:},{:},{:},{:},{:},{:},{:},{:},{:},{:},{:},{:},{:},{:},{:},{:},{:},{:},{:},{:},{:},{:},{:},{:},{:},{:},{:},{:},{:},{:},{:},{:},{:},{:},{:},{:},{:},{:},{:},{:},{:},{:},{:},{:},{:},{:},{:},{:},{:},{:},{:},{:},{:},{:},{:},{:},{:},{:},{:},{:},{:},{:},{:},{:},{:},{:},{:},{:},{:},{:},{:},{:},{:},{:},{:},{:},{:},{:},{:},{:},{:},{:},{:},{:},{:},{:},{:},{:},{:},{:},{:},{:},{:},{:},{:},{:},{:},{:},{:},{:},{:},{:},{:},{:},{:},{:},{:},{:},{:},{:},{:},{:},{:},{:},{:},{:},{:},{:},{:},{:},{:},{:},{:},{:},{:},{:},{:},{:},{:},{:},{:},{:},{:},{:},{:},{:},{:},{:},{:},{:},{:},{:},{:},{:},{:},{:},{:},{:},{:},{:},{:},{:},{:},{:},{:},{:},{:},{:},{:},{:},{:},{:},{:},{:},{:},{:},{:},{:},{:},{:},{:},{:},{:},{:},{:},{:},{:},{:},{:},{:},{:},{:},{:},{:},{:},{:},{:},{:},{:},{:},{:},{:},{:},{:},{:},{:},{:},{:},{:},{:},{:},{:},{:},{:},{:},{:},{:},{:},{:},{:},{:},{:},{:},{:},{:},{:},{:},{:},{:},{:},{:},{:},{:},{:},{:},{:},{:},{:},{:},{:},{:},{:},{:},{:},{:},{:},{:},{:},{:},{:},{:},{:},{:},{:},{:},{:},{:},{:},{:},{:},{:},{:},{:},{:},{:},{:},{:},{:},{:},{:},{:},{:},{:},{:},{:},{:},{:},{:},{:},{:},{:},{:},{:},{:},{:},{:},{:},{:},{:},{:},{:},{:},{:},{:},{:},{:},{:},{:},{:},{:},{:},{:},{:},{:},{:},{:},{:},{:},{:},{:},{:},{:},{:},{:},{:},{:},{:},{:},{:},{:},{:},{:},{:},{:},{:},{:},{:},{:},{:},{:},{:},{:},{:},{:},{:},{:},{:},{:},{:},{:},{:},{:},{:},{:},{:},{:},{:},{:},{:},{:},{:},{:},{:},{:},{:},{:},{:},{:},{:},{:},{:},{:},{:},{:},{:},{:},{:},{:},{:},{:},{:},{:},{:},{:},{:},{:},{:},{:},{:},{:},{:},{:},{:},{:},{:},{:},{:},{:},{:},{:},{:},{:},{:},{:},{:},{:},{:},{:},{:},{:},{:},{:},{:},{:},{:},{:},{:},{:},{:},{:},{:},{:},{:},{:},{:},{:},{:},{:},{:},{:},{:},{:},{:},{:},{:},{:},{:},{:},{:},{:},{:},{:},{:},{:},{:},{:},{:},{:},{:},{:},{:},{:},{:},{:},{:},{:},{:},{:},{:},{:},{:},{:},{:},{:},{:},{:},{:},{:},{:},{:},{:},{:},{:},{:},{:},{:},{:},{:},{:},{:},{:},{:},{:},{:},{:},{:},{:},{:},{:},{:},{:},{:},{:},{:},{:},{:},{:},{:},{:},{:},{:},{:},{:},{:},{:},{:},{:},{:},{:},{:},{:},{:},{:},{:},{:},{:},{:},{:},{:},{:},{:},{:},{:},{:},{:},{:},{:},{:},{:},{:},{:},{:},{:},{:},{:},{:},{:},{:},{:},{:},{:},{:},{:},{:},{:},{:},{:},{:},{:},{:},{:},{:},{:},{:},{:},{:},{:},{:},{:},{:},{:},{:},{:},{:},{:},{:},{:},{:},{:},{:},{:},{:},{:},{:},{:},{:},{:},{:},{:},{:},{:},{:},{:},{:},{:},{:},{:},{:},{:},{:},{:},{:},{:},{:},{:},{:},{:},{:},{:},{:},{:},{:},{:},{:},{:},{:},{:},{:},{:},{:},{:},{:},{:},{:},{:},{:},{:},{:},{:},{:},{:},{:},{:},{:},{:},{:},{:},{:},{:},{:},{:},{:},{:},{:},{:},{:},{:},{:},{:},{:},{:},{:},{:},{:},{:},{:},{:},{:},{:},{:},{:},{:},{:},{:},{:},{:},{:},{:},{:},{:},{:},{:},{:},{:},{:},{:},{:},{:},{:},{:},{:},{:},{:},{:},{:},{:},{:},{:},{:},{:},{:},{:},{:},{:},{:},{:},{:},{:},{:},{:},{:},{:},{:},{:},{:},{:},{:},{:},{:},{:},{:},{:},{:},{:},{:},{:},{:},{:},{:},{:},{:},{:},{:},{:},{:},{:},{:},{:},{:},{:},{:},{:},{:},{:},{:},{:},{:},{:},{:},{:},{:},{:},{:},{:},{:},{:},{:},{:},{:},{:},{:},{:},{:},{:},{:},{:},{:},{:},{:},{:},{:},{:},{:},{:},{:},{:},{:},{:},{:},{:},{:},{:},{:},{:},{:},{:},{:},{:},{:},{:},{:},{:},{:},{:},{:},{:},{:},{:},{:},{:},{:},{:},{:},{:},{:},{:},{:},{:},{:},{:},{:},{:},{:},{:},{:},{:},{:},{:},{:},{:},{:},{:},{:},{:},{:},{:},{:},{:},{:},{:},{:},{:},{:},{:},{:},{:},{:},{:},{:},{:},{:},{:},{:},{:},{:},{:},{:},{:},{:},{:},{:},{:},{:},{:},{:},{:},{:},{:},{:},{:},{:},{:},{:},{:},{:},{:},{:},{:},{:},{:},{:},{:},{:},{:},{:},{:},{:},{:},{:},{:},{:},{:},{:},{:},{:},{:},{:},{:},{:},{:},{:},{:},{:},{:},{:},{:},{:},{:},{:},{:},{:},{:},{:},{:},{:},{:},{:},{:},{:},{:},{:},{:},{:},{:},{:},{:},{:},{:},{:},{:},{:},{:},{:},{:},{:},{:},{:},{:},{:},{:},{:},{:},{:},{:},{:},{:},{:},{:},{:},{:},{:},{:},{:},{:},{:},{:},{:},{:},{:},{:},{:},{:},{:},{:},{:},{:},{:},{:},{:},{:},{:},{:},{:},{:},{:},{:},{:},{:},{:},{:},{:},{:},{:},{:},{:},{:},{:},{:},{:},{:},{:},{:},{:},{:},{:},{:},{:},{:},{:},{:},{:},{:},{:},{:},{:},{:},{:},{:},{:},{:},{:},{:},{:},{:},{:},{:},{:},{:},{:},{:},{:},{:},{:},{:},{:},{:},{:},{:},{:},{:},{:},{:},{:},{:},{:},{:},{:},{:},{:},{:},{:},{:},{:},{:},{:},{:},{:},{:},{:},{:},{:},{:},{:},{:},{:},{:},{:},{:},{:},{:},{:},{:},{:},{:},{:},{:},{:},{:},{:},{:},{:},{:},{:},{:},{:},{:},{:},{:},{:},{:},{:},{:},{:},{:},{:},{:},{:},{:},{:},{:},{:},{:},{:},{:},{:},{:},{:},{:},{:},{:},{:},{:},{:},{:},{:},{:},{:},{:},{:},{:},{:},{:},{:},{:},{:},{:},{:},{:},{:},{:},{:},{:},{:},{:},{:},{:},{:},{:},{:},{:},{:},{:},{:},{:},{:},{:},{:},{:},{:},{:},{:},{:},{:},{:},{:},{:},{:},{:},{:},{:},{:},{:},{:},{:},{:},{:},{:},{:},{:},{:},{:},{:},{:},{:},{:},{:},{:},{:},{:},{:},{:},{:},{:},{:},{:},{:},{:},{:},{:},{:},{:},{:},{:},{:},{:},{:},{:},{:},{:},{:},{:},{:},{:},{:},{:},{:},{:},{:},{:},{:},{:},{:},{:},{:},{:},{:},{:},{:},{:},{:},{:},{:},{:},{:},{:},{:},{:},{:},{:},{:},{:},{:},{:},{:},{:},{:},{:},{:},{:},{:},{:},{:},{:},{:},{:},{:},{:},{:},{:},{:},{:},{:},{:},{:},{:},{:},{:},{:},{:},{:},{:},{:},{:},{:},{:},{:},{:},{:},{:},{:},{:},{:},{:},{:},{:},{:},{:},{:},{:},{:},{:},{:},{:},{:},{:},{:},{:},{:},{:},{:},{:},{:},{:},{:},{:},{:},{:},{:},{:},{:},{:},{:},{:},{:},{:},{:},{:},{:},{:},{:},{:},{:},{:},{:},{:},{:},{:},{:},{:},{:},{:},{:},{:},{:},{:},{:},{:},{:},{:},{:},{:},{:},{:},{:},{:},{:},{:},{:},{:},{:},{:},{:},{:},{:},{:},{:},{:},{:},{:},{:},{:},{:},{:},{:},{:},{:},{:},{:},{:},{:},{:},{:},{:},{:},{:},{:},{:},{:},{:},{:},{:},{:},{:},{:},{:},{:},{:},{:},{:},{:},{:},{:},{:},{:},{:},{:},{:},{:},{:},{:},{:},{:},{:},{:},{:},{:},{:},{:},{:},{:},{:},{:},{:},{:},{:},{:},{:},{:},{:},{:},{:},{:},{:},{:},{:},{:},{:},{:},{:},{:},{:},{:},{:},{:},{:},{:},{:},{:},{:},{:},{:},{:},{:},{:},{:},{:},{:},{:},{:},{:},{:},{:},{:},{:},{:},{:},{:},{:},{:},{:},{:},{:},{:},{:},{:},{:},{:},{:},{:},{:},{:},{:},{:},{:},{:},{:},{:},{:},{:},{:},{:},{:},{:},{:},{:},{:},{:},{:},{:},{:},{:},{:},{:},{:},{:},{:},{:},{:},{:},{:},{:},{:},{:},{:},{:},{:},{:},{:},{:},{:},{:},{:},{:},{:},{:},{:},{:},{:},{:},{:},{:},{:},{:},{:},{:},{:},{:},{:},{:},{:},{:},{:},{:},{:},{:},{:},{:},{:},{:},{:},{:},{:},{:},{:},{:},{:},{:},{:},{:},{:},{:},{:},{:},{:},{:},{:},{:},{:},{:},{:},{:},{:},{:},{:},{:},{:},{:},{:},{:},{:},{:},{:},{:},{:},{:},{:},{:},{:},{:},{:},{:},{:},{:},{:},{:},{:},{:},{:},{:},{:},{:},{:},{:},{:},{:},{:},{:},{:},{:},{:},{:},{:},{:},{:},{:},{:},{:},{:},{:},{:},{:},{:},{:},{:},{:},{:},{:},{:},{:},{:},{:},{:},{:},{:},{:},{:},{:},{:},{:},{:},{:},{:},{:},{:},{:},{:},{:},{:},{:},{:},{:},{:},{:},{:},{:},{:},{:},{:},{:},{:},{:},{:},{:},{:},{:},{:},{:},{:},{:},{:},{:},{:},{:},{:},{:},{:},{:},{:},{:},{:},{:},{:},{:},{:},{:},{:},{:},{:},{:},{:},{:},{:},{:},{:},{:},{:},{:},{:},{:},{:},{:},{:},{:},{:},{:},{:},{:},{:},{:},{:},{:},{:},{:},{:},{:},{:},{:},{:},{:},{:},{:},{:},{:},{:},{:},{:},{:},{:},{:},{:},{:},{:},{:},{:},{:},{:},{:},{:},{:},{:},{:},{:},{:},{:},{:},{:},{:},{:},{:},{:},{:},{:},{:},{:},{:},{:},{:},{:},{:},{:},{:},{:},{:},{:},{:},{:},{:},{:},{:},{:},{:},{:},{:},{:},{:},{:},{:},{:},{:},{:},{:},{:},{:},{:},{:},{:},{:},{:},{:},{:},{:},{:},{:},{:},{:},{:},{:},{:},{:},{:},{:},{:},{:},{:},{:},{:},{:},{:},{:},{:},{:},{:},{:},{:},{:},{:},{:},{:},{:},{:},{:},{:},{:},{:},{:},{:},{:},{:},{:},{:},{:},{:},{:},{:},{:},{:},{:},{:},{:},{:},{:},{:},{:},{:},{:},{:},{:},{:},{:},{:},{:},{:},{:},{:},{:},{:},{:},{:},{:},{:},{:},{:},{:},{:},{:},{:},{:},{:},{:},{:},{:},{:},{:},{:},{:},{:},{:},{:},{:},{:},{:},{:},{:},{:},{:},{:},{:},{:},{:},{:},{:},{:},{:},{:},{:},{:},{:},{:},{:},{:},{:},{:},{:},{:},{:},{:},{:},{:},{:},{:},{:},{:},{:},{:},{:},{:},{:},{:},{:},{:},{:},{:},{:},{:},{:},{:},{:},{:},{:},{:},{:},{:},{:},{:},{:},{:},{:},{:},{:},{:},{:},{:},{:},{:},{:},{:},{:},{:},{:},{:},{:},{:},{:},{:},{:},{:},{:},{:},{:},{:},{:},{:},{:},{:},{:},{:},{:},{:},{:},{:},{:},{:},{:},{:},{:},{:},{:},{:},{:},{:},{:},{:},{:},{:},{:},{:},{:},{:},{:},{:},{:},{:},{:},{:},{:},{:},{:},{:},{:},{:},{:},{:},{:},{:},{:},{:},{:},{:},{:},{:},{:},{:},{:},{:},{:},{:},{:},{:},{:},{:},{:},{:},{:},{:},{:},{:},{:},{:},{:},{:},{:},{:},{:},{:},{:},{:},{:},{:},{:},{:},{:},{:},{:},{:},{:},{:},{:},{:},{:},{:},{:},{:},{:},{:},{:},{:},{:},{:},{:},{:},{:},{:},{:},{:},{:},{:},{:},{:},{:},{:},{:},{:},{:},{:},{:},{:},{:},{:},{:},{:},{:},{:},{:},{:},{:},{:},{:},{:},{:},{:},{:},{:},{:},{:},{:},{:},{:},{:},{:},{:},{:},{:},{:},{:},{:},{:},{:},{:},{:},{:},{:},{:},{:},{:},{:},{:},{:},{:},{:},{:},{:},{:},{:},{:},{:},{:},{:},{:},{:},{:},{:},{:},{:},{:},{:},{:},{:},{:},{:},{:},{:},{:},{:},{:},{:},{:},{:},{:},{:},{:},{:},{:},{:},{:},{:},{:},{:},{:},{:},{:},{:},{:},{:},{:},{:},{:},{:},{:},{:},{:},{:},{:},{:},{:},{:},{:},{:},{:},{:},{:},{:},{:},{:},{:},{:},{:},{:},{:},{:},{:},{:},{:},{:},{:},{:},{:},{:},{:},{:},{:},{:},{:},{:},{:},{:},{:},{:},{:},{:},{:},{:},{:},{:},{:},{:},{:},{:},{:},{:},{:},{:},{:},{:},{:},{:},{:},{:},{:},{:},{:},{:},{:},{:},{:},{:},{:},{:},{:},{:},{:},{:},{:},{:},{:},{:},{:},{:},{:},{:},{:},{:},{:},{:},{:},{:},{:},{:},{:},{:},{:},{:},{:},{:},{:},{:},{:},{:},{:},{:},{:},{:},{:},{:},{:},{:},{:},{:},{:},{:},{:},{:},{:},{:},{:},{:},{:},{:},{:},{:},{:},{:},{:},{:},{:},{:},{:},{:},{:},{:},{:},{:},{:},{:},{:},{:},{:},{:},{:},{:},{:},{:},{:},{:},{:},{:},{:},{:},{:},{:},{:},{:},{:},{:},{:},{:},{:},{:},{:},{:},{:},{:},{:},{:},{:},{:},{:},{:},{:},{:},{:},{:},{:},{:},{:},{:},{:},{:},{:},{:},{:},{:},{:},{:},{:},{:},{:},{:},{:},{:},{:},{:},{:},{:},{:},{:},{:},{:},{:},{:},{:},{:},{:},{:},{:},{:},{:},{:},{:},{:},{:},{:},{:},{:},{:},{:},{:},{:},{:},{:},{:},{:},{:},{:},{:},{:},{:},{:},{:},{:},{:},{:},{:},{:},{:},{:},{:},{:},{:},{:},{:},{:},{:},{:},{:},{:},{:},{:},{:},{:},{:},{:},{:},{:},{:},{:},{:},{:},{:},{:},{:},{:},{:},{:},{:},{:},{:},{:},{:},{:},{:},{:},{:},{:},{:},{:},{:},{:},{:},{:},{:},{:},{:},{:},{:},{:},{:},{:},{:},{:},{:},{:},{:},{:},{:},{:},{:},{:},{:},{:},{:},{:},{:},{:},{:},{:},{:},{:},{:},{:},{:},{:},{:},{:},{:},{:},{:},{:},{:},{:},{:},{:},{:},{:},{:},{:},{:},{:},{:},{:},{:},{:},{:},{:},{:},{:},{:},{:},{:},{:},{:},{:},{:},{:},{:},{:},{:},{:},{:},{:},{:},{:},{:},{:},{:},{:},{:},{:},{:},{:},{:},{:},{:},{:},{:},{:},{:},{:},{:},{:},{:},{:},{:},{:},{:},{:},{:},{:},{:},{:},{:},{:},{:},{:},{:},{:},{:},{:},{:},{:},{:},{:},{:},{:},{:},{:},{:},{:},{:},{:},{:},{:},{:},{:},{:},{:},{:},{:},{:},{:},{:},{:},{:},{:},{:},{:},{:},{:},{:},{:},{:},{:},{:},{:},{:},{:},{:},{:},{:},{:},{:},{:},{:},{:},{:},{:},{:},{:},{:},{:},{:},{:},{:},{:},{:},{:},{:},{:},{:},{:},{:},{:},{:},{:},{:},{:},{:},{:},{:},{:},{:},{:},{:},{:},{:},{:},{:},{:},{:},{:},{:},{:},{:},{:},{:},{:},{:},{:},{:},{:},{:},{:},{:},{:},{:},{:},{:},{:},{:},{:},{:},{:},{:},{:},{:},{:},{:},{:},{:},{:},{:},{:},{:},{:},{:},{:},{:},{:},{:},{:},{:},{:},{:},{:},{:},{:},{:},{:},{:},{:},{:},{:},{:},{:},{:},{:},{:},{:},{:},{:},{:},{:},{:},{:},{:},{:},{:},{:},{:},{:},{:},{:},{:},{:},{:},{:},{:},{:},{:},{:},{:},{:},{:},{:},{:},{:},{:},{:},{:},{:},{:},{:},{:},{:},{:},{:},{:},{:},{:},{:},{:},{:},{:},{:},{:},{:},{:},{:},{:},{:},{:},{:},{:},{:},{:},{:},{:},{:},{:},{:},{:},{:},{:},{:},{:},{:},{:},{:},{:},{:},{:},{:},{:},{:},{:},{:},{:},{:},{:},{:},{:},{:},{:},{:},{:},{:},{:},{:},{:},{:},{:},{:},{:},{:},{:},{:},{:},{:},{:},{:},{:},{:},{:},{:},{:},{:},{:},{:},{:},{:},{:},{:},{:},{:},{:},{:},{:},{:},{:},{:},{:},{:},{:},{:},{:},{:},{:},{:},{:},{:},{:},{:},{:},{:},{:},{:},{:},{:},{:},{:},{:},{:},{:},{:},{:},{:},{:},{:},{:},{:},{:},{:},{:},{:},{:},{:},{:},{:},{:},{:},{:},{:},{:},{:},{:},{:},{:},{:},{:},{:},{:},{:},{:},{:},{:},{:},{:},{:},{:},{:},{:},{:},{:},{:},{:},{:},{:},{:},{:},{:},{:},{:},{:},{:},{:},{:},{:},{:},{:},{:},{:},{:},{:},{:},{:},{:},{:},{:},{:},{:},{:},{:},{:},{:},{:},{:},{:},{:},{:},{:},{:},{:},{:},{:},{:},{:},{:},{:},{:},{:},{:},{:},{:},{:},{:},{:},{:},{:},{:},{:},{:},{:},{:},{:},{:},{:},{:},{:},{:},{:},{:},{:},{:},{:},{:},{:},{:},{:},{:},{:},{:},{:},{:},{:},{:},{:},{:},{:},{:},{:},{:},{:},{:},{:},{:},{:},{:},{:},{:},{:},{:},{:},{:},{:},{:},{:},{:},{:},{:},{:},{:},{:},{:},{:},{:},{:},{:},{:},{:},{:},{:},{:},{:},{:},{:},{:},{:},{:},{:},{:},{:},{:},{:},{:},{:},{:},{:},{:},{:},{:},{:},{:},{:},{:},{:},{:},{:},{:},{:},{:},{:},{:},{:},{:},{:},{:},{:},{:},{:},{:},{:},{:},{:},{:},{:},{:},{:},{:},{:},{:},{:},{:},{:},{:},{:},{:},{:},{:},{:},{:},{:},{:},{:},{:},{:},{:},{:},{:},{:},{:},{:},{:},{:},{:},{:},{:},{:},{:},{:},{:},{:},{:},{:},{:},{:},{:},{:},{:},{:},{:},{:},{:},{:},{:},{:},{:},{:},{:},{:},{:},{:},{:},{:},{:},{:},{:},{:},{:},{:},{:},{:},{:},{:},{:},{:},{:},{:},{:},{:},{:},{:},{:},{:},{:},{:},{:},{:},{:},{:},{:},{:},{:},{:},{:},{:},{:},{:},{:},{:},{:},{:},{:},{:},{:},{:},{:},{:},{:},{:},{:},{:},{:},{:},{:},{:},{:},{:},{:},{:},{:},{:},{:},{:},{:},{:},{:},{:},{:},{:},{:},{:},{:},{:},{:},{:},{:},{:},{:},{:},{:},{:},{:},{:},{:},{:},{:},{:},{:},{:},{:},{:},{:},{:},{:},{:},{:},{:},{:},{:},{:},{:},{:},{:},{:},{:},{:},{:},{:},{:},{:},{:},{:},{:},{:},{:},{:},{:},{:},{:},{:},{:},{:},{:},{:},{:},{:},{:},{:},{:},{:},{:},{:},{:},{:},{:},{:},{:},{:},{:},{:},{:},{:},{:},{:},{:},{:},{:},{:},{:},{:},{:},{:},{:},{:},{:},{:},{:},{:},{:},{:},{:},{:},{:},{:},{:},{:},{:},{:},{:},{:},{:},{:},{:},{:},{:},{:},{:},{:},{:},{:},{:},{:},{:},{:},{:},{:},{:},{:},{:},{:},{:},{:},{:},{:},{:},{:},{:},{:},{:},{:},{:},{:},{:},{:},{:},{:},{:},{:},{:},{:},{:},{:},{:},{:},{:},{:},{:},{:},{:},{:},{:},{:},{:},{:},{:},{:},{:},{:},{:},{:},{:},{:},{:},{:},{:},{:},{:},{:},{:},{:},{:},{:},{:},{:},{:},{:},{:},{:},{:},{:},{:},{:},{:},{:},{:},{:},{:},{:},{:},{:},{:},{:},{:},{:},{:},{:},{:},{:},{:},{:},{:},{:},{:},{:},{:},{:},{:},{:},{:},{:},{:},{:},{:},{:},{:},{:},{:},{:},{:},{:},{:},{:},{:},{:},{:},{:},{:},{:},{:},{:},{:},{:},{:},{:},{:},{:},{:},{:},{:},{:},{:},{:},{:},{:},{:},{:},{:},{:},{:},{:},{:},{:},{:},{:},{:},{:},{:},{:},{:},{:},{:},{:},{:},{:},{:},{:},{:},{:},{:},{:},{:},{:},{:},{:},{:},{:},{:},{:},{:},{:},{:},{:},{:},{:},{:},{:},{:},{:},{:},{:},{:},{:},{:},{:},{:},{:},{:},{:},{:},{:},{:},{:},{:},{:},{:},{:},{:},{:},{:},{:},{:},{:},{:},{:},{:},{:},{:},{:},{:},{:},{:},{:},{:},{:},{:},{:},{:},{:},{:},{:},{:},{:},{:},{:},{:},{:},{:},{:},{:},{:},{:},{:},{:},{:},{:},{:},{:},{:},{:},{:},{:},{:},{:},{:},{:},{:},{:},{:},{:},{:},{:},{:},{:},{:},{:},{:},{:},{:},{:},{:},{:},{:},{:},{:},{:},{:},{:},{:},{:},{:},{:},{:},{:},{:},{:},{:},{:},{:},{:},{:},{:},{:},{:},{:},{:},{:},{:},{:},{:},{:},{:},{:},{:},{:},{:},{:},{:},{:},{:},{:},{:},{:},{:},{:},{:},{:},{:},{:},{:},{:},{:},{:},{:},{:},{:},{:},{:},{:},{:},{:},{:},{:},{:},{:},{:},{:},{:},{:},{:},{:},{:},{:},{:},{:},{:},{:},{:},{:},{:},{:},{:},{:},{:},{:},{:},{:},{:},{:},{:},{:},{:},{:},{:},{:},{:},{:},{:},{:},{:},{:},{:},{:},{:},{:},{:},{:},{:},{:},{:},{:},{:},{:},{:},{:},{:},{:},{:},{:},{:},{:},{:},{:},{:},{:},{:},{:},{:},{:},{:},{:},{:},{:},{:},{:},{:},{:},{:},{:},{:},{:},{:},{:},{:},{:},{:},{:},{:},{:},{:},{:},{:},{:},{:},{:},{:},{:},{:},{:},{:},{:},{:},{:},{:},{:},{:},{:},{:},{:},{:},{:},{:},{:},{:},{:},{:},{:},{:},{:},{:},{:},{:},{:},{:},{:},{:},{:},{:},{:},{:},{:},{:},{:},{:},{:},{:},{:},{:},{:},{:},{:},{:},{:},{:},{:},{:},{:},{:},{:},{:},{:},{:},{:},{:},{:},{:},{:},{:},{:},{:},{:},{:},{:},{:},{:},{:},{:},{:},{:},{:},{:},{:},{:},{:},{:},{:},{:},{:},{:},{:},{:},{:},{:},{:},{:},{:},{:},{:},{:},{:},{:},{:},{:},{:},{:},{:},{:},{:},{:},{:},{:},{:},{:},{:},{:},{:},{:},{:},{:},{:},{:},{:},{:},{:},{:},{:},{:},{:},{:},{:},{:},{:},{:},{:},{:},{:},{:},{:},{:},{:},{:},{:},{:},{:},{:},{:},{:},{:},{:},{:},{:},{:},{:},{:},{:},{:},{:},{:},{:},{:},{:},{:},{:},{:},{:},{:},{:},{:},{:},{:},{:},{:},{:},{:},{:},{:},{:},{:},{:},{:},{:},{:},{:},{:},{:},{:},{:},{:},{:},{:},{:},{:},{:},{:},{:},{:},{:},{:},{:},{:},{:},{:},{:},{:},{:},{:},{:},{:},{:},{:},{:},{:},{:},{:},{:},{:},{:},{:},{:},{:},{:},{:},{:},{:},{:},{:},{:},{:},{:},{:},{:},{:},{:},{:},{:},{:},{:},{:},{:},{:},{:},{:},{:},{:},{:},{:},{:},{:},{:},{:},{:},{:},{:},{:},{:},{:},{:},{:},{:},{:},{:},{:},{:},{:},{:},{:},{:},{:},{:},{:},{:},{:},{:},{:},{:},{:},{:},{:},{:},{:},{:},{:},{:},{:},{:},{:},{:},{:},{:},{:},{:},{:},{:},{:},{:},{:},{:},{:},{:},{:},{:},{:},{:},{:},{:},{:},{:},{:},{:},{:},{:},{:},{:},{:},{:},{:},{:},{:},{:},{:},{:},{:},{:},{:},{:},{:},{:},{:},{:},{:},{:},{:},{:},{:},{:},{:},{:},{:},{:},{:},{:},{:},{:},{:},{:},{:},{:},{:},{:},{:},{:},{:},{:},{:},{:},{:},{:},{:},{:},{:},{:},{:},{:},{:},{:},{:},{:},{:},{:},{:},{:},{:},{:},{:},{:},{:},{:},{:},{:},{:},{:},{:},{:},{:},{:},{:},{:},{:},{:},{:},{:},{:},{:},{:},{:},{:},{:},{:},{:},{:},{:},{:},{:},{:},{:},{:},{:},{:},{:},{:},{:},{:},{:},{:},{:},{:},{:},{:},{:},{:},{:},{:},{:},{:},{:},{:},{:},{:},{:},{:},{:},{:},{:},{:},{:},{:},{:},{:},{:},{:},{:},{:},{:},{:},{:},{:},{:},{:},{:},{:},{:},{:},{:},{:},{:},{:},{:},{:},{:},{:},{:},{:},{:},{:},{:},{:},{:},{:},{:},{:},{:},{:},{:},{:},{:},{:},{:},{:},{:},{:},{:},{:},{:},{:},{:},{:},{:},{:},{:},{:},{:},{:},{:},{:},{:},{:},{:},{:},{:},{:},{:},{:},{:},{:},{:},{:},{:},{:},{:},{:},{:},{:},{:},{:},{:},{:},{:},{:},{:},{:},{:},{:},{:},{:},{:},{:},{:},{:},{:},{:},{:},{:},{:},{:},{:},{:},{:},{:},{:},{:},{:},{:},{:},{:},{:},{:},{:},{:},{:},{:},{:},{:},{:},{:},{:},{:},{:},{:},{:},{:},{:},{:},{:},{:},{:},{:},{:},{:},{:},{:},{:},{:},{:},{:},{:},{:},{:},{:},{:},{:},{:},{:},{:},{:},{:},{:},{:},{:},{:},{:},{:},{:},{:},{:},{:},{:},{:},{:},{:},{:},{:},{:},{:},{:},{:},{:},{:},{:},{:},{:},{:},{:},{:},{:},{:},{:},{:},{:},{:},{:},{:},{:},{:},{:},{:},{:},{:},{:},{:},{:},{:},{:},{:},{:},{:},{:},{:},{:},{:},{:},{:},{:},{:},{:},{:},{:},{:},{:},{:},{:},{:},{:},{:},{:},{:},{:},{:},{:},{:},{:},{:},{:},{:},{:},{:},{:},{:},{:},{:},{:},{:},{:},{:},{:},{:},{:},{:},{:},{:},{:},{:},{:},{:},{:},{:},{:},{:},{:},{:},{:},{:},{:},{:},{:},{:},{:},{:},{:},{:},{:},{:},{:},{:},{:},{:},{:},{:},{:},{:},{:},{:},{:},{:},{:},{:},{:},{:},{:},{:},{:},{:},{:},{:},{:},{:},{:},{:},{:},{:},{:},{:},{:},{:},{:},{:},{:},{:},{:},{:},{:},{:},{:},{:},{:},{:},{:},{:},{:},{:},{:},{:},{:},{:},{:},{:},{:},{:},{:},{:},{:},{:},{:},{:},{:},{:},{:},{:},{:},{:},{:},{:},{:},{:},{:},{:},{:},{:},{:},{:},{:},{:},{:},{:},{:},{:},{:},{:},{:},{:},{:},{:},{:},{:},{:},{:},{:},{:},{:},{:},{:},{:},{:},{:},{:},{:},{:},{:},{:},{:},{:},{:},{:},{:},{:},{:},{:},{:},{:},{:},{:},{:},{:},{:},{:},{:},{:},{:},{:},{:},{:},{:},{:},{:},{:},{:},{:},{:},{:},{:},{:},{:},{:},{:},{:},{:},{:},{:},{:},{:},{:},{:},{:},{:},{:},{:},{:},{:},{:},{:},{:},{:},{:},{:},{:},{:},{:},{:},{:},{:},{:},{:},{:},{:},{:},{:},{:},{:},{:},{:},{:},{:},{:},{:},{:},{:},{:},{:},{:},{:},{:},{:},{:},{:},{:},{:},{:},{:},{:},{:},{:},{:},{:},{:},{:},{:},{:},{:},{:},{:},{:},{:},{:},{:},{:},{:},{:},{:},{:},{:},{:},{:},{:},{:},{:},{:},{:},{:},{:},{:},{:},{:},{:},{:},{:},{:},{:},{:},{:},{:},{:},{:},{:},{:},{:},{:},{:},{:},{:},{:},{:},{:},{:},{:},{:},{:},{:},{:},{:},{:},{:},{:},{:},{:},{:},{:},{:},{:},{:},{:},{:},{:},{:},{:},{:},{:},{:},{:},{:},{:},{:},{:},{:},{:},{:},{:},{:},{:},{:},{:},{:},{:},{:},{:},{:},{:},{:},{:},{:},{:},{:},{:},{:},{:},{:},{:},{:},{:},{:},{:},{:},{:},{:},{:},{:},{:},{:},{:},{:},{:},{:},{:},{:},{:},{:},{:},{:},{:},{:},{:},{:},{:},{:},{:},{:},{:},{:},{:},{:},{:},{:},{:},{:},{:},{:},{:},{:},{:},{:},{:},{:},{:},{:},{:},{:},{:},{:},{:},{:},{:},{:},{:},{:},{:},{:},{:},{:},{:},{:},{:},{:},{:},{:},{:},{:},{:},{:},{:},{:},{:},{:},{:},{:},{:},{:},{:},{:},{:},{:},{:},{:},{:},{:},{:},{:},{:},{:},{:},{:},{:},{:},{:},{:},{:},{:},{:},{:},{:},{:},{:},{:},{:},{:},{:},{:},{:},{:},{:},{:},{:},{:},{:},{:},{:},{:},{:},{:},{:},{:},{:},{:},{:},{:},{:},{:},{:},{:},{:},{:},{:},{:},{:},{:},{:},{:},{:},{:},{:},{:},{:},{:},{:},{:},{:},{:},{:},{:},{:},{:},{:},{:},{:},{:},{:},{:},{:},{:},{:},{:},{:},{:},{:},{:},{:},{:},{:},{:},{:},{:},{:},{:},{:},{:},{:},{:},{:},{:},{:},{:},{:},{:},{:},{:},{:},{:},{:},{:},{:},{:},{:},{:},{:},{:},{:},{:},{:},{:},{:},{:},{:},{:},{:},{:},{:},{:},{:},{:},{:},{:},{:},{:},{:},{:},{:},{:},{:},{:},{:},{:},{:},{:},{:},{:},{:},{:},{:},{:},{:},{:},{:},{:},{:},{:},{:},{:},{:},{:},{:},{:},{:},{:},{:},{:},{:},{:},{:},{:},{:},{:},{:},{:},{:},{:},{:},{:},{:},{:},{:},{:},{:},{:},{:},{:},{:},{:},{:},{:},{:},{:},{:},{:},{:},{:},{:},{:},{:},{:},{:},{:},{:},{:},{:},{:},{:},{:},{:},{:},{:},{:},{:},{:},{:},{:},{:},{:},{:},{:},{:},{:},{:},{:},{:},{:},{:},{:},{:},{:},{:},{:},{:},{:},{:},{:},{:},{:},{:},{:},{:},{:},{:},{:},{:},{:},{:},{:},{:},{:},{:},{:},{:},{:},{:},{:},{:},{:},{:},{:},{:},{:},{:},{:},{:},{:},{:},{:},{:},{:},{:},{:},{:},{:},{:},{:},{:},{:},{:},{:},{:},{:},{:},{:},{:},{:},{:},{:},{:},{:},{:},{:},{:},{:},{:},{:},{:},{:},{:},{:},{:},{:},{:},{:},{:},{:},{:},{:},{:},{:},{:},{:},{:},{:},{:},{:},{:},{:},{:},{:},{:},{:},{:},{:},{:},{:},{:},{:},{:},{:},{:},{:},{:},{:},{:},{:},{:},{:},{:},{:},{:},{:},{:},{:},{:},{:},{:},{:},{:},{:},{:},{:},{:},{:},{:},{:},{:},{:},{:},{:},{:},{:},{:},{:},{:},{:},{:},{:},{:},{:},{:},{:},{:},{:},{:},{:},{:},{:},{:},{:},{:},{:},{:},{:},{:},{:},{:},{:},{:},{:},{:},{:},{:},{:},{:},{:},{:},{:},{:},{:},{:},{:},{:},{:},{:},{:},{:},{:},{:},{:},{:},{:},{:},{:},{:},{:},{:},{:},{:},{:},{:},{:},{:},{:},{:},{:},{:},{:},{:},{:},{:},{:},{:},{:},{:},{:},{:},{:},{:},{:},{:},{:},{:},{:},{:},{:},{:},{:},{:},{:},{:},{:},{:},{:},{:},{:},{:},{:},{:},{:},{:},{:},{:},{:},{:},{:},{:},{:},{:},{:},{:},{:},{:},{:},{:},{:},{:},{:},{:},{:},{:},{:},{:},{:},{:},{:},{:},{:},{:},{:},{:},{:},{:},{:},{:},{:},{:},{:},{:},{:},{:},{:},{:},{:},{:},{:},{:},{:},{:},{:},{:},{:},{:},{:},{:},{:},{:},{:},{:},{:},{:},{:},{:},{:},{:},{:},{:},{:},{:},{:},{:},{:},{:},{:},{:},{:},{:},{:},{:},{:},{:},{:},{:},{:},{:},{:},{:},{:},{:},{:},{:},{:},{:},{:},{:},{:},{:},{:},{:},{:},{:},{:},{:},{:},{:},{:},{:},{:},{:},{:},{:},{:},{:},{:},{:},{:},{:},{:},{:},{:},{:},{:},{:},{:},{:},{:},{:},{:},{:},{:},{:},{:},{:},{:},{:},{:},{:},{:},{:},{:},{:},{:},{:},{:},{:},{:},{:},{:},{:},{:},{:},{:},{:},{:},{:},{:},{:},{:},{:},{:},{:},{:},{:},{:},{:},{:},{:},{:},{:},{:},{:},{:},{:},{:},{:},{:},{:},{:},{:},{:},{:},{:},{:},{:},{:},{:},{:},{:},{:},{:},{:},{:},{:},{:},{:},{:},{:},{:},{:},{:},{:},{:},{:},{:},{:},{:},{:},{:},{:},{:},{:},{:},{:},{:},{:},{:},{:},{:},{:},{:},{:},{:},{:},{:},{:},{:},{:},{:},{:},{:},{:},{:},{:},{:},{:},{:},{:},{:},{:},{:},{:},{:},{:},{:},{:},{:},{:},{:},{:},{:},{:},{:},{:},{:},{:},{:},{:},{:},{:},{:},{:},{:},{:},{:},{:},{:},{:},{:},{:},{:},{:},{:},{:},{:},{:},{:},{:},{:},{:},{:},{:},{:},{:},{:},{:},{:},{:},{:},{:},{:},{:},{:},{:},{:},{:},{:},{:},{:},{:},{:},{:},{:},{:},{:},{:},{:},{:},{:},{:},{:},{:},{:},{:},{:},{:},{:},{:},{:},{:},{:},{:},{:},{:},{:},{:},{:},{:},{:},{:},{:},{:},{:},{:},{:},{:},{:},{:},{:},{:},{:},{:},{:},{:},{:},{:},{:},{:},{:},{:},{:},{:},{:},{:},{:},{:},{:},{:},{:},{:},{:},{:},{:},{:},{:},{:},{:},{:},{:},{:},{:},{:},{:},{:},{:},{:},{:},{:},{:},{:},{:},{:},{:},{:},{:},{:},{:},{:},{:},{:},{:},{:},{:},{:},{:},{:},{:},{:},{:},{:},{:},{:},{:},{:},{:},{:},{:},{:},{:},{:},{:},{:},{:},{:},{:},{:},{:},{:},{:},{:},{:},{:},{:},{:},{:},{:},{:},{:},{:},{:},{:},{:},{:},{:},{:},{:},{:},{:},{:},{:},{:},{:},{:},{:},{:},{:},{:},{:},{:},{:},{:},{:},{:},{:},{:},{:},{:},{:},{:},{:},{:},{:},{:},{:},{:},{:},{:},{:},{:},{:},{:},{:},{:},{:},{:},{:},{:},{:},{:},{:},{:},{:},{:},{:},{:},{:},{:},{:},{:},{:},{:},{:},{:},{:},{:},{:},{:},{:},{:},{:},{:},{:},{:},{:},{:},{:},{:},{:},{:},{:},{:},{:},{:},{:},{:},{:},{:},{:},{:},{:},{:},{:},{:},{:},{:},{:},{:},{:},{:},{:},{:},{:},{:},{:},{:},{:},{:},{:},{:},{:},{:},{:},{:},{:},{:},{:},{:},{:},{:},{:},{:},{:},{:},{:},{:},{:},{:},{:},{:},{:},{:},{:},{:},{:},{:},{:},{:},{:},{:},{:},{:},{:},{:},{:},{:},{:},{:},{:},{:},{:},{:},{:},{:},{:},{:},{:},{:},{:},{:},{:},{:},{:},{:},{:},{:},{:},{:},{:},{:},{:},{:},{:},{:},{:},{:},{:},{:},{:},{:},{:},{:},{:},{:},{:},{:},{:},{:},{:},{:},{:},{:},{:},{:},{:},{:},{:},{:},{:},{:},{:},{:},{:},{:},{:},{:},{:},{:},{:},{:},{:},{:},{:},{:},{:},{:},{:},{:},{:},{:},{:},{:},{:},{:},{:},{:},{:},{:},{:},{:},{:},{:},{:},{:},{:},{:},{:},{:},{:},{:},{:},{:},{:},{:},{:},{:},{:},{:},{:},{:},{:},{:},{:},{:},{:},{:},{:},{:},{:},{:},{:},{:},{:},{:},{:},{:},{:},{:},{:},{:},{:},{:},{:},{:},{:},{:},{:},{:},{:},{:},{:},{:},{:},{:},{:},{:},{:},{:},{:},{:},{:},{:},{:},{:},{:},{:},{:},{:},{:},{:},{:},{:},{:},{:},{:},{:},{:},{:},{:},{:},{:},{:},{:},{:},{:},{:},{:},{:},{:},{:},{:},{:},{:},{:},{:},{:},{:},{:},{:},{:},{:},{:},{:},{:},{:},{:},{:},{:},{:},{:},{:},{:},{:},{:},{:},{:},{:},{:},{:},{:},{:},{:},{:},{:},{:},{:},{:},{:},{:},{:},{:},{:},{:},{:},{:},{:},{:},{:},{:},{:},{:},{:},{:},{:},{:},{:},{:},{:},{:},{:},{:},{:},{:},{:},{:},{:},{:},{:},{:},{:},{:},{:},{:},{:},{:},{:},{:},{:},{:},{:},{:},{:},{:},{:},{:},{:},{:},{:},{:},{:},{:},{:},{:},{:},{:},{:},{:},{:},{:},{:},{:},{:},{:},{:},{:},{:},{:},{:},{:},{:},{:},{:},{:},{:},{:},{:},{:},{:},{:},{:},{:},{:},{:},{:},{:},{:},{:},{:},{:},{:},{:},{:},{:},{:},{:},{:},{:},{:},{:},{:},{:},{:},{:},{:},{:},{:},{:},{:},{:},{:},{:},{:},{:},{:},{:},{:},{:},{:},{:},{:},{:},{:},{:},{:},{:},{:},{:},{:},{:},{:},{:},{:},{:},{:},{:},{:},{:},{:},{:},{:},{:},{:},{:},{:},{:},{:},{:},{:},{:},{:},{:},{:},{:},{:},{:},{:},{:},{:},{:},{:},{:},{:},{:},{:},{:},{:},{:},{:},{:},{:},{:},{:},{:},{:},{:},{:},{:},{:},{:},{:},{:},{:},{:},{:},{:},{:},{:},{:},{:},{:},{:},{:},{:},{:},{:},{:},{:},{:},{:},{:},{:},{:},{:},{:},{:},{:},{:},{:},{:},{:},{:},{:},{:},{:},{:},{:},{:},{:},{:},{:},{:},{:},{:},{:},{:},{:},{:},{:},{:},{:},{:},{:},{:},{:},{:},{:},{:},{:},{:},{:},{:},{:},{:},{:},{:},{:},{:},{:},{:},{:},{:},{:},{:},{:},{:},{:},{:},{:},{:},{:},{:},{:},{:},{:},{:},{:},{:},{:},{:},{:},{:},{:},{:},{:},{:},{:},{:},{:},{:},{:},{:},{:},{:},{:},{:},{:},{:},{:},{:},{:},{:},{:},{:},{:},{:},{:},{:},{:},{:},{:},{:},{:},{:},{:},{:},{:},{:},{:},{:},{:},{:},{:},{:},{:},{:},{:},{:},{:},{:},{:},{:},{:},{:},{:},{:},{:},{:},{:},{:},{:},{:},{:},{:},{:},{:},{:},{:},{:},{:},{:},{:},{:},{:},{:},{:},{:},{:},{:},{:},{:},{:},{:},{:},{:},{:},{:},{:},{:},{:},{:},{:},{:},{:},{:},{:},{:},{:},{:},{:},{:},{:},{:},{:},{:},{:},{:},{:},{:},{:},{:},{:},{:},{:},{:},{:},{:},{:},{:},{:},{:},{:},{:},{:},{:},{:},{:},{:},{:},{:},{:},{:},{:},{:},{:},{:},{:},{:},{:},{:},{:},{:},{:},{:},{:},{:},{:},{:},{:},{:},{:},{:},{:},{:},{:},{:},{:},{:},{:},{:},{:},{:},{:},{:},{:},{:},{:},{:},{:},{:},{:},{:},{:},{:},{:},{:},{:},{:},{:},{:},{:},{:},{:},{:},{:},{:},{:},{:},{:},{:},{:},{:},{:},{:},{:},{:},{:},{:},{:},{:},{:},{:},{:},{:},{:},{:},{:},{:},{:},{:},{:},{:},{:},{:},{:},{:},{:},{:},{:},{:},{:},{:},{:},{:},{:},{:},{:},{:},{:},{:},{:},{:},{:},{:},{:},{:},{:},{:},{:},{:},{:},{:},{:},{:},{:},{:},{:},{:},{:},{:},{:},{:},{:},{:},{:},{:},{:},{:},{:},{:},{:},{:},{:},{:},{:},{:},{:},{:},{:},{:},{:},{:},{:},{:},{:},{:},{:},{:},{:},{:},{:},{:},{:},{:},{:},{:},{:},{:},{:},{:},{:},{:},{:},{:},{:},{:},{:},{:},{:},{:},{:},{:},{:},{:},{:},{:},{:},{:},{:},{:},{:},{:},{:},{:},{:},{:},{:},{:},{:},{:},{:},{:},{:},{:},{:},{:},{:},{:},{:},{:},{:},{:},{:},{:},{:},{:},{:},{:},{:},{:},{:},{:},{:},{:},{:},{:},{:},{:},{:},{:},{:},{:},{:},{:},{:},{:},{:},{:},{:},{:},{:},{:},{:},{:},{:},{:},{:},{:},{:},{:},{:},{:},{:},{:},{:},{:},{:},{:},{:},{:},{:},{:},{:},{:},{:},{:},{:},{:},{:},{:},{:},{:},{:},{:},{:},{:},{:},{:},{:},{:},{:},{:},{:},{:},{:},{:},{:},{:},{:},{:},{:},{:},{:},{:},{:},{:},{:},{:},{:},{:},{:},{:},{:},{:},{:},{:},{:},{:},{:},{:},{:},{:},{:},{:},{:},{:},{:},{:},{:},{:},{:},{:},{:},{:},{:},{:},{:},{:},{:},{:},{:},{:},{:},{:},{:},{:},{:},{:},{:},{:},{:},{:},{:},{:},{:},{:},{:},{:},{:},{:},{:},{:},{:},{:},{:},{:},{:},{:},{:},{:},{:},{:},{:},{:},{:},{:},{:},{:},{:},{:},{:},{:},{:},{:},{:},{:},{:},{:},{:},{:},{:},{:},{:},{:},{:},{:},{:},{:},{:},{:},{:},{:},{:},{:},{:},{:},{:},{:},{:},{:},{:},{:},{:},{:},{:},{:},{:},{:},{:},{:},{:},{:},{:},{:},{:},{:},{:},{:},{:},{:},{:},{:},{:},{:},{:},{:},{:},{:},{:},{:},{:},{:},{:},{:},{:},{:},{:},{:},{:},{:},{:},{:},{:},{:},{:},{:},{:},{:},{:},{:},{:},{:},{:},{:},{:},{:},{:},{:},{:},{:},{:},{:},{:},{:},{:},{:},{:},{:},{:},{:},{:},{:},{:},{:},{:},{:},{:},{:},{:},{:},{:},{:},{:},{:},{:},{:},{:},{:},{:},{:},{:},{:},{:},{:},{:},{:},{:},{:},{:},{:},{:},{:},{:},{:},{:},{:},{:},{:},{:},{:},{:},{:},{:},{:},{:},{:},{:},{:},{:},{:},{:},{:},{:},{:},{:},{:},{:},{:},{:},{:},{:},{:},{:},{:},{:},{:},{:},{:},{:},{:},{:},{:},{:},{:},{:},{:},{:},{:},{:},{:},{:},{:},{:},{:},{:},{:},{:},{:},{:},{:},{:},{:},{:},{:},{:},{:},{:},{:},{:},{:},{:},{:},{:},{:},{:},{:},{:},{:},{:},{:},{:},{:},{:},{:},{:},{:},{:},{:},{:},{:},{:},{:},{:},{:},{:},{:},{:},{:},{:},{:},{:},{:},{:},{:},{:},{:},{:},{:},{:},{:},{:},{:},{:},{:},{:},{:},{:},{:},{:},{:},{:},{:},{:},{:},{:},{:},{:},{:},{:},{:},{:},{:},{:},{:},{:},{:},{:},{:},{:},{:},{:},{:},{:},{:},{:},{:},{:},{:},{:},{:},{:},{:},{:},{:},{:},{:},{:},{:},{:},{:},{:},{:},{:},{:},{:},{:},{:},{:},{:},{:},{:},{:},{:},{:},{:},{:},{:},{:},{:},{:},{:},{:},{:},{:},{:},{:},{:},{:},{:},{:},{:},{:},{:},{:},{:},{:},{:},{:},{:},{:},{:},{:},{:},{:},{:},{:},{:},{:},{:},{:},{:},{:},{:},{:},{:},{:},{:},{:},{:},{:},{:},{:},{:},{:},{:},{:},{:},{:},{:},{:},{:},{:},{:},{:},{:},{:},{:},{:},{:},{:},{:},{:},{:},{:},{:},{:},{:},{:},{:},{:},{:},{:},{:},{:},{:},{:},{:},{:},{:},{:},{:},{:},{:},{:},{:},{:},{:},{:},{:},{:},{:},{:},{:},{:},{:},{:},{:},{:},{:},{:},{:},{:},{:},{:},{:},{:},{:},{:},{:},{:},{:},{:},{:},{:},{:},{:},{:},{:},{:},{:},{:},{:},{:},{:},{:},{:},{:},{:},{:},{:},{:},{:},{:},{:},{:},{:},{:},{:},{:},{:},{:},{:},{:},{:},{:},{:},{:},{:},{:},{:},{:},{:},{:},{:},{:},{:},{:},{:},{:},{:},{:},{:},{:},{:},{:},{:},{:},{:},{:},{:},{:},{:},{:},{:},{:},{:},{:},{:},{:},{:},{:},{:},{:},{:},{:},{:},{:},{:},{:},{:},{:},{:},{:},{:},{:},{:},{:},{:},{:},{:},{:},{:},{:},{:},{:},{:},{:},{:},{:},{:},{:},{:},{:},{:},{:},{:},{:},{:},{:},{:},{:},{:},{:},{:},{:},{:},{:},{:},{:},{:},{:},{:},{:},{:},{:},{:},{:},{:},{:},{:},{:},{:},{:},{:},{:},{:},{:},{:},{:},{:},{:},{:},{:},{:},{:},{:},{:},{:},{:},{:},{:},{:},{:},{:},{:},{:},{:},{:},{:},{:},{:},{:},{:},{:},{:},{:},{:},{:},{:},{:},{:},{:},{:},{:},{:},{:},{:},{:},{:},{:},{:},{:},{:},{:},{:},{:},{:},{:},{:},{:},{:},{:},{:},{:},{:},{:},{:},{:},{:},{:},{:},{:},{:},{:},{:},{:},{:},{:},{:},{:},{:},{:},{:},{:},{:},{:},{:},{:},{:},{:},{:},{:},{:},{:},{:},{:},{:},{:},{:},{:},{:},{:},{:},{:},{:},{:},{:},{:},{:},{:},{:},{:},{:},{:},{:},{:},{:},{:},{:},{:},{:},{:},{:},{:},{:},{:},{:},{:},{:},{:},{:},{:},{:},{:},{:},{:},{:},{:},{:},{:},{:},{:},{:},{:},{:},{:},{:},{:},{:},{:},{:},{:},{:},{:},{:},{:},{:},{:},{:},{:},{:},{:},{:},{:},{:},{:},{:},{:},{:},{:},{:},{:},{:},{:},{:},{:},{:},{:},{:},{:},{:},{:},{:},{:},{:},{:},{:},{:},{:},{:},{:},{:},{:},{:},{:},{:},{:},{:},{:},{:},{:},{:},{:},{:},{:},{:},{:},{:},{:},{:},{:},{:},{:},{:},{:},{:},{:},{:},{:},{:},{:},{:},{:},{:},{:},{:},{:},{:},{:},{:},{:},{:},{:},{:},{:},{:},{:},{:},{:},{:},{:},{:},{:},{:},{:},{:},{:},{:},{:},{:},{:},{:},{:},{:},{:},{:},{:},{:},{:},{:},{:},{:},{:},{:},{:},{:},{:},{:},{:},{:},{:},{:},{:},{:},{:},{:},{:},{:},{:},{:},{:},{:},{:},{:},{:},{:},{:},{:},{:},{:},{:},{:},{:},{:},{:},{:},{:},{:},{:},{:},{:},{:},{:},{:},{:},{:},{:},{:},{:},{:},{:},{:},{:},{:},{:},{:},{:},{:},{:},{:},{:},{:},{:},{:},{:},{:},{:},{:},{:},{:},{:},{:},{:},{:},{:},{:},{:},{:},{:},{:},{:},{:},{:},{:},{:},{:},{:},{:},{:},{:},{:},{:},{:},{:},{:},{:},{:},{:},{:},{:},{:},{:},{:},{:},{:},{:},{:},{:},{:},{:},{:},{:},{:},{:},{:},{:},{:},{:},{:},{:},{:},{:},{:},{:},{:},{:},{:},{:},{:},{:},{:},{:},{:},{:},{:},{:},{:},{:},{:},{:},{:},{:},{:},{:},{:},{:},{:},{:},{:},{:},{:},{:},{:},{:},{:},{:},{:},{:},{:},{:},{:},{:},{:},{:},{:},{:},{:},{:},{:},{:},{:},{:},{:},{:},{:},{:},{:},{:},{:},{:},{:},{:},{:},{:},{:},{:},{:},{:},{:},{:},{:},{:},{:},{:},{:},{:},{:},{:},{:},{:},{:},{:},{:},{:},{:},{:},{:},{:},{:},{:},{:},{:},{:},{:},{:},{:},{:},{:},{:},{:},{:},{:},{:},{:},{:},{:},{:},{:},{:},{:},{:},{:},{:},{:},{:},{:},{:},{:},{:},{:},{:},{:},{:},{:},{:},{:},{:},{:},{:},{:},{:},{:},{:},{:},{:},{:},{:},{:},{:},{:},{:},{:},{:},{:},{:},{:},{:},{:},{:},{:},{:},{:},{:},{:},{:},{:},{:},{:},{:},{:},{:},{:},{:},{:},{:},{:},{:},{:},{:},{:},{:},{:},{:},{:},{:},{:},{:},{:},{:},{:},{:},{:},{:},{:},{:},{:},{:},{:},{:},{:},{:},{:},{:},{:},{:},{:},{:},{:},{:},{:},{:},{:},{:},{:},{:},{:},{:},{:},{:},{:},{:},{:},{:},{:},{:},{:},{:},{:},{:},{:},{:},{:},{:},{:},{:},{:},{:},{:},{:},{:},{:},{:},{:},{:},{:},{:},{:},{:},{:},{:},{:},{:},{:},{:},{:},{:},{:},{:},{:},{:},{:},{:},{:},{:},{:},{:},{:},{:},{:},{:},{:},{:},{:},{:},{:},{:},{:},{:},{:},{:},{:},{:},{:},{:},{:},{:},{:},{:},{:},{:},{:},{:},{:},{:},{:},{:},{:},{:},{:},{:},{:},{:},{:},{:},{:},{:},{:},{:},{:},{:},{:},{:},{:},{:},{:},{:},{:},{:},{:},{:},{:},{:},{:},{:},{:},{:},{:},{:},{:},{:},{:},{:},{:},{:},{:},{:},{:},{:},{:},{:},{:},{:},{:},{:},{:},{:},{:},{:},{:},{:},{:},{:},{:},{:},{:},{:},{:},{:},{:},{:},{:},{:},{:},{:},{:},{:},{:},{:},{:},{:},{:},{:},{:},{:},{:},{:},{:},{:},{:},{:},{:},{:},{:},{:},{:},{:},{:},{:},{:},{:},{:},{:},{:},{:},{:},{:},{:},{:},{:},{:},{:},{:},{:},{:},{:},{:},{:},{:},{:},{:},{:},{:},{:},{:},{:},{:},{:},{:},{:},{:},{:},{:},{:},{:},{:},{:},{:},{:},{:},{:},{:},{:},{:},{:},{:},{:},{:},{:},{:},{:},{:},{:},{:},{:},{:},{:},{:},{:},{:},{:},{:},{:},{:},{:},{:},{:},{:},{:},{:},{:},{:},{:},{:},{:},{:},{:},{:},{:},{:},{:},{:},{:},{:},{:},{:},{:},{:},{:},{:},{:},{:},{:},{:},{:},{:},{:},{:},{:},{:},{:},{:},{:},{:},{:},{:},{:},{:},{:},{:},{:},{:},{:},{:},{:},{:},{:},{:},{:},{:},{:},{:},{:},{:},{:},{:},{:},{:},{:},{:},{:},{:},{:},{:},{:},{:},{:},{:},{:},{:},{:},{:},{:},{:},{:},{:},{:},{:},{:},{:},{:},{:},{:},{:},{:},{:},{:},{:},{:},{:},{:},{:},{:},{:},{:},{:},{:},{:},{:},{:},{:},{:},{:},{:},{:},{:},{:},{:},{:},{:},{:},{:},{:},{:},{:},{:},{:},{:},{:},{:},{:},{:},{:},{:},{:},{:},{:},{:},{:},{:},{:},{:},{:},{:},{:},{:},{:},{:},{:},{:},{:},{:},{:},{:},{:},{:},{:},{:},{:},{:},{:},{:},{:},{:},{:},{:},{:},{:},{:},{:},{:},{:},{:},{:},{:},{:},{:},{:},{:},{:},{:},{:},{:},{:},{:},{:},{:},{:},{:},{:},{:},{:},{:},{:},{:},{:},{:},{:},{:},{:},{:},{:},{:},{:},{:},{:},{:},{:},{:},{:},{:},{:},{:},{:},{:},{:},{:},{:},{:},{:},{:},{:},{:},{:},{:},{:},{:},{:},{:},{:},{:},{:},{:},{:},{:},{:},{:},{:},{:},{:},{:},{:},{:},{:},{:},{:},{:},{:},{:},{:},{:},{:},{:},{:},{:},{:},{:},{:},{:},{:},{:},{:},{:},{:},{:},{:},{:},{:},{:},{:},{:},{:},{:},{:},{:},{:},{:},{:},{:},{:},{:},{:},{:},{:},{:},{:},{:},{:},{:},{:},{:},{:},{:},{:},{:},{:},{:},{:},{:},{:},{:},{:},{:},{:},{:},{:},{:},{:},{:},{:},{:},{:},{:},{:},{:},{:},{:},{:},{:},{:},{:},{:},{:},{:},{:},{:},{:},{:},{:},{:},{:},{:},{:},{:},{:},{:},{:},{:},{:},{:},{:},{:},{:},{:},{:},{:},{:},{:},{:},{:},{:},{:},{:},{:},{:},{:},{:},{:},{:},{:},{:},{:},{:},{:},{:},{:},{:},{:},{:},{:},{:},{:},{:},{:},{:},{:},{:},{:},{:},{:},{:},{:},{:},{:},{:},{:},{:},{:},{:},{:},{:},{:},{:},{:},{:},{:},{:},{:},{:},{:},{:},{:},{:},{:},{:},{:},{:},{:},{:},{:},{:},{:},{:},{:},{:},{:},{:},{:},{:},{:},{:},{:},{:},{:},{:},{:},{:},{:},{:},{:},{:},{:},{:},{:},{:},{:},{:},{:},{:},{:},{:},{:},{:},{:},{:},{:},{:},{:},{:},{:},{:},{:},{:},{:},{:},{:},{:},{:},{:},{:},{:},{:},{:},{:},{:},{:},{:},{:},{:},{:},{:},{:},{:},{:},{:},{:},{:},{:},{:},{:},{:},{:},{:},{:},{:},{:},{:},{:},{:},{:},{:},{:},{:},{:},{:},{:},{:},{:},{:},{:},{:},{:},{:},{:},{:},{:},{:},{:},{:},{:},{:},{:},{:},{:},{:},{:},{:},{:},{:},{:},{:},{:},{:},{:},{:},{:},{:},{:},{:},{:},{:},{:},{:},{:},{:},{:},{:},{:},{:},{:},{:},{:},{:},{:},{:},{:},{:},{:},{:},{:},{:},{:},{:},{:},{:},{:},{:},{:},{:},{:},{:},{:},{:},{:},{:},{:},{:},{:},{:},{:},{:},{:},{:},{:},{:},{:},{:},{:},{:},{:},{:},{:},{:},{:},{:},{:},{:},{:},{:},{:},{:},{:},{:},{:},{:},{:},{:},{:},{:},{:},{:},{:},{:},{:},{:},{:},{:},{:},{:},{:},{:},{:},{:},{:},{:},{:},{:},{:},{:},{:},{:},{:},{:},{:},{:},{:},{:},{:},{:},{:},{:},{:},{:},{:},{:},{:},{:},{:},{:},{:},{:},{:},{:},{:},{:},{:},{:},{:},{:},{:},{:},{:},{:},{:},{:},{:},{:},{:},{:},{:},{:},{:},{:},{:},{:},{:},{:},{:},{:},{:},{:},{:},{:},{:},{:},{:},{:},{:},{:},{:},{:},{:},{:},{:},{:},{:},{:},{:},{:},{:},{:},{:},{:},{:},{:},{:},{:},{:},{:},{:},{:},{:},{:},{:},{:},{:},{:},{:},{:},{:},{:},{:},{:},{:},{:},{:},{:},{:},{:},{:},{:},{:},{:},{:},{:},{:},{:},{:},{:},{:},{:},{:},{:},{:},{:},{:},{:},{:},{:},{:},{:},{:},{:},{:},{:},{:},{:},{:},{:},{:},{:},{:},{:},{:},{:},{:},{:},{:},{:},{:},{:},{:},{:},{:},{:},{:},{:},{:},{:},{:},{:},{:},{:},{:},{:},{:},{:},{:},{:},{:},{:},{:},{:},{:},{:},{:},{:},{:},{:},{:},{:},{:},{:},{:},{:},{:},{:},{:},{:},{:},{:},{:},{:},{:},{:},{:},{:},{:},{:},{:},{:},{:},{:},{:},{:},{:},{:},{:},{:},{:},{:},{:},{:},{:},{:},{:},{:},{:},{:},{:},{:},{:},{:},{:},{:},{:},{:},{:},{:},{:},{:},{:},{:},{:},{:},{:},{:},{:},{:},{:},{:},{:},{:},{:},{:},{:},{:},{:},{:},{:},{:},{:},{:},{:},{:},{:},{:},{:},{:},{:},{:},{:},{:},{:},{:},{:},{:},{:},{:},{:},{:},{:},{:},{:},{:},{:},{:},{:},{:},{:},{:},{:},{:},{:},{:},{:},{:},{:},{:},{:},{:},{:},{:},{:},{:},{:},{:},{:},{:},{:},{:},{:},{:},{:},{:},{:},{:},{:},{:},{:},{:},{:},{:},{:},{:},{:},{:},{:},{:},{:},{:},{:},{:},{:},{:},{:},{:},{:},{:},{:},{:},{:},{:},{:},{:},{:},{:},{:},{:},{:},{:},{:},{:},{:},{:},{:},{:},{:},{:},{:},{:},{:},{:},{:},{:},{:},{:},{:},{:},{:},{:},{:},{:},{:},{:},{:},{:},{:},{:},{:},{:},{:},{:},{:},{:},{:},{:},{:},{:},{:},{:},{:},{:},{:},{:},{:},{:},{:},{:},{:},{:},{:},{:},{:},{:},{:},{:},{:},{:},{:},{:},{:},{:},{:},{:},{:},{:},{:},{:},{:},{:},{:},{:},{:},{:},{:},{:},{:},{:},{:},{:},{:},{:},{:},{:},{:},{:},{:},{:},{:},{:},{:},{:},{:},{:},{:},{:},{:},{:},{:},{:},{:},{:},{:},{:},{:},{:},{:},{:},{:},{:},{:},{:},{:},{:},{:},{:},{:},{:},{:},{:},{:},{:},{:},{:},{:},{:},{:},{:},{:},{:},{:},{:},{:},{:},{:},{:},{:},{:},{:},{:},{:},{:},{:},{:},{:},{:},{:},{:},{:},{:},{:},{:},{:},{:},{:},{:},{:},{:},{:},{:},{:},{:},{:},{:},{:},{:},{:},{:},{:},{:},{:},{:},{:},{:},{:},{:},{:},{:},{:},{:},{:},{:},{:},{:},{:},{:},{:},{:},{:},{:},{:},{:},{:},{:},{:},{:},{:},{:},{:},{:},{:},{:},{:},{:},{:},{:},{:},{:},{:},{:},{:},{:},{:},{:},{:},{:},{:},{:},{:},{:},{:},{:},{:},{:},{:},{:},{:},{:},{:},{:},{:},{:},{:},{:},{:},{:},{:},{:},{:},{:},{:},{:},{:},{:},{:},{:},{:},{:},{:},{:},{:},{:},{:},{:},{:},{:},{:},{:},{:},{:},{:},{:},{:},{:},{:},{:},{:},{:},{:},{:},{:},{:},{:},{:},{:},{:},{:},{:},{:},{:},{:},{:},{:},{:},{:},{:},{:},{:},{:},{:},{:},{:},{:},{:},{:},{:},{:},{:},{:},{:},{:},{:},{:},{:},{:},{:},{:},{:},{:},{:},{:},{:},{:},{:},{:},{:},{:},{:},{:},{:},{:},{:},{:},{:},{:},{:},{:},{:},{:},{:},{:},{:},{:},{:},{:},{:},{:},{:},{:},{:},{:},{:},{:},{:},{:},{:},{:},{:},{:},{:},{:},{:},{:},{:},{:},{:},{:},{:},{:},{:},{:},{:},{:},{:},{:},{:},{:},{:},{:},{:},{:},{:},{:},{:},{:},{:},{:},{:},{:},{:},{:},{:},{:},{:},{:},{:},{:},{:},{:},{:},{:},{:},{:},{:},{:},{:},{:},{:},{:},{:},{:},{:},{:},{:},{:},{:},{:},{:},{:},{:},{:},{:},{:},{:},{:},{:},{:},{:},{:},{:},{:},{:},{:},{:},{:},{:},{:},{:},{:},{:},{:},{:},{:},{:},{:},{:},{:},{:},{:},{:},{:},{:},{:},{:},{:},{:},{:},{:},{:},{:},{:},{:},{:},{:},{:},{:},{:},{:},{:},{:},{:},{:},{:},{:},{:},{:},{:},{:},{:},{:},{:},{:},{:},{:},{:},{:},{:},{:},{:},{:},{:},{:},{:},{:},{:},{:},{:},{:},{:},{:},{:},{:},{:},{:},{:},{:},{:},{:},{:},{:},{:},{:},{:},{:},{:},{:},{:},{:},{:},{:},{:},{:},{:},{:},{:},{:},{:},{:},{:},{:},{:},{:},{:},{:},{:},{:},{:},{:},{:},{:},{:},{:},{:},{:},{:},{:},{:},{:},{:},{:},{:},{:},{:},{:},{:},{:},{:},{:},{:},{:},{:},{:},{:},{:},{:},{:},{:},{:},{:},{:},{:},{:},{:},{:},{:},{:},{:},{:},{:},{:},{:},{:},{:},{:},{:},{:},{:},{:},{:},{:},{:},{:},{:},{:},{:},{:},{:},{:},{:},{:},{:},{:},{:},{:},{:},{:},{:},{:},{:},{:},{:},{:},{:},{:},{:},{:},{:},{:},{:},{:},{:},{:},{:},{:},{:},{:},{:},{:},{:},{:},{:},{:},{:},{:},{:},{:},{:},{:},{:},{:},{:},{:},{:},{:},{:},{:},{:},{:},{:},{:},{:},{:},{:},{:},{:},{:},{:},{:},{:},{:},{:},{:},{:},{:},{:},{:},{:},{:},{:},{:},{:},{:},{:},{:},{:},{:},{:},{:},{:},{:},{:},{:},{:},{:},{:},{:},{:},{:},{:},{:},{:},{:},{:},{:},{:},{:},{:},{:},{:},{:},{:},{:},{:},{:},{:},{:},{:},{:},{:},{:},{:},{:},{:},{:},{:},{:},{:},{:},{:},{:},{:},{:},{:},{:},{:},{:},{:},{:},{:},{:},{:},{:},{:},{:},{:},{:},{:},{:},{:},{:},{:},{:},{:},{:},{:},{:},{:},{:},{:},{:},{:},{:},{:},{:},{:},{:},{:},{:},{:},{:},{:},{:},{:},{:},{:},{:},{:},{:},{:},{:},{:},{:},{:},{:},{:},{:},{:},{:},{:},{:},{:},{:},{:},{:},{:},{:},{:},{:},{:},{:},{:},{:},{:},{:},{:},{:},{:},{:},{:},{:},{:},{:},{:},{:},{:},{:},{:},{:},{:},{:},{:},{:},{:},{:},{:},{:},{:},{:},{:},{:},{:},{:},{:},{:},{:},{:},{:},{:},{:},{:},{:},{:},{:},{:},{:},{:},{:},{:},{:},{:},{:},{:},{:},{:},{:},{:},{:},{:},{:},{:},{:},{:},{:},{:},{:},{:},{:},{:},{:},{:},{:},{:},{:},{:},{:},{:},{:},{:},{:},{:},{:},{:},{:},{:},{:},{:},{:},{:},{:},{:},{:},{:},{:},{:},{:},{:},{:},{:},{:},{:},{:},{:},{:},{:},{:},{:},{:},{:},{:},{:},{:},{:},{:},{:},{:},{:},{:},{:},{:},{:},{:},{:},{:},{:},{:},{:},{:},{:},{:},{:},{:},{:},{:},{:},{:},{:},{:},{:},{:},{:},{:},{:},{:},{:},{:},{:},{:},{:},{:},{:},{:},{:},{:},{:},{:},{:},{:},{:},{:},{:},{:},{:},{:},{:},{:},{:},{:},{:},{:},{:},{:},{:},{:},{:},{:},{:},{:},{:},{:},{:},{:},{:},{:},{:},{:},{:},{:},{:},{:},{:},{:},{:},{:},{:},{:},{:},{:},{:},{:},{:},{:},{:},{:},{:},{:},{:},{:},{:},{:},{:},{:},{:},{:},{:},{:},{:},{:},{:},{:},{:},{:},{:},{:},{:},{:},{:},{:},{:},{:},{:},{:},{:},{:},{:},{:},{:},{:},{:},{:},{:},{:},{:},{:},{:},{:},{:},{:},{:},{:},{:},{:},{:},{:},{:},{:},{:},{:},{:},{:},{:},{:},{:},{:},{:},{:},{:},{:},{:},{:},{:},{:},{:},{:},{:},{:},{:},{:},{:},{:},{:},{:},{:},{:},{:},{:},{:},{:},{:},{:},{:},{:},{:},{:},{:},{:},{:},{:},{:},{:},{:},{:},{:},{:},{:},{:},{:},{:},{:},{:},{:},{:},{:},{:},{:},{:},{:},{:},{:},{:},{:},{:},{:},{:},{:},{:},{:},{:},{:},{:},{:},{:},{:},{:},{:},{:},{:},{:},{:},{:},{:},{:},{:},{:},{:},{:},{:},{:},{:},{:},{:},{:},{:},{:},{:},{:},{:},{:},{:},{:},{:},{:},{:},{:},{:},{:},{:},{:},{:},{:},{:},{:},{:},{:},{:},{:},{:},{:},{:},{:},{:},{:},{:},{:},{:},{:},{:},{:},{:},{:},{:},{:},{:},{:},{:},{:},{:},{:},{:},{:},{:},{:},{:},{:},{:},{:},{:},{:},{:},{:},{:},{:},{:},{:},{:},{:},{:},{:},{:},{:},{:},{:},{:},{:},{:},{:},{:},{:},{:},{:},{:},{:},{:},{:},{:},{:},{:},{:},{:},{:},{:},{:},{:},{:},{:},{:},{:},{:},{:},{:},{:},{:},{:},{:},{:},{:},{:},{:},{:},{:},{:},{:},{:},{:},{:},{:},{:},{:},{:},{:},{:},{:},{:},{:},{:},{:},{:},{:},{:},{:},{:},{:},{:},{:},{:},{:},{:},{:},{:},{:},{:},{:},{:},{:},{:},{:},{:},{:},{:},{:},{:},{:},{:},{:},{:},{:},{:},{:},{:},{:},{:},{:},{:},{:},{:},{:},{:},{:},{:},{:},{:},{:},{:},{:},{:},{:},{:},{:},{:},{:},{:},{:},{:},{:},{:},{:},{:},{:},{:},{:},{:},{:},{:},{:},{:},{:},{:},{:},{:},{:},{:},{:},{:},{:},{:},{:},{:},{:},{:},{:},{:},{:},{:},{:},{:},{:},{:},{:},{:},{:},{:},{:},{:},{:},{:},{:},{:},{:},{:},{:},{:},{:},{:},{:},{:},{:},{:},{:},{:},{:},{:},{:},{:},{:},{:},{:},{:},{:},{:},{:},{:},{:},{:},{:},{:},{:},{:},{:},{:},{:},{:},{:},{:},{:},{:},{:},{:},{:},{:},{:},{:},{:},{:},{:},{:},{:},{:},{:},{:},{:},{:},{:},{:},{:},{:},{:},{:},{:},{:},{:},{:},{:},{:},{:},{:},{:},{:},{:},{:},{:},{:},{:},{:},{:},{:},{:},{:},{:},{:},{:},{:},{:},{:},{:},{:},{:},{:},{:},{:},{:},{:},{:},{:},{:},{:},{:},{:},{:},{:},{:},{:},{:},{:},{:},{:},{:},{:},{:},{:},{:},{:},{:},{:},{:},{:},{:},{:},{:},{:},{:},{:},{:},{:},{:},{:},{:},{:},{:},{:},{:},{:},{:},{:},{:},{:},{:},{:},{:},{:},{:},{:},{:},{:},{:},{:},{:},{:},{:},{:},{:},{:},{:},{:},{:},{:},{:},{:},{:},{:},{:},{:},{:},{:},{:},{:},{:},{:},{:},{:},{:},{:},{:},{:},{:},{:},{:},{:},{:},{:},{:},{:},{:},{:},{:},{:},{:},{:},{:},{:},{:},{:},{:},{:},{:},{:},{:},{:},{:},{:},{:},{:},{:},{:},{:},{:},{:},{:},{:},{:},{:},{:},{:},{:},{:},{:},{:},{:},{:},{:},{:},{:},{:},{:},{:},{:},{:},{:},{:},{:},{:},{:},{:},{:},{:},{:},{:},{:},{:},{:},{:},{:},{:},{:},{:},{:},{:},{:},{:},{:},{:},{:},{:},{:},{:},{:},{:},{:},{:},{:},{:},{:},{:},{:},{:},{:},{:},{:},{:},{:},{:},{:},{:},{:},{:},{:},{:},{:},{:},{:},{:},{:},{:},{:},{:},{:},{:},{:},{:},{:},{:},{:},{:},{:},{:},{:},{:},{:},{:},{:},{:},{:},{:},{:},{:},{:},{:},{:},{:},{:},{:},{:},{:},{:},{:},{:},{:},{:},{:},{:},{:},{:},{:},{:},{:},{:},{:},{:},{:},{:},{:},{:},{:},{:},{:},{:},{:},{:},{:},{:},{:},{:},{:},{:},{:},{:},{:},{:},{:},{:},{:},{:},{:},{:},{:},{:},{:},{:},{:},{:},{:},{:},{:},{:},{:},{:},{:},{:},{:},{:},{:},{:},{:},{:},{:},{:},{:},{:},{:},{:},{:},{:},{:},{:},{:},{:},{:},{:},{:},{:},{:},{:},{:},{:},{:},{:},{:},{:},{:},{:},{:},{:},{:},{:},{:},{:},{:},{:},{:},{:},{:},{:},{:},{:},{:},{:},{:},{:},{:},{:},{:},{:},{:},{:},{:},{:},{:},{:},{:},{:},{:},{:},{:},{:},{:},{:},{:},{:},{:},{:},{:},{:},{:},{:},{:},{:},{:},{:},{:},{:},{:},{:},{:},{:},{:},{:},{:},{:},{:},{:},{:},{:},{:},{:},{:},{:},{:},{:},{:},{:},{:},{:},{:},{:},{:},{:},{:},{:},{:},{:},{:},{:},{:},{:},{:},{:},{:},{:},{:},{:},{:},{:},{:},{:},{:},{:},{:},{:},{:},{:},{:},{:},{:},{:},{:},{:},{:},{:},{:},{:},{:},{:},{:},{:},{:},{:},{:},{:},{:},{:},{:},{:},{:},{:},{:},{:},{:},{:},{:},{:},{:},{:},{:},{:},{:},{:},{:},{:},{:},{:},{:},{:},{:},{:},{:},{:},{:},{:},{:},{:},{:},{:},{:},{:},{:},{:},{:},{:},{:},{:},{:},{:},{:},{:},{:},{:},{:},{:},{:},{:},{:},{:},{:},{:},{:},{:},{:},{:},{:},{:},{:},{:},{:},{:},{:},{:},{:},{:},{:},{:},{:},{:},{:},{:},{:},{:},{:},{:},{:},{:},{:},{:},{:},{:},{:},{:},{:},{:},{:},{:},{:},{:},{:},{:},{:},{:},{:},{:},{:},{:},{:},{:},{:},{:},{:},{:},{:},{:},{:},{:},{:},{:},{:},{:},{:},{:},{:},{:},{:},{:},{:},{:},{:},{:},{:},{:},{:},{:},{:},{:},{:},{:},{:},{:},{:},{:},{:},{:},{:},{:},{:},{:},{:},{:},{:},{:},{:},{:},{:},{:},{:},{:},{:},{:},{:},{:},{:},{:},{:},{:},{:},{:},{:},{:},{:},{:},{:},{:},{:},{:},{:},{:},{:},{:},{:},{:},{:},{:},{:},{:},{:},{:},{:},{:},{:},{:},{:},{:},{:},{:},{:},{:},{:},{:},{:},{:},{:},{:},{:},{:},{:},{:},{:},{:},{:},{:},{:},{:},{:},{:},{:},{:},{:},{:},{:},{:},{:},{:},{:},{:},{:},{:},{:},{:},{:},{:},{:},{:},{:},{:},{:},{:},{:},{:},{:},{:},{:},{:},{:},{:},{:},{:},{:},{:},{:},{:},{:},{:},{:},{:},{:},{:},{:},{:},{:},{:},{:},{:},{:},{:},{:},{:},{:},{:},{:},{:},{:},{:},{:},{:},{:},{:},{:},{:},{:},{:},{:},{:},{:},{:},{:},{:},{:},{:},{:},{:},{:},{:},{:},{:},{:},{:},{:},{:},{:},{:},{:},{:},{:},{:},{:},{:},{:},{:},{:},{:},{:},{:},{:},{:},{:},{:},{:},{:},{:},{:},{:},{:},{:},{:},{:},{:},{:},{:},{:},{:},{:},{:},{:},{:},{:},{:},{:},{:},{:},{:},{:},{:},{:},{:},{:},{:},{:},{:},{:},{:},{:},{:},{:},{:},{:},{:},{:},{:},{:},{:},{:},{:},{:},{:},{:},{:},{:},{:},{:},{:},{:},{:},{:},{:},{:},{:},{:},{:},{:},{:},{:},{:},{:},{:},{:},{:},{:},{:},{:},{:},{:},{:},{:},{:},{:},{:},{:},{:},{:},{:},{:},{:},{:},{:},{:},{:},{:},{:},{:},{:},{:},{:},{:},{:},{:},{:},{:},{:},{:},{:},{:},{:},{:},{:},{:},{:},{:},{:},{:},{:},{:},{:},{:},{:},{:},{:},{:},{:},{:},{:},{:},{:},{:},{:},{:},{:},{:},{:},{:},{:},{:},{:},{:},{:},{:},{:},{:},{:},{:},{:},{:},{:},{:},{:},{:},{:},{:},{:},{:},{:},{:},{:},{:},{:},{:},{:},{:},{:},{:},{:},{:},{:},{:},{:},{:},{:},{:},{:},{:},{:},{:},{:},{:},{:},{:},{:},{:},{:},{:},{:},{:},{:},{:},{:},{:},{:},{:},{:},{:},{:},{:},{:},{:},{:},{:},{:},{:},{:},{:},{:},{:},{:},{:},{:},{:},{:},{:},{:},{:},{:},{:},{:},{:},{:},{:},{:},{:},{:},{:},{:},{:},{:},{:},{:},{:},{:},{:},{:},{:},{:},{:},{:},{:},{:},{:},{:},{:},{:},{:},{:},{:},{:},{:},{:},{:},{:},{:},{:},{:},{:},{:},{:},{:},{:},{:},{:},{:},{:},{:},{:},{:},{:},{:},{:},{:},{:},{:},{:},{:},{:},{:},{:},{:},{:},{:},{:},{:},{:},{:},{:},{:},{:},{:},{:},{:},{:},{:},{:},{:},{:},{:},{:},{:},{:},{:},{:},{:},{:},{:},{:},{:},{:},{:},{:},{:},{:},{:},{:},{:},{:},{:},{:},{:},{:},{:},{:},{:},{:},{:},{:},{:},{:},{:},{:},{:},{:},{:},{:},{:},{:},{:},{:},{:},{:},{:},{:},{:},{:},{:},{:},{:},{:},{:},{:},{:},{:},{:},{:},{:},{:},{:},{:},{:},{:},{:},{:},{:},{:},{:},{:},{:},{:},{:},{:},{:},{:},{:},{:},{:},{:},{:},{:},{:},{:},{:},{:},{:},{:},{:},{:},{:},{:},{:},{:},{:},{:},{:},{:},{:},{:},{:},{:},{:},{:},{:},{:},{:},{:},{:},{:},{:},{:},{:},{:},{:},{:},{:},{:},{:},{:},{:},{:},{:},{:},{:},{:},{:},{:},{:},{:},{:},{:},{:},{:},{:},{:},{:},{:},{:},{:},{:},{:},{:},{:},{:},{:},{:},{:},{:},{:},{:},{:},{:},{:},{:},{:},{:},{:},{:},{:},{:},{:},{:},{:},{:},{:},{:},{:},{:},{:},{:},{:},{:},{:},{:},{:},{:},{:},{:},{:},{:},{:},{:},{:},{:},{:},{:},{:},{:},{:},{:},{:},{:},{:},{:},{:},{:},{:},{:},{:},{:},{:},{:},{:},{:},{:},{:},{:},{:},{:},{:},{:},{:},{:},{:},{:},{:},{:},{:},{:},{:},{:},{:},{:},{:},{:},{:},{:},{:},{:},{:},{:},{:},{:},{:},{:},{:},{:},{:},{:},{:},{:},{:},{:},{:},{:},{:},{:},{:},{:},{:},{:},{:},{:},{:},{:},{:},{:},{:},{:},{:},{:},{:},{:},{:},{:},{:},{:},{:},{:},{:},{:},{:},{:},{:},{:},{:},{:},{:},{:},{:},{:},{:},{:},{:},{:},{:},{:},{:},{:},{:},{:},{:},{:},{:},{:},{:},{:},{:},{:},{:},{:},{:},{:},{:},{:},{:},{:},{:},{:},{:},{:},{:},{:},{:},{:},{:},{:},{:},{:},{:},{:},{:},{:},{:},{:},{:},{:},{:},{:},{:},{:},{:},{:},{:},{:},{:},{:},{:},{:},{:},{:},{:},{:},{:},{:},{:},{:},{:},{:},{:},{:},{:},{:},{:},{:},{:},{:},{:},{:},{:},{:},{:},{:},{:},{:},{:},{:},{:},{:},{:},{:},{:},{:},{:},{:},{:},{:},{:},{:},{:},{:},{:},{:},{:},{:},{:},{:},{:},{:},{:},{:},{:},{:},{:},{:},{:},{:},{:},{:},{:},{:},{:},{:},{:},{:},{:},{:},{:},{:},{:},{:},{:},{:},{:},{:},{:},{:},{:},{:},{:},{:},{:},{:},{:},{:},{:},{:},{:},{:},{:},{:},{:},{:},{:},{:},{:},{:},{:},{:},{:},{:},{:},{:},{:},{:},{:},{:},{:},{:},{:},{:},{:},{:},{:},{:},{:},{:},{:},{:},{:},{:},{:},{:},{:},{:},{:},{:},{:},{:},{:},{:},{:},{:},{:},{:},{:},{:},{:},{:},{:},{:},{:},{:},{:},{:},{:},{:},{:},{:},{:},{:},{:},{:},{:},{:},{:},{:},{:},{:},{:},{:},{:},{:},{:},{:},{:},{:},{:},{:},{:},{:},{:},{:},{:},{:},{:},{:},{:},{:},{:},{:},{:},{:},{:},{:},{:},{:},{:},{:},{:},{:},{:},{:},{:},{:},{:},{:},{:},{:},{:},{:},{:},{:},{:},{:},{:},{:},{:},{:},{:},{:},{:},{:},{:},{:},{:},{:},{:},{:},{:},{:},{:},{:},{:},{:},{:},{:},{:},{:},{:},{:},{:},{:},{:},{:},{:},{:},{:},{:},{:},{:},{:},{:},{:},{:},{:},{:},{:},{:},{:},{:},{:},{:},{:},{:},{:},{:},{:},{:},{:},{:},{:},{:},{:},{:},{:},{:},{:},{:},{:},{:},{:},{:},{:},{:},{:},{:},{:},{:},{:},{:},{:},{:},{:},{:},{:},{:},{:},{:},{:},{:},{:},{:},{:},{:},{:},{:},{:},{:},{:},{:},{:},{:},{:},{:},{:},{:},{:},{:},{:},{:},{:},{:},{:},{:},{:},{:},{:},{:},{:},{:},{:},{:},{:},{:},{:},{:},{:},{:},{:},{:},{:},{:},{:},{:},{:},{:},{:},{:},{:},{:},{:},{:},{:},{:},{:},{:},{:},{:},{:},{:},{:},{:},{:},{:},{:},{:},{:},{:},{:},{:},{:},{:},{:},{:},{:},{:},{:},{:},{:},{:},{:},{:},{:},{:},{:},{:},{:},{:},{:},{:},{:},{:},{:},{:},{:},{:},{:},{:},{:},{:},{:},{:},{:},{:},{:},{:},{:},{:},{:},{:},{:},{:},{:},{:},{:},{:},{:},{:},{:},{:},{:},{:},{:},{:},{:},{:},{:},{:},{:},{:},{:},{:},{:},{:},{:},{:},{:},{:},{:},{:},{:},{:},{:},{:},{:},{:},{:},{:},{:},{:},{:},{:},{:},{:},{:},{:},{:},{:},{:},{:},{:},{:},{:},{:},{:},{:},{:},{:},{:},{:},{:},{:},{:},{:},{:},{:},{:},{:},{:},{:},{:},{:},{:},{:},{:},{:},{:},{:},{:},{:},{:},{:},{:},{:},{:},{:},{:},{:},{:},{:},{:},{:},{:},{:},{:},{:},{:},{:},{:},{:},{:},{:},{:},{:},{:},{:},{:},{:},{:},{:},{:},{:},{:},{:},{:},{:},{:},{:},{:},{:},{:},{:},{:},{:},{:},{:},{:},{:},{:},{:},{:},{:},{:},{:},{:},{:},{:},{:},{:},{:},{:},{:},{:},{:},{:},{:},{:},{:},{:},{:},{:},{:},{:},{:},{:},{:},{:},{:},{:},{:},{:},{:},{:},{:},{:},{:},{:},{:},{:},{:},{:},{:},{:},{:},{:},{:},{:},{:},{:},{:},{:},{:},{:},{:},{:},{:},{:},{:},{:},{:},{:},{:},{:},{:},{:},{:},{:},{:},{:},{:},{:},{:},{:},{:},{:},{:},{:},{:},{:},{:},{:},{:},{:},{:},{:},{:},{:},{:},{:},{:},{:},{:},{:},{:},{:},{:},{:},{:},{:},{:},{:},{:},{:},{:},{:},{:},{:},{:},{:},{:},{:},{:},{:},{:},{:},{:},{:},{:},{:},{:},{:},{:},{:},{:},{:},{:},{:},{:},{:},{:},{:},{:},{:},{:},{:},{:},{:},{:},{:},{:},{:},{:},{:},{:},{:},{:},{:},{:},{:},{:},{:},{:},{:},{:},{:},{:},{:},{:},{:},{:},{:},{:},{:},{:},{:},{:},{:},{:},{:},{:},{:},{:},{:},{:},{:},{:},{:},{:},{:},{:},{:},{:},{:},{:},{:},{:},{:},{:},{:},{:},{:},{:},{:},{:},{:},{:},{:},{:},{:},{:},{:},{:},{:},{:},{:},{:},{:},{:},{:},{:},{:},{:},{:},{:},{:},{:},{:},{:},{:},{:},{:},{:},{:},{:},{:},{:},{:},{:},{:},{:},{:},{:},{:},{:},{:},{:},{:},{:},{:},{:},{:},{:},{:},{:},{:},{:},{:},{:},{:},{:},{:},{:},{:},{:},{:},{:},{:},{:},{:},{:},{:},{:},{:},{:},{:},{:},{:},{:},{:},{:},{:},{:},{:},{:},{:},{:},{:},{:},{:},{:},{:},{:},{:},{:},{:},{:},{:},{:},{:},{:},{:},{:},{:},{:},{:},{:},{:},{:},{:},{:},{:},{:},{:},{:},{:},{:},{:},{:},{:},{:},{:},{:},{:},{:},{:},{:},{:},{:},{:},{:},{:},{:},{:},{:},{:},{:},{:},{:},{:},{:},{:},{:},{:},{:},{:},{:},{:},{:},{:},{:},{:},{:},{:},{:},{:},{:},{:},{:},{:},{:},{:},{:},{:},{:},{:},{:},{:},{:},{:},{:},{:},{:},{:},{:},{:},{:},{:},{:},{:},{:},{:},{:},{:},{:},{:},{:},{:},{:},{:},{:},{:},{:},{:},{:},{:},{:},{:},{:},{:},{:},{:},{:},{:},{:},{:},{:},{:},{:},{:},{:},{:},{:},{:},{:},{:},{:},{:},{:},{:},{:},{:},{:},{:},{:},{:},{:},{:},{:},{:},{:},{:},{:},{:},{:},{:},{:},{:},{:},{:},{:},{:},{:},{:},{:},{:},{:},{:},{:},{:},{:},{:},{:},{:},{:},{:},{:},{:},{:},{:},{:},{:},{:},{:},{:},{:},{:},{:},{:},{:},{:},{:},{:},{:},{:},{:},{:},{:},{:},{:},{:},{:},{:},{:},{:},{:},{:},{:},{:},{:},{:},{:},{:},{:},{:},{:},{:},{:},{:},{:},{:},{:},{:},{:},{:},{:},{:},{:},{:},{:},{:},{:},{:},{:},{:},{:},{:},{:},{:},{:},{:},{:},{:},{:},{:},{:},{:},{:},{:},{:},{:},{:},{:},{:},{:},{:},{:},{:},{:},{:},{:},{:},{:},{:},{:},{:},{:},{:},{:},{:},{:},{:},{:},{:},{:},{:},{:},{:},{:},{:},{:},{:},{:},{:},{:},{:},{:},{:},{:},{:},{:},{:},{:},{:},{:},{:},{:},{:},{:},{:},{:},{:},{:},{:},{:},{:},{:},{:},{:},{:},{:},{:},{:},{:},{:},{:},{:},{:},{:},{:},{:},{:},{:},{:},{:},{:},{:},{:},{:},{:},{:},{:},{:},{:},{:},{:},{:},{:},{:},{:},{:},{:},{:},{:},{:},{:},{:},{:},{:},{:},{:},{:},{:},{:},{:},{:},{:},{:},{:},{:},{:},{:},{:},{:},{:},{:},{:},{:},{:},{:},{:},{:},{:},{:},{:},{:},{:},{:},{:},{:},{:},{:},{:},{:},{:},{:},{:},{:},{:},{:},{:},{:},{:},{:},{:},{:},{:},{:},{:},{:},{:},{:},{:},{:},{:},{:},{:},{:},{:},{:},{:},{:},{:},{:},{:},{:},{:},{:},{:},{:},{:},{:},{:},{:},{:},{:},{:},{:},{:},{:},{:},{:},{:},{:},{:},{:},{:},{:},{:},{:},{:},{:},{:},{:},{:},{:},{:},{:},{:},{:},{:},{:},{:},{:},{:},{:},{:},{:},{:},{:},{:},{:},{:},{:},{:},{:},{:},{:},{:},{:},{:},{:},{:},{:},{:},{:},{:},{:},{:},{:},{:},{:},{:},{:},{:},{:},{:},{:},{:},{:},{:},{:},{:},{:},{:},{:},{:},{:},{:},{:},{:},{:},{:},{:},{:},{:},{:},{:},{:},{:},{:},{:},{:},{:},{:},{:},{:},{:},{:},{:},{:},{:},{:},{:},{:},{:},{:},{:},{:},{:},{:},{:},{:},{:},{:},{:},{:},{:},{:},{:},{:},{:},{:},{:},{:},{:},{:},{:},{:},{:},{:},{:},{:},{:},{:},{:},{:},{:},{:},{:},{:},{:},{:},{:},{:},{:},{:},{:},{:},{:},{:},{:},{:},{:},{:},{:},{:},{:},{:},{:},{:},{:},{:},{:},{:},{:},{:},{:},{:},{:},{:},{:},{:},{:},{:},{:},{:},{:},{:},{:},{:},{:},{:},{:},{:},{:},{:},{:},{:},{:},{:},{:},{:},{:},{:},{:},{:},{:},{:},{:},{:},{:},{:},{:},{:},{:},{:},{:},{:},{:},{:},{:},{:},{:},{:},{:},{:},{:},{:},{:},{:},{:},{:},{:},{:},{:},{:},{:},{:},{:},{:},{:},{:},{:},{:},{:},{:},{:},{:},{:},{:},{:},{:},{:},{:},{:},{:},{:},{:},{:},{:},{:},{:},{:},{:},{:},{:},{:},{:},{:},{:},{:},{:},{:},{:},{:},{:},{:},{:},{:},{:},{:},{:},{:},{:},{:},{:},{:},{:},{:},{:},{:},{:},{:},{:},{:},{:},{:},{:},{:},{:},{:},{:},{:},{:},{:},{:},{:},{:},{:},{:},{:},{:},{:},{:},{:},{:},{:},{:},{:},{:},{:},{:},{:},{:},{:},{:},{:},{:},{:},{:},{:},{:},{:},{:},{:},{:},{:},{:},{:},{:},{:},{:},{:},{:},{:},{:},{:},{:},{:},{:},{:},{:},{:},{:},{:},{:},{:},{:},{:},{:},{:},{:},{:},{:},{:},{:},{:},{:},{:},{:},{:},{:},{:},{:},{:},{:},{:},{:},{:},{:},{:},{:},{:},{:},{:},{:},{:},{:},{:},{:},{:},{:},{:},{:},{:},{:},{:},{:},{:},{:},{:},{:},{:},{:},{:},{:},{:},{:},{:},{:},{:},{:},{:},{:},{:},{:},{:},{:},{:},{:},{:},{:},{:},{:},{:},{:},{:},{:},{:},{:},{:},{:},{:},{:},{:},{:},{:},{:},{:},{:},{:},{:},{:},{:},{:},{:},{:},{:},{:},{:},{:},{:},{:},{:},{:},{:},{:},{:},{:},{:},{:},{:},{:},{:},{:},{:},{:},{:},{:},{:},{:},{:},{:},{:},{:},{:},{:},{:},{:},{:},{:},{:},{:},{:},{:},{:},{:},{:},{:},{:},{:},{:},{:},{:},{:},{:},{:},{:},{:},{:},{:},{:},{:},{:},{:},{:},{:},{:},{:},{:},{:},{:},{:},{:},{:},{:},{:},{:},{:},{:},{:},{:},{:},{:},{:},{:},{:},{:},{:},{:},{:},{:},{:},{:},{:},{:},{:},{:},{:},{:},{:},{:},{:},{:},{:},{:},{:},{:},{:},{:},{:},{:},{:},{:},{:},{:},{:},{:},{:},{:},{:},{:},{:},{:},{:},{:},{:},{:},{:},{:},{:},{:},{:},{:},{:},{:},{:},{:},{:},{:},{:},{:},{:},{:},{:},{:},{:},{:},{:},{:},{:},{:},{:},{:},{:},{:},{:},{:},{:},{:},{:},{:},{:},{:},{:},{:},{:},{:},{:},{:},{:},{:},{:},{:},{:},{:},{:},{:},{:},{:},{:},{:},{:},{:},{:},{:},{:},{:},{:},{:},{:},{:},{:},{:},{:},{:},{:},{:},{:},{:},{:},{:},{:},{:},{:},{:},{:},{:},{:},{:},{:},{:},{:},{:},{:},{:},{:},{:},{:},{:},{:},{:},{:},{:},{:},{:},{:},{:},{:},{:},{:},{:},{:},{:},{:},{:},{:},{:},{:},{:},{:},{:},{:},{:},{:},{:},{:},{:},{:},{:},{:},{:},{:},{:},{:},{:},{:},{:},{:},{:},{:},{:},{:},{:},{:},{:},{:},{:},{:},{:},{:},{:},{:},{:},{:},{:},{:},{:},{:},{:},{:},{:},{:},{:},{:},{:},{:},{:},{:},{:},{:},{:},{:},{:},{:},{:},{:},{:},{:},{:},{:},{:},{:},{:},{:},{:},{:},{:},{:},{:},{:},{:},{:},{:},{:},{:},{:},{:},{:},{:},{:},{:},{:},{:},{:},{:},{:},{:},{:},{:},{:},{:},{:},{:},{:},{:},{:},{:},{:},{:},{:},{:},{:},{:},{:},{:},{:},{:},{:},{:},{:},{:},{:},{:},{:},{:},{:},{:},{:},{:},{:},{:},{:},{:},{:},{:},{:},{:},{:},{:},{:},{:},{:},{:},{:},{:},{:},{:},{:},{:},{:},{:},{:},{:},{:},{:},{:},{:},{:},{:},{:},{:},{:},{:},{:},{:},{:},{:},{:},{:},{:},{:},{:},{:},{:},{:},{:},{:},{:},{:},{:},{:},{:},{:},{:},{:},{:},{:},{:},{:},{:},{:},{:},{:},{:},{:},{:},{:},{:},{:},{:},{:},{:},{:},{:},{:},{:},{:},{:},{:},{:},{:},{:},{:},{:},{:},{:},{:},{:},{:},{:},{:},{:},{:},{:},{:},{:},{:},{:},{:},{:},{:},{:},{:},{:},{:},{:},{:},{:},{:},{:},{:},{:},{:},{:},{:},{:},{:},{:},{:},{:},{:},{:},{:},{:},{:},{:},{:},{:},{:},{:},{:},{:},{:},{:},{:},{:},{:},{:},{:},{:},{:},{:},{:},{:},{:},{:},{:},{:},{:},{:},{:},{:},{:},{:},{:},{:},{:},{:},{:},{:},{:},{:},{:},{:},{:},{:},{:},{:},{:},{:},{:},{:},{:},{:},{:},{:},{:},{:},{:},{:},{:},{:},{:},{:},{:},{:},{:},{:},{:},{:},{:},{:},{:},{:},{:},{:},{:},{:},{:},{:},{:},{:},{:},{:},{:},{:},{:},{:},{:},{:},{:},{:},{:},{:},{:},{:},{:},{:},{:},{:},{:},{:},{:},{:},{:},{:},{:},{:},{:},{:},{:},{:},{:},{:},{:},{:},{:},{:},{:},{:},{:},{:},{:},{:},{:},{:},{:},{:},{:},{:},{:},{:},{:},{:},{:},{:},{:},{:},{:},{:},{:},{:},{:},{:},{:},{:},{:},{:},{:},{:},{:},{:},{:},{:},{:},{:},{:},{:},{:},{:},{:},{:},{:},{:},{:},{:},{:},{:},{:},{:},{:},{:},{:},{:},{:},{:},{:},{:},{:},{:},{:},{:},{:},{:},{:},{:},{:},{:},{:},{:},{:},{:},{:},{:},{:},{:},{:},{:},{:},{:},{:},{:},{:},{:},{:},{:},{:},{:},{:},{:},{:},{:},{:},{:},{:},{:},{:},{:},{:},{:},{:},{:},{:},{:},{:},{:},{:},{:},{:},{:},{:},{:},{:},{:},{:},{:},{:},{:},{:},{:},{:},{:},{:},{:},{:},{:},{:},{:},{:},{:},{:},{:},{:},{:},{:},{:},{:},{:},{:},{:},{:},{:},{:},{:},{:},{:},{:},{:},{:},{:},{:},{:},{:},{:},{:},{:},{:},{:},{:},{:},{:},{:},{:},{:},{:},{:},{:},{:},{:},{:},{:},{:},{:},{:},{:},{:},{:},{:},{:},{:},{:},{:},{:},{:},{:},{:},{:},{:},{:},{:},{:},{:},{:},{:},{:},{:},{:},{:},{:},{:},{:},{:},{:},{:},{:},{:},{:},{:},{:},{:},{:},{:},{:},{:},{:},{:},{:},{:},{:},{:},{:},{:},{:},{:},{:},{:},{:},{:},{:},{:},{:},{:},{:},{:},{:},{:},{:},{:},{:},{:},{:},{:},{:},{:},{:},{:},{:},{:},{:},{:},{:},{:},{:},{:},{:},{:},{:},{:},{:},{:},{:},{:},{:},{:},{:},{:},{:},{:},{:},{:},{:},{:},{:},{:},{:},{:},{:},{:},{:},{:},{:},{:},{:},{:},{:},{:},{:},{:},{:},{:},{:},{:},{:},{:},{:},{:},{:},{:},{:},{:},{:},{:},{:},{:},{:},{:},{:},{:},{:},{:},{:},{:},{:},{:},{:},{:},{:},{:},{:},{:},{:},{:},{:},{:},{:},{:},{:},{:},{:},{:},{:},{:},{:},{:},{:},{:},{:},{:},{:},{:},{:},{:},{:},{:},{:},{:},{:},{:},{:},{:},{:},{:},{:},{:},{:},{:},{:},{:},{:},{:},{:},{:},{:},{:},{:},{:},{:},{:},{:},{:},{:},{:},{:},{:},{:},{:},{:},{:},{:},{:},{:},{:},{:},{:},{:},{:},{:},{:},{:},{:},{:},{:},{:},{:},{:},{:},{:},{:},{:},{:},{:},{:},{:},{:},{:},{:},{:},{:},{:},{:},{:},{:},{:},{:},{:},{:},{:},{:},{:},{:},{:},{:},{:},{:},{:},{:},{:},{:},{:},{:},{:},{:},{:},{:},{:},{:},{:},{:},{:},{:},{:},{:},{:},{:},{:},{:},{:},{:},{:},{:},{:},{:},{:},{:},{:},{:},{:},{:},{:},{:},{:},{:},{:},{:},{:},{:},{:},{:},{:},{:},{:},{:},{:},{:},{:},{:},{:},{:},{:},{:},{:},{:},{:},{:},{:},{:},{:},{:},{:},{:},{:},{:},{:},{:},{:},{:},{:},{:},{:},{:},{:},{:},{:},{:},{:},{:},{:},{:},{:},{:},{:},{:},{:},{:},{:},{:},{:},{:},{:},{:},{:},{:},{:},{:},{:},{:},{:},{:},{:},{:},{:},{:},{:},{:},{:},{:},{:},{:},{:},{:},{:},{:},{:},{:},{:},{:},{:},{:},{:},{:},{:},{:},{:},{:},{:},{:},{:},{:},{:},{:},{:},{:},{:},{:},{:},{:},{:},{:},{:},{:},{:},{:},{:},{:},{:},{:},{:},{:},{:},{:},{:},{:},{:},{:},{:},{:},{:},{:},{:},{:},{:},{:},{:},{:},{:},{:},{:},{:},{:},{:},{:},{:},{:},{:},{:},{:},{:},{:},{:},{:},{:},{:},{:},{:},{:},{:},{:},{:},{:},{:},{:},{:},{:},{:},{:},{:},{:},{:},{:},{:},{:},{:},{:},{:},{:},{:},{:},{:},{:},{:},{:},{:},{:},{:},{:},{:},{:},{:},{:},{:},{:},{:},{:},{:},{:},{:},{:},{:},{:},{:},{:},{:},{:},{:},{:},{:},{:},{:},{:},{:},{:},{:},{:},{:},{:},{:},{:},{:},{:},{:},{:},{:},{:},{:},{:},{:},{:},{:},{:},{:},{:},{:},{:},{:},{:},{:},{:},{:},{:},{:},{:},{:},{:},{:},{:},{:},{:},{:},{:},{:},{:},{:},{:},{:},{:},{:},{:},{:},{:},{:},{:},{:},{:},{:},{:},{:},{:},{:},{:},{:},{:},{:},{:},{:},{:},{:},{:},{:},{:},{:},{:},{:},{:},{:},{:},{:},{:},{:},{:},{:},{:},{:},{:},{:},{:},{:},{:},{:},{:},{:},{:},{:},{:},{:},{:},{:},{:},{:},{:},{:},{:},{:},{:},{:},{:},{:},{:},{:},{:},{:},{:},{:},{:},{:},{:},{:},{:},{:},{:},{:},{:},{:},{:},{:},{:},{:},{:},{:},{:},{:},{:},{:},{:},{:},{:},{:},{:},{:},{:},{:},{:},{:},{:},{:},{:},{:},{:},{:},{:},{:},{:},{:},{:},{:},{:},{:},{:},{:},{:},{:},{:},{:},{:},{:},{:},{:},{:},{:},{:},{:},{:},{:},{:},{:},{:},{:},{:},{:},{:},{:},{:},{:},{:},{:},{:},{:},{:},{:},{:},{:},{:},{:},{:},{:},{:},{:},{:},{:},{:},{:},{:},{:},{:},{:},{:},{:},{:},{:},{:},{:},{:},{:},{:},{:},{:},{:},{:},{:},{:},{:},{:},{:},{:},{:},{:},{:},{:},{:},{:},{:},{:},{:},{:},{:},{:},{:},{:},{:},{:},{:},{:},{:},{:},{:},{:},{:},{:},{:},{:},{:},{:},{:},{:},{:},{:},{:},{:},{:},{:},{:},{:},{:},{:},{:},{:},{:},{:},{:},{:},{:},{:},{:},{:},{:},{:},{:},{:},{:},{:},{:},{:},{:},{:},{:},{:},{:},{:},{:},{:},{:},{:},{:},{:},{:},{:},{:},{:},{:},{:},{:},{:},{:},{:},{:},{:},{:},{:},{:},{:},{:},{:},{:},{:},{:},{:},{:},{:},{:},{:},{:},{:},{:},{:},{:},{:},{:},{:},{:},{:},{:},{:},{:},{:},{:},{:},{:},{:},{:},{:},{:},{:},{:},{:},{:},{:},{:},{:},{:},{:},{:},{:},{:},{:},{:},{:},{:},{:},{:},{:},{:},{:},{:},{:},{:},{:},{:},{:},{:},{:},{:},{:},{:},{:},{:},{:},{:},{:},{:},{:},{:},{:},{:},{:},{:},{:},{:},{:},{:},{:},{:},{:},{:},{:},{:},{:},{:},{:},{:},{:},{:},{:},{:},{:},{:},{:},{:},{:},{:},{:},{:},{:},{:},{:},{:},{:},{:},{:},{:},{:},{:},{:},{:},{:},{:},{:},{:},{:},{:},{:},{:},{:},{:},{:},{:},{:},{:},{:},{:},{:},{:},{:},{:},{:},{:},{:},{:},{:},{:},{:},{:},{:},{:},{:},{:},{:},{:},{:},{:},{:},{:},{:},{:},{:},{:},{:},{:},{:},{:},{:},{:},{:},{:},{:},{:},{:},{:},{:},{:},{:},{:},{:},{:},{:},{:},{:},{:},{:},{:},{:},{:},{:},{:},{:},{:},{:},{:},{:},{:},{:},{:},{:},{:},{:},{:},{:},{:},{:},{:},{:},{:},{:},{:},{:},{:},{:},{:},{:},{:},{:},{:},{:},{:},{:},{:},{:},{:},{:},{:},{:},{:},{:},{:},{:},{:},{:},{:},{:},{:},{:},{:},{:},{:},{:},{:},{:},{:},{:},{:},{:},{:},{:},{:},{:},{:},{:},{:},{:},{:},{:},{:},{:},{:},{:},{:},{:},{:},{:},{:},{:},{:},{:},{:},{:},{:},{:},{:},{:},{:},{:},{:},{:},{:},{:},{:},{:},{:},{:},{:},{:},{:},{:},{:},{:},{:},{:},{:},{:},{:},{:},{:},{:},{:},{:},{:},{:},{:},{:},{:},{:},{:},{:},{:},{:},{:},{:},{:},{:},{:},{:},{:},{:},{:},{:},{:},{:},{:},{:},{:},{:},{:},{:},{:},{:},{:},{:},{:},{:},{:},{:},{:},{:},{:},{:},{:},{:},{:},{:},{:},{:},{:},{:},{:},{:},{:},{:},{:},{:},{:},{:},{:},{:},{:},{:},{:},{:},{:},{:},{:},{:},{:},{:},{:},{:},{:},{:},{:},{:},{:},{:},{:},{:},{:},{:},{:},{:},{:},{:},{:},{:},{:},{:},{:},{:},{:},{:},{:},{:},{:},{:},{:},{:},{:},{:},{:},{:},{:},{:},{:},{:},{:},{:},{:},{:},{:},{:},{:},{:},{:},{:},{:},{:},{:},{:},{:},{:},{:},{:},{:},{:},{:},{:},{:},{:},{:},{:},{:},{:},{:},{:},{:},{:},{:},{:},{:},{:},{:},{:},{:},{:},{:},{:},{:},{:},{:},{:},{:},{:},{:},{:},{:},{:},{:},{:},{:},{:},{:},{:},{:},{:},{:},{:},{:},{:},{:},{:},{:},{:},{:},{:},{:},{:},{:},{:},{:},{:},{:},{:},{:},{:},{:},{:},{:},{:},{:},{:},{:},{:},{:},{:},{:},{:},{:},{:},{:},{:},{:},{:},{:},{:},{:},{:},{:},{:},{:},{:},{:},{:},{:},{:},{:},{:},{:},{:},{:},{:},{:},{:},{:},{:},{:},{:},{:},{:},{:},{:},{:},{:},{:},{:},{:},{:},{:},{:},{:},{:},{:},{:},{:},{:},{:},{:},{:},{:},{:},{:},{:},{:},{:},{:},{:},{:},{:},{:},{:},{:},{:},{:},{:},{:},{:},{:},{:},{:},{:},{:},{:},{:},{:},{:},{:},{:},{:},{:},{:},{:},{:},{:},{:},{:},{:},{:},{:},{:},{:},{:},{:},{:},{:},{:},{:},{:},{:},{:},{:},{:},{:},{:},{:},{:},{:},{:},{:},{:},{:},{:},{:},{:},{:},{:},{:},{:},{:},{:},{:},{:},{:},{:},{:},{:},{:},{:},{:},{:},{:},{:},{:},{:},{:},{:},{:},{:},{:},{:},{:},{:},{:},{:},{:},{:},{:},{:},{:},{:},{:},{:},{:},{:},{:},{:},{:},{:},{:},{:},{:},{:},{:},{:},{:},{:},{:},{:},{:},{:},{:},{:},{:},{:},{:},{:},{:},{:},{:},{:},{:},{:},{:},{:},{:},{:},{:},{:},{:},{:},{:},{:},{:},{:},{:},{:},{:},{:},{:},{:},{:},{:},{:},{:},{:},{:},{:},{:},{:},{:},{:},{:},{:},{:},{:},{:},{:},{:},{:},{:},{:},{:},{:},{:},{:},{:},{:},{:},{:},{:},{:},{:},{:},{:},{:},{:},{:},{:},{:},{:},{:},{:},{:},{:},{:},{:},{:},{:},{:},{:},{:},{:},{:},{:},{:},{:},{:},{:},{:},{:},{:},{:},{:},{:},{:},{:},{:},{:},{:},{:},{:},{:},{:},{:},{:},{:},{:},{:},{:},{:},{:},{:},{:},{:},{:},{:},{:},{:},{:},{:},{:},{:},{:},{:},{:},{:},{:},{:},{:},{:},{:},{:},{:},{:},{:},{:},{:},{:},{:},{:},{:},{:},{:},{:},{:},{:},{:},{:},{:},{:},{:},{:},{:},{:},{:},{:},{:},{:},{:},{:},{:},{:},{:},{:},{:},{:},{:},{:},{:},{:},{:},{:},{:},{:},{:},{:},{:},{:},{:},{:},{:},{:},{:},{:},{:},{:},{:},{:},{:},{:},{:},{:},{:},{:},{:},{:},{:},{:},{:},{:},{:},{:},{:},{:},{:},{:},{:},{:},{:},{:},{:},{:},{:},{:},{:},{:},{:},{:},{:},{:},{:},{:},{:},{:},{:},{:},{:},{:},{:},{:},{:},{:},{:},{:},{:},{:},{:},{:},{:},{:},{:},{:},{:},{:},{:},{:},{:},{:},{:},{:},{:},{:},{:},{:},{:},{:},{:},{:},{:},{:},{:},{:},{:},{:},{:},{:},{:},{:},{:},{:},{:},{:},{:},{:},{:},{:},{:},{:},{:},{:},{:},{:},{:},{:},{:},{:},{:},{:},{:},{:},{:},{:},{:},{:},{:},{:},{:},{:},{:},{:},{:},{:},{:},{:},{:},{:},{:},{:},{:},{:},{:},{:},{:},{:},{:},{:},{:},{:},{:},{:},{:},{:},{:},{:},{:},{:},{:},{:},{:},{:},{:},{:},{:},{:},{:},{:},{:},{:},{:},{:},{:},{:},{:},{:},{:},{:},{:},{:},{:},{:},{:},{:},{:},{:},{:},{:},{:},{:},{:},{:},{:},{:},{:},{:},{:},{:},{:},{:},{:},{:},{:},{:},{:},{:},{:},{:},{:},{:},{:},{:},{:},{:},{:},{:},{:},{:},{:},{:},{:},{:},{:},{:},{:},{:},{:},{:},{:},{:},{:},{:},{:},{:},{:},{:},{:},{:},{:},{:},{:},{:},{:},{:},{:},{:},{:},{:},{:},{:},{:},{:},{:},{:},{:},{:},{:},{:},{:},{:},{:},{:},{:},{:},{:},{:},{:},{:},{:},{:},{:},{:},{:},{:},{:},{:},{:},{:},{:},{:},{:},{:},{:},{:},{:},{:},{:},{:},{:},{:},{:},{:},{:},{:},{:},{:},{:},{:},{:},{:},{:},{:},{:},{:},{:},{:},{:},{:},{:},{:},{:},{:},{:},{:},{:},{:},{:},{:},{:},{:},{:},{:},{:},{:},{:},{:},{:},{:},{:},{:},{:},{:},{:},{:},{:},{:},{:},{:},{:},{:},{:},{:},{:},{:},{:},{:},{:},{:},{:},{:},{:},{:},{:},{:},{:},{:},{:},{:},{:},{:},{:},{:},{:},{:},{:},{:},{:},{:},{:},{:},{:},{:},{:},{:},{:},{:},{:},{:},{:},{:},{:},{:},{:},{:},{:},{:},{:},{:},{:},{:},{:},{:},{:},{:},{:},{:},{:},{:},{:},{:},{:},{:},{:},{:},{:},{:},{:},{:},{:},{:},{:},{:},{:},{:},{:},{:},{:},{:},{:},{:},{:},{:},{:},{:},{:},{:},{:},{:},{:},{:},{:},{:},{:},{:},{:},{:},{:},{:},{:},{:},{:},{:},{:},{:},{:},{:},{:},{:},{:},{:},{:},{:},{:},{:},{:},{:},{:},{:},{:},{:},{:},{:},{:},{:},{:},{:},{:},{:},{:},{:},{:},{:},{:},{:},{:},{:},{:},{:},{:},{:},{:},{:},{:},{:},{:},{:},{:},{:},{:},{:},{:},{:},{:},{:},{:},{:},{:},{:},{:},{:},{:},{:},{:},{:},{:},{:},{:},{:},{:},{:},{:},{:},{:},{:},{:},{:},{:},{:},{:},{:},{:},{:},{:},{:},{:},{:},{:},{:},{:},{:},{:},{:},{:},{:},{:},{:},{:},{:},{:},{:},{:},{:},{:},{:},{:},{:},{:},{:},{:},{:},{:},{:},{:},{:},{:},{:},{:},{:},{:},{:},{:},{:},{:},{:},{:},{:},{:},{:},{:},{:},{:},{:},{:},{:},{:},{:},{:},{:},{:},{:},{:},{:},{:},{:},{:},{:},{:},{:},{:},{:},{:},{:},{:},{:},{:},{:},{:},{:},{:},{:},{:},{:},{:},{:},{:},{:},{:},{:},{:},{:},{:},{:},{:},{:},{:},{:},{:},{:},{:},{:},{:},{:},{:},{:},{:},{:},{:},{:},{:},{:},{:},{:},{:},{:},{:},{:},{:},{:},{:},{:},{:},{:},{:},{:},{:},{:},{:},{:},{:},{:},{:},{:},{:},{:},{:},{:},{:},{:},{:},{:},{:},{:},{:},{:},{:},{:},{:},{:},{:},{:},{:},{:},{:},{:},{:},{:},{:},{:},{:},{:},{:},{:},{:},{:},{:},{:},{:},{:},{:},{:},{:},{:},{:},{:},{:},{:},{:},{:},{:},{:},{:},{:},{:},{:},{:},{:},{:},{:},{:},{:},{:},{:},{:},{:},{:},{:},{:},{:},{:},{:},{:},{:},{:},{:},{:},{:},{:},{:},{:},{:},{:},{:},{:},{:},{:},{:},{:},{:},{:},{:},{:},{:},{:},{:},{:},{:},{:},{:},{:},{:},{:},{:},{:},{:},{:},{:},{:},{:},{:},{:},{:},{:},{:},{:},{:},{:},{:},{:},{:},{:},{:},{:},{:},{:},{:},{:},{:},{:},{:},{:},{:},{:},{:},{:},{:},{:},{:},{:},{:},{:},{:},{:},{:},{:},{:},{:},{:},{:},{:},{:},{:},{:},{:},{:},{:},{:},{:},{:},{:},{:},{:},{:},{:},{:},{:},{:},{:},{:},{:},{:},{:},{:},{:},{:},{:},{:},{:},{:},{:},{:},{:},{:},{:},{:},{:},{:},{:},{:},{:},{:},{:},{:},{:},{:},{:},{:},{:},{:},{:},{:},{:},{:},{:},{:},{:},{:},{:},{:},{:},{:},{:},{:},{:},{:},{:},{:},{:},{:},{:},{:},{:},{:},{:},{:},{:},{:},{:},{:},{:},{:},{:},{:},{:},{:},{:},{:},{:},{:},{:},{:},{:},{:},{:},{:},{:},{:},{:},{:},{:},{:},{:},{:},{:},{:},{:},{:},{:},{:},{:},{:},{:},{:},{:},{:},{:},{:},{:},{:},{:},{:},{:},{:},{:},{:},{:},{:},{:},{:},{:},{:},{:},{:},{:},{:},{:},{:},{:},{:},{:},{:},{:},{:},{:},{:},{:},{:},{:},{:},{:},{:},{:},{:},{:},{:},{:},{:},{:},{:},{:},{:},{:},{:},{:},{:},{:},{:},{:},{:},{:},{:},{:},{:},{:},{:},{:},{:},{:},{:},{:},{:},{:},{:},{:},{:},{:},{:},{:},{:},{:},{:},{:},{:},{:},{:},{:},{:},{:},{:},{:},{:},{:},{:},{:},{:},{:},{:},{:},{:},{:},{:},{:},{:},{:},{:},{:},{:},{:},{:},{:},{:},{:},{:},{:},{:},{:},{:},{:},{:},{:},{:},{:},{:},{:},{:},{:},{:},{:},{:},{:},{:},{:},{:},{:},{:},{:},{:},{:},{:},{:},{:},{:},{:},{:},{:},{:},{:},{:},{:},{:},{:},{:},{:},{:},{:},{:},{:},{:},{:},{:},{:},{:},{:},{:},{:},{:},{:},{:},{:},{:},{:},{:},{:},{:},{:},{:},{:},{:},{:},{:},{:},{:},{:},{:},{:},{:},{:},{:},{:},{:},{:},{:},{:},{:},{:},{:},{:},{:},{:},{:},{:},{:},{:},{:},{:},{:},{:},{:},{:},{:},{:},{:},{:},{:},{:},{:},{:},{:},{:},{:},{:},{:},{:},{:},{:},{:},{:},{:},{:},{:},{:},{:},{:},{:},{:},{:},{:},{:},{:},{:},{:},{:},{:},{:},{:},{:},{:},{:},{:},{:},{:},{:},{:},{:},{:},{:},{:},{:},{:},{:},{:},{:},{:},{:},{:},{:},{:},{:},{:},{:},{:},{:},{:},{:},{:},{:},{:},{:},{:},{:},{:},{:},{:},{:},{:},{:},{:},{:},{:},{:},{:},{:},{:},{:},{:},{:},{:},{:},{:},{:},{:},{:},{:},{:},{:},{:},{:},{:},{:},{:},{:},{:},{:},{:},{:},{:},{:},{:},{:},{:},{:},{:},{:},{:},{:},{:},{:},{:},{:},{:},{:},{:},{:},{:},{:},{:},{:},{:},{:},{:},{:},{:},{:},{:},{:},{:},{:},{:},{:},{:},{:},{:},{:},{:},{:},{:},{:},{:},{:},{:},{:},{:},{:},{:},{:},{:},{:},{:},{:},{:},{:},{:},{:},{:},{:},{:},{:},{:},{:},{:},{:},{:},{:},{:},{:},{:},{:},{:},{:},{:},{:},{:},{:},{:},{:},{:},{:},{:},{:},{:},{:},{:},{:},{:},{:},{:},{:},{:},{:},{:},{:},{:},{:},{:},{:},{:},{:},{:},{:},{:},{:},{:},{:},{:},{:},{:},{:},{:},{:},{:},{:},{:},{:},{:},{:},{:},{:},{:},{:},{:},{:},{:},{:},{:},{:},{:},{:},{:},{:},{:},{:},{:},{:},{:},{:},{:},{:},{:},{:},{:},{:},{:},{:},{:},{:},{:},{:},{:},{:},{:},{:},{:},{:},{:},{:},{:},{:},{:},{:},{:},{:},{:},{:},{:},{:},{:},{:},{:},{:},{:},{:},{:},{:},{:},{:},{:},{:},{:},{:},{:},{:},{:},{:},{:},{:},{:},{:},{:},{:},{:},{:},{:},{:},{:},{:},{:},{:},{:},{:},{:},{:},{:},{:},{:},{:},{:},{:},{:},{:},{:},{:},{:},{:},{:},{:},{:},{:},{:},{:},{:},{:},{:},{:},{:},{:},{:},{:},{:},{:},{:},{:},{:},{:},{:},{:},{:},{:},{:},{:},{:},{:},{:},{:},{:},{:},{:},{:},{:},{:},{:},{:},{:},{:},{:},{:},{:},{:},{:},{:},{:},{:},{:},{:},{:},{:},{:},{:},{:},{:},{:},{:},{:},{:},{:},{:},{:},{:},{:},{:},{:},{:},{:},{:},{:},{:},{:},{:},{:},{:},{:},{:},{:},{:},{:},{:},{:},{:},{:},{:},{:},{:},{:},{:},{:},{:},{:},{:},{:},{:},{:},{:},{:},{:},{:},{:},{:},{:},{:},{:},{:},{:},{:},{:},{:},{:},{:},{:},{:},{:},{:},{:},{:},{:},{:},{:},{:},{:},{:},{:},{:},{:},{:},{:},{:},{:},{:},{:},{:},{:},{:},{:},{:},{:},{:},{:},{:},{:},{:},{:},{:},{:},{:},{:},{:},{:},{:},{:},{:},{:},{:},{:},{:},{:},{:},{:},{:},{:},{:},{:},{:},{:},{:},{:},{:},{:},{:},{:},{:},{:},{:},{:},{:},{:},{:},{:},{:},{:},{:},{:},{:},{:},{:},{:},{:},{:},{:},{:},{:},{:},{:},{:},{:},{:},{:},{:},{:},{:},{:},{:},{:},{:},{:},{:},{:},{:},{:},{:},{:},{:},{:},{:},{:},{:},{:},{:},{:},{:},{:},{:},{:},{:},{:},{:},{:},{:},{:},{:},{:},{:},{:},{:},{:},{:},{:},{:},{:},{:},{:},{:},{:},{:},{:},{:},{:},{:},{:},{:},{:},{:},{:},{:},{:},{:},{:},{:},{:},{:},{:},{:},{:},{:},{:},{:},{:},{:},{:},{:},{:},{:},{:},{:},{:},{:},{:},{:},{:},{:},{:},{:},{:},{:},{:},{:},{:},{:},{:},{:},{:},{:},{:},{:},{:},{:},{:},{:},{:},{:},{:},{:},{:},{:},{:},{:},{:},{:},{:},{:},{:},{:},{:},{:},{:},{:},{:},{:},{:},{:},{:},{:},{:},{:},{:},{:},{:},{:},{:},{:},{:},{:},{:},{:},{:},{:},{:},{:},{:},{:},{:},{:},{:},{:},{:},{:},{:},{:},{:},{:},{:},{:},{:},{:},{:},{:},{:},{:},{:},{:},{:},{:},{:},{:},{:},{:},{:},{:},{:},{:},{:},{:},{:},{:},{:},{:},{:},{:},{:},{:},{:},{:},{:},{:},{:},{:},{:},{:},{:},{:},{:},{:},{:},{:},{:},{:},{:},{:},{:},{:},{:},{:},{:},{:},{:},{:},{:},{:},{:},{:},{:},{:},{:},{:},{:},{:},{:},{:},{:},{:},{:},{:},{:},{:},{:},{:},{:},{:},{:},{:},{:},{:},{:},{:},{:},{:},{:},{:},{:},{:},{:},{:},{:},{:},{:},{:},{:},{:},{:},{:},{:},{:},{:},{:},{:},{:},{:},{:},{:},{:},{:},{:},{:},{:},{:},{:},{:},{:},{:},{:},{:},{:},{:},{:},{:},{:},{:},{:},{:},{:},{:},{:},{:},{:},{:},{:},{:},{:},{:},{:},{:},{:},{:},{:},{:},{:},{:},{:},{:},{:},{:},{:},{:},{:},{:},{:},{:},{:},{:},{:},{:},{:},{:},{:},{:},{:},{:},{:},{:},{:},{:},{:},{:},{:},{:},{:},{:},{:},{:},{:},{:},{:},{:},{:},{:},{:},{:},{:},{:},{:},{:},{:},{:},{:},{:},{:},{:},{:},{:},{:},{:},{:},{:},{:},{:},{:},{:},{:},{:},{:},{:},{:},{:},{:},{:},{:},{:},{:},{:},{:},{:},{:},{:},{:},{:},{:},{:},{:},{:},{:},{:},{:},{:},{:},{:},{:},{:},{:},{:},{:},{:},{:},{:},{:},{:},{:},{:},{:},{:},{:},{:},{:},{:},{:},{:},{:},{:},{:},{:},{:},{:},{:},{:},{:},{:},{:},{:},{:},{:},{:},{:},{:},{:},{:},{:},{:},{:},{:},{:},{:},{:},{:},{:},{:},{:},{:},{:},{:},{:},{:},{:},{:},{:},{:},{:},{:},{:},{:},{:},{:},{:},{:},{:},{:},{:},{:},{:},{:},{:},{:},{:},{:},{:},{:},{:},{:},{:},{:},{:},{:},{:},{:},{:},{:},{:},{:},{:},{:},{:},{:},{:},{:},{:},{:},{:},{:},{:},{:},{:},{:},{:},{:},{:},{:},{:},{:},{:},{:},{:},{:},{:},{:},{:},{:},{:},{:},{:},{:},{:},{:},{:},{:},{:},{:},{:},{:},{:},{:},{:},{:},{:},{:},{:},{:},{:},{:},{:},{:},{:},{:},{:},{:},{:},{:},{:},{:},{:},{:},{:},{:},{:},{:},{:},{:},{:},{:},{:},{:},{:},{:},{:},{:},{:},{:},{:},{:},{:},{:},{:},{:},{:},{:},{:},{:},{:},{:},{:},{:},{:},{:},{:},{:},{:},{:},{:},{:},{:},{:},{:},{:},{:},{:},{:},{:},{:},{:},{:},{:},{:},{:},{:},{:},{:},{:},{:},{:},{:},{:},{:},{:},{:},{:},{:},{:},{:},{:},{:},{:},{:},{:},{:},{:},{:},{:},{:},{:},{:},{:},{:},{:},{:},{:},{:},{:},{:},{:},{:},{:},{:},{:},{:},{:},{:},{:},{:},{:},{:},{:},{:},{:},{:},{:},{:},{:},{:},{:},{:},{:},{:},{:},{:},{:},{:},{:},{:},{:},{:},{:},{:},{:},{:},{:},{:},{:},{:},{:},{:},{:},{:},{:},{:},{:},{:},{:},{:},{:},{:},{:},{:},{:},{:},{:},{:},{:},{:},{:},{:},{:},{:},{:},{:},{:},{:},{:},{:},{:},{:},{:},{:},{:},{:},{:},{:},{:},{:},{:},{:},{:},{:},{:},{:},{:},{:},{:},{:},{:},{:},{:},{:},{:},{:},{:},{:},{:},{:},{:},{:},{:},{:},{:},{:},{:},{:},{:},{:},{:},{:},{:},{:},{:},{:},{:},{:},{:},{:},{:},{:},{:},{:},{:},{:},{:},{:},{:},{:},{:},{:},{:},{:},{:},{:},{:},{:},{:},{:},{:},{:},{:},{:},{:},{:},{:},{:},{:},{:},{:},{:},{:},{:},{:},{:},{:},{:},{:},{:},{:},{:},{:},{:},{:},{:},{:},{:},{:},{:},{:},{:},{:},{:},{:},{:},{:},{:},{:},{:},{:},{:},{:},{:},{:},{:},{:},{:},{:},{:},{:},{:},{:},{:},{:},{:},{:},{:},{:},{:},{:},{:},{:},{:},{:},{:},{:},{:},{:},{:},{:},{:},{:},{:},{:},{:},{:},{:},{:},{:},{:},{:},{:},{:},{:},{:},{:},{:},{:},{:},{:},{:},{:},{:},{:},{:},{:},{:},{:},{:},{:},{:},{:},{:},{:},{:},{:},{:},{:},{:},{:},{:},{:},{:},{:},{:},{:},{:},{:},{:},{:},{:},{:},{:},{:},{:},{:},{:},{:},{:},{:},{:},{:},{:},{:},{:},{:},{:},{:},{:},{:},{:},{:},{:},{:},{:},{:},{:},{:},{:},{:},{:},{:},{:},{:},{:},{:},{:},{:},{:},{:},{:},{:},{:},{:},{:},{:},{:},{:},{:},{:},{:},{:},{:},{:},{:},{:},{:},{:},{:},{:},{:},{:},{:},{:},{:},{:},{:},{:},{:},{:},{:},{:},{:},{:},{:},{:},{:},{:},{:},{:},{:},{:},{:},{:},{:},{:},{:},{:},{:},{:},{:},{:},{:},{:},{:},{:},{:},{:},{:},{:},{:},{:},{:},{:},{:},{:},{:},{:},{:},{:},{:},{:},{:},{:},{:},{:},{:},{:},{:},{:},{:},{:},{:},{:},{:},{:},{:},{:},{:},{:},{:},{:},{:},{:},{:},{:},{:},{:},{:},{:},{:},{:},{:},{:},{:},{:},{:},{:},{:},{:},{:},{:},{:},{:},{:},{:},{:},{:},{:},{:},{:},{:},{:},{:},{:},{:},{:},{:},{:},{:},{:},{:},{:},{:},{:},{:},{:},{:},{:},{:},{:},{:},{:},{:},{:},{:},{:},{:},{:},{:},{:},{:},{:},{:},{:},{:},{:},{:},{:},{:},{:},{:},{:},{:},{:},{:},{:},{:},{:},{:},{:},{:},{:},{:},{:},{:},{:},{:},{:},{:},{:},{:},{:},{:},{:},{:},{:},{:},{:},{:},{:},{:},{:},{:},{:},{:},{:},{:},{:},{:},{:},{:},{:},{:},{:},{:},{:},{:},{:},{:},{:},{:},{:},{:},{:},{:},{:},{:},{:},{:},{:},{:},{:},{:},{:},{:},{:},{:},{:},{:},{:},{:},{:},{:},{:},{:},{:},{:},{:},{:},{:},{:},{:},{:},{:},{:},{:},{:},{:},{:},{:},{:},{:},{:},{:},{:},{:},{:},{:},{:},{:},{:},{:},{:},{:},{:},{:},{:},{:},{:},{:},{:},{:},{:},{:},{:},{:},{:},{:},{:},{:},{:},{:},{:},{:},{:},{:},{:},{:},{:},{:},{:},{:},{:},{:},{:},{:},{:},{:},{:},{:},{:},{:},{:},{:},{:},{:},{:},{:},{:},{:},{:},{:},{:},{:},{:},{:},{:},{:},{:},{:},{:},{:},{:},{:},{:},{:},{:},{:},{:},{:},{:},{:},{:},{:},{:},{:},{:},{:},{:},{:},{:},{:},{:},{:},{:},{:},{:},{:},{:},{:},{:},{:},{:},{:},{:},{:},{:},{:},{:},{:},{:},{:},{:},{:},{:},{:},{:},{:},{:},{:},{:},{:},{:},{:},{:},{:},{:},{:},{:},{:},{:},{:},{:},{:},{:},{:},{:},{:},{:},{:},{:},{:},{:},{:},{:},{:},{:},{:},{:},{:},{:},{:},{:},{:},{:},{:},{:},{:},{:},{:},{:},{:},{:},{:},{:},{:},{:},{:},{:},{:},{:},{:},{:},{:},{:},{:},{:},{:},{:},{:},{:},{:},{:},{:},{:},{:},{:},{:},{:},{:},{:},{:},{:},{:},{:},{:},{:},{:},{:},{:},{:},{:},{:},{:},{:},{:},{:},{:},{:},{:},{:},{:},{:},{:},{:},{:},{:},{:},{:},{:},{:},{:},{:},{:},{:},{:},{:},{:},{:},{:},{:},{:},{:},{:},{:},{:},{:},{:},{:},{:},{:},{:},{:},{:},{:},{:},{:},{:},{:},{:},{:},{:},{:},{:},{:},{:},{:},{:},{:},{:},{:},{:},{:},{:},{:},{:},{:},{:},{:},{:},{:},{:},{:},{:},{:},{:},{:},{:},{:},{:},{:},{:},{:},{:},{:},{:},{:},{:},{:},{:},{:},{:},{:},{:},{:},{:},{:},{:},{:},{:},{:},{:},{:},{:},{:},{:},{:},{:},{:},{:},{:},{:},{:},{:},{:},{:},{:},{:},{:},{:},{:},{:},{:},{:},{:},{:},{:},{:},{:},{:},{:},{:},{:},{:},{:},{:},{:},{:},{:},{:},{:},{:},{:},{:},{:},{:},{:},{:},{:},{:},{:},{:},{:},{:},{:},{:},{:},{:},{:},{:},{:},{:},{:},{:},{:},{:},{:},{:},{:},{:},{:},{:},{:},{:},{:},{:},{:},{:},{:},{:},{:},{:},{:},{:},{:},{:},{:},{:},{:},{:},{:},{:},{:},{:},{:},{:},{:},{:},{:},{:},{:},{:},{:},{:},{:},{:},{:},{:},{:},{:},{:},{:},{:},{:},{:},{:},{:},{:},{:},{:},{:},{:},{:},{:},{:},{:},{:},{:},{:},{:},{:},{:},{:},{:},{:},{:},{:},{:},{:},{:},{:},{:},{:},{:},{:},{:},{:},{:},{:},{:},{:},{:},{:},{:},{:},{:},{:},{:},{:},{:},{:},{:},{:},{:},{:},{:},{:},{:},{:},{:},{:},{:},{:},{:},{:},{:},{:},{:},{:},{:},{:},{:},{:},{:},{:},{:},{:},{:},{:},{:},{:},{:},{:},{:},{:},{:},{:},{:},{:},{:},{:},{:},{:},{:},{:},{:},{:},{:},{:},{:},{:},{:},{:},{:},{:},{:},{:},{:},{:},{:},{:},{:},{:},{:},{:},{:},{:},{:},{:},{:},{:},{:},{:},{:},{:},{:},{:},{:},{:},{:},{:},{:},{:},{:},{:},{:},{:},{:},{:},{:},{:},{:},{:},{:},{:},{:},{:},{:},{:},{:},{:},{:},{:},{:},{:},{:},{:},{:},{:},{:},{:},{:},{:},{:},{:},{:},{:},{:},{:},{:},{:},{:},{:},{:},{:},{:},{:},{:},{:},{:},{:},{:},{:},{:},{:},{:},{:},{:},{:},{:},{:},{:},{:},{:},{:},{:},{:},{:},{:},{:},{:},{:},{:},{:},{:},{:},{:},{:},{:},{:},{:},{:},{:},{:},{:},{:},{:},{:},{:},{:},{:},{:},{:},{:},{:},{:},{:},{:},{:},{:},{:},{:},{:},{:},{:},{:},{:},{:},{:},{:},{:},{:},{:},{:},{:},{:},{:},{:},{:},{:},{:},{:},{:},{:},{:},{:},{:},{:},{:},{:},{:},{:},{:},{:},{:},{:},{:},{:},{:},{:},{:},{:},{:},{:},{:},{:},{:},{:},{:},{:},{:},{:},{:},{:},{:},{:},{:},{:},{:},{:},{:},{:},{:},{:},{:},{:},{:},{:},{:},{:},{:},{:},{:},{:},{:},{:},{:},{:},{:},{:},{:},{:},{:},{:},{:},{:},{:},{:},{:},{:},{:},{:},{:},{:},{:},{:},{:},{:},{:},{:},{:},{:},{:},{:},{:},{:},{:},{:},{:},{:},{:},{:},{:},{:},{:},{:},{:},{:},{:},{:},{:},{:},{:},{:},{:},{:},{:},{:},{:},{:},{:},{:},{:},{:},{:},{:},{:},{:},{:},{:},{:},{:},{:},{:},{:},{:},{:},{:},{:},{:},{:},{:},{:},{:},{:},{:},{:},{:},{:},{:},{:},{:},{:},{:},{:},{:},{:},{:},{:},{:},{:},{:},{:},{:},{:},{:},{:},{:},{:},{:},{:},{:},{:},{:},{:},{:},{:},{:},{:},{:},{:},{:},{:},{:},{:},{:},{:},{:},{:},{:},{:},{:},{:},{:},{:},{:},{:},{:},{:},{:},{:},{:},{:},{:},{:},{:},{:},{:},{:},{:},{:},{:},{:},{:},{:},{:},{:},{:},{:},{:},{:},{:},{:},{:},{:},{:},{:},{:},{:},{:},{:},{:},{:},{:},{:},{:},{:},{:},{:},{:},{:},{:},{:},{:},{:},{:},{:},{:},{:},{:},{:},{:},{:},{:},{:},{:},{:},{:},{:},{:},{:},{:},{:},{:},{:},{:},{:},{:},{:},{:},{:},{:},{:},{:},{:},{:},{:},{:},{:},{:},{:},{:},{:},{:},{:},{:},{:},{:},{:},{:},{:},{:},{:},{:},{:},{:},{:},{:},{:},{:},{:},{:},{:},{:},{:},{:},{:},{:},{:},{:},{:},{:},{:},{:},{:},{:},{:},{:},{:},{:},{:},{:},{:},{:},{:},{:},{:},{:},{:},{:},{:},{:},{:},{:},{:},{:},{:},{:},{:},{:},{:},{:},{:},{:},{:},{:},{:},{:},{:},{:},{:},{:},{:},{:},{:},{:},{:},{:},{:},{:},{:},{:},{:},{:},{:},{:},{:},{:},{:},{:},{:},{:},{:},{:},{:},{:},{:},{:},{:},{:},{:},{:},{:},{:},{:},{:},{:},{:},{:},{:},{:},{:},{:},{:},{:},{:},{:},{:},{:},{:},{:},{:},{:},{:},{:},{:},{:},{:},{:},{:},{:},{:},{:},{:},{:},{:},{:},{:},{:},{:},{:},{:},{:},{:},{:},{:},{:},{:},{:},{:},{:},{:},{:},{:},{:},{:},{:},{:},{:},{:},{:},{:},{:},{:},{:},{:},{:},{:},{:},{:},{:},{:},{:},{:},{:},{:},{:},{:},{:},{:},{:},{:},{:},{:},{:},{:},{:},{:},{:},{:},{:},{:},{:},{:},{:},{:},{:},{:},{:},{:},{:},{:},{:},{:},{:},{:},{:},{:},{:},{:},{:},{:},{:},{:},{:},{:},{:},{:},{:},{:},{:},{:},{:},{:},{:},{:},{:},{:},{:},{:},{:},{:},{:},{:},{:},{:},{:},{:},{:},{:},{:},{:},{:},{:},{:},{:},{:},{:},{:},{:},{:},{:},{:},{:},{:},{:},{:},{:},{:},{:},{:},{:},{:},{:},{:},{:},{:},{:},{:},{:},{:},{:},{:},{:},{:},{:},{:},{:},{:},{:},{:},{:},{:},{:},{:},{:},{:},{:},{:},{:},{:},{:},{:},{:},{:},{:},{:},{:},{:},{:},{:},{:},{:},{:},{:},{:},{:},{:},{:},{:},{:},{:},{:},{:},{:},{:},{:},{:},{:},{:},{:},{:},{:},{:},{:},{:},{:},{:},{:},{:},{:},{:},{:},{:},{:},{:},{:},{:},{:},{:},{:},{:},{:},{:},{:},{:},{:},{:},{:},{:},{:},{:},{:},{:},{:},{:},{:},{:},{:},{:},{:},{:},{:},{:},{:},{:},{:},{:},{:},{:},{:},{:},{:},{:},{:},{:},{:},{:},{:},{:},{:},{:},{:},{:},{:},{:},{:},{:},{:},{:},{:},{:},{:},{:},{:},{:},{:},{:},{:},{:},{:},{:},{:},{:},{:},{:},{:},{:},{:},{:},{:},{:},{:},{:},{:},{:},{:},{:},{:},{:},{:},{:},{:},{:},{:},{:},{:},{:},{:},{:},{:},{:},{:},{:},{:},{:},{:},{:},{:},{:},{:},{:},{:},{:},{:},{:},{:},{:},{:},{:},{:},{:},{:},{:},{:},{:},{:},{:},{:},{:},{:},{:},{:},{:},{:},{:},{:},{:},{:},{:},{:},{:},{:},{:},{:},{:},{:},{:},{:},{:},{:},{:},{:},{:},{:},{:},{:},{:},{:},{:},{:},{:},{:},{:},{:},{:},{:},{:},{:},{:},{:},{:},{:},{:},{:},{:},{:},{:},{:},{:},{:},{:},{:},{:},{:},{:},{:},{:},{:},{:},{:},{:},{:},{:},{:},{:},{:},{:},{:},{:},{:},{:},{:},{:},{:},{:},{:},{:},{:},{:},{:},{:},{:},{:},{:},{:},{:},{:},{:},{:},{:},{:},{:},{:},{:},{:},{:},{:},{:},{:},{:},{:},{:},{:},{:},{:},{:},{:},{:},{:},{:},{:},{:},{:},{:},{:},{:},{:},{:},{:},{:},{:},{:},{:},{:},{:},{:},{:},{:},{:},{:},{:},{:},{:},{:},{:},{:},{:},{:},{:},{:},{:},{:},{:},{:},{:},{:},{:},{:},{:},{:},{:},{:},{:},{:},{:},{:},{:},{:},{:},{:},{:},{:},{:},{:},{:},{:},{:},{:},{:},{:},{:},{:},{:},{:},{:},{:},{:},{:},{:},{:},{:},{:},{:},{:},{:},{:},{:},{:},{:},{:},{:},{:},{:},{:},{:},{:},{:},{:},{:},{:},{:},{:},{:},{:},{:},{:},{:},{:},{:},{:},{:},{:},{:},{:},{:},{:},{:},{:},{:},{:},{:},{:},{:},{:},{:},{:},{:},{:},{:},{:},{:},{:},{:},{:},{:},{:},{:},{:},{:},{:},{:},{:},{:},{:},{:},{:},{:},{:},{:},{:},{:},{:},{:},{:},{:},{:},{:},{:},{:},{:},{:},{:},{:},{:},{:},{:},{:},{:},{:},{:},{:},{:},{:},{:},{:},{:},{:},{:},{:},{:},{:},{:},{:},{:},{:},{:},{:},{:},{:},{:},{:},{:},{:},{:},{:},{:},{:},{:},{:},{:},{:},{:},{:},{:},{:},{:},{:},{:},{:},{:},{:},{:},{:},{:},{:},{:},{:},{:},{:},{:},{:},{:},{:},{:},{:},{:},{:},{:},{:},{:},{:},{:},{:},{:},{:},{:},{:},{:},{:},{:},{:},{:},{:},{:},{:},{:},{:},{:},{:},{:},{:},{:},{:},{:},{:},{:},{:},{:},{:},{:},{:},{:},{:},{:},{:},{:},{:},{:},{:},{:},{:},{:},{:},{:},{:},{:},{:},{:},{:},{:},{:},{:},{:},{:},{:},{:},{:},{:},{:},{:},{:},{:},{:},{:},{:},{:},{:},{:},{:},{:},{:},{:},{:},{:},{:},{:},{:},{:},{:},{:},{:},{:},{:},{:},{:},{:},{:},{:},{:},{:},{:},{:},{:},{:},{:},{:},{:},{:},{:},{:},{:},{:},{:},{:},{:},{:},{:},{:},{:},{:},{:},{:},{:},{:},{:},{:},{:},{:},{:},{:},{:},{:},{:},{:},{:},{:},{:},{:},{:},{:},{:},{:},{:},{:},{:},{:},{:},{:},{:},{:},{:},{:},{:},{:},{:},{:},{:},{:},{:},{:},{:},{:},{:},{:},{:},{:},{:},{:},{:},{:},{:},{:},{:},{:},{:},{:},{:},{:},{:},{:},{:},{:},{:},{:},{:},{:},{:},{:},{:},{:},{:},{:},{:},{:},{:},{:},{:},{:},{:},{:},{:},{:},{:},{:},{:},{:},{:},{:},{:},{:},{:},{:},{:},{:},{:},{:},{:},{:},{:},{:},{:},{:},{:},{:},{:},{:},{:},{:},{:},{:},{:},{:},{:},{:},{:},{:},{:},{:},{:},{:},{:},{:},{:},{:},{:},{:},{:},{:},{:},{:},{:},{:},{:},{:},{:},{:},{:},{:},{:},{:},{:},{:},{:},{:},{:},{:},{:},{:},{:},{:},{:},{:},{:},{:},{:},{:},{:},{:},{:},{:},{:},{:},{:},{:},{:},{:},{:},{:},{:},{:},{:},{:},{:},{:},{:},{:},{:},{:},{:},{:},{:},{:},{:},{:},{:},{:},{:},{:},{:},{:},{:},{:},{:},{:},{:},{:},{:},{:},{:},{:},{:},{:},{:},{:},{:},{:},{:},{:},{:},{:},{:},{:},{:},{:},{:},{:},{:},{:},{:},{:},{:},{:},{:},{:},{:},{:},{:},{:},{:},{:},{:},{:},{:},{:},{:},{:},{:},{:},{:},{:},{:},{:},{:},{:},{:},{:},{:},{:},{:},{:},{:},{:},{:},{:},{:},{:},{:},{:},{:},{:},{:},{:},{:},{:},{:},{:},{:},{:},{:},{:},{:},{:},{:},{:},{:},{:},{:},{:},{:},{:},{:},{:},{:},{:},{:},{:},{:},{:},{:},{:},{:},{:},{:},{:},{:},{:},{:},{:},{:},{:},{:},{:},{:},{:},{:},{:},{:},{:},{:},{:},{:},{:},{:},{:},{:},{:},{:},{:},{:},{:},{:},{:},{:},{:},{:},{:},{:},{:},{:},{:},{:},{:},{:},{:},{:},{:},{:},{:},{:},{:},{:},{:},{:},{:},{:},{:},{:},{:},{:},{:},{:},{:},{:},{:},{:},{:},{:},{:},{:},{:},{:},{:},{:},{:},{:},{:},{:},{:},{:},{:},{:},{:},{:},{:},{:},{:},{:},{:},{:},{:},{:},{:},{:},{:},{:},{:},{:},{:},{:},{:},{:},{:},{:},{:},{:},{:},{:},{:},{:},{:},{:},{:},{:},{:},{:},{:},{:},{:},{:},{:},{:},{:},{:},{:},{:},{:},{:},{:},{:},{:},{:},{:},{:},{:},{:},{:},{:},{:},{:},{:},{:},{:},{:},{:},{:},{:},{:},{:},{:},{:},{:},{:},{:},{:},{:},{:},{:},{:},{:},{:},{:},{:},{:},{:},{:},{:},{:},{:},{:},{:},{:},{:},{:},{:},{:},{:},{:},{:},{:},{:},{:},{:},{:},{:},{:},{:},{:},{:},{:},{:},{:},{:},{:},{:},{:},{:},{:},{:},{:},{:},{:},{:},{:},{:},{:},{:},{:},{:},{:},{:},{:},{:},{:},{:},{:},{:},{:},{:},{:},{:},{:},{:},{:},{:},{:},{:},{:},{:},{:},{:},{:},{:},{:},{:},{:},{:},{:},{:},{:},{:},{:},{:},{:},{:},{:},{:},{:},{:},{:},{:},{:},{:},{:},{:},{:},{:},{:},{:},{:},{:},{:},{:},{:},{:},{:},{:},{:},{:},{:},{:},{:},{:},{:},{:},{:},{:},{:},{:},{:},{:},{:},{:},{:},{:},{:},{:},{:},{:},{:},{:},{:},{:},{:},{:},{:},{:},{:},{:},{:},{:},{:},{:},{:},{:},{:},{:},{:},{:},{:},{:},{:},{:},{:},{:},{:},{:},{:},{:},{:},{:},{:},{:},{:},{:},{:},{:},{:},{:},{:},{:},{:},{:},{:},{:},{:},{:},{:},{:},{:},{:},{:},{:},{:},{:},{:},{:},{:},{:},{:},{:},{:},{:},{:},{:},{:},{:},{:},{:},{:},{:},{:},{:},{:},{:},{:},{:},{:},{:},{:},{:},{:},{:},{:},{:},{:},{:},{:},{:},{:},{:},{:},{:},{:},{:},{:},{:},{:},{:},{:},{:},{:},{:},{:},{:},{:},{:},{:},{:},{:},{:},{:},{:},{:},{:},{:},{:},{:},{:},{:},{:},{:},{:},{:},{:},{:},{:},{:},{:},{:},{:},{:},{:},{:},{:},{:},{:},{:},{:},{:},{:},{:},{:},{:},{:},{:},{:},{:},{:},{:},{:},{:},{:},{:},{:},{:},{:},{:},{:},{:},{:},{:},{:},{:},{:},{:},{:},{:},{:},{:},{:},{:},{:},{:},{:},{:},{:},{:},{:},{:},{:},{:},{:},{:},{:},{:},{:},{:},{:},{:},{:},{:},{:},{:},{:},{:},{:},{:},{:},{:},{:},{:},{:},{:},{:},{:},{:},{:},{:},{:},{:},{:},{:},{:},{:},{:},{:},{:},{:},{:},{:},{:},{:},{:},{:},{:},{:},{:},{:},{:},{:},{:},{:},{:},{:},{:},{:},{:},{:},{:},{:},{:},{:},{:},{:},{:},{:},{:},{:},{:},{:},{:},{:},{:},{:},{:},{:},{:},{:},{:},{:},{:},{:},{:},{:},{:},{:},{:},{:},{:},{:},{:},{:},{:},{:},{:},{:},{:},{:},{:},{:},{:},{:},{:},{:},{:},{:},{:},{:},{:},{:},{:},{:},{:},{:},{:},{:},{:},{:},{:},{:},{:},{:},{:},{:},{:},{:},{:},{:},{:},{:},{:},{:},{:},{:},{:},{:},{:},{:},{:},{:},{:},{:},{:},{:},{:},{:},{:},{:},{:},{:},{:},{:},{:},{:},{:},{:},{:},{:},{:},{:},{:},{:},{:},{:},{:},{:},{:},{:},{:},{:},{:},{:},{:},{:},{:},{:},{:},{:},{:},{:},{:},{:},{:},{:},{:},{:},{:},{:},{:},{:},{:},{:},{:},{:},{:},{:},{:},{:},{:},{:},{:},{:},{:},{:},{:},{:},{:},{:},{:},{:},{:},{:},{:},{:},{:},{:},{:},{:},{:},{:},{:},{:},{:},{:},{:},{:},{:},{:},{:},{:},{:},{:},{:},{:},{:},{:},{:},{:},{:},{:},{:},{:},{:},{:},{:},{:},{:},{:},{:},{:},{:},{:},{:},{:},{:},{:},{:},{:},{:},{:},{:},{:},{:},{:},{:},{:},{:},{:},{:},{:},{:},{:},{:},{:},{:},{:},{:},{:},{:},{:},{:},{:},{:},{:},{:},{:},{:},{:},{:},{:},{:},{:},{:},{:},{:},{:},{:},{:},{:},{:},{:},{:},{:},{:},{:},{:},{:},{:},{:},{:},{:},{:},{:},{:},{:},{:},{:},{:},{:},{:},{:},{:},{:},{:},{:},{:},{:},{:},{:},{:},{:},{:},{:},{:},{:},{:},{:},{:},{:},{:},{:},{:},{:},{:},{:},{:},{:},{:},{:},{:},{:},{:},{:},{:},{:},{:},{:},{:},{:},{:},{:},{:},{:},{:},{:},{:},{:},{:},{:},{:},{:},{:},{:},{:},{:},{:},{:},{:},{:},{:},{:},{:},{:},{:},{:},{:},{:},{:},{:},{:},{:},{:},{:},{:},{:},{:},{:},{:},{:},{:},{:},{:},{:},{:},{:},{:},{:},{:},{:},{:},{:},{:},{:},{:},{:},{:},{:},{:},{:},{:},{:},{:},{:},{:},{:},{:},{:},{:},{:},{:},{:},{:},{:},{:},{:},{:},{:},{:},{:},{:},{:},{:},{:},{:},{:},{:},{:},{:},{:},{:},{:},{:},{:},{:},{:},{:},{:},{:},{:},{:},{:},{:},{:},{:},{:},{:},{:},{:},{:},{:},{:},{:},{:},{:},{:},{:},{:},{:},{:},{:},{:},{:},{:},{:},{:},{:},{:},{:},{:},{:},{:},{:},{:},{:},{:},{:},{:},{:},{:},{:},{:},{:},{:},{:},{:},{:},{:},{:},{:},{:},{:},{:},{:},{:},{:},{:},{:},{:},{:},{:},{:},{:},{:},{:},{:},{:},{:},{:},{:},{:},{:},{:},{:},{:},{:},{:},{:},{:},{:},{:},{:},{:},{:},{:},{:},{:},{:},{:},{:},{:},{:},{:},{:},{:},{:},{:},{:},{:},{:},{:},{:},{:},{:},{:},{:},{:},{:},{:},{:},{:},{:},{:},{:},{:},{:},{:},{:},{:},{:},{:},{:},{:},{:},{:},{:},{:},{:},{:},{:},{:},{:},{:},{:},{:},{:},{:},{:},{:},{:},{:},{:},{:},{:},{:},{:},{:},{:},{:},{:},{:},{:},{:},{:},{:},{:},{:},{:},{:},{:},{:},{:},{:},{:},{:},{:},{:},{:},{:},{:},{:},{:},{:},{:},{:},{:},{:},{:},{:},{:},{:},{:},{:},{:},{:},{:},{:},{:},{:},{:},{:},{:},{:},{:},{:},{:},{:},{:},{:},{:},{:},{:},{:},{:},{:},{:},{:},{:},{:},{:},{:},{:},{:},{:},{:},{:},{:},{:},{:},{:},{:},{:},{:},{:},{:},{:},{:},{:},{:},{:},{:},{:},{:},{:},{:},{:},{:},{:},{:},{:},{:},{:},{:},{:},{:},{:},{:},{:},{:},{:},{:},{:},{:},{:},{:},{:},{:},{:},{:},{:},{:},{:},{:},{:},{:},{:},{:},{:},{:},{:},{:},{:},{:},{:},{:},{:},{:},{:},{:},{:},{:},{:},{:},{:},{:},{:},{:},{:},{:},{:},{:},{:},{:},{:},{:},{:},{:},{:},{:},{:},{:},{:},{:},{:},{:},{:},{:},{:},{:},{:},{:},{:},{:},{:},{:},{:},{:},{:},{:},{:},{:},{:},{:},{:},{:},{:},{:},{:},{:},{:},{:},{:},{:},{:},{:},{:},{:},{:},{:},{:},{:},{:},{:},{:},{:},{:},{:},{:},{:},{:},{:},{:},{:},{:},{:},{:},{:},{:},{:},{:},{:},{:},{:},{:},{:},{:},{:},{:},{:},{:},{:},{:},{:},{:},{:},{:},{:},{:},{:},{:},{:},{:},{:},{:},{:},{:},{:},{:},{:},{:},{:},{:},{:},{:},{:},{:},{:},{:},{:},{:},{:},{:},{:},{:},{:},{:},{:},{:},{:},{:},{:},{:},{:},{:},{:},{:},{:},{:},{:},{:},{:},{:},{:},{:},{:},{:},{:},{:},{:},{:},{:},{:},{:},{:},{:},{:},{:},{:},{:},{:},{:},{:},{:},{:},{:},{:},{:},{:},{:},{:},{:},{:},{:},{:},{:},{:},{:},{:},{:},{:},{:},{:},{:},{:},{:},{:},{:},{:},{:},{:},{:},{:},{:},{:},{:},{:},{:},{:},{:},{:},{:},{:},{:},{:},{:},{:},{:},{:},{:},{:},{:},{:},{:},{:},{:},{:},{:},{:},{:},{:},{:},{:},{:},{:},{:},{:},{:},{:},{:},{:},{:},{:},{:},{:},{:},{:},{:},{:},{:},{:},{:},{:},{:},{:},{:},{:},{:},{:},{:},{:},{:},{:},{:},{:},{:},{:},{:},{:},{:},{:},{:},{:},{:},{:},{:},{:},{:},{:},{:},{:},{:},{:},{:},{:},{:},{:},{:},{:},{:},{:},{:},{:},{:},{:},{:},{:},{:},{:},{:},{:},{:},{:},{:},{:},{:},{:},{:},{:},{:},{:},{:},{:},{:},{:},{:},{:},{:},{:},{:},{:},{:},{:},{:},{:},{:},{:},{:},{:},{:},{:},{:},{:},{:},{:},{:},{:},{:},{:},{:},{:},{:},{:},{:},{:},{:},{:},{:},{:},{:},{:},{:},{:},{:},{:},{:},{:},{:},{:},{:},{:},{:},{:},{:},{:},{:},{:},{:},{:},{:},{:},{:},{:},{:},{:},{:},{:},{:},{:},{:},{:},{:},{:},{:},{:},{:},{:},{:},{:},{:},{:},{:},{:},{:},{:},{:},{:},{:},{:},{:},{:},{:},{:},{:},{:},{:},{:},{:},{:},{:},{:},{:},{:},{:},{:},{:},{:},{:},{:},{:},{:},{:},{:},{:},{:},{:},{:},{:},{:},{:},{:},{:},{:},{:},{:},{:},{:},{:},{:},{:},{:},{:},{:},{:},{:},{:},{:},{:},{:},{:},{:},{:},{:},{:},{:},{:},{:},{:},{:},{:},{:},{:},{:},{:},{:},{:},{:},{:},{:},{:},{:},{:},{:},{:},{:},{:},{:},{:},{:},{:},{:},{:},{:},{:},{:},{:},{:},{:},{:},{:},{:},{:},{:},{:},{:},{:},{:},{:},{:},{:},{:},{:},{:},{:},{:},{:},{:},{:},{:},{:},{:},{:},{:},{:},{:},{:},{:},{:},{:},{:},{:},{:},{:},{:},{:},{:},{:},{:},{:},{:},{:},{:},{:},{:},{:},{:},{:},{:},{:},{:},{:},{:},{:},{:},{:},{:},{:},{:},{:},{:},{:},{:},{:},{:},{:},{:},{:},{:},{:},{:},{:},{:},{:},{:},{:},{:},{:},{:},{:},{:},{:},{:},{:},{:},{:},{:},{:},{:},{:},{:},{:},{:},{:},{:},{:},{:},{:},{:},{:},{:},{:},{:},{:},{:},{:},{:},{:},{:},{:},{:},{:},{:},{:},{:},{:},{:},{:},{:},{:},{:},{:},{:},{:},{:},{:},{:},{:},{:},{:},{:},{:},{:},{:},{:},{:},{:},{:},{:},{:},{:},{:},{:},{:},{:},{:},{:},{:},{:},{:},{:},{:},{:},{:},{:},{:},{:},{:},{:},{:},{:},{:},{:},{:},{:},{:},{:},{:},{:},{:},{:},{:},{:},{:},{:},{:},{:},{:},{:},{:},{:},{:},{:},{:},{:},{:},{:},{:},{:},{:},{:},{:},{:},{:},{:},{:},{:},{:},{:},{:},{:},{:},{:},{:},{:},{:},{:},{:},{:},{:},{:},{:},{:},{:},{:},{:},{:},{:},{:},{:},{:},{:},{:},{:},{:},{:},{:},{:},{:},{:},{:},{:},{:},{:},{:},{:},{:},{:},{:},{:},{:},{:},{:},{:},{:},{:},{:},{:},{:},{:},{:},{:},{:},{:},{:},{:},{:},{:},{:},{:},{:},{:},{:},{:},{:},{:},{:},{:},{:},{:},{:},{:},{:},{:},{:},{:},{:},{:},{:},{:},{:},{:},{:},{:},{:},{:},{:},{:},{:},{:},{:},{:},{:},{:},{:},{:},{:},{:},{:},{:},{:},{:},{:},{:},{:},{:},{:},{:},{:},{:},{:},{:},{:},{:},{:},{:},{:},{:},{:},{:},{:},{:},{:},{:},{:},{:},{:},{:},{:},{:},{:},{:},{:},{:},{:},{:},{:},{:},{:},{:},{:},{:},{:},{:},{:},{:},{:},{:},{:},{:},{:},{:},{:},{:},{:},{:},{:},{:},{:},{:},{:},{:},{:},{:},{:},{:},{:},{:},{:},{:},{:},{:},{:},{:},{:},{:},{:},{:},{:},{:},{:},{:},{:},{:},{:},{:},{:},{:},{:},{:},{:},{:},{:},{:},{:},{:},{:},{:},{:},{:},{:},{:},{:},{:},{:},{:},{:},{:},{:},{:},{:},{:},{:},{:},{:},{:},{:},{:},{:},{:},{:},{:},{:},{:},{:},{:},{:},{:},{:},{:},{:},{:},{:},{:},{:},{:},{:},{:},{:},{:},{:},{:},{:},{:},{:},{:},{:},{:},{:},{:},{:},{:},{:},{:},{:},{:},{:},{:},{:},{:},{:},{:},{:},{:},{:},{:},{:},{:},{:},{:},{:},{:},{:},{:},{:},{:},{:},{:},{:},{:},{:},{:},{:},{:},{:},{:},{:},{:},{:},{:},{:},{:},{:},{:},{:},{:},{:},{:},{:},{:},{:},{:},{:},{:},{:},{:},{:},{:},{:},{:},{:},{:},{:},{:},{:},{:},{:},{:},{:},{:},{:},{:},{:},{:},{:},{:},{:},{:},{:},{:},{:},{:},{:},{:},{:},{:},{:},{:},{:},{:},{:},{:},{:},{:},{:},{:},{:},{:},{:},{:},{:},{:},{:},{:},{:},{:},{:},{:},{:},{:},{:},{:},{:},{:},{:},{:},{:},{:},{:},{:},{:},{:},{:},{:},{:},{:},{:},{:},{:},{:},{:},{:},{:},{:},{:},{:},{:},{:},{:},{:},{:},{:},{:},{:},{:},{:},{:},{:},{:},{:},{:},{:},{:},{:},{:},{:},{:},{:},{:},{:},{:},{:},{:},{:},{:},{:},{:},{:},{:},{:},{:},{:},{:},{:},{:},{:},{:},{:},{:},{:},{:},{:},{:},{:},{:},{:},{:},{:},{:},{:},{:},{:},{:},{:},{:},{:},{:},{:},{:},{:},{:},{:},{:},{:},{:},{:},{:},{:},{:},{:},{:},{:},{:},{:},{:},{:},{:},{:},{:},{:},{:},{:},{:},{:},{:},{:},{:},{:},{:},{:},{:},{:},{:},{:},{:},{:},{:},{:},{:},{:},{:},{:},{:},{:},{:},{:},{:},{:},{:},{:},{:},{:},{:},{:},{:},{:},{:},{:},{:},{:},{:},{:},{:},{:},{:},{:},{:},{:},{:},{:},{:},{:},{:},{:},{:},{:},{:},{:},{:},{:},{:},{:},{:},{:},{:},{:},{:},{:},{:},{:},{:},{:},{:},{:},{:},{:},{:},{:},{:},{:},{:},{:},{:},{:},{:},{:},{:},{:},{:},{:},{:},{:},{:},{:},{:},{:},{:},{:},{:},{:},{:},{:},{:},{:},{:},{:},{:},{:},{:},{:},{:},{:},{:},{:},{:},{:},{:},{:},{:},{:},{:},{:},{:},{:},{:},{:},{:},{:},{:},{:},{:},{:},{:},{:},{:},{:},{:},{:},{:},{:},{:},{:},{:},{:},{:},{:},{:},{:},{:},{:},{:},{:},{:},{:},{:},{:},{:},{:},{:},{:},{:},{:},{:},{:},{:},{:},{:},{:},{:},{:},{:},{:},{:},{:},{:},{:},{:},{:},{:},{:},{:},{:},{:},{:},{:},{:},{:},{:},{:},{:},{:},{:},{:},{:},{:},{:},{:},{:},{:},{:},{:},{:},{:},{:},{:},{:},{:},{:},{:},{:},{:},{:},{:},{:},{:},{:},{:},{:},{:},{:},{:},{:},{:},{:},{:},{:},{:},{:},{:},{:},{:},{:},{:},{:},{:},{:},{:},{:},{:},{:},{:},{:},{:},{:},{:},{:},{:},{:},{:},{:},{:},{:},{:},{:},{:},{:},{:},{:},{:},{:},{:},{:},{:},{:},{:},{:},{:},{:},{:},{:},{:},{:},{:},{:},{:},{:},{:},{:},{:},{:},{:},{:},{:},{:},{:},{:},{:},{:},{:},{:},{:},{:},{:},{:},{:},{:},{:},{:},{:},{:},{:},{:},{:},{:},{:},{:},{:},{:},{:},{:},{:},{:},{:},{:},{:},{:},{:},{:},{:},{:},{:},{:},{:},{:},{:},{:},{:},{:},{:},{:},{:},{:},{:},{:},{:},{:},{:},{:},{:},{:},{:},{:},{:},{:},{:},{:},{:},{:},{:},{:},{:},{:},{:},{:},{:},{:},{:},{:},{:},{:},{:},{:},{:},{:},{:},{:},{:},{:},{:},{:},{:},{:},{:},{:},{:},{:},{:},{:},{:},{:},{:},{:},{:},{:},{:},{:},{:},{:},{:},{:},{:},{:},{:},{:},{:},{:},{:},{:},{:},{:},{:},{:},{:},{:},{:},{:},{:},{:},{:},{:},{:},{:},{:},{:},{:},{:},{:},{:},{:},{:},{:},{:},{:},{:},{:},{:},{:},{:},{:},{:},{:},{:},{:},{:},{:},{:},{:},{:},{:},{:},{:},{:},{:},{:},{:},{:},{:},{:},{:},{:},{:},{:},{:},{:},{:},{:},{:},{:},{:},{:},{:},{:},{:},{:},{:},{:},{:},{:},{:},{:},{:},{:},{:},{:},{:},{:},{:},{:},{:},{:},{:},{:},{:},{:},{:},{:},{:},{:},{:},{:},{:},{:},{:},{:},{:},{:},{:},{:},{:},{:},{:},{:},{:},{:},{:},{:},{:},{:},{:},{:},{:},{:},{:},{:},{:},{:},{:},{:},{:},{:},{:},{:},{:},{:},{:},{:},{:},{:},{:},{:},{:},{:},{:},{:},{:},{:},{:},{:},{:},{:},{:},{:},{:},{:},{:},{:},{:},{:},{:},{:},{:},{:},{:},{:},{:},{:},{:},{:},{:},{:},{:},{:},{:},{:},{:},{:},{:},{:},{:},{:},{:},{:},{:},{:},{:},{:},{:},{:},{:},{:},{:},{:},{:},{:},{:},{:},{:},{:},{:},{:},{:},{:},{:},{:},{:},{:},{:},{:},{:},{:},{:},{:},{:},{:},{:},{:},{:},{:},{:},{:},{:},{:},{:},{:},{:},{:},{:},{:},{:},{:},{:},{:},{:},{:},{:},{:},{:},{:},{:},{:},{:},{:},{:},{:},{:},{:},{:},{:},{:},{:},{:},{:},{:},{:},{:},{:},{:},{:},{:},{:},{:},{:},{:},{:},{:},{:},{:},{:},{:},{:},{:},{:},{:},{:},{:},{:},{:},{:},{:},{:},{:},{:},{:},{:},{:},{:},{:},{:},{:},{:},{:},{:},{:},{:},{:},{:},{:},{:},{:},{:},{:},{:},{:},{:},{:},{:},{:},{:},{:},{:},{:},{:},{:},{:},{:},{:},{:},{:},{:},{:},{:},{:},{:},{:},{:},{:},{:},{:},{:},{:},{:},{:},{:},{:},{:},{:},{:},{:},{:},{:},{:},{:},{:},{:},{:},{:},{:},{:},{:},{:},{:},{:},{:},{:},{:},{:},{:},{:},{:},{:},{:},{:},{:},{:},{:},{:},{:},{:},{:},{:},{:},{:},{:},{:},{:},{:},{:},{:},{:},{:},{:},{:},{:},{:},{:},{:},{:},{:},{:},{:},{:},{:},{:},{:},{:},{:},{:},{:},{:},{:},{:},{:},{:},{:},{:},{:},{:},{:},{:},{:},{:},{:},{:},{:},{:},{:},{:},{:},{:},{:},{:},{:},{:},{:},{:},{:},{:},{:},{:},{:},{:},{:},{:},{:},{:},{:},{:},{:},{:},{:},{:},{:},{:},{:},{:},{:},{:},{:},{:},{:},{:},{:},{:},{:},{:},{:},{:},{:},{:},{:},{:},{:},{:},{:},{:},{:},{:},{:},{:},{:},{:},{:},{:},{:},{:},{:},{:},{:},{:},{:},{:},{:},{:},{:},{:},{:},{:},{:},{:},{:},{:},{:},{:},{:},{:},{:},{:},{:},{:},{:},{:},{:},{:},{:},{:},{:},{:},{:},{:},{:},{:},{:},{:},{:},{:},{:},{:},{:},{:},{:},{:},{:},{:},{:},{:},{:},{:},{:},{:},{:},{:},{:},{:},{:},{:},{:},{:},{:},{:},{:},{:},{:},{:},{:},{:},{:},{:},{:},{:},{:},{:},{:},{:},{:},{:},{:},{:},{:},{:},{:},{:},{:},{:},{:},{:},{:},{:},{:},{:},{:},{:},{:},{:},{:},{:},{:},{:},{:},{:},{:},{:},{:},{:},{:},{:},{:},{:},{:},{:},{:},{:},{:},{:},{:},{:},{:},{:},{:},{:},{:},{:},{:},{:},{:},{:},{:},{:},{:},{:},{:},{:},{:},{:},{:},{:},{:},{:},{:},{:},{:},{:},{:},{:},{:},{:},{:},{:},{:},{:},{:},{:},{:},{:},{:},{:},{:},{:},{:},{:},{:},{:},{:},{:},{:},{:},{:},{:},{:},{:},{:},{:},{:},{:},{:},{:},{:},{:},{:},{:},{:},{:},{:},{:},{:},{:},{:},{:},{:},{:},{:},{:},{:},{:},{:},{:},{:},{:},{:},{:},{:},{:},{:},{:},{:},{:},{:},{:},{:},{:},{:},{:},{:},{:},{:},{:},{:},{:},{:},{:},{:},{:},{:},{:},{:},{:},{:},{:},{:},{:},{:},{:},{:},{:},{:},{:},{:},{:},{:},{:},{:},{:},{:},{:},{:},{:},{:},{:},{:},{:},{:},{:},{:},{:},{:},{:},{:},{:},{:},{:},{:},{:},{:},{:},{:},{:},{:},{:},{:},{:},{:},{:},{:},{:},{:},{:},{:},{:},{:},{:},{:},{:},{:},{:},{:},{:},{:},{:},{:},{:},{:},{:},{:},{:},{:},{:},{:},{:},{:},{:},{:},{:},{:},{:},{:},{:},{:},{:},{:},{:},{:},{:},{:},{:},{:},{:},{:},{:},{:},{:},{:},{:},{:},{:},{:},{:},{:},{:},{:},{:},{:},{:},{:},{:},{:},{:},{:},{:},{:},{:},{:},{:},{:},{:},{:},{:},{:},{:},{:},{:},{:},{:},{:},{:},{:},{:},{:},{:},{:},{:},{:},{:},{:},{:},{:},{:},{:},{:},{:},{:},{:},{:},{:},{:},{:},{:},{:},{:},{:},{:},{:},{:},{:},{:},{:},{:},{:},{:},{:},{:},{:},{:},{:},{:},{:},{:},{:},{:},{:},{:},{:},{:},{:},{:},{:},{:},{:},{:},{:},{:},{:},{:},{:},{:},{:},{:},{:},{:},{:},{:},{:},{:},{:},{:},{:},{:},{:},{:},{:},{:},{:},{:},{:},{:},{:},{:},{:},{:},{:},{:},{:},{:},{:},{:},{:},{:},{:},{:},{:},{:},{:},{:},{:},{:},{:},{:},{:},{:},{:},{:},{:},{:},{:},{:},{:},{:},{:},{:},{:},{:},{:},{:},{:},{:},{:},{:},{:},{:},{:},{:},{:},{:},{:},{:},{:},{:},{:},{:},{:},{:},{:},{:},{:},{:},{:},{:},{:},{:},{:},{:},{:},{:},{:},{:},{:},{:},{:},{:},{:},{:},{:},{:},{:},{:},{:},{:},{:},{:},{:},{:},{:},{:},{:},{:},{:},{:},{:},{:},{:},{:},{:},{:},{:},{:},{:},{:},{:},{:},{:},{:},{:},{:},{:},{:},{:},{:},{:},{:},{:},{:},{:},{:},{:},{:},{:},{:},{:},{:},{:},{:},{:},{:},{:},{:},{:},{:},{:},{:},{:},{:},{:},{:},{:},{:},{:},{:},{:},{:},{:},{:},{:},{:},{:},{:},{:},{:},{:},{:},{:},{:},{:},{:},{:},{:},{:},{:},{:},{:},{:},{:},{:},{:},{:},{:},{:},{:},{:},{:},{:},{:},{:},{:},{:},{:},{:},{:},{:},{:},{:},{:},{:},{:},{:},{:},{:},{:},{:},{:},{:},{:},{:},{:},{:},{:},{:},{:},{:},{:},{:},{:},{:},{:},{:},{:},{:},{:},{:},{:},{:},{:},{:},{:},{:},{:},{:},{:},{:},{:},{:},{:},{:},{:},{:},{:},{:},{:},{:},{:},{:},{:},{:},{:},{:},{:},{:},{:},{:},{:},{:},{:},{:},{:},{:},{:},{:},{:},{:},{:},{:},{:},{:},{:},{:},{:},{:},{:},{:},{:},{:},{:},{:},{:},{:},{:},{:},{:},{:},{:},{:},{:},{:},{:},{:},{:},{:},{:},{:},{:},{:},{:},{:},{:},{:},{:},{:},{:},{:},{:},{:},{:},{:},{:},{:},{:},{:},{:},{:},{:},{:},{:},{:},{:},{:},{:},{:},{:},{:},{:},{:},{:},{:},{:},{:},{:},{:},{:},{:},{:},{:},{:},{:},{:},{:},{:},{:},{:},{:},{:},{:},{:},{:},{:},{:},{:},{:},{:},{:},{:},{:},{:},{:},{:},{:},{:},{:},{:},{:},{:},{:},{:},{:},{:},{:},{:},{:},{:},{:},{:},{:},{:},{:},{:},{:},{:},{:},{:},{:},{:},{:},{:},{:},{:},{:},{:},{:},{:},{:},{:},{:},{:},{:},{:},{:},{:},{:},{:},{:},{:},{:},{:},{:},{:},{:},{:},{:},{:},{:},{:},{:},{:},{:},{:},{:},{:},{:},{:},{:},{:},{:},{:},{:},{:},{:},{:},{:},{:},{:},{:},{:},{:},{:},{:},{:},{:},{:},{:},{:},{:},{:},{:},{:},{:},{:},{:},{:},{:},{:},{:},{:},{:},{:},{:},{:},{:},{:},{:},{:},{:},{:},{:},{:},{:},{:},{:},{:},{:},{:},{:},{:},{:},{:},{:},{:},{:},{:},{:},{:},{:},{:},{:},{:},{:},{:},{:},{:},{:},{:},{:},{:},{:},{:},{:},{:},{:},{:},{:},{:},{:},{:},{:},{:},{:},{:},{:},{:},{:},{:},{:},{:},{:},{:},{:},{:},{:},{:},{:},{:},{:},{:},{:},{:},{:},{:},{:},{:},{:},{:},{:},{:},{:},{:},{:},{:},{:},{:},{:},{:},{:},{:},{:},{:},{:},{:},{:},{:},{:},{:},{:},{:},{:},{:},{:},{:},{:},{:},{:},{:},{:},{:},{:},{:},{:},{:},{:},{:},{:},{:},{:},{:},{:},{:},{:},{:},{:},{:},{:},{:},{:},{:},{:},{:},{:},{:},{:},{:},{:},{:},{:},{:},{:},{:},{:},{:},{:},{:},{:},{:},{:},{:},{:},{:},{:},{:},{:},{:},{:},{:},{:},{:},{:},{:},{:},{:},{:},{:},{:},{:},{:},{:},{:},{:},{:},{:},{:},{:},{:},{:},{:},{:},{:},{:},{:},{:},{:},{:},{:},{:},{:},{:},{:},{:},{:},{:},{:},{:},{:},{:},{:},{:},{:},{:},{:},{:},{:},{:},{:},{:},{:},{:},{:},{:},{:},{:},{:},{:},{:},{:},{:},{:},{:},{:},{:},{:},{:},{:},{:},{:},{:},{:},{:},{:},{:},{:},{:},{:},{:},{:},{:},{:},{:},{:},{:},{:},{:},{:},{:},{:},{:},{:},{:},{:},{:},{:},{:},{:},{:},{:},{:},{:},{:},{:},{:},{:},{:},{:},{:},{:},{:},{:},{:},{:},{:},{:},{:},{:},{:},{:},{:},{:},{:},{:},{:},{:},{:},{:},{:},{:},{:},{:},{:},{:},{:},{:},{:},{:},{:},{:},{:},{:},{:},{:},{:},{:},{:},{:},{:},{:},{:},{:},{:},{:},{:},{:},{:},{:},{:},{:},{:},{:},{:},{:},{:},{:},{:},{:},{:},{:},{:},{:},{:},{:},{:},{:},{:},{:},{:},{:},{:},{:},{:},{:},{:},{:},{:},{:},{:},{:},{:},{:},{:},{:},{:},{:},{:},{:},{:},{:},{:},{:},{:},{:},{:},{:},{:},{:},{:},{:},{:},{:},{:},{:},{:},{:},{:},{:},{:},{:},{:},{:},{:},{:},{:},{:},{:},{:},{:},{:},{:},{:},{:},{:},{:},{:},{:},{:},{:},{:},{:},{:},{:},{:},{:},{:},{:},{:},{:},{:},{:},{:},{:},{:},{:},{:},{:},{:},{:},{:},{:},{:},{:},{:},{:},{:},{:},{:},{:},{:},{:},{:},{:},{:},{:},{:},{:},{:},{:},{:},{:},{:},{:},{:},{:},{:},{:},{:},{:},{:},{:},{:},{:},{:},{:},{:},{:},{:},{:},{:},{:},{:},{:},{:},{:},{:},{:},{:},{:},{:},{:},{:},{:},{:},{:},{:},{:},{:},{:},{:},{:},{:},{:},{:},{:},{:},{:},{:},{:},{:},{:},{:},{:},{:},{:},{:},{:},{:},{:},{:},{:},{:},{:},{:},{:},{:},{:},{:},{:},{:},{:},{:},{:},{:},{:},{:},{:},{:},{:},{:},{:},{:},{:},{:},{:},{:},{:},{:},{:},{:},{:},{:},{:},{:},{:},{:},{:},{:},{:},{:},{:},{:},{:},{:},{:},{:},{:},{:},{:},{:},{:},{:},{:},{:},{:},{:},{:},{:},{:},{:},{:},{:},{:},{:},{:},{:},{:},{:},{:},{:},{:},{:},{:},{:},{:},{:},{:},{:},{:},{:},{:},{:},{:},{:},{:},{:},{:},{:},{:},{:},{:},{:},{:},{:},{:},{:},{:},{:},{:},{:},{:},{:},{:},{:},{:},{:},{:},{:},{:},{:},{:},{:},{:},{:},{:},{:},{:},{:},{:},{:},{:},{:},{:},{:},{:},{:},{:},{:},{:},{:},{:},{:},{:},{:},{:},{:},{:},{:},{:},{:},{:},{:},{:},{:},{:},{:},{:},{:},{:},{:},{:},{:},{:},{:},{:},{:},{:},{:},{:},{:},{:},{:},{:},{:},{:},{:},{:},{:},{:},{:},{:},{:},{:},{:},{:},{:},{:},{:},{:},{:},{:},{:},{:},{:},{:},{:},{:},{:},{:},{:},{:},{:},{:},{:},{:},{:},{:},{:},{:},{:},{:},{:},{:},{:},{:},{:},{:},{:},{:},{:},{:},{:},{:},{:},{:},{:},{:},{:},{:},{:},{:},{:},{:},{:},{:},{:},{:},{:},{:},{:},{:},{:},{:},{:},{:},{:},{:},{:},{:},{:},{:},{:},{:},{:},{:},{:},{:},{:},{:},{:},{:},{:},{:},{:},{:},{:},{:},{:},{:},{:},{:},{:},{:},{:},{:},{:},{:},{:},{:},{:},{:},{:},{:},{:},{:},{:},{:},{:},{:},{:},{:},{:},{:},{:},{:},{:},{:},{:},{:},{:},{:},{:},{:},{:},{:},{:},{:},{:},{:},{:},{:},{:},{:},{:},{:},{:},{:},{:},{:},{:},{:},{:},{:},{:},{:},{:},{:},{:},{:},{:},{:},{:},{:},{:},{:},{:},{:},{:},{:},{:},{:},{:},{:},{:},{:},{:},{:},{:},{:},{:},{:},{:},{:},{:},{:},{:},{:},{:},{:},{:},{:},{:},{:},{:},{:},{:},{:},{:},{:},{:},{:},{:},{:},{:},{:},{:},{:},{:},{:},{:},{:},{:},{:},{:},{:},{:},{:},{:},{:},{:},{:},{:},{:},{:},{:},{:},{:},{:},{:},{:},{:},{:},{:},{:},{:},{:},{:},{:},{:},{:},{:},{:},{:},{:},{:},{:},{:},{:},{:},{:},{:},{:},{:},{:},{:},{:},{:},{:},{:},{:},{:},{:},{:},{:},{:},{:},{:},{:},{:},{:},{:},{:},{:},{:},{:},{:},{:},{:},{:},{:},{:},{:},{:},{:},{:},{:},{:},{:},{:},{:},{:},{:},{:},{:},{:},{:},{:},{:},{:},{:},{:},{:},{:},{:},{:},{:},{:},{:},{:},{:},{:},{:},{:},{:},{:},{:},{:},{:},{:},{:},{:},{:},{:},{:},{:},{:},{:},{:},{:},{:},{:},{:},{:},{:},{:},{:},{:},{:},{:},{:},{:},{:},{:},{:},{:},{:},{:},{:},{:},{:},{:},{:},{:},{:},{:},{:},{:},{:},{:},{:},{:},{:},{:},{:},{:},{:},{:},{:},{:},{:},{:},{:},{:},{:},{:},{:},{:},{:},{:},{:},{:},{:},{:},{:},{:},{:},{:},{:},{:},{:},{:},{:},{:},{:},{:},{:},{:},{:},{:},{:},{:},{:},{:},{:},{:},{:},{:},{:},{:},{:},{:},{:},{:},{:},{:},{:},{:},{:},{:},{:},{:},{:},{:},{:},{:},{:},{:},{:},{:},{:},{:},{:},{:},{:},{:},{:},{:},{:},{:},{:},{:},{:},{:},{:},{:},{:},{:},{:},{:},{:},{:},{:},{:},{:},{:},{:},{:},{:},{:},{:},{:},{:},{:},{:},{:},{:},{:},{:},{:},{:},{:},{:},{:},{:},{:},{:},{:},{:},{:},{:},{:},{:},{:},{:},{:},{:},{:},{:},{:},{:},{:},{:},{:},{:},{:},{:},{:},{:},{:},{:},{:},{:},{:},{:},{:},{:},{:},{:},{:},{:},{:},{:},{:},{:},{:},{:},{:},{:},{:},{:},{:},{:},{:},{:},{:},{:},{:},{:},{:},{:},{:},{:},{:},{:},{:},{:},{:},{:},{:},{:},{:},{:},{:},{:},{:},{:},{:},{:},{:},{:},{:},{:},{:},{:},{:},{:},{:},{:},{:},{:},{:},{:},{:},{:},{:},{:},{:},{:},{:},{:},{:},{:},{:},{:},{:},{:},{:},{:},{:},{:},{:},{:},{:},{:},{:},{:},{:},{:},{:},{:},{:},{:},{:},{:},{:},{:},{:},{:},{:},{:},{:},{:},{:},{:},{:},{:},{:},{:},{:},{:},{:},{:},{:},{:},{:},{:},{:},{:},{:},{:},{:},{:},{:},{:},{:},{:},{:},{:},{:},{:},{:},{:},{:},{:},{:},{:},{:},{:},{:},{:},{:},{:},{:},{:},{:},{:},{:},{:},{:},{:},{:},{:},{:},{:},{:},{:},{:},{:},{:},{:},{:},{:},{:},{:},{:},{:},{:},{:},{:},{:},{:},{:},{:},{:},{:},{:},{:},{:},{:},{:},{:},{:},{:},{:},{:},{:},{:},{:},{:},{:},{:},{:},{:},{:},{:},{:},{:},{:},{:},{:},{:},{:},{:},{:},{:},{:},{:},{:},{:},{:},{:},{:},{:},{:},{:},{:},{:},{:},{:},{:},{:},{:},{:},{:},{:},{:},{:},{:},{:},{:},{:},{:},{:},{:},{:},{:},{:},{:},{:},{:},{:},{:},{:},{:},{:},{:},{:},{:},{:},{:},{:},{:},{:},{:},{:},{:},{:},{:},{:},{:},{:},{:},{:},{:},{:},{:},{:},{:},{:},{:},{:},{:},{:},{:},{:},{:},{:},{:},{:},{:},{:},{:},{:},{:},{:},{:},{:},{:},{:},{:},{:},{:},{:},{:},{:},{:},{:},{:},{:},{:},{:},{:},{:},{:},{:},{:},{:},{:},{:},{:},{:},{:},{:},{:},{:},{:},{:},{:},{:},{:},{:},{:},{:},{:},{:},{:},{:},{:},{:},{:},{:},{:},{:},{:},{:},{:},{:},{:},{:},{:},{:},{:},{:},{:},{:},{:},{:},{:},{:},{:},{:},{:},{:},{:},{:},{:},{:},{:},{:},{:},{:},{:},{:},{:},{:},{:},{:},{:},{:},{:},{:},{:},{:},{:},{:},{:},{:},{:},{:},{:},{:},{:},{:},{:},{:},{:},{:},{:},{:},{:},{:},{:},{:},{:},{:},{:},{:},{:},{:},{:},{:},{:},{:},{:},{:},{:},{:},{:},{:},{:},{:},{:},{:},{:},{:},{:},{:},{:},{:},{:},{:},{:},{:},{:},{:},{:},{:},{:},{:},{:},{:},{:},{:},{:},{:},{:},{:},{:},{:},{:},{:},{:},{:},{:},{:},{:},{:},{:},{:},{:},{:},{:},{:},{:},{:},{:},{:},{:},{:},{:},{:},{:},{:},{:},{:},{:},{:},{:},{:},{:},{:},{:},{:},{:},{:},{:},{:},{:},{:},{:},{:},{:},{:},{:},{:},{:},{:},{:},{:},{:},{:},{:},{:},{:},{:},{:},{:},{:},{:},{:},{:},{:},{:},{:},{:},{:},{:},{:},{:},{:},{:},{:},{:},{:},{:},{:},{:},{:},{:},{:},{:},{:},{:},{:},{:},{:},{:},{:},{:},{:},{:},{:},{:},{:},{:},{:},{:},{:},{:},{:},{:},{:},{:},{:},{:},{:},{:},{:},{:},{:},{:},{:},{:},{:},{:},{:},{:},{:},{:},{:},{:},{:},{:},{:},{:},{:},{:},{:},{:},{:},{:},{:},{:},{:},{:},{:},{:},{:},{:},{:},{:},{:},{:},{:},{:},{:},{:},{:},{:},{:},{:},{:},{:},{:},{:},{:},{:},{:},{:},{:},{:},{:},{:},{:},{:},{:},{:},{:},{:},{:},{:},{:},{:},{:},{:},{:},{:},{:},{:},{:},{:},{:},{:},{:},{:},{:},{:},{:},{:},{:},{:},{:},{:},{:},{:},{:},{:},{:},{:},{:},{:},{:},{:},{:},{:},{:},{:},{:},{:},{:},{:},{:},{:},{:},{:},{:},{:},{:},{:},{:},{:},{:},{:},{:},{:},{:},{:},{:},{:},{:},{:},{:},{:},{:},{:},{:},{:},{:},{:},{:},{:},{:},{:},{:},{:},{:},{:},{:},{:},{:},{:},{:},{:},{:},{:},{:},{:},{:},{:},{:},{:},{:},{:},{:},{:},{:},{:},{:},{:},{:},{:},{:},{:},{:},{:},{:},{:},{:},{:},{:},{:},{:},{:},{:},{:},{:},{:},{:},{:},{:},{:},{:},{:},{:},{:},{:},{:},{:},{:},{:},{:},{:},{:},{:},{:},{:},{:},{:},{:},{:},{:},{:},{:},{:},{:},{:},{:},{:},{:},{:},{:},{:},{:},{:},{:},{:},{:},{:},{:},{:},{:},{:},{:},{:},{:},{:},{:},{:},{:},{:},{:},{:},{:},{:},{:},{:},{:},{:},{:},{:},{:},{:},{:},{:},{:},{:},{:},{:},{:},{:},{:},{:},{:},{:},{:},{:},{:},{:},{:},{:},{:},{:},{:},{:},{:},{:},{:},{:},{:},{:},{:},{:},{:},{:},{:},{:},{:},{:},{:},{:},{:},{:},{:},{:},{:},{:},{:},{:},{:},{:},{:},{:},{:},{:},{:},{:},{:},{:},{:},{:},{:},{:},{:},{:},{:},{:},{:},{:},{:},{:},{:},{:},{:},{:},{:},{:},{:},{:},{:},{:},{:},{:},{:},{:},{:},{:},{:},{:},{:},{:},{:},{:},{:},{:},{:},{:},{:},{:},{:},{:},{:},{:},{:},{:},{:},{:},{:},{:},{:},{:},{:},{:},{:},{:},{:},{:},{:},{:},{:},{:},{:},{:},{:},{:},{:},{:},{:},{:},{:},{:},{:},{:},{:},{:},{:},{:},{:},{:},{:},{:},{:},{:},{:},{:},{:},{:},{:},{:},{:},{:},{:},{:},{:},{:},{:},{:},{:},{:},{:},{:},{:},{:},{:},{:},{:},{:},{:},{:},{:},{:},{:},{:},{:},{:},{:},{:},{:},{:},{:},{:},{:},{:},{:},{:},{:},{:},{:},{:},{:},{:},{:},{:},{:},{:},{:},{:},{:},{:},{:},{:},{:},{:},{:},{:},{:},{:},{:},{:},{:},{:},{:},{:},{:},{:},{:},{:},{:},{:},{:},{:},{:},{:},{:},{:},{:},{:},{:},{:},{:},{:},{:},{:},{:},{:},{:},{:},{:},{:},{:},{:},{:},{:},{:},{:},{:},{:},{:},{:},{:},{:},{:},{:},{:},{:},{:},{:},{:},{:},{:},{:},{:},{:},{:},{:},{:},{:},{:},{:},{:},{:},{:},{:},{:},{:},{:},{:},{:},{:},{:},{:},{:},{:},{:},{:},{:},{:},{:},{:},{:},{:},{:},{:},{:},{:},{:},{:},{:},{:},{:},{:},{:},{:},{:},{:},{:},{:},{:},{:},{:},{:},{:},{:},{:},{:},{:},{:},{:},{:},{:},{:},{:},{:},{:},{:},{:},{:},{:},{:},{:},{:},{:},{:},{:},{:},{:},{:},{:},{:},{:},{:},{:},{:},{:},{:},{:},{:},{:},{:},{:},{:},{:},{:},{:},{:},{:},{:},{:},{:},{:},{:},{:},{:},{:},{:},{:},{:},{:},{:},{:},{:},{:},{:},{:},{:},{:},{:},{:},{:},{:},{:},{:},{:},{:},{:},{:},{:},{:},{:},{:},{:},{:},{:},{:},{:},{:},{:},{:},{:},{:},{:},{:},{:},{:},{:},{:},{:},{:},{:},{:},{:},{:},{:},{:},{:},{:},{:},{:},{:},{:},{:},{:},{:},{:},{:},{:},{:},{:},{:},{:},{:},{:},{:},{:},{:},{:},{:},{:},{:},{:},{:},{:},{:},{:},{:},{:},{:},{:},{:},{:},{:},{:},{:},{:},{:},{:},{:},{:},{:},{:},{:},{:},{:},{:},{:},{:},{:},{:},{:},{:},{:},{:},{:},{:},{:},{:},{:},{:},{:},{:},{:},{:},{:},{:},{:},{:},{:},{:},{:},{:},{:},{:},{:},{:},{:},{:},{:},{:},{:},{:},{:},{:},{:},{:},{:},{:},{:},{:},{:},{:},{:},{:},{:},{:},{:},{:},{:},{:},{:},{:},{:},{:},{:},{:},{:},{:},{:},{:},{:},{:},{:},{:},{:},{:},{:},{:},{:},{:},{:},{:},{:},{:},{:},{:},{:},{:},{:},{:},{:},{:},{:},{:},{:},{:},{:},{:},{:},{:},{:},{:},{:},{:},{:},{:},{:},{:},{:},{:},{:},{:},{:},{:},{:},{:},{:},{:},{:},{:},{:},{:},{:},{:},{:},{:},{:},{:},{:},{:},{:},{:},{:},{:},{:},{:},{:},{:},{:},{:},{:},{:},{:},{:},{:},{:},{:},{:},{:},{:},{:},{:},{:},{:},{:},{:},{:},{:},{:},{:},{:},{:},{:},{:},{:},{:},{:},{:},{:},{:},{:},{:},{:},{:},{:},{:},{:},{:},{:},{:},{:},{:},{:},{:},{:},{:},{:},{:},{:},{:},{:},{:},{:},{:},{:},{:},{:},{:},{:},{:},{:},{:},{:},{:},{:},{:},{:},{:},{:},{:},{:},{:},{:},{:},{:},{:},{:},{:},{:},{:},{:},{:},{:},{:},{:},{:},{:},{:},{:},{:},{:},{:},{:},{:},{:},{:},{:},{:},{:},{:},{:},{:},{:},{:},{:},{:},{:},{:},{:},{:},{:},{:},{:},{:},{:},{:},{:},{:},{:},{:},{:},{:},{:},{:},{:},{:},{:},{:},{:},{:},{:},{:},{:},{:},{:},{:},{:},{:},{:},{:},{:},{:},{:},{:},{:},{:},{:},{:},{:},{:},{:},{:},{:},{:},{:},{:},{:},{:},{:},{:},{:},{:},{:},{:},{:},{:},{:},{:},{:},{:},{:},{:},{:},{:},{:},{:},{:},{:},{:},{:},{:},{:},{:},{:},{:},{:},{:},{:},{:},{:},{:},{:},{:},{:},{:},{:},{:},{:},{:},{:},{:},{:},{:},{:},{:},{:},{:},{:},{:},{:},{:},{:},{:},{:},{:},{:},{:},{:},{:},{:},{:},{:},{:},{:},{:},{:},{:},{:},{:},{:},{:},{:},{:},{:},{:},{:},{:},{:},{:},{:},{:},{:},{:},{:},{:},{:},{:},{:},{:},{:},{:},{:},{:},{:},{:},{:},{:},{:},{:},{:},{:},{:},{:},{:},{:},{:},{:},{:},{:},{:},{:},{:},{:},{:},{:},{:},{:},{:},{:},{:},{:},{:},{:},{:},{:},{:},{:},{:},{:},{:},{:},{:},{:},{:},{:},{:},{:},{:},{:},{:},{:},{:},{:},{:},{:},{:},{:},{:},{:},{:},{:},{:},{:},{:},{:},{:},{:},{:},{:},{:},{:},{:},{:},{:},{:},{:},{:},{:},{:},{:},{:},{:},{:},{:},{:},{:},{:},{:},{:},{:},{:},{:},{:},{:},{:},{:},{:},{:},{:},{:},{:},{:},{:},{:},{:},{:},{:},{:},{:},{:},{:},{:},{:},{:},{:},{:},{:},{:},{:},{:},{:},{:},{:},{:},{:},{:},{:},{:},{:},{:},{:},{:},{:},{:},{:},{:},{:},{:},{:},{:},{:},{:},{:},{:},{:},{:},{:},{:},{:},{:},{:},{:},{:},{:},{:},{:},{:},{:},{:},{:},{:},{:},{:},{:},{:},{:},{:},{:},{:},{:},{:},{:},{:},{:},{:},{:},{:},{:},{:},{:},{:},{:},{:},{:},{:},{:},{:},{:},{:},{:},{:},{:},{:},{:},{:},{:},{:},{:},{:},{:},{:},{:},{:},{:},{:},{:},{:},{:},{:},{:},{:},{:},{:},{:},{:},{:},{:},{:},{:},{:},{:},{:},{:},{:},{:},{:},{:},{:},{:},{:},{:},{:},{:},{:},{:},{:},{:},{:},{:},{:},{:},{:},{:},{:},{:},{:},{:},{:},{:},{:},{:},{:},{:},{:},{:},{:},{:},{:},{:},{:},{:},{:},{:},{:},{:},{:},{:},{:},{:},{:},{:},{:},{:},{:},{:},{:},{:},{:},{:},{:},{:},{:},{:},{:},{:},{:},{:},{:},{:},{:},{:},{:},{:},{:},{:},{:},{:},{:},{:},{:},{:},{:},{:},{:},{:},{:},{:},{:},{:},{:},{:},{:},{:},{:},{:},{:},{:},{:},{:},{:},{:},{:},{:},{:},{:},{:},{:},{:},{:},{:},{:},{:},{:},{:},{:},{:},{:},{:},{:},{:},{:},{:},{:},{:},{:},{:},{:},{:},{:},{:},{:},{:},{:},{:},{:},{:},{:},{:},{:},{:},{:},{:},{:},{:},{:},{:},{:},{:},{:},{:},{:},{:},{:},{:},{:},{:},{:},{:},{:},{:},{:},{:},{:},{:},{:},{:},{:},{:},{:},{:},{:},{:},{:},{:},{:},{:},{:},{:},{:},{:},{:},{:},{:},{:},{:},{:},{:},{:},{:},{:},{:},{:},{:},{:},{:},{:},{:},{:},{:},{:},{:},{:},{:},{:},{:},{:},{:},{:},{:},{:},{:},{:},{:},{:},{:},{:},{:},{:},{:},{:},{:},{:},{:},{:},{:},{:},{:},{:},{:},{:},{:},{:},{:},{:},{:},{:},{:},{:},{:},{:},{:},{:},{:},{:},{:},{:},{:},{:},{:},{:},{:},{:},{:},{:},{:},{:},{:},{:},{:},{:},{:},{:},{:},{:},{:},{:},{:},{:},{:},{:},{:},{:},{:},{:},{:},{:},{:},{:},{:},{:},{:},{:},{:},{:},{:},{:},{:},{:},{:},{:},{:},{:},{:},{:},{:},{:},{:},{:},{:},{:},{:},{:},{:},{:},{:},{:},{:},{:},{:},{:},{:},{:},{:},{:},{:},{:},{:},{:},{:},{:},{:},{:},{:},{:},{:},{:},{:},{:},{:},{:},{:},{:},{:},{:},{:},{:},{:},{:},{:},{:},{:},{:},{:},{:},{:},{:},{:},{:},{:},{:},{:},{:},{:},{:},{:},{:},{:},{:},{:},{:},{:},{:},{:},{:},{:},{:},{:},{:},{:},{:},{:},{:},{:},{:},{:},{:},{:},{:},{:},{:},{:},{:},{:},{:},{:},{:},{:},{:},{:},{:},{:},{:},{:},{:},{:},{:},{:},{:},{:},{:},{:},{:},{:},{:},{:},{:},{:},{:},{:},{:},{:},{:},{:},{:},{:},{:},{:},{:},{:},{:},{:},{:},{:},{:},{:},{:},{:},{:},{:},{:},{:},{:},{:},{:},{:},{:},{:},{:},{:},{:},{:},{:},{:},{:},{:},{:},{:},{:},{:},{:},{:},{:},{:},{:},{:},{:},{:},{:},{:},{:},{:},{:},{:},{:},{:},{:},{:},{:},{:},{:},{:},{:},{:},{:},{:},{:},{:},{:},{:},{:},{:},{:},{:},{:},{:},{:},{:},{:},{:},{:},{:},{:},{:},{:},{:},{:},{:},{:},{:},{:},{:},{:},{:},{:},{:},{:},{:},{:},{:},{:},{:},{:},{:},{:},{:},{:},{:},{:},{:},{:},{:},{:},{:},{:},{:},{:},{:},{:},{:},{:},{:},{:},{:},{:},{:},{:},{:},{:},{:},{:},{:},{:},{:},{:},{:},{:},{:},{:},{:},{:},{:},{:},{:},{:},{:},{:},{:},{:},{:},{:},{:},{:},{:},{:},{:},{:},{:},{:},{:},{:},{:},{:},{:},{:},{:},{:},{:},{:},{:},{:},{:},{:},{:},{:},{:},{:},{:},{:},{:},{:},{:},{:},{:},{:},{:},{:},{:},{:},{:},{:},{:},{:},{:},{:},{:},{:},{:},{:},{:},{:},{:},{:},{:},{:},{:},{:},{:},{:},{:},{:},{:},{:},{:},{:},{:},{:},{:},{:},{:},{:},{:},{:},{:},{:},{:},{:},{:},{:},{:},{:},{:},{:},{:},{:},{:},{:},{:},{:},{:},{:},{:},{:},{:},{:},{:},{:},{:},{:},{:},{:},{:},{:},{:},{:},{:},{:},{:},{:},{:},{:},{:},{:},{:},{:},{:},{:},{:},{:},{:},{:},{:},{:},{:},{:},{:},{:},{:},{:},{:},{:},{:},{:},{:},{:},{:},{:},{:},{:},{:},{:},{:},{:},{:},{:},{:},{:},{:},{:},{:},{:},{:},{:},{:},{:},{:},{:},{:},{:},{:},{:},{:},{:},{:},{:},{:},{:},{:},{:},{:},{:},{:},{:},{:},{:},{:},{:},{:},{:},{:},{:},{:},{:},{:},{:},{:},{:},{:},{:},{:},{:},{:},{:},{:},{:},{:},{:},{:},{:},{:},{:},{:},{:},{:},{:},{:},{:},{:},{:},{:},{:},{:},{:},{:},{:},{:},{:},{:},{:},{:},{:},{:},{:},{:},{:},{:},{:},{:},{:},{:},{:},{:},{:},{:},{:},{:},{:},{:},{:},{:},{:},{:},{:},{:},{:},{:},{:},{:},{:},{:},{:},{:},{:},{:},{:},{:},{:},{:},{:},{:},{:},{:},{:},{:},{:},{:},{:},{:},{:},{:},{:},{:},{:},{:},{:},{:},{:},{:},{:},{:},{:},{:},{:},{:},{:},{:},{:},{:},{:},{:},{:},{:},{:},{:},{:},{:},{:},{:},{:},{:},{:},{:},{:},{:},{:},{:},{:},{:},{:},{:},{:},{:},{:},{:},{:},{:},{:},{:},{:},{:},{:},{:},{:},{:},{:},{:},{:},{:},{:},{:},{:},{:},{:},{:},{:},{:},{:},{:},{:},{:},{:},{:},{:},{:},{:},{:},{:},{:},{:},{:},{:},{:},{:},{:},{:},{:},{:},{:},{:},{:},{:},{:},{:},{:},{:},{:},{:},{:},{:},{:},{:},{:},{:},{:},{:},{:},{:},{:},{:},{:},{:},{:},{:},{:},{:},{:},{:},{:},{:},{:},{:},{:},{:},{:},{:},{:},{:},{:},{:},{:},{:},{:},{:},{:},{:},{:},{:},{:},{:},{:},{:},{:},{:},{:},{:},{:},{:},{:},{:},{:},{:},{:},{:},{:},{:},{:},{:},{:},{:},{:},{:},{:},{:},{:},{:},{:},{:},{:},{:},{:},{:},{:},{:},{:},{:},{:},{:},{:},{:},{:},{:},{:},{:},{:},{:},{:},{:},{:},{:},{:},{:},{:},{:},{:},{:},{:},{:},{:},{:},{:},{:},{:},{:},{:},{:},{:},{:},{:},{:},{:},{:},{:},{:},{:},{:},{:},{:},{:},{:},{:},{:},{:},{:},{:},{:},{:},{:},{:},{:},{:},{:},{:},{:},{:},{:},{:},{:},{:},{:},{:},{:},{:},{:},{:},{:},{:},{:},{:},{:},{:},{:},{:},{:},{:},{:},{:},{:},{:},{:},{:},{:},{:},{:},{:},{:},{:},{:},{:},{:},{:},{:},{:},{:},{:},{:},{:},{:},{:},{:},{:},{:},{:},{:},{:},{:},{:},{:},{:},{:},{:},{:},{:},{:},{:},{:},{:},{:},{:},{:},{:},{:},{:},{:},{:},{:},{:},{:},{:},{:},{:},{:},{:},{:},{:},{:},{:},{:},{:},{:},{:},{:},{:},{:},{:},{:},{:},{:},{:},{:},{:},{:},{:},{:},{:},{:},{:},{:},{:},{:},{:},{:},{:},{:},{:},{:},{:},{:},{:},{:},{:},{:},{:},{:},{:},{:},{:},{:},{:},{:},{:},{:},{:},{:},{:},{:},{:},{:},{:},{:},{:},{:},{:},{:},{:},{:},{:},{:},{:},{:},{:},{:},{:},{:},{:},{:},{:},{:},{:},{:},{:},{:},{:},{:},{:},{:},{:},{:},{:},{:},{:},{:},{:},{:},{:},{:},{:},{:},{:},{:},{:},{:},{:},{:},{:},{:},{:},{:},{:},{:},{:},{:},{:},{:},{:},{:},{:},{:},{:},{:},{:},{:},{:},{:},{:},{:},{:},{:},{:},{:},{:},{:},{:},{:},{:},{:},{:},{:},{:},{:},{:},{:},{:},{:},{:},{:},{:},{:},{:},{:},{:},{:},{:},{:},{:},{:},{:},{:},{:},{:},{:},{:},{:},{:},{:},{:},{:},{:},{:},{:},{:},{:},{:},{:},{:},{:},{:},{:},{:},{:},{:},{:},{:},{:},{:},{:},{:},{:},{:},{:},{:},{:},{:},{:},{:},{:},{:},{:},{:},{:},{:},{:},{:},{:},{:},{:},{:},{:},{:},{:},{:},{:},{:},{:},{:},{:},{:},{:},{:},{:},{:},{:},{:},{:},{:},{:},{:},{:},{:},{:},{:},{:},{:},{:},{:},{:},{:},{:},{:},{:},{:},{:},{:},{:},{:},{:},{:},{:},{:},{:},{:},{:},{:},{:},{:},{:},{:},{:},{:},{:},{:},{:},{:},{:},{:},{:},{:},{:},{:},{:},{:},{:},{:},{:},{:},{:},{:},{:},{:},{:},{:},{:},{:},{:},{:},{:},{:},{:},{:},{:},{:},{:},{:},{:},{:},{:},{:},{:},{:},{:},{:},{:},{:},{:},{:},{:},{:},{:},{:},{:},{:},{:},{:},{:},{:},{:},{:},{:},{:},{:},{:},{:},{:},{:},{:},{:},{:},{:},{:},{:},{:},{:},{:},{:},{:},{:},{:},{:},{:},{:},{:},{:},{:},{:},{:},{:},{:},{:},{:},{:},{:},{:},{:},{:},{:},{:},{:},{:},{:},{:},{:},{:},{:},{:},{:},{:},{:},{:},{:},{:},{:},{:},{:},{:},{:},{:},{:},{:},{:},{:},{:},{:},{:},{:},{:},{:},{:},{:},{:},{:},{:},{:},{:},{:},{:},{:},{:},{:},{:},{:},{:},{:},{:},{:},{:},{:},{:},{:},{:},{:},{:},{:},{:},{:},{:},{:},{:},{:},{:},{:},{:},{:},{:},{:},{:},{:},{:},{:},{:},{:},{:},{:},{:},{:},{:},{:},{:},{:},{:},{:},{:},{:},{:},{:},{:},{:},{:},{:},{:},{:},{:},{:},{:},{:},{:},{:},{:},{:},{:},{:},{:},{:},{:},{:},{:},{:},{:},{:},{:},{:},{:},{:},{:},{:},{:},{:},{:},{:},{:},{:},{:},{:},{:},{:},{:},{:},{:},{:},{:},{:},{:},{:},{:},{:},{:},{:},{:},{:},{:},{:},{:},{:},{:},{:},{:},{:},{:},{:},{:},{:},{:},{:},{:},{:},{:},{:},{:},{:},{:},{:},{:},{:},{:},{:},{:},{:},{:},{:},{:},{:},{:},{:},{:},{:},{:},{:},{:},{:},{:},{:},{:},{:},{:},{:},{:},{:},{:},{:},{:},{:},{:},{:},{:},{:},{:},{:},{:},{:},{:},{:},{:},{:},{:},{:},{:},{:},{:},{:},{:},{:},{:},{:},{:},{:},{:},{:},{:},{:},{:},{:},{:},{:},{:},{:},{:},{:},{:},{:},{:},{:},{:},{:},{:},{:},{:},{:},{:},{:},{:},{:},{:},{:},{:},{:},{:},{:},{:},{:},{:},{:},{:},{:},{:},{:},{:},{:},{:},{:},{:},{:},{:},{:},{:},{:},{:},{:},{:},{:},{:},{:},{:},{:},{:},{:},{:},{:},{:},{:},{:},{:},{:},{:},{:},{:},{:},{:},{:},{:},{:},{:},{:},{:},{:},{:},{:},{:},{:},{:},{:},{:},{:},{:},{:},{:},{:},{:},{:},{:},{:},{:},{:},{:},{:},{:},{:},{:},{:},{:},{:},{:},{:},{:},{:},{:},{:},{:},{:},{:},{:},{:},{:},{:},{:},{:},{:},{:},{:},{:},{:},{:},{:},{:},{:},{:},{:},{:},{:},{:},{:},{:},{:},{:},{:},{:},{:},{:},{:},{:},{:},{:},{:},{:},{:},{:},{:},{:},{:},{:},{:},{:},{:},{:},{:},{:},{:},{:},{:},{:},{:},{:},{:},{:},{:},{:},{:},{:},{:},{:},{:},{:},{:},{:},{:},{:},{:},{:},{:},{:},{:},{:},{:},{:},{:},{:},{:},{:},{:},{:},{:},{:},{:},{:},{:},{:},{:},{:},{:},{:},{:},{:},{:},{:},{:},{:},{:},{:},{:},{:},{:},{:},{:},{:},{:},{:},{:},{:},{:},{:},{:},{:},{:},{:},{:},{:},{:},{:},{:},{:},{:},{:},{:},{:},{:},{:},{:},{:},{:},{:},{:},{:},{:},{:},{:},{:},{:},{:},{:},{:},{:},{:},{:},{:},{:},{:},{:},{:},{:},{:},{:},{:},{:},{:},{:},{:},{:},{:},{:},{:},{:},{:},{:},{:},{:},{:},{:},{:},{:},{:},{:},{:},{:},{:},{:},{:},{:},{:},{:},{:},{:},{:},{:},{:},{:},{:},{:},{:},{:},{:},{:},{:},{:},{:},{:},{:},{:},{:},{:},{:},{:},{:},{:},{:},{:},{:},{:},{:},{:},{:},{:},{:},{:},{:},{:},{:},{:},{:},{:},{:},{:},{:},{:},{:},{:},{:},{:},{:},{:},{:},{:},{:},{:},{:},{:},{:},{:},{:},{:},{:},{:},{:},{:},{:},{:},{:},{:},{:},{:},{:},{:},{:},{:},{:},{:},{:},{:},{:},{:},{:},{:},{:},{:},{:},{:},{:},{:},{:},{:},{:},{:},{:},{:},{:},{:},{:},{:},{:},{:},{:},{:},{:},{:},{:},{:},{:},{:},{:},{:},{:},{:},{:},{:},{:},{:},{:},{:},{:},{:},{:},{:},{:},{:},{:},{:},{:},{:},{:},{:},{:},{:},{:},{:},{:},{:},{:},{:},{:},{:},{:},{:},{:},{:},{:},{:},{:},{:},{:},{:},{:},{:},{:},{:},{:},{:},{:},{:},{:},{:},{:},{:},{:},{:},{:},{:},{:},{:},{:},{:},{:},{:},{:},{:},{:},{:},{:},{:},{:},{:},{:},{:},{:},{:},{:},{:},{:},{:},{:},{:},{:},{:},{:},{:},{:},{:},{:},{:},{:},{:},{:},{:},{:},{:},{:},{:},{:},{:},{:},{:},{:},{:},{:},{:},{:},{:},{:},{:},{:},{:},{:},{:},{:},{:},{:},{:},{:},{:},{:},{:},{:},{:},{:},{:},{:},{:},{:},{:},{:},{:},{:},{:},{:},{:},{:},{:},{:},{:},{:},{:},{:},{:},{:},{:},{:},{:},{:},{:},{:},{:},{:},{:},{:},{:},{:},{:},{:},{:},{:},{:},{:},{:},{:},{:},{:},{:},{:},{:},{:},{:},{:},{:},{:},{:},{:},{:},{:},{:},{:},{:},{:},{:},{:},{:},{:},{:},{:},{:},{:},{:},{:},{:},{:},{:},{:},{:},{:},{:},{:},{:},{:},{:},{:},{:},{:},{:},{:},{:},{:},{:},{:},{:},{:},{:},{:},{:},{:},{:},{:},{:},{:},{:},{:},{:},{:},{:},{:},{:},{:},{:},{:},{:},{:},{:},{:},{:},{:},{:},{:},{:},{:},{:},{:},{:},{:},{:},{:},{:},{:},{:},{:},{:},{:},{:},{:},{:},{:},{:},{:},{:},{:},{:},{:},{:},{:},{:},{:},{:},{:},{:},{:},{:},{:},{:},{:},{:},{:},{:},{:},{:},{:},{:},{:},{:},{:},{:},{:},{:},{:},{:},{:},{:},{:},{:},{:},{:},{:},{:},{:},{:},{:},{:},{:},{:},{:},{:},{:},{:},{:},{:},{:},{:},{:},{:},{:},{:},{:},{:},{:},{:},{:},{:},{:},{:},{:},{:},{:},{:},{:},{:},{:},{:},{:},{:},{:},{:},{:},{:},{:},{:},{:},{:},{:},{:},{:},{:},{:},{:},{:},{:},{:},{:},{:},{:},{:},{:},{:},{:},{:},{:},{:},{:},{:},{:},{:},{:},{:},{:},{:},{:},{:},{:},{:},{:},{:},{:},{:},{:},{:},{:},{:},{:},{:},{:},{:},{:},{:},{:},{:},{:},{:},{:},{:},{:},{:},{:},{:},{:},{:},{:},{:},{:},{:},{:},{:},{:},{:},{:},{:},{:},{:},{:},{:},{:},{:},{:},{:},{:},{:},{:},{:},{:},{:},{:},{:},{:},{:},{:},{:},{:},{:},{:},{:},{:},{:},{:},{:},{:},{:},{:},{:},{:},{:},{:},{:},{:},{:},{:},{:},{:},{:},{:},{:},{:},{:},{:},{:},{:},{:},{:},{:},{:},{:},{:},{:},{:},{:},{:},{:},{:},{:},{:},{:},{:},{:},{:},{:},{:},{:},{:},{:},{:},{:},{:},{:},{:},{:},{:},{:},{:},{:},{:},{:},{:},{:},{:},{:},{:},{:},{:},{:},{:},{:},{:},{:},{:},{:},{:},{:},{:},{:},{:},{:},{:},{:},{:},{:},{:},{:},{:},{:},{:},{:},{:},{:},{:},{:},{:},{:},{:},{:},{:},{:},{:},{:},{:},{:},{:},{:},{:},{:},{:},{:},{:},{:},{:},{:},{:},{:},{:},{:},{:},{:},{:},{:},{:},{:},{:},{:},{:},{:},{:},{:},{:},{:},{:},{:},{:},{:},{:},{:},{:},{:},{:},{:},{:},{:},{:},{:},{:},{:},{:},{:},{:},{:},{:},{:},{:},{:},{:},{:},{:},{:},{:},{:},{:},{:},{:},{:},{:},{:},{:},{:},{:},{:},{:},{:},{:},{:},{:},{:},{:},{:},{:},{:},{:},{:},{:},{:},{:},{:},{:},{:},{:},{:},{:},{:},{:},{:},{:},{:},{:},{:},{:},{:},{:},{:},{:},{:},{:},{:},{:},{:},{:},{:},{:},{:},{:},{:},{:},{:},{:},{:},{:},{:},{:},{:},{:},{:},{:},{:},{:},{:},{:},{:},{:},{:},{:},{:},{:},{:},{:},{:},{:},{:},{:},{:},{:},{:},{:},{:},{:},{:},{:},{:},{:},{:},{:},{:},{:},{:},{:},{:},{:},{:},{:},{:},{:},{:},{:},{:},{:},{:},{:},{:},{:},{:},{:},{:},{:},{:},{:},{:},{:},{:},{:},{:},{:},{:},{:},{:},{:},{:},{:},{:},{:},{:},{:},{:},{:},{:},{:},{:},{:},{:},{:},{:},{:},{:},{:},{:},{:},{:},{:},{:},{:},{:},{:},{:},{:},{:},{:},{:},{:},{:},{:},{:},{:},{:},{:},{:},{:},{:},{:},{:},{:},{:},{:},{:},{:},{:},{:},{:},{:},{:},{:},{:},{:},{:},{:},{:},{:},{:},{:},{:},{:},{:},{:},{:},{:},{:},{:},{:},{:},{:},{:},{:},{:},{:},{:},{:},{:},{:},{:},{:},{:},{:},{:},{:},{:},{:},{:},{:},{:},{:},{:},{:},{:},{:},{:},{:},{:},{:},{:},{:},{:},{:},{:},{:},{:},{:},{:},{:},{:},{:},{:},{:},{:},{:},{:},{:},{:},{:},{:},{:},{:},{:},{:},{:},{:},{:},{:},{:},{:},{:},{:},{:},{:},{:},{:},{:},{:},{:},{:},{:},{:},{:},{:},{:},{:},{:},{:},{:},{:},{:},{:},{:},{:},{:},{:},{:},{:},{:},{:},{:},{:},{:},{:},{:},{:},{:},{:},{:},{:},{:},{:},{:},{:},{:},{:},{:},{:},{:},{:},{:},{:},{:},{:},{:},{:},{:},{:},{:},{:},{:},{:},{:},{:},{:},{:},{:},{:},{:},{:},{:},{:},{:},{:},{:},{:},{:},{:},{:},{:},{:},{:},{:},{:},{:},{:},{:},{:},{:},{:},{:},{:},{:},{:},{:},{:},{:},{:},{:},{:},{:},{:},{:},{:},{:},{:},{:},{:},{:},{:},{:},{:},{:},{:},{:},{:},{:},{:},{:},{:},{:},{:},{:},{:},{:},{:},{:},{:},{:},{:},{:},{:},{:},{:},{:},{:},{:},{:},{:},{:},{:},{:},{:},{:},{:},{:},{:},{:},{:},{:},{:},{:},{:},{:},{:},{:},{:},{:},{:},{:},{:},{:},{:},{:},{:},{:},{:},{:},{:},{:},{:},{:},{:},{:},{:},{:},{:},{:},{:},{:},{:},{:},{:},{:},{:},{:},{:},{:},{:},{:},{:},{:},{:},{:},{:},{:},{:},{:},{:},{:},{:},{:},{:},{:},{:},{:},{:},{:},{:},{:},{:},{:},{:},{:},{:},{:},{:},{:},{:},{:},{:},{:},{:},{:},{:},{:},{:},{:},{:},{:},{:},{:},{:},{:},{:},{:},{:},{:},{:},{:},{:},{:},{:},{:},{:},{:},{:},{:},{:},{:},{:},{:},{:},{:},{:},{:},{:},{:},{:},{:},{:},{:},{:},{:},{:},{:},{:},{:},{:},{:},{:},{:},{:},{:},{:},{:},{:},{:},{:},{:},{:},{:},{:},{:},{:},{:},{:},{:},{:},{:},{:},{:},{:},{:},{:},{:},{:},{:},{:},{:},{:},{:},{:},{:},{:},{:},{:},{:},{:},{:},{:},{:},{:},{:},{:},{:},{:},{:},{:},{:},{:},{:},{:},{:},{:},{:},{:},{:},{:},{:},{:},{:},{:},{:},{:},{:},{:},{:},{:},{:},{:},{:},{:},{:},{:},{:},{:},{:},{:},{:},{:},{:},{:},{:},{:},{:},{:},{:},{:},{:},{:},{:},{:},{:},{:},{:},{:},{:},{:},{:},{:},{:},{:},{:},{:},{:},{:},{:},{:},{:},{:},{:},{:},{:},{:},{:},{:},{:},{:},{:},{:},{:},{:},{:},{:},{:},{:},{:},{:},{:},{:},{:},{:},{:},{:},{:},{:},{:},{:},{:},{:},{:},{:},{:},{:},{:},{:},{:},{:},{:},{:},{:},{:},{:},{:},{:},{:},{:},{:},{:},{:},{:},{:},{:},{:},{:},{:},{:},{:},{:},{:},{:},{:},{:},{:},{:},{:},{:},{:},{:},{:},{:},{:},{:},{:},{:},{:},{:},{:},{:},{:},{:},{:},{:},{:},{:},{:},{:},{:},{:},{:},{:},{:},{:},{:},{:},{:},{:},{:},{:},{:},{:},{:},{:},{:},{:},{:},{:},{:},{:},{:},{:},{:},{:},{:},{:},{:},{:},{:},{:},{:},{:},{:},{:},{:},{:},{:},{:},{:},{:},{:},{:},{:},{:},{:},{:},{:},{:},{:},{:},{:},{:},{:},{:},{:},{:},{:},{:},{:},{:},{:},{:},{:},{:},{:},{:},{:},{:},{:},{:},{:},{:},{:},{:},{:},{:},{:},{:},{:},{:},{:},{:},{:},{:},{:},{:},{:},{:},{:},{:},{:},{:},{:},{:},{:},{:},{:},{:},{:},{:},{:},{:},{:},{:},{:},{:},{:},{:},{:},{:},{:},{:},{:},{:},{:},{:},{:},{:},{:},{:},{:},{:},{:},{:},{:},{:},{:},{:},{:},{:},{:},{:},{:},{:},{:},{:},{:},{:},{:},{:},{:},{:},{:},{:},{:},{:},{:},{:},{:},{:},{:},{:},{:},{:},{:},{:},{:},{:},{:},{:},{:},{:},{:},{:},{:},{:},{:},{:},{:},{:},{:},{:},{:},{:},{:},{:},{:},{:},{:},{:},{:},{:},{:},{:},{:},{:},{:},{:},{:},{:},{:},{:},{:},{:},{:},{:},{:},{:},{:},{:},{:},{:},{:},{:},{:},{:},{:},{:},{:},{:},{:},{:},{:},{:},{:},{:},{:},{:},{:},{:},{:},{:},{:},{:},{:},{:},{:},{:},{:},{:},{:},{:},{:},{:},{:},{:},{:},{:},{:},{:},{:},{:},{:},{:},{:},{:},{:},{:},{:},{:},{:},{:},{:},{:},{:},{:},{:},{:},{:},{:},{:},{:},{:},{:},{:},{:},{:},{:},{:},{:},{:},{:},{:},{:},{:},{:},{:},{:},{:},{:},{:},{:},{:},{:},{:},{:},{:},{:},{:},{:},{:},{:},{:},{:},{:},{:},{:},{:},{:},{:},{:},{:},{:},{:},{:},{:},{:},{:},{:},{:},{:},{:},{:},{:},{:},{:},{:},{:},{:},{:},{:},{:},{:},{:},{:},{:},{:},{:},{:},{:},{:},{:},{:},{:},{:},{:},{:},{:},{:},{:},{:},{:},{:},{:},{:},{:},{:},{:},{:},{:},{:},{:},{:},{:},{:},{:},{:},{:},{:},{:},{:},{:},{:},{:},{:},{:},{:},{:},{:},{:},{:},{:},{:},{:},{:},{:},{:},{:},{:},{:},{:},{:},{:},{:},{:},{:},{:},{:},{:},{:},{:},{:},{:},{:},{:},{:},{:},{:},{:},{:},{:},{:},{:},{:},{:},{:},{:},{:},{:},{:},{:},{:},{:},{:},{:},{:},{:},{:},{:},{:},{:},{:},{:},{:},{:},{:},{:},{:},{:},{:},{:},{:},{:},{:},{:},{:},{:},{:},{:},{:},{:},{:},{:},{:},{:},{:},{:},{:},{:},{:},{:},{:},{:},{:},{:},{:},{:},{:},{:},{:},{:},{:},{:},{:},{:},{:},{:},{:},{:},{:},{:},{:},{:},{:},{:},{:},{:},{:},{:},{:},{:},{:},{:},{:},{:},{:},{:},{:},{:},{:},{:},{:},{:},{:},{:},{:},{:},{:},{:},{:},{:},{:},{:},{:},{:},{:},{:},{:},{:},{:},{:},{:},{:},{:},{:},{:},{:},{:},{:},{:},{:},{:},{:},{:},{:},{:},{:},{:},{:},{:},{:},{:},{:},{:},{:},{:},{:},{:},{:},{:},{:},{:},{:},{:},{:},{:},{:},{:},{:},{:},{:},{:},{:},{:},{:},{:},{:},{:},{:},{:},{:},{:},{:},{:},{:},{:},{:},{:},{:},{:},{:},{:},{:},{:},{:},{:},{:},{:},{:},{:},{:},{:},{:},{:},{:},{:},{:},{:},{:},{:},{:},{:},{:},{:},{:},{:},{:},{:},{:},{:},{:},{:},{:},{:},{:},{:},{:},{:},{:},{:},{:},{:},{:},{:},{:},{:},{:},{:},{:},{:},{:},{:},{:},{:},{:},{:},{:},{:},{:},{:},{:},{:},{:},{:},{:},{:},{:},{:},{:},{:},{:},{:},{:},{:},{:},{:},{:},{:},{:},{:},{:},{:},{:},{:},{:},{:},{:},{:},{:},{:},{:},{:},{:},{:},{:},{:},{:},{:},{:},{:},{:},{:},{:},{:},{:},{:},{:},{:},{:},{:},{:},{:},{:},{:},{:},{:},{:},{:},{:},{:},{:},{:},{:},{:},{:},{:},{:},{:},{:},{:},{:},{:},{:},{:},{:},{:},{:},{:},{:},{:},{:},{:},{:},{:},{:},{:},{:},{:},{:},{:},{:},{:},{:},{:},{:},{:},{:},{:},{:},{:},{:},{:},{:},{:},{:},{:},{:},{:},{:},{:},{:},{:},{:},{:},{:},{:},{:},{:},{:},{:},{:},{:},{:},{:},{:},{:},{:},{:},{:},{:},{:},{:},{:},{:},{:},{:},{:},{:},{:},{:},{:},{:},{:},{:},{:},{:},{:},{:},{:},{:},{:},{:},{:},{:},{:},{:},{:},{:},{:},{:},{:},{:},{:},{:},{:},{:},{:},{:},{:},{:},{:},{:},{:},{:},{:},{:},{:},{:},{:},{:},{:},{:},{:},{:},{:},{:},{:},{:},{:},{:},{:},{:},{:},{:},{:},{:},{:},{:},{:},{:},{:},{:},{:},{:},{:},{:},{:},{:},{:},{:},{:},{:},{:},{:},{:},{:},{:},{:},{:},{:},{:},{:},{:},{:},{:},{:},{:},{:},{:},{:},{:},{:},{:},{:},{:},{:},{:},{:},{:},{:},{:},{:},{:},{:},{:},{:},{:},{:},{:},{:},{:},{:},{:},{:},{:},{:},{:},{:},{:},{:},{:},{:},{:},{:},{:},{:},{:},{:},{:},{:},{:},{:},{:},{:},{:},{:},{:},{:},{:},{:},{:},{:},{:},{:},{:},{:},{:},{:},{:},{:},{:},{:},{:},{:},{:},{:},{:},{:},{:},{:},{:},{:},{:},{:},{:},{:},{:},{:},{:},{:},{:},{:},{:},{:},{:},{:},{:},{:},{:},{:},{:},{:},{:},{:},{:},{:},{:},{:},{:},{:},{:},{:},{:},{:},{:},{:},{:},{:},{:},{:},{:},{:},{:},{:},{:},{:},{:},{:},{:},{:},{:},{:},{:},{:},{:},{:},{:},{:},{:},{:},{:},{:},{:},{:},{:},{:},{:},{:},{:},{:},{:},{:},{:},{:},{:},{:},{:},{:},{:},{:},{:},{:},{:},{:},{:},{:},{:},{:},{:},{:},{:},{:},{:},{:},{:},{:},{:},{:},{:},{:},{:},{:},{:},{:},{:},{:},{:},{:},{:},{:},{:},{:},{:},{:},{:},{:},{:},{:},{:},{:},{:},{:},{:},{:},{:},{:},{:},{:},{:},{:},{:},{:},{:},{:},{:},{:},{:},{:},{:},{:},{:},{:},{:},{:},{:},{:},{:},{:},{:},{:},{:},{:},{:},{:},{:},{:},{:},{:},{:},{:},{:},{:},{:},{:},{:},{:},{:},{:},{:},{:},{:},{:},{:},{:},{:},{:},{:},{:},{:},{:},{:},{:},{:},{:},{:},{:},{:},{:},{:},{:},{:},{:},{:},{:},{:},{:},{:},{:},{:},{:},{:},{:},{:},{:},{:},{:},{:},{:},{:},{:},{:},{:},{:},{:},{:},{:},{:},{:},{:},{:},{:},{:},{:},{:},{:},{:},{:},{:},{:},{:},{:},{:},{:},{:},{:},{:},{:},{:},{:},{:},{:},{:},{:},{:},{:},{:},{:},{:},{:},{:},{:},{:},{:},{:},{:},{:},{:},{:},{:},{:},{:},{:},{:},{:},{:},{:},{:},{:},{:},{:},{:},{:},{:},{:},{:},{:},{:},{:},{:},{:},{:},{:},{:},{:},{:},{:},{:},{:},{:},{:},{:},{:},{:},{:},{:},{:},{:},{:},{:},{:},{:},{:},{:},{:},{:},{:},{:},{:},{:},{:},{:},{:},{:},{:},{:},{:},{:},{:},{:},{:},{:},{:},{:},{:},{:},{:},{:},{:},{:},{:},{:},{:},{:},{:},{:},{:},{:},{:},{:},{:},{:},{:},{:},{:},{:},{:},{:},{:},{:},{:},{:},{:},{:},{:},{:},{:},{:},{:},{:},{:},{:},{:},{:},{:},{:},{:},{:},{:},{:},{:},{:},{:},{:},{:},{:},{:},{:},{:},{:},{:},{:},{:},{:},{:},{:},{:},{:},{:},{:},{:},{:},{:},{:},{:},{:},{:},{:},{:},{:},{:},{:},{:},{:},{:},{:},{:},{:},{:},{:},{:},{:},{:},{:},{:},{:},{:},{:},{:},{:},{:},{:},{:},{:},{:},{:},{:},{:},{:},{:},{:},{:},{:},{:},{:},{:},{:},{:},{:},{:},{:},{:},{:},{:},{:},{:},{:},{:},{:},{:},{:},{:},{:},{:},{:},{:},{:},{:},{:},{:},{:},{:},{:},{:},{:},{:},{:},{:},{:},{:},{:},{:},{:},{:},{:},{:},{:},{:},{:},{:},{:},{:},{:},{:},{:},{:},{:},{:},{:},{:},{:},{:},{:},{:},{:},{:},{:},{:},{:},{:},{:},{:},{:},{:},{:},{:},{:},{:},{:},{:},{:},{:},{:},{:},{:},{:},{:},{:},{:},{:},{:},{:},{:},{:},{:},{:},{:},{:},{:},{:},{:},{:},{:},{:},{:},{:},{:},{:},{:},{:},{:},{:},{:},{:},{:},{:},{:},{:},{:},{:},{:},{:},{:},{:},{:},{:},{:},{:},{:},{:},{:},{:},{:},{:},{:},{:},{:},{:},{:},{:},{:},{:},{:},{:},{:},{:},{:},{:},{:},{:},{:},{:},{:},{:},{:},{:},{:},{:},{:},{:},{:},{:},{:},{:},{:},{:},{:},{:},{:},{:},{:},{:},{:},{:},{:},{:},{:},{:},{:},{:},{:},{:},{:},{:},{:},{:},{:},{:},{:},{:},{:},{:},{:},{:},{:},{:},{:},{:},{:},{:},{:},{:},{:},{:},{:},{:},{:},{:},{:},{:},{:},{:},{:},{:},{:},{:},{:},{:},{:},{:},{:},{:},{:},{:},{:},{:},{:},{:},{:},{:},{:},{:},{:},{:},{:},{:},{:},{:},{:},{:},{:},{:},{:},{:},{:},{:},{:},{:},{:},{:},{:},{:},{:},{:},{:},{:},{:},{:},{:},{:},{:},{:},{:},{:},{:},{:},{:},{:},{:},{:},{:},{:},{:},{:},{:},{:},{:},{:},{:},{:},{:},{:},{:},{:},{:},{:},{:},{:},{:},{:},{:},{:},{:},{:},{:},{:},{:},{:},{:},{:},{:},{:},{:},{:},{:},{:},{:},{:},{:},{:},{:},{:},{:},{:},{:},{:},{:},{:},{:},{:},{:},{:},{:},{:},{:},{:},{:},{:},{:},{:},{:},{:},{:},{:},{:},{:},{:},{:},{:},{:},{:},{:},{:},{:},{:},{:},{:},{:},{:},{:},{:},{:},{:},{:},{:},{:},{:},{:},{:},{:},{:},{:},{:},{:},{:},{:},{:},{:},{:},{:},{:},{:},{:},{:},{:},{:},{:},{:},{:},{:},{:},{:},{:},{:},{:},{:},{:},{:},{:},{:},{:},{:},{:},{:},{:},{:},{:},{:},{:},{:},{:},{:},{:},{:},{:},{:},{:},{:},{:},{:},{:},{:},{:},{:},{:},{:},{:},{:},{:},{:},{:},{:},{:},{:},{:},{:},{:},{:},{:},{:},{:},{:},{:},{:},{:},{:},{:},{:},{:},{:},{:},{:},{:},{:},{:},{:},{:},{:},{:},{:},{:},{:},{:},{:},{:},{:},{:},{:},{:},{:},{:},{:},{:},{:},{:},{:},{:},{:},{:},{:},{:},{:},{:},{:},{:},{:},{:},{:},{:},{:},{:},{:},{:},{:},{:},{:},{:},{:},{:},{:},{:},{:},{:},{:},{:},{:},{:},{:},{:},{:},{:},{:},{:},{:},{:},{:},{:},{:},{:},{:},{:},{:},{:},{:},{:},{:},{:},{:},{:},{:},{:},{:},{:},{:},{:},{:},{:},{:},{:},{:},{:},{:},{:},{:},{:},{:},{:},{:},{:},{:},{:},{:},{:},{:},{:},{:},{:},{:},{:},{:},{:},{:},{:},{:},{:},{:},{:},{:},{:},{:},{:},{:},{:},{:},{:},{:},{:},{:},{:},{:},{:},{:},{:},{:},{:},{:},{:},{:},{:},{:},{:},{:},{:},{:},{:},{:},{:},{:},{:},{:},{:},{:},{:},{:},{:},{:},{:},{:},{:},{:},{:},{:},{:},{:},{:},{:},{:},{:},{:},{:},{:},{:},{:},{:},{:},{:},{:},{:},{:},{:},{:},{:},{:},{:},{:},{:},{:},{:},{:},{:},{:},{:},{:},{:},{:},{:},{:},{:},{:},{:},{:},{:},{:},{:},{:},{:},{:},{:},{:},{:},{:},{:},{:},{:},{:},{:},{:},{:},{:},{:},{:},{:},{:},{:},{:},{:},{:},{:},{:},{:},{:},{:},{:},{:},{:},{:},{:},{:},{:},{:},{:},{:},{:},{:},{:},{:},{:},{:},{:},{:},{:},{:},{:},{:},{:},{:},{:},{:},{:},{:},{:},{:},{:},{:},{:},{:},{:},{:},{:},{:},{:},{:},{:},{:},{:},{:},{:},{:},{:},{:},{:},{:},{:},{:},{:},{:},{:},{:},{:},{:},{:},{:},{:},{:},{:},{:},{:},{:},{:},{:},{:},{:},{:},{:},{:},{:},{:},{:},{:},{:},{:},{:},{:},{:},{:},{:},{:},{:},{:},{:},{:},{:},{:},{:},{:},{:},{:},{:},{:},{:},{:},{:},{:},{:},{:},{:},{:},{:},{:},{:},{:},{:},{:},{:},{:},{:},{:},{:},{:},{:},{:},{:},{:},{:},{:},{:},{:},{:},{:},{:},{:},{:},{:},{:},{:},{:},{:},{:},{:},{:},{:},{:},{:},{:},{:},{:},{:},{:},{:},{:},{:},{:},{:},{:},{:},{:},{:},{:},{:},{:},{:},{:},{:},{:},{:},{:},{:},{:},{:},{:},{:},{:},{:},{:},{:},{:},{:},{:},{:},{:},{:},{:},{:},{:},{:},{:},{:},{:},{:},{:},{:},{:},{:},{:},{:},{:},{:},{:},{:},{:},{:},{:},{:},{:},{:},{:},{:},{:},{:},{:},{:},{:},{:},{:},{:},{:},{:},{:},{:},{:},{:},{:},{:},{:},{:},{:},{:},{:},{:},{:},{:},{:},{:},{:},{:},{:},{:},{:},{:},{:},{:},{:},{:},{:},{:},{:},{:},{:},{:},{:},{:},{:},{:},{:},{:},{:},{:},{:},{:},{:},{:},{:},{:},{:},{:},{:},{:},{:},{:},{:},{:},{:},{:},{:},{:},{:},{:},{:},{:},{:},{:},{:},{:},{:},{:},{:},{:},{:},{:},{:},{:},{:},{:},{:},{:},{:},{:},{:},{:},{:},{:},{:},{:},{:},{:},{:},{:},{:},{:},{:},{:},{:},{:},{:},{:},{:},{:},{:},{:},{:},{:},{:},{:},{:},{:},{:},{:},{:},{:},{:},{:},{:},{:},{:},{:},{:},{:},{:},{:},{:},{:},{:},{:},{:},{:},{:},{:},{:},{:},{:},{:},{:},{:},{:},{:},{:},{:},{:},{:},{:},{:},{:},{:},{:},{:},{:},{:},{:},{:},{:},{:},{:},{:},{:},{:},{:},{:},{:},{:},{:},{:},{:},{:},{:},{:},{:},{:},{:},{:},{:},{:},{:},{:},{:},{:},{:},{:},{:},{:},{:},{:},{:},{:},{:},{:},{:},{:},{:},{:},{:},{:},{:},{:},{:},{:},{:},{:},{:},{:},{:},{:},{:},{:},{:},{:},{:},{:},{:},{:},{:},{:},{:},{:},{:},{:},{:},{:},{:},{:},{:},{:},{:},{:},{:},{:},{:},{:},{:},{:},{:},{:},{:},{:},{:},{:},{:},{:},{:},{:},{:},{:},{:},{:},{:},{:},{:},{:},{:},{:},{:},{:},{:},{:},{:},{:},{:},{:},{:},{:},{:},{:},{:},{:},{:},{:},{:},{:},{:},{:},{:},{:},{:},{:},{:},{:},{:},{:},{:},{:},{:},{:},{:},{:},{:},{:},{:},{:},{:},{:},{:},{:},{:},{:},{:},{:},{:},{:},{:},{:},{:},{:},{:},{:},{:},{:},{:},{:},{:},{:},{:},{:},{:},{:},{:},{:},{:},{:},{:},{:},{:},{:},{:},{:},{:},{:},{:},{:},{:},{:},{:},{:},{:},{:},{:},{:},{:},{:},{:},{:},{:},{:},{:},{:},{:},{:},{:},{:},{:},{:},{:},{:},{:},{:},{:},{:},{:},{:},{:},{:},{:},{:},{:},{:},{:},{:},{:},{:},{:},{:},{:},{:},{:},{:},{:},{:},{:},{:},{:},{:},{:},{:},{:},{:},{:},{:},{:},{:},{:},{:},{:},{:},{:},{:},{:},{:},{:},{:},{:},{:},{:},{:},{:},{:},{:},{:},{:},{:},{:},{:},{:},{:},{:},{:},{:},{:},{:},{:},{:},{:},{:},{:},{:},{:},{:},{:},{:},{:},{:},{:},{:},{:},{:},{:},{:},{:},{:},{:},{:},{:},{:},{:},{:},{:},{:},{:},{:},{:},{:},{:},{:},{:},{:},{:},{:},{:},{:},{:},{:},{:},{:},{:},{:},{:},{:},{:},{:},{:},{:},{:},{:},{:},{:},{:},{:},{:},{:},{:},{:},{:},{:},{:},{:},{:},{:},{:},{:},{:},{:},{:},{:},{:},{:},{:},{:},{:},{:},{:},{:},{:},{:},{:},{:},{:},{:},{:},{:},{:},{:},{:},{:},{:},{:},{:},{:},{:},{:},{:},{:},{:},{:},{:},{:},{:},{:},{:},{:},{:},{:},{:},{:},{:},{:},{:},{:},{:},{:},{:},{:},{:},{:},{:},{:},{:},{:},{:},{:},{:},{:},{:},{:},{:},{:},{:},{:},{:},{:},{:},{:},{:},{:},{:},{:},{:},{:},{:},{:},{:},{:},{:},{:},{:},{:},{:},{:},{:},{:},{:},{:},{:},{:},{:},{:},{:},{:},{:},{:},{:},{:},{:},{:},{:},{:},{:},{:},{:},{:},{:},{:},{:},{:},{:},{:},{:},{:},{:},{:},{:},{:},{:},{:},{:},{:},{:},{:},{:},{:},{:},{:},{:},{:},{:},{:},{:},{:},{:},{:},{:},{:},{:},{:},{:},{:},{:},{:},{:},{:},{:},{:},{:},{:},{:},{:},{:},{:},{:},{:},{:},{:},{:},{:},{:},{:},{:},{:},{:},{:},{:},{:},{:},{:},{:},{:},{:},{:},{:},{:},{:},{:},{:},{:},{:},{:},{:},{:},{:},{:},{:},{:},{:},{:},{:},{:},{:},{:},{:},{:},{:},{:},{:},{:},{:},{:},{:},{:},{:},{:},{:},{:},{:},{:},{:},{:},{:},{:},{:},{:},{:},{:},{:},{:},{:},{:},{:},{:},{:},{:},{:},{:},{:},{:},{:},{:},{:},{:},{:},{:},{:},{:},{:},{:},{:},{:},{:},{:},{:},{:},{:},{:},{:},{:},{:},{:},{:},{:},{:},{:},{:},{:},{:},{:},{:},{:},{:},{:},{:},{:},{:},{:},{:},{:},{:},{:},{:},{:},{:},{:},{:},{:},{:},{:},{:},{:},{:},{:},{:},{:},{:},{:},{:},{:},{:},{:},{:},{:},{:},{:},{:},{:},{:},{:},{:},{:},{:},{:},{:},{:},{:},{:},{:},{:},{:},{:},{:},{:},{:},{:},{:},{:},{:},{:},{:},{:},{:},{:},{:},{:},{:},{:},{:},{:},{:},{:},{:},{:},{:},{:},{:},{:},{:},{:},{:},{:},{:},{:},{:},{:},{:},{:},{:},{:},{:},{:},{:},{:},{:},{:},{:},{:},{:},{:},{:},{:},{:},{:},{:},{:},{:},{:},{:},{:},{:},{:},{:},{:},{:},{:},{:},{:},{:},{:},{:},{:},{:},{:},{:},{:},{:},{:},{:},{:},{:},{:},{:},{:},{:},{:},{:},{:},{:},{:},{:},{:},{:},{:},{:},{:},{:},{:},{:},{:},{:},{:},{:},{:},{:},{:},{:},{:},{:},{:},{:},{:},{:},{:},{:},{:},{:},{:},{:},{:},{:},{:},{:},{:},{:},{:},{:},{:},{:},{:},{:},{:},{:},{:},{:},{:},{:},{:},{:},{:},{:},{:},{:},{:},{:},{:},{:},{:},{:},{:},{:},{:},{:},{:},{:},{:},{:},{:},{:},{:},{:},{:},{:},{:},{:},{:},{:},{:},{:},{:},{:},{:},{:},{:},{:},{:},{:},{:},{:},{:},{:},{:},{:},{:},{:},{:},{:},{:},{:},{:},{:},{:},{:},{:},{:},{:},{:},{:},{:},{:},{:},{:},{:},{:},{:},{:},{:},{:},{:},{:},{:},{:},{:},{:},{:},{:},{:},{:},{:},{:},{:},{:},{:},{:},{:},{:},{:},{:},{:},{:},{:},{:},{:},{:},{:},{:},{:},{:},{:},{:},{:},{:},{:},{:},{:},{:},{:},{:},{:},{:},{:},{:},{:},{:},{:},{:},{:},{:},{:},{:},{:},{:},{:},{:},{:},{:},{:},{:},{:},{:},{:},{:},{:},{:},{:},{:},{:},{:},{:},{:},{:},{:},{:},{:},{:},{:},{:},{:},{:},{:},{:},{:},{:},{:},{:},{:},{:},{:},{:},{:},{:},{:},{:},{:},{:},{:},{:},{:},{:},{:},{:},{:},{:},{:},{:},{:},{:},{:},{:},{:},{:},{:},{:},{:},{:},{:},{:},{:},{:},{:},{:},{:},{:},{:},{:},{:},{:},{:},{:},{:},{:},{:},{:},{:},{:},{:},{:},{:},{:},{:},{:},{:},{:},{:},{:},{:},{:},{:},{:},{:},{:},{:},{:},{:},{:},{:},{:},{:},{:},{:},{:},{:},{:},{:},{:},{:},{:},{:},{:},{:},{:},{:},{:},{:},{:},{:},{:},{:},{:},{:},{:},{:},{:},{:},{:},{:},{:},{:},{:},{:},{:},{:},{:},{:},{:},{:},{:},{:},{:},{:},{:},{:},{:},{:},{:},{:},{:},{:},{:},{:},{:},{:},{:},{:},{:},{:},{:},{:},{:},{:},{:},{:},{:},{:},{:},{:},{:},{:},{:},{:},{:},{:},{:},{:},{:},{:},{:},{:},{:},{:},{:},{:},{:},{:},{:},{:},{:},{:},{:},{:},{:},{:},{:},{:},{:},{:},{:},{:},{:},{:},{:},{:},{:},{:},{:},{:},{:},{:},{:},{:},{:},{:},{:},{:},{:},{:},{:},{:},{:},{:},{:},{:},{:},{:},{:},{:},{:},{:},{:},{:},{:},{:},{:},{:},{:},{:},{:},{:},{:},{:},{:},{:},{:},{:},{:},{:},{:},{:},{:},{:},{:},{:},{:},{:},{:},{:},{:},{:},{:},{:},{:},{:},{:},{:},{:},{:},{:},{:},{:},{:},{:},{:},{:},{:},{:},{:},{:},{:},{:},{:},{:},{:},{:},{:},{:},{:},{:},{:},{:},{:},{:},{:},{:},{:},{:},{:},{:},{:},{:},{:},{:},{:},{:},{:},{:},{:},{:},{:},{:},{:},{:},{:},{:},{:},{:},{:},{:},{:},{:},{:},{:},{:},{:},{:},{:},{:},{:},{:},{:},{:},{:},{:},{:},{:},{:},{:},{:},{:},{:},{:},{:},{:},{:},{:},{:},{:},{:},{:},{:},{:},{:},{:},{:},{:},{:},{:},{:},{:},{:},{:},{:},{:},{:},{:},{:},{:},{:},{:},{:},{:},{:},{:},{:},{:},{:},{:},{:},{:},{:},{:},{:},{:},{:},{:},{:},{:},{:},{:},{:},{:},{:},{:},{:},{:},{:},{:},{:},{:},{:},{:},{:},{:},{:},{:},{:},{:},{:},{:},{:},{:},{:},{:},{:},{:},{:},{:},{:},{:},{:},{:},{:},{:},{:},{:},{:},{:},{:},{:},{:},{:},{:},{:},{:},{:},{:},{:},{:},{:},{:},{:},{:},{:},{:},{:},{:},{:},{:},{:},{:},{:},{:},{:},{:},{:},{:},{:},{:},{:},{:},{:},{:},{:},{:},{:},{:},{:},{:},{:},{:},{:},{:},{:},{:},{:},{:},{:},{:},{:},{:},{:},{:},{:},{:},{:},{:},{:},{:},{:},{:},{:},{:},{:},{:},{:},{:},{:},{:},{:},{:},{:},{:},{:},{:},{:},{:},{:},{:},{:},{:},{:},{:},{:},{:},{:},{:},{:},{:},{:},{:},{:},{:},{:},{:},{:},{:},{:},{:},{:},{:},{:},{:},{:},{:},{:},{:},{:},{:},{:},{:},{:},{:},{:},{:},{:},{:},{:},{:},{:},{:},{:},{:},{:},{:},{:},{:},{:},{:},{:},{:},{:},{:},{:},{:},{:},{:},{:},{:},{:},{:},{:},{:},{:},{:},{:},{:},{:},{:},{:},{:},{:},{:},{:},{:},{:},{:},{:},{:},{:},{:},{:},{:},{:},{:},{:},{:},{:},{:},{:},{:},{:},{:},{:},{:},{:},{:},{:},{:},{:},{:},{:},{:},{:},{:},{:},{:},{:},{:},{:},{:},{:},{:},{:},{:},{:},{:},{:},{:},{:},{:},{:},{:},{:},{:},{:},{:},{:},{:},{:},{:},{:},{:},{:},{:},{:},{:},{:},{:},{:},{:},{:},{:},{:},{:},{:},{:},{:},{:},{:},{:},{:},{:},{:},{:},{:},{:},{:},{:},{:},{:},{:},{:},{:},{:},{:},{:},{:},{:},{:},{:},{:},{:},{:},{:},{:},{:},{:},{:},{:},{:},{:},{:},{:},{:},{:},{:},{:},{:},{:},{:},{:},{:},{:},{:},{:},{:},{:},{:},{:},{:},{:},{:},{:},{:},{:},{:},{:},{:},{:},{:},{:},{:},{:},{:},{:},{:},{:},{:},{:},{:},{:},{:},{:},{:},{:},{:},{:},{:},{:},{:},{:},{:},{:},{:},{:},{:},{:},{:},{:},{:},{:},{:},{:},{:},{:},{:},{:},{:},{:},{:},{:},{:},{:},{:},{:},{:},{:},{:},{:},{:},{:},{:},{:},{:},{:},{:},{:},{:},{:},{:},{:},{:},{:},{:},{:},{:},{:},{:},{:},{:},{:},{:},{:},{:},{:},{:},{:},{:},{:},{:},{:},{:},{:},{:},{:},{:},{:},{:},{:},{:},{:},{:},{:},{:},{:},{:},{:},{:},{:},{:},{:},{:},{:},{:},{:},{:},{:},{:},{:},{:},{:},{:},{:},{:},{:},{:},{:},{:},{:},{:},{:},{:},{:},{:},{:},{:},{:},{:},{:},{:},{:},{:},{:},{:},{:},{:},{:},{:},{:},{:},{:},{:},{:},{:},{:},{:},{:},{:},{:},{:},{:},{:},{:},{:},{:},{:},{:},{:},{:},{:},{:},{:},{:},{:},{:},{:},{:},{:},{:},{:},{:},{:},{:},{:},{:},{:},{:},{:},{:},{:},{:},{:},{:},{:},{:},{:},{:},{:},{:},{:},{:},{:},{:},{:},{:},{:},{:},{:},{:},{:},{:},{:},{:},{:},{:},{:},{:},{:},{:},{:},{:},{:},{:},{:},{:},{:},{:},{:},{:},{:},{:},{:},{:},{:},{:},{:},{:},{:},{:},{:},{:},{:},{:},{:},{:},{:},{:},{:},{:},{:},{:},{:},{:},{:},{:},{:},{:},{:},{:},{:},{:},{:},{:},{:},{:},{:},{:},{:},{:},{:},{:},{:},{:},{:},{:},{:},{:},{:},{:},{:},{:},{:},{:},{:},{:},{:},{:},{:},{:},{:},{:},{:},{:},{:},{:},{:},{:},{:},{:},{:},{:},{:},{:},{:},{:},{:},{:},{:},{:},{:},{:},{:},{:},{:},{:},{:},{:},{:},{:},{:},{:},{:},{:},{:},{:},{:},{:},{:},{:},{:},{:},{:},{:},{:},{:},{:},{:},{:},{:},{:},{:},{:},{:},{:},{:},{:},{:},{:},{:},{:},{:},{:},{:},{:},{:},{:},{:},{:},{:},{:},{:},{:},{:},{:},{:},{:},{:},{:},{:},{:},{:},{:},{:},{:},{:},{:},{:},{:},{:},{:},{:},{:},{:},{:},{:},{:},{:},{:},{:},{:},{:},{:},{:},{:},{:},{:},{:},{:},{:},{:},{:},{:},{:},{:},{:},{:},{:},{:},{:},{:},{:},{:},{:},{:},{:},{:},{:},{:},{:},{:},{:},{:},{:},{:},{:},{:},{:},{:},{:},{:},{:},{:},{:},{:},{:},{:},{:},{:},{:},{:},{:},{:},{:},{:},{:},{:},{:},{:},{:},{:},{:},{:},{:},{:},{:},{:},{:},{:},{:},{:},{:},{:},{:},{:},{:},{:},{:},{:},{:},{:},{:},{:},{:},{:},{:},{:},{:},{:},{:},{:},{:},{:},{:},{:},{:},{:},{:},{:},{:},{:},{:},{:},{:},{:},{:},{:},{:},{:},{:},{:},{:},{:},{:},{:},{:},{:},{:},{:},{:},{:},{:},{:},{:},{:},{:},{:},{:},{:},{:},{:},{:},{:},{:},{:},{:},{:},{:},{:},{:},{:},{:},{:},{:},{:},{:},{:},{:},{:},{:},{:},{:},{:},{:},{:},{:},{:},{:},{:},{:},{:},{:},{:},{:},{:},{:},{:},{:},{:},{:},{:},{:},{:},{:},{:},{:},{:},{:},{:},{:},{:},{:},{:},{:},{:},{:},{:},{:},{:},{:},{:},{:},{:},{:},{:},{:},{:},{:},{:},{:},{:},{:},{:},{:},{:},{:},{:},{:},{:},{:},{:},{:},{:},{:},{:},{:},{:},{:},{:},{:},{:},{:},{:},{:},{:},{:},{:},{:},{:},{:},{:},{:},{:},{:},{:},{:},{:},{:},{:},{:},{:},{:},{:},{:},{:},{:},{:},{:},{:},{:},{:},{:},{:},{:},{:},{:},{:},{:},{:},{:},{:},{:},{:},{:},{:},{:},{:},{:},{:},{:},{:},{:},{:},{:},{:},{:},{:},{:},{:},{:},{:},{:},{:},{:},{:},{:},{:},{:},{:},{:},{:},{:},{:},{:},{:},{:},{:},{:},{:},{:},{:},{:},{:},{:},{:},{:},{:},{:},{:},{:},{:},{:},{:},{:},{:},{:},{:},{:},{:},{:},{:},{:},{:},{:},{:},{:},{:},{:},{:},{:},{:},{:},{:},{:},{:},{:},{:},{:},{:},{:},{:},{:},{:},{:},{:},{:},{:},{:},{:},{:},{:},{:},{:},{:},{:},{:},{:},{:},{:},{:},{:},{:},{:},{:},{:},{:},{:},{:},{:},{:},{:},{:},{:},{:},{:},{:},{:},{:},{:},{:},{:},{:},{:},{:},{:},{:},{:},{:},{:},{:},{:},{:},{:},{:},{:},{:},{:},{:},{:},{:},{:},{:},{:},{:},{:},{:},{:},{:},{:},{:},{:},{:},{:},{:},{:},{:},{:},{:},{:},{:},{:},{:},{:},{:},{:},{:},{:},{:},{:},{:},{:},{:},{:},{:},{:},{:},{:},{:},{:},{:},{:},{:},{:},{:},{:},{:},{:},{:},{:},{:},{:},{:},{:},{:},{:},{:},{:},{:},{:},{:},{:},{:},{:},{:},{:},{:},{:},{:},{:},{:},{:},{:},{:},{:},{:},{:},{:},{:},{:},{:},{:},{:},{:},{:},{:},{:},{:},{:},{:},{:},{:},{:},{:},{:},{:},{:},{:},{:},{:},{:},{:},{:},{:},{:},{:},{:},{:},{:},{:},{:},{:},{:},{:},{:},{:},{:},{:},{:},{:},{:},{:},{:},{:},{:},{:},{:},{:},{:},{:},{:},{:},{:},{:},{:},{:},{:},{:},{:},{:},{:},{:},{:},{:},{:},{:},{:},{:},{:},{:},{:},{:},{:},{:},{:},{:},{:},{:},{:},{:},{:},{:},{:},{:},{:},{:},{:},{:},{:},{:},{:},{:},{:},{:},{:},{:},{:},{:},{:},{:},{:},{:},{:},{:},{:},{:},{:},{:},{:},{:},{:},{:},{:},{:},{:},{:},{:},{:},{:},{:},{:},{:},{:},{:},{:},{:},{:},{:},{:},{:},{:},{:},{:},{:},{:},{:},{:},{:},{:},{:},{:},{:},{:},{:},{:},{:},{:},{:},{:},{:},{:},{:},{:},{:},{:},{:},{:},{:},{:},{:},{:},{:},{:},{:},{:},{:},{:},{:},{:},{:},{:},{:},{:},{:},{:},{:},{:},{:},{:},{:},{:},{:},{:},{:},{:},{:},{:},{:},{:},{:},{:},{:},{:},{:},{:},{:},{:},{:},{:},{:},{:},{:},{:},{:},{:},{:},{:},{:},{:},{:},{:},{:},{:},{:},{:},{:},{:},{:},{:},{:},{:},{:},{:},{:},{:},{:},{:},{:},{:},{:},{:},{:},{:},{:},{:},{:},{:},{:},{:},{:},{:},{:},{:},{:},{:},{:},{:},{:},{:},{:},{:},{:},{:},{:},{:},{:},{:},{:},{:},{:},{:},{:},{:},{:},{:},{:},{:},{:},{:},{:},{:},{:},{:},{:},{:},{:},{:},{:},{:},{:},{:},{:},{:},{:},{:},{:},{:},{:},{:},{:},{:},{:},{:},{:},{:},{:},{:},{:},{:},{:},{:},{:},{:},{:},{:},{:},{:},{:},{:},{:},{:},{:},{:},{:},{:},{:},{:},{:},{:},{:},{:},{:},{:},{:},{:},{:},{:},{:},{:},{:},{:},{:},{:},{:},{:},{:},{:},{:},{:},{:},{:},{:},{:},{:},{:},{:},{:},{:},{:},{:},{:},{:},{:},{:},{:},{:},{:},{:},{:},{:},{:},{:},{:},{:},{:},{:},{:},{:},{:},{:},{:},{:},{:},{:},{:},{:},{:},{:},{:},{:},{:},{:},{:},{:},{:},{:},{:},{:},{:},{:},{:},{:},{:},{:},{:},{:},{:},{:},{:},{:},{:},{:},{:},{:},{:},{:},{:},{:},{:},{:},{:},{:},{:},{:},{:},{:},{:},{:},{:},{:},{:},{:},{:},{:},{:},{:},{:},{:},{:},{:},{:},{:},{:},{:},{:},{:},{:},{:},{:},{:},{:},{:},{:},{:},{:},{:},{:},{:},{:},{:},{:},{:},{:},{:},{:},{:},{:},{:},{:},{:},{:},{:},{:},{:},{:},{:},{:},{:},{:},{:},{:},{:},{:},{:},{:},{:},{:},{:},{:},{:},{:},{:},{:},{:},{:},{:},{:},{:},{:},{:},{:},{:},{:},{:},{:},{:},{:},{:},{:},{:},{:},{:},{:},{:},{:},{:},{:},{:},{:},{:},{:},{:},{:},{:},{:},{:},{:},{:},{:},{:},{:},{:},{:},{:},{:},{:},{:},{:},{:},{:},{:},{:},{:},{:},{:},{:},{:},{:},{:},{:},{:},{:},{:},{:},{:},{:},{:},{:},{:},{:},{:},{:},{:},{:},{:},{:},{:},{:},{:},{:},{:},{:},{:},{:},{:},{:},{:},{:},{:},{:},{:},{:},{:},{:},{:},{:},{:},{:},{:},{:},{:},{:},{:},{:},{:},{:},{:},{:},{:},{:},{:},{:},{:},{:},{:},{:},{:},{:},{:},{:},{:},{:},{:},{:},{:},{:},{:},{:},{:},{:},{:},{:},{:},{:},{:},{:},{:},{:},{:},{:},{:},{:},{:},{:},{:},{:},{:},{:},{:},{:},{:},{:},{:},{:},{:},{:},{:},{:},{:},{:},{:},{:},{:},{:},{:},{:},{:},{:},{:},{:},{:},{:},{:},{:},{:},{:},{:},{:},{:},{:},{:},{:},{:},{:},{:},{:},{:},{:},{:},{:},{:},{:},{:},{:},{:},{:},{:},{:},{:},{:},{:},{:},{:},{:},{:},{:},{:},{:},{:},{:},{:},{:},{:},{:},{:},{:},{:},{:},{:},{:},{:},{:},{:},{:},{:},{:},{:},{:},{:},{:},{:},{:},{:},{:},{:},{:},{:},{:},{:},{:},{:},{:},{:},{:},{:},{:},{:},{:},{:},{:},{:},{:},{:},{:},{:},{:},{:},{:},{:},{:},{:},{:},{:},{:},{:},{:},{:},{:},{:},{:},{:},{:},{:},{:},{:},{:},{:},{:},{:},{:},{:},{:},{:},{:},{:},{:},{:},{:},{:},{:},{:},{:},{:},{:},{:},{:},{:},{:},{:},{:},{:},{:},{:},{:},{:},{:},{:},{:},{:},{:},{:},{:},{:},{:},{:},{:},{:},{:},{:},{:},{:},{:},{:},{:},{:},{:},{:},{:},{:},{:},{:},{:},{:},{:},{:},{:},{:},{:},{:},{:},{:},{:},{:},{:},{:},{:},{:},{:},{:},{:},{:},{:},{:},{:},{:},{:},{:},{:},{:},{:},{:},{:},{:},{:},{:},{:},{:},{:},{:},{:},{:},{:},{:},{:},{:},{:},{:},{:},{:},{:},{:},{:},{:},{:},{:},{:},{:},{:},{:},{:},{:},{:},{:},{:},{:},{:},{:},{:},{:},{:},{:},{:},{:},{:},{:},{:},{:},{:},{:},{:},{:},{:},{:},{:},{:},{:},{:},{:},{:},{:},{:},{:},{:},{:},{:},{:},{:},{:},{:},{:},{:},{:},{:},{:},{:},{:},{:},{:},{:},{:},{:},{:},{:},{:},{:},{:},{:},{:},{:},{:},{:},{:},{:},{:},{:},{:},{:},{:},{:},{:},{:},{:},{:},{:},{:},{:},{:},{:},{:},{:},{:},{:},{:},{:},{:},{:},{:},{:},{:},{:},{:},{:},{:},{:},{:},{:},{:},{:},{:},{:},{:},{:},{:},{:},{:},{:},{:},{:},{:},{:},{:},{:},{:},{:},{:},{:},{:},{:},{:},{:},{:},{:},{:},{:},{:},{:},{:},{:},{:},{:},{:},{:},{:},{:},{:},{:},{:},{:},{:},{:},{:},{:},{:},{:},{:},{:},{:},{:},{:},{:},{:},{:},{:},{:},{:},{:},{:},{:},{:},{:},{:},{:},{:},{:},{:},{:},{:},{:},{:},{:},{:},{:},{:},{:},{:},{:},{:},{:},{:},{:},{:},{:},{:},{:},{:},{:},{:},{:},{:},{:},{:},{:},{:},{:},{:},{:},{:},{:},{:},{:},{:},{:},{:},{:},{:},{:},{:},{:},{:},{:},{:},{:},{:},{:},{:},{:},{:},{:},{:},{:},{:},{:},{:},{:},{:},{:},{:},{:},{:},{:},{:},{:},{:},{:},{:},{:},{:},{:},{:},{:},{:},{:},{:},{:},{:},{:},{:},{:},{:},{:},{:},{:},{:},{:},{:},{:},{:},{:},{:},{:},{:},{:},{:},{:},{:},{:},{:},{:},{:},{:},{:},{:},{:},{:},{:},{:},{:},{:},{:},{:},{:},{:},{:},{:},{:},{:},{:},{:},{:},{:},{:},{:},{:},{:},{:},{:},{:},{:},{:},{:},{:},{:},{:},{:},{:},{:},{:},{:},{:},{:},{:},{:},{:},{:},{:},{:},{:},{:},{:},{:},{:},{:},{:},{:},{:},{:},{:},{:},{:},{:},{:},{:},{:},{:},{:},{:},{:},{:},{:},{:},{:},{:},{:},{:},{:},{:},{:},{:},{:},{:},{:},{:},{:},{:},{:},{:},{:},{:},{:},{:},{:},{:},{:},{:},{:},{:},{:},{:},{:},{:},{:},{:},{:},{:},{:},{:},{:},{:},{:},{:},{:},{:},{:},{:},{:},{:},{:},{:},{:},{:},{:},{:},{:},{:},{:},{:},{:},{:},{:},{:},{:},{:},{:},{:},{:},{:},{:},{:},{:},{:},{:},{:},{:},{:},{:},{:},{:},{:},{:},{:},{:},{:},{:},{:},{:},{:},{:},{:},{:},{:},{:},{:},{:},{:},{:},{:},{:},{:},{:},{:},{:},{:},{:},{:},{:},{:},{:},{:},{:},{:},{:},{:},{:},{:},{:},{:},{:},{:},{:},{:},{:},{:},{:},{:},{:},{:},{:},{:},{:},{:},{:},{:},{:},{:},{:},{:},{:},{:},{:},{:},{:},{:},{:},{:},{:},{:},{:},{:},{:},{:},{:},{:},{:},{:},{:},{:},{:},{:},{:},{:},{:},{:},{:},{:},{:},{:},{:},{:},{:},{:},{:},{:},{:},{:},{:},{:},{:},{:},{:},{:},{:},{:},{:},{:},{:},{:},{:},{:},{:},{:},{:},{:},{:},{:},{:},{:},{:},{:},{:},{:},{:},{:},{:},{:},{:},{:},{:},{:},{:},{:},{:},{:},{:},{:},{:},{:},{:},{:},{:},{:},{:},{:},{:},{:},{:},{:},{:},{:},{:},{:},{:},{:},{:},{:},{:},{:},{:},{:},{:},{:},{:},{:},{:},{:},{:},{:},{:},{:},{:},{:},{:},{:},{:},{:},{:},{:},{:},{:},{:},{:},{:},{:},{:},{:},{:},{:},{:},{:},{:},{:},{:},{:},{:},{:},{:},{:},{:},{:},{:},{:},{:},{:},{:},{:},{:},{:},{:},{:},{:},{:},{:},{:},{:},{:},{:},{:},{:},{:},{:},{:},{:},{:},{:},{:},{:},{:},{:},{:},{:},{:},{:},{:},{:},{:},{:},{:},{:},{:},{:},{:},{:},{:},{:},{:},{:},{:},{:},{:},{:},{:},{:},{:},{:},{:},{:},{:},{:},{:},{:},{:},{:},{:},{:},{:},{:},{:},{:},{:},{:},{:},{:},{:},{:},{:},{:},{:},{:},{:},{:},{:},{:},{:},{:},{:},{:},{:},{:},{:},{:},{:},{:},{:},{:},{:},{:},{:},{:},{:},{:},{:},{:},{:},{:},{:},{:},{:},{:},{:},{:},{:},{:},{:},{:},{:},{:},{:},{:},{:},{:},{:},{:},{:},{:},{:},{:},{:},{:},{:},{:},{:},{:},{:},{:},{:},{:},{:},{:},{:},{:},{:},{:},{:},{:},{:},{:},{:},{:},{:},{:},{:},{:},{:},{:},{:},{:},{:},{:},{:},{:},{:},{:},{:},{:},{:},{:},{:},{:},{:},{:},{:},{:},{:},{:},{:},{:},{:},{:},{:},{:},{:},{:},{:},{:},{:},{:},{:},{:},{:},{:},{:},{:},{:},{:},{:},{:},{:},{:},{:},{:},{:},{:},{:},{:},{:},{:},{:},{:},{:},{:},{:},{:},{:},{:},{:},{:},{:},{:},{:},{:},{:},{:},{:},{:},{:},{:},{:},{:},{:},{:},{:},{:},{:},{:},{:},{:},{:},{:},{:},{:},{:},{:},{:},{:},{:},{:},{:},{:},{:},{:},{:},{:},{:},{:},{:},{:},{:},{:},{:},{:},{:},{:},{:},{:},{:},{:},{:},{:},{:},{:},{:},{:},{:},{:},{:},{:},{:},{:},{:},{:},{:},{:},{:},{:},{:},{:},{:},{:},{:},{:},{:},{:},{:},{:},{:},{:},{:},{:},{:},{:},{:},{:},{:},{:},{:},{:},{:},{:},{:},{:},{:},{:},{:},{:},{:},{:},{:},{:},{:},{:},{:},{:},{:},{:},{:},{:},{:},{:},{:},{:},{:},{:},{:},{:},{:},{:},{:},{:},{:},{:},{:},{:},{:},{:},{:},{:},{:},{:},{:},{:},{:},{:},{:},{:},{:},{:},{:},{:},{:},{:},{:},{:},{:},{:},{:},{:},{:},{:},{:},{:},{:},{:},{:},{:},{:},{:},{:},{:},{:},{:},{:},{:},{:},{:},{:},{:},{:},{:},{:},{:},{:},{:},{:},{:},{:},{:},{:},{:},{:},{:},{:},{:},{:},{:},{:},{:},{:},{:},{:},{:},{:},{:},{:},{:},{:},{:},{:},{:},{:},{:},{:},{:},{:},{:},{:},{:},{:},{:},{:},{:},{:},{:},{:},{:},{:},{:},{:},{:},{:},{:},{:},{:},{:},{:},{:},{:},{:},{:},{:},{:},{:},{:},{:},{:},{:},{:},{:},{:},{:},{:},{:},{:},{:},{:},{:},{:},{:},{:},{:},{:},{:},{:},{:},{:},{:},{:},{:},{:},{:},{:},{:},{:},{:},{:},{:},{:},{:},{:},{:},{:},{:},{:},{:},{:},{:},{:},{:},{:},{:},{:},{:},{:},{:},{:},{:},{:},{:},{:},{:},{:},{:},{:},{:},{:},{:},{:},{:},{:},{:},{:},{:},{:},{:},{:},{:},{:},{:},{:},{:},{:},{:},{:},{:},{:},{:},{:},{:},{:},{:},{:},{:},{:},{:},{:},{:},{:},{:},{:},{:},{:},{:},{:},{:},{:},{:},{:},{:},{:},{:},{:},{:},{:},{:},{:},{:},{:},{:},{:},{:},{:},{:},{:},{:},{:},{:},{:},{:},{:},{:},{:},{:},{:},{:},{:},{:},{:},{:},{:},{:},{:},{:},{:},{:},{:},{:},{:},{:},{:},{:},{:},{:},{:},{:},{:},{:},{:},{:},{:},{:},{:},{:},{:},{:},{:},{:},{:},{:},{:},{:},{:},{:},{:},{:},{:},{:},{:},{:},{:},{:},{:},{:},{:},{:},{:},{:},{:},{:},{:},{:},{:},{:},{:},{:},{:},{:},{:},{:},{:},{:},{:},{:},{:},{:},{:},{:},{:},{:},{:},{:},{:},{:},{:},{:},{:},{:},{:},{:},{:},{:},{:},{:},{:},{:},{:},{:},{:},{:},{:},{:},{:},{:},{:},{:},{:},{:},{:},{:},{:},{:},{:},{:},{:},{:},{:},{:},{:},{:},{:},{:},{:},{:},{:},{:},{:},{:},{:},{:},{:},{:},{:},{:},{:},{:},{:},{:},{:},{:},{:},{:},{:},{:},{:},{:},{:},{:},{:},{:},{:},{:},{:},{:},{:},{:},{:},{:},{:},{:},{:},{:},{:},{:},{:},{:},{:},{:},{:},{:},{:},{:},{:},{:},{:},{:},{:},{:},{:},{:},{:},{:},{:},{:},{:},{:},{:},{:},{:},{:},{:},{:},{:},{:},{:},{:},{:},{:},{:},{:},{:},{:},{:},{:},{:},{:},{:},{:},{:},{:},{:},{:},{:},{:},{:},{:},{:},{:},{:},{:},{:},{:},{:},{:},{:},{:},{:},{:},{:},{:},{:},{:},{:},{:},{:},{:},{:},{:},{:},{:},{:},{:},{:},{:},{:},{:},{:},{:},{:},{:},{:},{:},{:},{:},{:},{:},{:},{:},{:},{:},{:},{:},{:},{:},{:},{:},{:},{:},{:},{:},{:},{:},{:},{:},{:},{:},{:},{:},{:},{:},{:},{:},{:},{:},{:},{:},{:},{:},{:},{:},{:},{:},{:},{:},{:},{:},{:},{:},{:},{:},{:},{:},{:},{:},{:},{:},{:},{:},{:},{:},{:},{:},{:},{:},{:},{:},{:},{:},{:},{:},{:},{:},{:},{:},{:},{:},{:},{:},{:},{:},{:},{:},{:},{:},{:},{:},{:},{:},{:},{:},{:},{:},{:},{:},{:},{:},{:},{:},{:},{:},{:},{:},{:},{:},{:},{:},{:},{:},{:},{:},{:},{:},{:},{:},{:},{:},{:},{:},{:},{:},{:},{:},{:},{:},{:},{:},{:},{:},{:},{:},{:},{:},{:},{:},{:},{:},{:},{:},{:},{:},{:},{:},{:},{:},{:},{:},{:},{:},{:},{:},{:},{:},{:},{:},{:},{:},{:},{:},{:},{:},{:},{:},{:},{:},{:},{:},{:},{:},{:},{:},{:},{:},{:},{:},{:},{:},{:},{:},{:},{:},{:},{:},{:},{:},{:},{:},{:},{:},{:},{:},{:},{:},{:},{:},{:},{:},{:},{:},{:},{:},{:},{:},{:},{:},{:},{:},{:},{:},{:},{:},{:},{:},{:},{:},{:},{:},{:},{:},{:},{:},{:},{:},{:},{:},{:},{:},{:},{:},{:},{:},{:},{:},{:},{:},{:},{:},{:},{:},{:},{:},{:},{:},{:},{:},{:},{:},{:},{:},{:},{:},{:},{:},{:},{:},{:},{:},{:},{:},{:},{:},{:},{:},{:},{:},{:},{:},{:},{:},{:},{:},{:},{:},{:},{:},{:},{:},{:},{:},{:},{:},{:},{:},{:},{:},{:},{:},{:},{:},{:},{:},{:},{:},{:},{:},{:},{:},{:},{:},{:},{:},{:},{:},{:},{:},{:},{:},{:},{:},{:},{:},{:},{:},{:},{:},{:},{:},{:},{:},{:},{:},{:},{:},{:},{:},{:},{:},{:},{:},{:},{:},{:},{:},{:},{:},{:},{:},{:},{:},{:},{:},{:},{:},{:},{:},{:},{:},{:},{:},{:},{:},{:},{:},{:},{:},{:},{:},{:},{:},{:},{:},{:},{:},{:},{:},{:},{:},{:},{:},{:},{:},{:},{:},{:},{:},{:},{:},{:},{:},{:},{:},{:},{:},{:},{:},{:},{:},{:},{:},{:},{:},{:},{:},{:},{:},{:},{:},{:},{:},{:},{:},{:},{:},{:},{:},{:},{:},{:},{:},{:},{:},{:},{:},{:},{:},{:},{:},{:},{:},{:},{:},{:},{:},{:},{:},{:},{:},{:},{:},{:},{:},{:},{:},{:},{:},{:},{:},{:},{:},{:},{:},{:},{:},{:},{:},{:},{:},{:},{:},{:},{:},{:},{:},{:},{:},{:},{:},{:},{:},{:},{:},{:},{:},{:},{:},{:},{:},{:},{:},{:},{:},{:},{:},{:},{:},{:},{:},{:},{:},{:},{:},{:},{:},{:},{:},{:},{:},{:},{:},{:},{:},{:},{:},{:},{:},{:},{:},{:},{:},{:},{:},{:},{:},{:},{:},{:},{:},{:},{:},{:},{:},{:},{:},{:},{:},{:},{:},{:},{:},{:},{:},{:},{:},{:},{:},{:},{:},{:},{:},{:},{:},{:},{:},{:},{:},{:},{:},{:},{:},{:},{:},{:},{:},{:},{:},{:},{:},{:},{:},{:},{:},{:},{:},{:},{:},{:},{:},{:},{:},{:},{:},{:},{:},{:},{:},{:},{:},{:},{:},{:},{:},{:},{:},{:},{:},{:},{:},{:},{:},{:},{:},{:},{:},{:},{:},{:},{:},{:},{:},{:},{:},{:},{:},{:},{:},{:},{:},{:},{:},{:},{:},{:},{:},{:},{:},{:},{:},{:},{:},{:},{:},{:},{:},{:},{:},{:},{:},{:},{:},{:},{:},{:},{:},{:},{:},{:},{:},{:},{:},{:},{:},{:},{:},{:},{:},{:},{:},{:},{:},{:},{:},{:},{:},{:},{:},{:},{:},{:},{:},{:},{:},{:},{:},{:},{:},{:},{:},{:},{:},{:},{:},{:},{:},{:},{:},{:},{:},{:},{:},{:},{:},{:},{:},{:},{:},{:},{:},{:},{:},{:},{:},{:},{:},{:},{:},{:},{:},{:},{:},{:},{:},{:},{:},{:},{:},{:},{:},{:},{:},{:},{:},{:},{:},{:},{:},{:},{:},{:},{:},{:},{:},{:},{:},{:},{:},{:},{:},{:},{:},{:},{:},{:},{:},{:},{:},{:},{:},{:},{:},{:},{:},{:},{:},{:},{:},{:},{:},{:},{:},{:},{:},{:},{:},{:},{:},{:},{:},{:},{:},{:},{:},{:},{:},{:},{:},{:},{:},{:},{:},{:},{:},{:},{:},{:},{:},{:},{:},{:},{:},{:},{:},{:},{:},{:},{:},{:},{:},{:},{:},{:},{:},{:},{:},{:},{:},{:},{:},{:},{:},{:},{:},{:},{:},{:},{:},{:},{:},{:},{:},{:},{:},{:},{:},{:},{:},{:},{:},{:},{:},{:},{:},{:},{:},{:},{:},{:},{:},{:},{:},{:},{:},{:},{:},{:},{:},{:},{:},{:},{:},{:},{:},{:},{:},{:},{:},{:},{:},{:},{:},{:},{:},{:},{:},{:},{:},{:},{:},{:},{:},{:},{:},{:},{:},{:},{:},{:},{:},{:},{:},{:},{:},{:},{:},{:},{:},{:},{:},{:},{:},{:},{:},{:},{:},{:},{:},{:},{:},{:},{:},{:},{:},{:},{:},{:},{:},{:},{:},{:},{:},{:},{:},{:},{:},{:},{:},{:},{:},{:},{:},{:},{:},{:},{:},{:},{:},{:},{:},{:},{:},{:},{:},{:},{:},{:},{:},{:},{:},{:},{:},{:},{:},{:},{:},{:},{:},{:},{:},{:},{:},{:},{:},{:},{:},{:},{:},{:},{:},{:},{:},{:},{:},{:},{:},{:},{:},{:},{:},{:},{:},{:},{:},{:},{:},{:},{:},{:},{:},{:},{:},{:},{:},{:},{:},{:},{:},{:},{:},{:},{:},{:},{:},{:},{:},{:},{:},{:},{:},{:},{:},{:},{:},{:},{:},{:},{:},{:},{:},{:},{:},{:},{:},{:},{:},{:},{:},{:},{:},{:},{:},{:},{:},{:},{:},{:},{:},{:},{:},{:},{:},{:},{:},{:},{:},{:},{:},{:},{:},{:},{:},{:},{:},{:},{:},{:},{:},{:},{:},{:},{:},{:},{:},{:},{:},{:},{:},{:},{:},{:},{:},{:},{:},{:},{:},{:},{:},{:},{:},{:},{:},{:},{:},{:},{:},{:},{:},{:},{:},{:},{:},{:},{:},{:},{:},{:},{:},{:},{:},{:},{:},{:},{:},{:},{:},{:},{:},{:},{:},{:},{:},{:},{:},{:},{:},{:},{:},{:},{:},{:},{:},{:},{:},{:},{:},{:},{:},{:},{:},{:},{:},{:},{:},{:},{:},{:},{:},{:},{:},{:},{:},{:},{:},{:},{:},{:},{:},{:},{:},{:},{:},{:},{:},{:},{:},{:},{:},{:},{:},{:},{:},{:},{:},{:},{:},{:},{:},{:},{:},{:},{:},{:},{:},{:},{:},{:},{:},{:},{:},{:},{:},{:},{:},{:},{:},{:},{:},{:},{:},{:},{:},{:},{:},{:},{:},{:},{:},{:},{:},{:},{:},{:},{:},{:},{:},{:},{:},{:},{:},{:},{:},{:},{:},{:},{:},{:},{:},{:},{:},{:},{:},{:},{:},{:},{:},{:},{:},{:},{:},{:},{:},{:},{:},{:},{:},{:},{:},{:},{:},{:},{:},{:},{:},{:},{:},{:},{:},{:},{:},{:},{:},{:},{:},{:},{:},{:},{:},{:},{:},{:},{:},{:},{:},{:},{:},{:},{:},{:},{:},{:},{:},{:},{:},{:},{:},{:},{:},{:},{:},{:},{:},{:},{:},{:},{:},{:},{:},{:},{:},{:},{:},{:},{:},{:},{:},{:},{:},{:},{:},{:},{:},{:},{:},{:},{:},{:},{:},{:},{:},{:},{:},{:},{:},{:},{:},{:},{:},{:},{:},{:},{:},{:},{:},{:},{:},{:},{:},{:},{:},{:},{:},{:},{:},{:},{:},{:},{:},{:},{:},{:},{:},{:},{:},{:},{:},{:},{:},{:},{:},{:},{:},{:},{:},{:},{:},{:},{:},{:},{:},{:},{:},{:},{:},{:},{:},{:},{:},{:},{:},{:},{:},{:},{:},{:},{:},{:},{:},{:},{:},{:},{:},{:},{:},{:},{:},{:},{:},{:},{:},{:},{:},{:},{:},{:},{:},{:},{:},{:},{:},{:},{:},{:},{:},{:},{:},{:},{:},{:},{:},{:},{:},{:},{:},{:},{:},{:},{:},{:},{:},{:},{:},{:},{:},{:},{:},{:},{:},{:},{:},{:},{:},{:},{:},{:},{:},{:},{:},{:},{:},{:},{:},{:},{:},{:},{:},{:},{:},{:},{:},{:},{:},{:},{:},{:},{:},{:},{:},{:},{:},{:},{:},{:},{:},{:},{:},{:},{:},{:},{:},{:},{:},{:},{:},{:},{:},{:},{:},{:},{:},{:},{:},{:},{:},{:},{:},{:},{:},{:},{:},{:},{:},{:},{:},{:},{:},{:},{:},{:},{:},{:},{:},{:},{:},{:},{:},{:},{:},{:},{:},{:},{:},{:},{:},{:},{:},{:},{:},{:},{:},{:},{:},{:},{:},{:},{:},{:},{:},{:},{:},{:},{:},{:},{:},{:},{:},{:},{:},{:},{:},{:},{:},{:},{:},{:},{:},{:},{:},{:},{:},{:},{:},{:},{:},{:},{:},{:},{:},{:},{:},{:},{:},{:},{:},{:},{:},{:},{:},{:},{:},{:},{:},{:},{:},{:},{:},{:},{:},{:},{:},{:},{:},{:},{:},{:},{:},{:},{:},{:},{:},{:},{:},{:},{:},{:},{:},{:},{:},{:},{:},{:},{:},{:},{:},{:},{:},{:},{:},{:},{:},{:},{:},{:},{:},{:},{:},{:},{:},{:},{:},{:},{:},{:},{:},{:},{:},{:},{:},{:},{:},{:},{:},{:},{:},{:},{:},{:},{:},{:},{:},{:},{:},{:},{:},{:},{:},{:},{:},{:},{:},{:},{:},{:},{:},{:},{:},{:},{:},{:},{:},{:},{:},{:},{:},{:},{:},{:},{:},{:},{:},{:},{:},{:},{:},{:},{:},{:},{:},{:},{:},{:},{:},{:},{:},{:},{:},{:},{:},{:},{:},{:},{:},{:},{:},{:},{:},{:},{:},{:},{:},{:},{:},{:},{:},{:},{:},{:},{:},{:},{:},{:},{:},{:},{:},{:},{:},{:},{:},{:},{:},{:},{:},{:},{:},{:},{:},{:},{:},{:},{:},{:},{:},{:},{:},{:},{:},{:},{:},{:},{:},{:},{:},{:},{:},{:},{:},{:},{:},{:},{:},{:},{:},{:},{:},{:},{:},{:},{:},{:},{:},{:},{:},{:},{:},{:},{:},{:},{:},{:},{:},{:},{:},{:},{:},{:},{:},{:},{:},{:},{:},{:},{:},{:},{:},{:},{:},{:},{:},{:},{:},{:},{:},{:},{:},{:},{:},{:},{:},{:},{:},{:},{:},{:},{:},{:},{:},{:},{:},{:},{:},{:},{:},{:},{:},{:},{:},{:},{:},{:},{:},{:},{:},{:},{:},{:},{:},{:},{:},{:},{:},{:},{:},{:},{:},{:},{:},{:},{:},{:},{:},{:},{:},{:},{:},{:},{:},{:},{:},{:},{:},{:},{:},{:},{:},{:},{:},{:},{:},{:},{:},{:},{:},{:},{:},{:},{:},{:},{:},{:},{:},{:},{:},{:},{:},{:},{:},{:},{:},{:},{:},{:},{:},{:},{:},{:},{:},{:},{:},{:},{:},{:},{:},{:},{:},{:},{:},{:},{:},{:},{:},{:},{:},{:},{:},{:},{:},{:},{:},{:},{:},{:},{:},{:},{:},{:},{:},{:},{:},{:},{:},{:},{:},{:},{:},{:},{:},{:},{:},{:},{:},{:},{:},{:},{:},{:},{:},{:},{:},{:},{:},{:},{:},{:},{:},{:},{:},{:},{:},{:},{:},{:},{:},{:},{:},{:},{:},{:},{:},{:},{:},{:},{:},{:},{:},{:},{:},{:},{:},{:},{:},{:},{:},{:},{:},{:},{:},{:},{:},{:},{:},{:},{:},{:},{:},{:},{:},{:},{:},{:},{:},{:},{:},{:},{:},{:},{:},{:},{:},{:},{:},{:},{:},{:},{:},{:},{:},{:},{:},{:},{:},{:},{:},{:},{:},{:},{:},{:},{:},{:},{:},{:},{:},{:},{:},{:},{:},{:},{:},{:},{:},{:},{:},{:},{:},{:},{:},{:},{:},{:},{:},{:},{:},{:},{:},{:},{:},{:},{:},{:},{:},{:},{:},{:},{:},{:},{:},{:},{:},{:},{:},{:},{:},{:},{:},{:},{:},{:},{:},{:},{:},{:},{:},{:},{:},{:},{:},{:},{:},{:},{:},{:},{:},{:},{:},{:},{:},{:},{:},{:},{:},{:},{:},{:},{:},{:},{:},{:},{:},{:},{:},{:},{:},{:},{:},{:},{:},{:},{:},{:},{:},{:},{:},{:},{:},{:},{:},{:},{:},{:},{:},{:},{:},{:},{:},{:},{:},{:},{:},{:},{:},{:},{:},{:},{:},{:},{:},{:},{:},{:},{:},{:},{:},{:},{:},{:},{:},{:},{:},{:},{:},{:},{:},{:},{:},{:},{:},{:},{:},{:},{:},{:},{:},{:},{:},{:},{:},{:},{:},{:},{:},{:},{:},{:},{:},{:},{:},{:},{:},{:},{:},{:},{:},{:},{:},{:},{:},{:},{:},{:},{:},{:},{:},{:},{:},{:},{:},{:},{:},{:},{:},{:},{:},{:},{:},{:},{:},{:},{:},{:},{:},{:},{:},{:},{:},{:},{:},{:},{:},{:},{:},{:},{:},{:},{:},{:},{:},{:},{:},{:},{:},{:},{:},{:},{:},{:},{:},{:},{:},{:},{:},{:},{:},{:},{:},{:},{:},{:},{:},{:},{:},{:},{:},{:},{:},{:},{:},{:},{:},{:},{:},{:},{:},{:},{:},{:},{:},{:},{:},{:},{:},{:},{:},{:},{:},{:},{:},{:},{:},{:},{:},{:},{:},{:},{:},{:},{:},{:},{:},{:},{:},{:},{:},{:},{:},{:},{:},{:},{:},{:},{:},{:},{:},{:},{:},{:},{:},{:},{:},{:},{:},{:},{:},{:},{:},{:},{:},{:},{:},{:},{:},{:},{:},{:},{:},{:},{:},{:},{:},{:},{:},{:},{:},{:},{:},{:},{:},{:},{:},{:},{:},{:},{:},{:},{:},{:},{:},{:},{:},{:},{:},{:},{:},{:},{:},{:},{:},{:},{:},{:},{:},{:},{:},{:},{:},{:},{:},{:},{:},{:},{:},{:},{:},{:},{:},{:},{:},{:},{:},{:},{:},{:},{:},{:},{:},{:},{:},{:},{:},{:},{:},{:},{:},{:},{:},{:},{:},{:},{:},{:},{:},{:},{:},{:},{:},{:},{:},{:},{:},{:},{:},{:},{:},{:},{:},{:},{:},{:},{:},{:},{:},{:},{:},{:},{:},{:},{:},{:},{:},{:},{:},{:},{:},{:},{:},{:},{:},{:},{:},{:},{:},{:},{:},{:},{:},{:},{:},{:},{:},{:},{:},{:},{:},{:},{:},{:},{:},{:},{:},{:},{:},{:},{:},{:},{:},{:},{:},{:},{:},{:},{:},{:},{:},{:},{:},{:},{:},{:},{:},{:},{:},{:},{:},{:},{:},{:},{:},{:},{:},{:},{:},{:},{:},{:},{:},{:},{:},{:},{:},{:},{:},{:},{:},{:},{:},{:},{:},{:},{:},{:},{:},{:},{:},{:},{:},{:},{:},{:},{:},{:},{:},{:},{:},{:},{:},{:},{:},{:},{:},{:},{:},{:},{:},{:},{:},{:},{:},{:},{:},{:},{:},{:},{:},{:},{:},{:},{:},{:},{:},{:},{:},{:},{:},{:},{:},{:},{:},{:},{:},{:},{:},{:},{:},{:},{:},{:},{:},{:},{:},{:},{:},{:},{:},{:},{:},{:},{:},{:},{:},{:},{:},{:},{:},{:},{:},{:},{:},{:},{:},{:},{:},{:},{:},{:},{:},{:},{:},{:},{:},{:},{:},{:},{:},{:},{:},{:},{:},{:},{:},{:},{:},{:},{:},{:},{:},{:},{:},{:},{:},{:},{:},{:},{:},{:},{:},{:},{:},{:},{:},{:},{:},{:},{:},{:},{:},{:},{:},{:},{:},{:},{:},{:},{:},{:},{:},{:},{:},{:},{:},{:},{:},{:},{:},{:},{:},{:},{:},{:},{:},{:},{:},{:},{:},{:},{:},{:},{:},{:},{:},{:},{:},{:},{:},{:},{:},{:},{:},{:},{:},{:},{:},{:},{:},{:},{:},{:},{:},{:},{:},{:},{:},{:},{:},{:},{:},{:},{:},{:},{:},{:},{:},{:},{:},{:},{:},{:},{:},{:},{:},{:},{:},{:},{:},{:},{:},{:},{:},{:},{:},{:},{:},{:},{:},{:},{:},{:},{:},{:},{:},{:},{:},{:},{:},{:},{:},{:},{:},{:},{:},{:},{:},{:},{:},{:},{:},{:},{:},{:},{:},{:},{:},{:},{:},{:},{:},{:},{:},{:},{:},{:},{:},{:},{:},{:},{:},{:},{:},{:},{:},{:},{:},{:},{:},{:},{:},{:},{:},{:},{:},{:},{:},{:},{:},{:},{:},{:},{:},{:},{:},{:},{:},{:},{:},{:},{:},{:},{:},{:},{:},{:},{:},{:},{:},{:},{:},{:},{:},{:},{:},{:},{:},{:},{:},{:},{:},{:},{:},{:},{:},{:},{:},{:},{:},{:},{:},{:},{:},{:},{:},{:},{:},{:},{:},{:},{:},{:},{:},{:},{:},{:},{:},{:},{:},{:},{:},{:},{:},{:},{:},{:},{:},{:},{:},{:},{:},{:},{:},{:},{:},{:},{:},{:},{:},{:},{:},{:},{:},{:},{:},{:},{:},{:},{:},{:},{:},{:},{:},{:},{:},{:},{:},{:},{:},{:},{:},{:},{:},{:},{:},{:},{:},{:},{:},{:},{:},{:},{:},{:},{:},{:},{:},{:},{:},{:},{:},{:},{:},{:},{:},{:},{:},{:},{:},{:},{:},{:},{:},{:},{:},{:},{:},{:},{:},{:},{:},{:},{:},{:},{:},{:},{:},{:},{:},{:},{:},{:},{:},{:},{:},{:},{:},{:},{:},{:},{:},{:},{:},{:},{:},{:},{:},{:},{:},{:},{:},{:},{:},{:},{:},{:},{:},{:},{:},{:},{:},{:},{:},{:},{:},{:},{:},{:},{:},{:},{:},{:},{:},{:},{:},{:},{:},{:},{:},{:},{:},{:},{:},{:},{:},{:},{:},{:},{:},{:},{:},{:},{:},{:},{:},{:},{:},{:},{:},{:},{:},{:},{:},{:},{:},{:},{:},{:},{:},{:},{:},{:},{:},{:},{:},{:},{:},{:},{:},{:},{:},{:},{:},{:},{:},{:},{:},{:},{:},{:},{:},{:},{:},{:},{:},{:},{:},{:},{:},{:},{:},{:},{:},{:},{:},{:},{:},{:},{:},{:},{:},{:},{:},{:},{:},{:},{:},{:},{:},{:},{:},{:},{:},{:},{:},{:},{:},{:},{:},{:},{:},{:},{:},{:},{:},{:},{:},{:},{:},{:},{:},{:},{:},{:},{:},{:},{:},{:},{:},{:},{:},{:},{:},{:},{:},{:},{:},{:},{:},{:},{:},{:},{:},{:},{:},{:},{:},{:},{:},{:},{:},{:},{:},{:},{:},{:},{:},{:},{:},{:},{:},{:},{:},{:},{:},{:},{:},{:},{:},{:},{:},{:},{:},{:},{:},{:},{:},{:},{:},{:},{:},{:},{:},{:},{:},{:},{:},{:},{:},{:},{:},{:},{:},{:},{:},{:},{:},{:},{:},{:},{:},{:},{:},{:},{:},{:},{:},{:},{:},{:},{:},{:},{:},{:},{:},{:},{:},{:},{:},{:},{:},{:},{:},{:},{:},{:},{:},{:},{:},{:},{:},{:},{:},{:},{:},{:},{:},{:},{:},{:},{:},{:},{:},{:},{:},{:},{:},{:},{:},{:},{:},{:},{:},{:},{:},{:},{:},{:},{:},{:},{:},{:},{:},{:},{:},{:},{:},{:},{:},{:},{:},{:},{:},{:},{:},{:},{:},{:},{:},{:},{:},{:},{:},{:},{:},{:},{:},{:},{:},{:},{:},{:},{:},{:},{:},{:},{:},{:},{:},{:},{:},{:},{:},{:},{:},{:},{:},{:},{:},{:},{:},{:},{:},{:},{:},{:},{:},{:},{:},{:},{:},{:},{:},{:},{:},{:},{:},{:},{:},{:},{:},{:},{:},{:},{:},{:},{:},{:},{:},{:},{:},{:},{:},{:},{:},{:},{:},{:},{:},{:},{:},{:},{:},{:},{:},{:},{:},{:},{:},{:},{:},{:},{:},{:},{:},{:},{:},{:},{:},{:},{:},{:},{:},{:},{:},{:},{:},{:},{:},{:},{:},{:},{:},{:},{:},{:},{:},{:},{:},{:},{:},{:},{:},{:},{:},{:},{:},{:},{:},{:},{:},{:},{:},{:},{:},{:},{:},{:},{:},{:},{:},{:},{:},{:},{:},{:},{:},{:},{:},{:},{:},{:},{:},{:},{:},{:},{:},{:},{:},{:},{:},{:},{:},{:},{:},{:},{:},{:},{:},{:},{:},{:},{:},{:},{:},{:},{:},{:},{:},{:},{:},{:},{:},{:},{:},{:},{:},{:},{:},{:},{:},{:},{:},{:},{:},{:},{:},{:},{:},{:},{:},{:},{:},{:},{:},{:},{:},{:},{:},{:},{:},{:},{:},{:},{:},{:},{:},{:},{:},{:},{:},{:},{:},{:},{:},{:},{:},{:},{:},{:},{:},{:},{:},{:},{:},{:},{:},{:},{:},{:},{:},{:},{:},{:},{:},{:},{:},{:},{:},{:},{:},{:},{:},{:},{:},{:},{:},{:},{:},{:},{:},{:},{:},{:},{:},{:},{:},{:},{:},{:},{:},{:},{:},{:},{:},{:},{:},{:},{:},{:},{:},{:},{:},{:},{:},{:},{:},{:},{:},{:},{:},{:},{:},{:},{:},{:},{:},{:},{:},{:},{:},{:},{:},{:},{:},{:},{:},{:},{:},{:},{:},{:},{:},{:},{:},{:},{:},{:},{:},{:},{:},{:},{:},{:},{:},{:},{:},{:},{:},{:},{:},{:},{:},{:},{:},{:},{:},{:},{:},{:},{:},{:},{:},{:},{:},{:},{:},{:},{:},{:},{:},{:},{:},{:},{:},{:},{:},{:},{:},{:},{:},{:},{:},{:},{:},{:},{:},{:},{:},{:},{:},{:},{:},{:},{:},{:},{:},{:},{:},{:},{:},{:},{:},{:},{:},{:},{:},{:},{:},{:},{:},{:},{:},{:},{:},{:},{:},{:},{:},{:},{:},{:},{:},{:},{:},{:},{:},{:},{:},{:},{:},{:},{:},{:},{:},{:},{:},{:},{:},{:},{:},{:},{:},{:},{:},{:},{:},{:},{:},{:},{:},{:},{:},{:},{:},{:},{:},{:},{:},{:},{:},{:},{:},{:},{:},{:},{:},{:},{:},{:},{:},{:},{:},{:},{:},{:},{:},{:},{:},{:},{:},{:},{:},{:},{:},{:},{:},{:},{:},{:},{:},{:},{:},{:},{:},{:},{:},{:},{:},{:},{:},{:},{:},{:},{:},{:},{:},{:},{:},{:},{:},{:},{:},{:},{:},{:},{:},{:},{:},{:},{:},{:},{:},{:},{:},{:},{:},{:},{:},{:},{:},{:},{:},{:},{:},{:},{:},{:},{:},{:},{:},{:},{:},{:},{:},{:},{:},{:},{:},{:},{:},{:},{:},{:},{:},{:},{:},{:},{:},{:},{:},{:},{:},{:},{:},{:},{:},{:},{:},{:},{:},{:},{:},{:},{:},{:},{:},{:},{:},{:},{:},{:},{:},{:},{:},{:},{:},{:},{:},{:},{:},{:},{:},{:},{:},{:},{:},{:},{:},{:},{:},{:},{:},{:},{:},{:},{:},{:},{:},{:},{:},{:},{:},{:},{:},{:},{:},{:},{:},{:},{:},{:},{:},{:},{:},{:},{:},{:},{:},{:},{:},{:},{:},{:},{:},{:},{:},{:},{:},{:},{:},{:},{:},{:},{:},{:},{:},{:},{:},{:},{:},{:},{:},{:},{:},{:},{:},{:},{:},{:},{:},{:},{:},{:},{:},{:},{:},{:},{:},{:},{:},{:},{:},{:},{:},{:},{:},{:},{:},{:},{:},{:},{:},{:},{:},{:},{:},{:},{:},{:},{:},{:},{:},{:},{:},{:},{:},{:},{:},{:},{:},{:},{:},{:},{:},{:},{:},{:},{:},{:},{:},{:},{:},{:},{:},{:},{:},{:},{:},{:},{:},{:},{:},{:},{:},{:},{:},{:},{:},{:},{:},{:},{:},{:},{:},{:},{:},{:},{:},{:},{:},{:},{:},{:},{:},{:},{:},{:},{:},{:},{:},{:},{:},{:},{:},{:},{:},{:},{:},{:},{:},{:},{:},{:},{:},{:},{:},{:},{:},{:},{:},{:},{:},{:},{:},{:},{:},{:},{:},{:},{:},{:},{:},{:},{:},{:},{:},{:},{:},{:},{:},{:},{:},{:},{:},{:},{:},{:},{:},{:},{:},{:},{:},{:},{:},{:},{:},{:},{:},{:},{:},{:},{:},{:},{:},{:},{:},{:},{:},{:},{:},{:},{:},{:},{:},{:},{:},{:},{:},{:},{:},{:},{:},{:},{:},{:},{:},{:},{:},{:},{:},{:},{:},{:},{:},{:},{:},{:},{:},{:},{:},{:},{:},{:},{:},{:},{:},{:},{:},{:},{:},{:},{:},{:},{:},{:},{:},{:},{:},{:},{:},{:},{:},{:},{:},{:},{:},{:},{:},{:},{:},{:},{:},{:},{:},{:},{:},{:},{:},{:},{:},{:},{:},{:},{:},{:},{:},{:},{:},{:},{:},{:},{:},{:},{:},{:},{:},{:},{:},{:},{:},{:},{:},{:},{:},{:},{:},{:},{:},{:},{:},{:},{:},{:},{:},{:},{:},{:},{:},{:},{:},{:},{:},{:},{:},{:},{:},{:},{:},{:},{:},{:},{:},{:},{:},{:},{:},{:},{:},{:},{:},{:},{:},{:},{:},{:},{:},{:},{:},{:},{:},{:},{:},{:},{:},{:},{:},{:},{:},{:},{:},{:},{:},{:},{:},{:},{:},{:},{:},{:},{:},{:},{:},{:},{:},{:},{:},{:},{:},{:},{:},{:},{:},{:},{:},{:},{:},{:},{:},{:},{:},{:},{:},{:},{:},{:},{:},{:},{:},{:},{:},{:},{:},{:},{:},{:},{:},{:},{:},{:},{:},{:},{:},{:},{:},{:},{:},{:},{:},{:},{:},{:},{:},{:},{:},{:},{:},{:},{:},{:},{:},{:},{:},{:},{:},{:},{:},{:},{:},{:},{:},{:},{:},{:},{:},{:},{:},{:},{:},{:},{:},{:},{:},{:},{:},{:},{:},{:},{:},{:},{:},{:},{:},{:},{:},{:},{:},{:},{:},{:},{:},{:},{:},{:},{:},{:},{:},{:},{:},{:},{:},{:},{:},{:},{:},{:},{:},{:},{:},{:},{:},{:},{:},{:},{:},{:},{:},{:},{:},{:},{:},{:},{:},{:},{:},{:},{:},{:},{:},{:},{:},{:},{:},{:},{:},{:},{:},{:},{:},{:},{:},{:},{:},{:},{:},{:},{:},{:},{:},{:},{:},{:},{:},{:},{:},{:},{:},{:},{:},{:},{:},{:},{:},{:},{:},{:},{:},{:},{:},{:},{:},{:},{:},{:},{:},{:},{:},{:},{:},{:},{:},{:},{:},{:},{:},{:},{:},{:},{:},{:},{:},{:},{:},{:},{:},{:},{:},{:},{:},{:},{:},{:},{:},{:},{:},{:},{:},{:},{:},{:},{:},{:},{:},{:},{:},{:},{:},{:},{:},{:},{:},{:},{:},{:},{:},{:},{:},{:},{:},{:},{:},{:},{:},{:},{:},{:},{:},{:},{:},{:},{:},{:},{:},{:},{:},{:},{:},{:},{:},{:},{:},{:},{:},{:},{:},{:},{:},{:},{:},{:},{:},{:},{:},{:},{:},{:},{:},{:},{:},{:},{:},{:},{:},{:},{:},{:},{:},{:},{:},{:},{:},{:},{:},{:},{:},{:},{:},{:},{:},{:},{:},{:},{:},{:},{:},{:},{:},{:},{:},{:},{:},{:},{:},{:},{:},{:},{:},{:},{:},{:},{:},{:},{:},{:},{:},{:},{:},{:},{:},{:},{:},{:},{:},{:},{:},{:},{:},{:},{:},{:},{:},{:},{:},{:},{:},{:},{:},{:},{:},{:},{:},{:},{:},{:},{:},{:},{:},{:},{:},{:},{:},{:},{:},{:},{:},{:},{:},{:},{:},{:},{:},{:},{:},{:},{:},{:},{:},{:},{:},{:},{:},{:},{:},{:},{:},{:},{:},{:},{:},{:},{:},{:},{:},{:},{:},{:},{:},{:},{:},{:},{:},{:},{:},{:},{:},{:},{:},{:},{:},{:},{:},{:},{:},{:},{:},{:},{:},{:},{:},{:},{:},{:},{:},{:},{:},{:},{:},{:},{:},{:},{:},{:},{:},{:},{:},{:},{:},{:},{:},{:},{:},{:},{:},{:},{:},{:},{:},{:},{:},{:},{:},{:},{:},{:},{:},{:},{:},{:},{:},{:},{:},{:},{:},{:},{:},{:},{:},{:},{:},{:},{:},{:},{:},{:},{:},{:},{:},{:},{:},{:},{:},{:},{:},{:},{:},{:},{:},{:},{:},{:},{:},{:},{:},{:},{:},{:},{:},{:},{:},{:},{:},{:},{:},{:},{:},{:},{:},{:},{:},{:},{:},{:},{:},{:},{:},{:},{:},{:},{:},{:},{:},{:},{:},{:},{:},{:},{:},{:},{:},{:},{:},{:},{:},{:},{:},{:},{:},{:},{:},{:},{:},{:},{:},{:},{:},{:},{:},{:},{:},{:},{:},{:},{:},{:},{:},{:},{:},{:},{:},{:},{:},{:},{:},{:},{:},{:},{:},{:},{:},{:},{:},{:},{:},{:},{:},{:},{:},{:},{:},{:},{:},{:},{:},{:},{:},{:},{:},{:},{:},{:},{:},{:},{:},{:},{:},{:},{:},{:},{:},{:},{:},{:},{:},{:},{:},{:},{:},{:},{:},{:},{:},{:},{:},{:},{:},{:},{:},{:},{:},{:},{:},{:},{:},{:},{:},{:},{:},{:},{:},{:},{:},{:},{:},{:},{:},{:},{:},{:},{:},{:},{:},{:},{:},{:},{:},{:},{:},{:},{:},{:},{:},{:},{:},{:},{:},{:},{:},{:},{:},{:},{:},{:},{:},{:},{:},{:},{:},{:},{:},{:},{:},{:},{:},{:},{:},{:},{:},{:},{:},{:},{:},{:},{:},{:},{:},{:},{:},{:},{:},{:},{:},{:},{:},{:},{:},{:},{:},{:},{:},{:},{:},{:},{:},{:},{:},{:},{:},{:},{:},{:},{:},{:},{:},{:},{:},{:},{:},{:},{:},{:},{:},{:},{:},{:},{:},{:},{:},{:},{:},{:},{:},{:},{:},{:},{:},{:},{:},{:},{:},{:},{:},{:},{:},{:},{:},{:},{:},{:},{:},{:},{:},{:},{:},{:},{:},{:},{:},{:},{:},{:},{:},{:},{:},{:},{:},{:},{:},{:},{:},{:},{:},{:},{:},{:},{:},{:},{:},{:},{:},{:},{:},{:},{:},{:},{:},{:},{:},{:},{:},{:},{:},{:},{:},{:},{:},{:},{:},{:},{:},{:},{:},{:},{:},{:},{:},{:},{:},{:},{:},{:},{:},{:},{:},{:},{:},{:},{:},{:},{:},{:},{:},{:},{:},{:},{:},{:},{:},{:},{:},{:},{:},{:},{:},{:},{:},{:},{:},{:},{:},{:},{:},{:},{:},{:},{:},{:},{:},{:},{:},{:},{:},{:},{:},{:},{:},{:},{:},{:},{:},{:},{:},{:},{:},{:},{:},{:},{:},{:},{:},{:},{:},{:},{:},{:},{:},{:},{:},{:},{:},{:},{:},{:},{:},{:},{:},{:},{:},{:},{:},{:},{:},{:},{:},{:},{:},{:},{:},{:},{:},{:},{:},{:},{:},{:},{:},{:},{:},{:},{:},{:},{:},{:},{:},{:},{:},{:},{:},{:},{:},{:},{:},{:},{:},{:},{:},{:},{:},{:},{:},{:},{:},{:},{:},{:},{:},{:},{:},{:},{:},{:},{:},{:},{:},{:},{:},{:},{:},{:},{:},{:},{:},{:},{:},{:},{:},{:},{:},{:},{:},{:},{:},{:},{:},{:},{:},{:},{:},{:},{:},{:},{:},{:},{:},{:},{:},{:},{:},{:},{:},{:},{:},{:},{:},{:},{:},{:},{:},{:},{:},{:},{:},{:},{:},{:},{:},{:},{:},{:},{:},{:},{:},{:},{:},{:},{:},{:},{:},{:},{:},{:},{:},{:},{:},{:},{:},{:},{:},{:},{:},{:},{:},{:},{:},{:},{:},{:},{:},{:},{:},{:},{:},{:},{:},{:},{:},{:},{:},{:},{:},{:},{:},{:},{:},{:},{:},{:},{:},{:},{:},{:},{:},{:},{:},{:},{:},{:},{:},{:},{:},{:},{:},{:},{:},{:},{:},{:},{:},{:},{:},{:},{:},{:},{:},{:},{:},{:},{:},{:},{:},{:},{:},{:},{:},{:},{:},{:},{:},{:},{:},{:},{:},{:},{:},{:},{:},{:},{:},{:},{:},{:},{:},{:},{:},{:},{:},{:},{:},{:},{:},{:},{:},{:},{:},{:},{:},{:},{:},{:},{:},{:},{:},{:},{:},{:},{:},{:},{:},{:},{:},{:},{:},{:},{:},{:},{:},{:},{:},{:},{:},{:},{:},{:},{:},{:},{:},{:},{:},{:},{:},{:},{:},{:},{:},{:},{:},{:},{:},{:},{:},{:},{:},{:},{:},{:},{:},{:},{:},{:},{:},{:},{:},{:},{:},{:},{:},{:},{:},{:},{:},{:},{:},{:},{:},{:},{:},{:},{:},{:},{:},{:},{:},{:},{:},{:},{:},{:},{:},{:},{:},{:},{:},{:},{:},{:},{:},{:},{:},{:},{:},{:},{:},{:},{:},{:},{:},{:},{:},{:},{:},{:},{:},{:},{:},{:},{:},{:},{:},{:},{:},{:},{:},{:},{:},{:},{:},{:},{:},{:},{:},{:},{:},{:},{:},{:},{:},{:},{:},{:},{:},{:},{:},{:},{:},{:},{:},{:},{:},{:},{:},{:},{:},{:},{:},{:},{:},{:},{:},{:},{:},{:},{:},{:},{:},{:},{:},{:},{:},{:},{:},{:},{:},{:},{:},{:},{:},{:},{:},{:},{:},{:},{:},{:},{:},{:},{:},{:},{:},{:},{:},{:},{:},{:},{:},{:},{:},{:},{:},{:},{:},{:},{:},{:},{:},{:},{:},{:},{:},{:},{:},{:},{:},{:},{:},{:},{:},{:},{:},{:},{:},{:},{:},{:},{:},{:},{:},{:},{:},{:},{:},{:},{:},{:},{:},{:},{:},{:},{:},{:},{:},{:},{:},{:},{:},{:},{:},{:},{:},{:},{:},{:},{:},{:},{:},{:},{:},{:},{:},{:},{:},{:},{:},{:},{:},{:},{:},{:},{:},{:},{:},{:},{:},{:},{:},{:},{:},{:},{:},{:},{:},{:},{:},{:},{:},{:},{:},{:},{:},{:},{:},{:},{:},{:},{:},{:},{:},{:},{:},{:},{:},{:},{:},{:},{:},{:},{:},{:},{:},{:},{:},{:},{:},{:},{:},{:},{:},{:},{:},{:},{:},{:},{:},{:},{:},{:},{:},{:},{:},{:},{:},{:},{:},{:},{:},{:},{:},{:},{:},{:},{:},{:},{:},{:},{:},{:},{:},{:},{:},{:},{:},{:},{:},{:},{:},{:},{:},{:},{:},{:},{:},{:},{:},{:},{:},{:},{:},{:},{:},{:},{:},{:},{:},{:},{:},{:},{:},{:},{:},{:},{:},{:},{:},{:},{:},{:},{:},{:},{:},{:},{:},{:},{:},{:},{:},{:},{:},{:},{:},{:},{:},{:},{:},{:},{:},{:},{:},{:},{:},{:},{:},{:},{:},{:},{:},{:},{:},{:},{:},{:},{:},{:},{:},{:},{:},{:},{:},{:},{:},{:},{:},{:},{:},{:},{:},{:},{:},{:},{:},{:},{:},{:},{:},{:},{:},{:},{:},{:},{:},{:},{:},{:},{:},{:},{:},{:},{:},{:},{:},{:},{:},{:},{:},{:},{:},{:},{:},{:},{:},{:},{:},{:},{:},{:},{:},{:},{:},{:},{:},{:},{:},{:},{:},{:},{:},{:},{:},{:},{:},{:},{:},{:},{:},{:},{:},{:},{:},{:},{:},{:},{:},{:},{:},{:},{:},{:},{:},{:},{:},{:},{:},{:},{:},{:},{:},{:},{:},{:},{:},{:},{:},{:},{:},{:},{:},{:},{:},{:},{:},{:},{:},{:},{:},{:},{:},{:},{:},{:},{:},{:},{:},{:},{:},{:},{:},{:},{:},{:},{:},{:},{:},{:},{:},{:},{:},{:},{:},{:},{:},{:},{:},{:},{:},{:},{:},{:},{:},{:},{:},{:},{:},{:},{:},{:},{:},{:},{:},{:},{:},{:},{:},{:},{:},{:},{:},{:},{:},{:},{:},{:},{:},{:},{:},{:},{:},{:},{:},{:},{:},{:},{:},{:},{:},{:},{:},{:},{:},{:},{:},{:},{:},{:},{:},{:},{:},{:},{:},{:},{:},{:},{:},{:},{:},{:},{:},{:},{:},{:},{:},{:},{:},{:},{:},{:},{:},{:},{:},{:},{:},{:},{:},{:},{:},{:},{:},{:},{:},{:},{:},{:},{:},{:},{:},{:},{:},{:},{:},{:},{:},{:},{:},{:},{:},{:},{:},{:},{:},{:},{:},{:},{:},{:},{:},{:},{:},{:},{:},{:},{:},{:},{:},{:},{:},{:},{:},{:},{:},{:},{:},{:},{:},{:},{:},{:},{:},{:},{:},{:},{:},{:},{:},{:},{:},{:},{:},{:},{:},{:},{:},{:},{:},{:},{:},{:},{:},{:},{:},{:},{:},{:},{:},{:},{:},{:},{:},{:},{:},{:},{:},{:},{:},{:},{:},{:},{:},{:},{:},{:},{:},{:},{:},{:},{:},{:},{:},{:},{:},{:},{:},{:},{:},{:},{:},{:},{:},{:},{:},{:},{:},{:},{:},{:},{:},{:},{:},{:},{:},{:},{:},{:},{:},{:},{:},{:},{:},{:},{:},{:},{:},{:},{:},{:},{:},{:},{:},{:},{:},{:},{:},{:},{:},{:},{:},{:},{:},{:},{:},{:},{:},{:},{:},{:},{:},{:},{:},{:},{:},{:},{:},{:},{:},{:},{:},{:},{:},{:},{:},{:},{:},{:},{:},{:},{:},{:},{:},{:},{:},{:},{:},{:},{:},{:},{:},{:},{:},{:},{:},{:},{:},{:},{:},{:},{:},{:},{:},{:},{:},{:},{:},{:},{:},{:},{:},{:},{:},{:},{:},{:},{:},{:},{:},{:},{:},{:},{:},{:},{:},{:},{:},{:},{:},{:},{:},{:},{:},{:},{:},{:},{:},{:},{:},{:},{:},{:},{:},{:},{:},{:},{:},{:},{:},{:},{:},{:},{:},{:},{:},{:},{:},{:},{:},{:},{:},{:},{:},{:},{:},{:},{:},{:},{:},{:},{:},{:},{:},{:},{:},{:},{:},{:},{:},{:},{:},{:},{:},{:},{:},{:},{:},{:},{:},{:},{:},{:},{:},{:},{:},{:},{:},{:},{:},{:},{:},{:},{:},{:},{:},{:},{:},{:},{:},{:},{:},{:},{:},{:},{:},{:},{:},{:},{:},{:},{:},{:},{:},{:},{:},{:},{:},{:},{:},{:},{:},{:},{:},{:},{:},{:},{:},{:},{:},{:},{:},{:},{:},{:},{:},{:},{:},{:},{:},{:},{:},{:},{:},{:},{:},{:},{:},{:},{:},{:},{:},{:},{:},{:},{:},{:},{:},{:},{:},{:},{:},{:},{:},{:},{:},{:},{:},{:},{:},{:},{:},{:},{:},{:},{:},{:},{:},{:},{:},{:},{:},{:},{:},{:},{:},{:},{:},{:},{:},{:},{:},{:},{:},{:},{:},{:},{:},{:},{:},{:},{:},{:},{:},{:},{:},{:},{:},{:},{:},{:},{:},{:},{:},{:},{:},{:},{:},{:},{:},{:},{:},{:},{:},{:},{:},{:},{:},{:},{:},{:},{:},{:},{:},{:},{:},{:},{:},{:},{:},{:},{:},{:},{:},{:},{:},{:},{:},{:},{:},{:},{:},{:},{:},{:},{:},{:},{:},{:},{:},{:},{:},{:},{:},{:},{:},{:},{:},{:},{:},{:},{:},{:},{:},{:},{:},{:},{:},{:},{:},{:},{:},{:},{:},{:},{:},{:},{:},{:},{:},{:},{:},{:},{:},{:},{:},{:},{:},{:},{:},{:},{:},{:},{:},{:},{:},{:},{:},{:},{:},{:},{:},{:},{:},{:},{:},{:},{:},{:},{:},{:},{:},{:},{:},{:},{:},{:},{:},{:},{:},{:},{:},{:},{:},{:},{:},{:},{:},{:},{:},{:},{:},{:},{:},{:},{:},{:},{:},{:},{:},{:},{:},{:},{:},{:},{:},{:},{:},{:},{:},{:},{:},{:},{:},{:},{:},{:},{:},{:},{:},{:},{:},{:},{:},{:},{:},{:},{:},{:},{:},{:},{:},{:},{:},{:},{:},{:},{:},{:},{:},{:},{:},{:},{:},{:},{:},{:},{:},{:},{:},{:},{:},{:},{:},{:},{:},{:},{:},{:},{:},{:},{:},{:},{:},{:},{:},{:},{:},{:},{:},{:},{:},{:},{:},{:},{:},{:},{:},{:},{:},{:},{:},{:},{:},{:},{:},{:},{:},{:},{:},{:},{:},{:},{:},{:},{:},{:},{:},{:},{:},{:},{:},{:},{:},{:},{:},{:},{:},{:},{:},{:},{:},{:},{:},{:},{:},{:},{:},{:},{:},{:},{:},{:},{:},{:},{:},{:},{:},{:},{:},{:},{:},{:},{:},{:},{:},{:},{:},{:},{:},{:},{:},{:},{:},{:},{:},{:},{:},{:},{:},{:},{:},{:},{:},{:},{:},{:},{:},{:},{:},{:},{:},{:},{:},{:},{:},{:},{:},{:},{:},{:},{:},{:},{:},{:},{:},{:},{:},{:},{:},{:},{:},{:},{:},{:},{:},{:},{:},{:},{:},{:},{:},{:},{:},{:},{:},{:},{:},{:},{:},{:},{:},{:},{:},{:},{:},{:},{:},{:},{:},{:},{:},{:},{:},{:},{:},{:},{:},{:},{:},{:},{:},{:},{:},{:},{:},{:},{:},{:},{:},{:},{:},{:},{:},{:},{:},{:},{:},{:},{:},{:},{:},{:},{:},{:},{:},{:},{:},{:},{:},{:},{:},{:},{:},{:},{:},{:},{:},{:},{:},{:},{:},{:},{:},{:},{:},{:},{:},{:},{:},{:},{:},{:},{:},{:},{:},{:},{:},{:},{:},{:},{:},{:},{:},{:},{:},{:},{:},{:},{:},{:},{:},{:},{:},{:},{:},{:},{:},{:},{:},{:},{:},{:},{:},{:},{:},{:},{:},{:},{:},{:},{:},{:},{:},{:},{:},{:},{:},{:},{:},{:},{:},{:},{:},{:},{:},{:},{:},{:},{:},{:},{:},{:},{:},{:},{:},{:},{:},{:},{:},{:},{:},{:},{:},{:},{:},{:},{:},{:},{:},{:},{:},{:},{:},{:},{:},{:},{:},{:},{:},{:},{:},{:},{:},{:},{:},{:},{:},{:},{:},{:},{:},{:},{:},{:},{:},{:},{:},{:},{:},{:},{:},{:},{:},{:},{:},{:},{:},{:},{:},{:},{:},{:},{:},{:},{:},{:},{:},{:},{:},{:},{:},{:},{:},{:},{:},{:},{:},{:},{:},{:},{:},{:},{:},{:},{:},{:},{:},{:},{:},{:},{:},{:},{:},{:},{:},{:},{:},{:},{:},{:},{:},{:},{:},{:},{:},{:},{:},{:},{:},{:},{:},{:},{:},{:},{:},{:},{:},{:},{:},{:},{:},{:},{:},{:},{:},{:},{:},{:},{:},{:},{:},{:},{:},{:},{:},{:},{:},{:},{:},{:},{:},{:},{:},{:},{:},{:},{:},{:},{:},{:},{:},{:},{:},{:},{:},{:},{:},{:},{:},{:},{:},{:},{:},{:},{:},{:},{:},{:},{:},{:},{:},{:},{:},{:},{:},{:},{:},{:},{:},{:},{:},{:},{:},{:},{:},{:},{:},{:},{:},{:},{:},{:},{:},{:},{:},{:},{:},{:},{:},{:},{:},{:},{:},{:},{:},{:},{:},{:},{:},{:},{:},{:},{:},{:},{:},{:},{:},{:},{:},{:},{:},{:},{:},{:},{:},{:},{:},{:},{:},{:},{:},{:},{:},{:},{:},{:},{:},{:},{:},{:},{:},{:},{:},{:},{:},{:},{:},{:},{:},{:},{:},{:},{:},{:},{:},{:},{:},{:},{:},{:},{:},{:},{:},{:},{:},{:},{:},{:},{:},{:},{:},{:},{:},{:},{:},{:},{:},{:},{:},{:},{:},{:},{:},{:},{:},{:},{:},{:},{:},{:},{:},{:},{:},{:},{:},{:},{:},{:},{:},{:},{:},{:},{:},{:},{:},{:},{:},{:},{:},{:},{:},{:},{:},{:},{:},{:},{:},{:},{:},{:},{:},{:},{:},{:},{:},{:},{:},{:},{:},{:},{:},{:},{:},{:},{:},{:},{:},{:},{:},{:},{:},{:},{:},{:},{:},{:},{:},{:},{:},{:},{:},{:},{:},{:},{:},{:},{:},{:},{:},{:},{:},{:},{:},{:},{:},{:},{:},{:},{:},{:},{:},{:},{:},{:},{:},{:},{:},{:},{:},{:},{:},{:},{:},{:},{:},{:},{:},{:},{:},{:},{:},{:},{:},{:},{:},{:},{:},{:},{:},{:},{:},{:},{:},{:},{:},{:},{:},{:},{:},{:},{:},{:},{:},{:},{:},{:},{:},{:},{:},{:},{:},{:},{:},{:},{:},{:},{:},{:},{:},{:},{:},{:},{:},{:},{:},{:},{:},{:},{:},{:},{:},{:},{:},{:},{:},{:},{:},{:},{:},{:},{:},{:},{:},{:},{:},{:},{:},{:},{:},{:},{:},{:},{:},{:},{:},{:},{:},{:},{:},{:},{:},{:},{:},{:},{:},{:},{:},{:},{:},{:},{:},{:},{:},{:},{:},{:},{:},{:},{:},{:},{:},{:},{:},{:},{:},{:},{:},{:},{:},{:},{:},{:},{:},{:},{:},{:},{:},{:},{:},{:},{:},{:},{:},{:},{:},{:},{:},{:},{:},{:},{:},{:},{:},{:},{:},{:},{:},{:},{:},{:},{:},{:},{:},{:},{:},{:},{:},{:},{:},{:},{:},{:},{:},{:},{:},{:},{:},{:},{:},{:},{:},{:},{:},{:},{:},{:},{:},{:},{:},{:},{:},{:},{:},{:},{:},{:},{:},{:},{:},{:},{:},{:},{:},{:},{:},{:},{:},{:},{:},{:},{:},{:},{:},{:},{:},{:},{:},{:},{:},{:},{:},{:},{:},{:},{:},{:},{:},{:},{:},{:},{:},{:},{:},{:},{:},{:},{:},{:},{:},{:},{:},{:},{:},{:},{:},{:},{:},{:},{:},{:},{:},{:},{:},{:},{:},{:},{:},{:},{:},{:},{:},{:},{:},{:},{:},{:},{:},{:},{:},{:},{:},{:},{:},{:},{:},{:},{:},{:},{:},{:},{:},{:},{:},{:},{:},{:},{:},{:},{:},{:},{:},{:},{:},{:},{:},{:},{:},{:},{:},{:},{:},{:},{:},{:},{:},{:},{:},{:},{:},{:},{:},{:},{:},{:},{:},{:},{:},{:},{:},{:},{:},{:},{:},{:},{:},{:},{:},{:},{:},{:},{:},{:},{:},{:},{:},{:},{:},{:},{:},{:},{:},{:},{:},{:},{:},{:},{:},{:},{:},{:},{:},{:},{:},{:},{:},{:},{:},{:},{:},{:},{:},{:},{:},{:},{:},{:},{:},{:},{:},{:},{:},{:},{:},{:},{:},{:},{:},{:},{:},{:},{:},{:},{:},{:},{:},{:},{:},{:},{:},{:},{:},{:},{:},{:},{:},{:},{:},{:},{:},{:},{:},{:},{:},{:},{:},{:},{:},{:},{:},{:},{:},{:},{:},{:},{:},{:},{:},{:},{:},{:},{:},{:},{:},{:},{:},{:},{:},{:},{:},{:},{:},{:},{:},{:},{:},{:},{:},{:},{:},{:},{:},{:},{:},{:},{:},{:},{:},{:},{:},{:},{:},{:},{:},{:},{:},{:},{:},{:},{:},{:},{:},{:},{:},{:},{:},{:},{:},{:},{:},{:},{:},{:},{:},{:},{:},{:},{:},{:},{:},{:},{:},{:},{:},{:},{:},{:},{:},{:},{:},{:},{:},{:},{:},{:},{:},{:},{:},{:},{:},{:},{:},{:},{:},{:},{:},{:},{:},{:},{:},{:},{:},{:},{:},{:},{:},{:},{:},{:},{:},{:},{:},{:},{:},{:},{:},{:},{:},{:},{:},{:},{:},{:},{:},{:},{:},{:},{:},{:},{:},{:},{:},{:},{:},{:},{:},{:},{:},{:},{:},{:},{:},{:},{:},{:},{:},{:},{:},{:},{:},{:},{:},{:},{:},{:},{:},{:},{:},{:},{:},{:},{:},{:},{:},{:},{:},{:},{:},{:},{:},{:},{:},{:},{:},{:},{:},{:},{:},{:},{:},{:},{:},{:},{:},{:},{:},{:},{:},{:},{:},{:},{:},{:},{:},{:},{:},{:},{:},{:},{:},{:},{:},{:},{:},{:},{:},{:},{:},{:},{:},{:},{:},{:},{:},{:},{:},{:},{:},{:},{:},{:},{:},{:},{:},{:},{:},{:},{:},{:},{:},{:},{:},{:},{:},{:},{:},{:},{:},{:},{:},{:},{:},{:},{:},{:},{:},{:},{:},{:},{:},{:},{:},{:},{:},{:},{:},{:},{:},{:},{:},{:},{:},{:},{:},{:},{:},{:},{:},{:},{:},{:},{:},{:},{:},{:},{:},{:},{:},{:},{:},{:},{:},{:},{:},{:},{:},{:},{:},{:},{:},{:},{:},{:},{:},{:},{:},{:},{:},{:},{:},{:},{:},{:},{:},{:},{:},{:},{:},{:},{:},{:},{:},{:},{:},{:},{:},{:},{:},{:},{:},{:},{:},{:},{:},{:},{:},{:},{:},{:},{:},{:},{:},{:},{:},{:},{:},{:},{:},{:},{:},{:},{:},{:},{:},{:},{:},{:},{:},{:},{:},{:},{:},{:},{:},{:},{:},{:},{:},{:},{:},{:},{:},{:},{:},{:},{:},{:},{:},{:},{:},{:},{:},{:},{:},{:},{:},{:},{:},{:},{:},{:},{:},{:},{:},{:},{:},{:},{:},{:},{:},{:},{:},{:},{:},{:},{:},{:},{:},{:},{:},{:},{:},{:},{:},{:},{:},{:},{:},{:},{:},{:},{:},{:},{:},{:},{:},{:},{:},{:},{:},{:},{:},{:},{:},{:},{:},{:},{:},{:},{:},{:},{:},{:},{:},{:},{:},{:},{:},{:},{:},{:},{:},{:},{:},{:},{:},{:},{:},{:},{:},{:},{:},{:},{:},{:},{:},{:},{:},{:},{:},{:},{:},{:},{:},{:},{:},{:},{:},{:},{:},{:},{:},{:},{:},{:},{:},{:},{:},{:},{:},{:},{:},{:},{:},{:},{:},{:},{:},{:},{:},{:},{:},{:},{:},{:},{:},{:},{:},{:},{:},{:},{:},{:},{:},{:},{:},{:},{:},{:},{:},{:},{:},{:},{:},{:},{:},{:},{:},{:},{:},{:},{:},{:},{:},{:},{:},{:},{:},{:},{:},{:},{:},{:},{:},{:},{:},{:},{:},{:},{:},{:},{:},{:},{:},{:},{:},{:},{:},{:},{:},{:},{:},{:},{:},{:},{:},{:},{:},{:},{:},{:},{:},{:},{:},{:},{:},{:},{:},{:},{:},{:},{:},{:},{:},{:},{:},{:},{:},{:},{:},{:},{:},{:},{:},{:},{:},{:},{:},{:},{:},{:},{:},{:},{:},{:},{:},{:},{:},{:},{:},{:},{:},{:},{:},{:},{:},{:},{:},{:},{:},{:},{:},{:},{:},{:},{:},{:},{:},{:},{:},{:},{:},{:},{:},{:},{:},{:},{:},{:},{:},{:},{:},{:},{:},{:},{:},{:},{:},{:},{:},{:},{:},{:},{:},{:},{:},{:},{:},{:},{:},{:},{:},{:},{:},{:},{:},{:},{:},{:},{:},{:},{:},{:},{:},{:},{:},{:},{:},{:},{:},{:},{:},{:},{:},{:},{:},{:},{:},{:},{:},{:},{:},{:},{:},{:},{:},{:},{:},{:},{:},{:},{:},{:},{:},{:},{:},{:},{:},{:},{:},{:},{:},{:},{:},{:},{:},{:},{:},{:},{:},{:},{:},{:},{:},{:},{:},{:},{:},{:},{:},{:},{:},{:},{:},{:},{:},{:},{:},{:},{:},{:},{:},{:},{:},{:},{:},{:},{:},{:},{:},{:},{:},{:},{:},{:},{:},{:},{:},{:},{:},{:},{:},{:},{:},{:},{:},{:},{:},{:},{:},{:},{:},{:},{:},{:},{:},{:},{:},{:},{:},{:},{:},{:},{:},{:},{:},{:},{:},{:},{:},{:},{:},{:},{:},{:},{:},{:},{:},{:},{:},{:},{:},{:},{:},{:},{:},{:},{:},{:},{:},{:},{:},{:},{:},{:},{:},{:},{:},{:},{:},{:},{:},{:},{:},{:},{:},{:},{:},{:},{:},{:},{:},{:},{:},{:},{:},{:},{:},{:},{:},{:},{:},{:},{:},{:},{:},{:},{:},{:},{:},{:},{:},{:},{:},{:},{:},{:},{:},{:},{:},{:},{:},{:},{:},{:},{:},{:},{:},{:},{:},{:},{:},{:},{:},{:},{:},{:},{:},{:},{:},{:},{:},{:},{:},{:},{:},{:},{:},{:},{:},{:},{:},{:},{:},{:},{:},{:},{:},{:},{:},{:},{:},{:},{:},{:},{:},{:},{:},{:},{:},{:},{:},{:},{:},{:},{:},{:},{:},{:},{:},{:},{:},{:},{:},{:},{:},{:},{:},{:},{:},{:},{:},{:},{:},{:},{:},{:},{:},{:},{:},{:},{:},{:},{:},{:},{:},{:},{:},{:},{:},{:},{:},{:},{:},{:},{:},{:},{:},{:},{:},{:},{:},{:},{:},{:},{:},{:},{:},{:},{:},{:},{:},{:},{:},{:},{:},{:},{:},{:},{:},{:},{:},{:},{:},{:},{:},{:},{:},{:},{:},{:},{:},{:},{:},{:},{:},{:},{:},{:},{:},{:},{:},{:},{:},{:},{:},{:},{:},{:},{:},{:},{:},{:},{:},{:},{:},{:},{:},{:},{:},{:},{:},{:},{:},{:},{:},{:},{:},{:},{:},{:},{:},{:},{:},{:},{:},{:},{:},{:},{:},{:},{:},{:},{:},{:},{:},{:},{:},{:},{:},{:},{:},{:},{:},{:},{:},{:},{:},{:},{:},{:},{:},{:},{:},{:},{:},{:},{:},{:},{:},{:},{:},{:},{:},{:},{:},{:},{:},{:},{:},{:},{:},{:},{:},{:},{:},{:},{:},{:},{:},{:},{:},{:},{:},{:},{:},{:},{:},{:},{:},{:},{:},{:},{:},{:},{:},{:},{:},{:},{:},{:},{:},{:},{:},{:},{:},{:},{:},{:},{:},{:},{:},{:},{:},{:},{:},{:},{:},{:},{:},{:},{:},{:},{:},{:},{:},{:},{:},{:},{:},{:},{:},{:},{:},{:},{:},{:},{:},{:},{:},{:},{:},{:},{:},{:},{:},{:},{:},{:},{:},{:},{:},{:},{:},{:},{:},{:},{:},{:},{:},{:},{:},{:},{:},{:},{:},{:},{:},{:},{:},{:},{:},{:},{:},{:},{:},{:},{:},{:},{:},{:},{:},{:},{:},{:},{:},{:},{:},{:},{:},{:},{:},{:},{:},{:},{:},{:},{:},{:},{:},{:},{:},{:},{:},{:},{:},{:},{:},{:},{:},{:},{:},{:},{:},{:},{:},{:},{:},{:},{:},{:},{:},{:},{:},{:},{:},{:},{:},{:},{:},{:},{:},{:},{:},{:},{:},{:},{:},{:},{:},{:},{:},{:},{:},{:},{:},{:},{:},{:},{:},{:},{:},{:},{:},{:},{:},{:},{:},{:},{:},{:},{:},{:},{:},{:},{:},{:},{:},{:},{:},{:},{:},{:},{:},{:},{:},{:},{:},{:},{:},{:},{:},{:},{:},{:},{:},{:},{:},{:},{:},{:},{:},{:},{:},{:},{:},{:},{:},{:},{:},{:},{:},{:},{:},{:},{:},{:},{:},{:},{:},{:},{:},{:},{:},{:},{:},{:},{:},{:},{:},{:},{:},{:},{:},{:},{:},{:},{:},{:},{:},{:},{:},{:},{:},{:},{:},{:},{:},{:},{:},{:},{:},{:},{:},{:},{:},{:},{:},{:},{:},{:},{:},{:},{:},{:},{:},{:},{:},{:},{:},{:},{:},{:},{:},{:},{:},{:},{:},{:},{:},{:},{:},{:},{:},{:},{:},{:},{:},{:},{:},{:},{:},{:},{:},{:},{:},{:},{:},{:},{:},{:},{:},{:},{:},{:},{:},{:},{:},{:},{:},{:},{:},{:},{:},{:},{:},{:},{:},{:},{:},{:},{:},{:},{:},{:},{:},{:},{:},{:},{:},{:},{:},{:},{:},{:},{:},{:},{:},{:},{:},{:},{:},{:},{:},{:},{:},{:},{:},{:},{:},{:},{:},{:},{:},{:},{:},{:},{:},{:},{:},{:},{:},{:},{:},{:},{:},{:},{:},{:},{:},{:},{:},{:},{:},{:},{:},{:},{:},{:},{:},{:},{:},{:},{:},{:},{:},{:},{:},{:},{:},{:},{:},{:},{:},{:},{:},{:},{:},{:},{:},{:},{:},{:},{:},{:},{:},{:},{:},{:},{:},{:},{:},{:},{:},{:},{:},{:},{:},{:},{:},{:},{:},{:},{:},{:},{:},{:},{:},{:},{:},{:},{:},{:},{:},{:},{:},{:},{:},{:},{:},{:},{:},{:},{:},{:},{:},{:},{:},{:},{:},{:},{:},{:},{:},{:},{:},{:},{:},{:},{:},{:},{:},{:},{:},{:},{:},{:},{:},{:},{:},{:},{:},{:},{:},{:},{:},{:},{:},{:},{:},{:},{:},{:},{:},{:},{:},{:},{:},{:},{:},{:},{:},{:},{:},{:},{:},{:},{:},{:},{:},{:},{:},{:},{:},{:},{:},{:},{:},{:},{:},{:},{:},{:},{:},{:},{:},{:},{:},{:},{:},{:},{:},{:},{:},{:},{:},{:},{:},{:},{:},{:},{:},{:},{:},{:},{:},{:},{:},{:},{:},{:},{:},{:},{:},{:},{:},{:},{:},{:},{:},{:},{:},{:},{:},{:},{:},{:},{:},{:},{:},{:},{:},{:},{:},{:},{:},{:},{:},{:},{:},{:},{:},{:},{:},{:},{:},{:},{:},{:},{:},{:},{:},{:},{:},{:},{:},{:},{:},{:},{:},{:},{:},{:},{:},{:},{:},{:},{:},{:},{:},{:},{:},{:},{:},{:},{:},{:},{:},{:},{:},{:},{:},{:},{:},{:},{:},{:},{:},{:},{:},{:},{:},{:},{:},{:},{:},{:},{:},{:},{:},{:},{:},{:},{:},{:},{:},{:},{:},{:},{:},{:},{:},{:},{:},{:},{:},{:},{:},{:},{:},{:},{:},{:},{:},{:},{:},{:},{:},{:},{:},{:},{:},{:},{:},{:},{:},{:},{:},{:},{:},{:},{:},{:},{:},{:},{:},{:},{:},{:},{:},{:},{:},{:},{:},{:},{:},{:},{:},{:},{:},{:},{:},{:},{:},{:},{:},{:},{:},{:},{:},{:},{:},{:},{:},{:},{:},{:},{:},{:},{:},{:},{:},{:},{:},{:},{:},{:},{:},{:},{:},{:},{:},{:},{:},{:},{:},{:},{:},{:},{:},{:},{:},{:},{:},{:},{:},{:},{:},{:},{:},{:},{:},{:},{:},{:},{:},{:},{:},{:},{:},{:},{:},{:},{:},{:},{:},{:},{:},{:},{:},{:},{:},{:},{:},{:},{:},{:},{:},{:},{:},{:},{:},{:},{:},{:},{:},{:},{:},{:},{:},{:},{:},{:},{:},{:},{:},{:},{:},{:},{:},{:},{:},{:},{:},{:},{:},{:},{:},{:},{:},{:},{:},{:},{:},{:},{:},{:},{:},{:},{:},{:},{:},{:},{:},{:},{:},{:},{:},{:},{:},{:},{:},{:},{:},{:},{:},{:},{:},{:},{:},{:},{:},{:},{:},{:},{:},{:},{:},{:},{:},{:},{:},{:},{:},{:},{:},{:},{:},{:},{:},{:},{:},{:},{:},{:},{:},{:},{:},{:},{:},{:},{:},{:},{:},{:},{:},{:},{:},{:},{:},{:},{:},{:},{:},{:},{:},{:},{:},{:},{:},{:},{:},{:},{:},{:},{:},{:},{:},{:},{:},{:},{:},{:},{:},{:},{:},{:},{:},{:},{:},{:},{:},{:},{:},{:},{:},{:},{:},{:},{:},{:},{:},{:},{:},{:},{:},{:},{:},{:},{:},{:},{:},{:},{:},{:},{:},{:},{:},{:},{:},{:},{:},{:},{:},{:},{:},{:},{:},{:},{:},{:},{:},{:},{:},{:},{:},{:},{:},{:},{:},{:},{:},{:},{:},{:},{:},{:},{:},{:},{:},{:},{:},{:},{:},{:},{:},{:},{:},{:},{:},{:},{:},{:},{:},{:},{:},{:},{:},{:},{:},{:},{:},{:},{:},{:},{:},{:},{:},{:},{:},{:},{:},{:},{:},{:},{:},{:},{:},{:},{:},{:},{:},{:},{:},{:},{:},{:},{:},{:},{:},{:},{:},{:},{:},{:},{:},{:},{:},{:},{:},{:},{:},{:},{:},{:},{:},{:},{:},{:},{:},{:},{:},{:},{:},{:},{:},{:},{:},{:},{:},{:},{:},{:},{:},{:},{:},{:},{:},{:},{:},{:},{:},{:},{:},{:},{:},{:},{:},{:},{:},{:},{:},{:},{:},{:},{:},{:},{:},{:},{:},{:},{:},{:},{:},{:},{:},{:},{:},{:},{:},{:},{:},{:},{:},{:},{:},{:},{:},{:},{:},{:},{:},{:},{:},{:},{:},{:},{:},{:},{:},{:},{:},{:},{:},{:},{:},{:},{:},{:},{:},{:},{:},{:},{:},{:},{:},{:},{:},{:},{:},{:},{:},{:},{:},{:},{:},{:},{:},{:},{:},{:},{:},{:},{:},{:},{:},{:},{:},{:},{:},{:},{:},{:},{:},{:},{:},{:},{:},{:},{:},{:},{:},{:},{:},{:},{:},{:},{:},{:},{:},{:},{:},{:},{:},{:},{:},{:},{:},{:},{:},{:},{:},{:},{:},{:},{:},{:},{:},{:},{:},{:},{:},{:},{:},{:},{:},{:},{:},{:},{:},{:},{:},{:},{:},{:},{:},{:},{:},{:},{:},{:},{:},{:},{:},{:},{:},{:},{:},{:},{:},{:},{:},{:},{:},{:},{:},{:},{:},{:},{:},{:},{:},{:},{:},{:},{:},{:},{:},{:},{:},{:},{:},{:},{:},{:},{:},{:},{:},{:},{:},{:},{:},{:},{:},{:},{:},{:},{:},{:},{:},{:},{:},{:},{:},{:},{:},{:},{:},{:},{:},{:},{:},{:},{:},{:},{:},{:},{:},{:},{:},{:},{:},{:},{:},{:},{:},{:},{:},{:},{:},{:},{:},{:},{:},{:},{:},{:},{:},{:},{:},{:},{:},{:},{:},{:},{:},{:},{:},{:},{:},{:},{:},{:},{:},{:},{:},{:},{:},{:},{:},{:},{:},{:},{:},{:},{:},{:},{:},{:},{:},{:},{:},{:},{:},{:},{:},{:},{:},{:},{:},{:},{:},{:},{:},{:},{:},{:},{:},{:},{:},{:},{:},{:},{:},{:},{:},{:},{:},{:},{:},{:},{:},{:},{:},{:},{:},{:},{:},{:},{:},{:},{:},{:},{:},{:},{:},{:},{:},{:},{:},{:},{:},{:},{:},{:},{:},{:},{:},{:},{:},{:},{:},{:},{:},{:},{:},{:},{:},{:},{:},{:},{:},{:},{:},{:},{:},{:},{:},{:},{:},{:},{:},{:},{:},{:},{:},{:},{:},{:},{:},{:},{:},{:},{:},{:},{:},{:},{:},{:},{:},{:},{:},{:},{:},{:},{:},{:},{:},{:},{:},{:},{:},{:},{:},{:},{:},{:},{:},{:},{:},{:},{:},{:},{:},{:},{:},{:},{:},{:},{:},{:},{:},{:},{:},{:},{:},{:},{:},{:},{:},{:},{:},{:},{:},{:},{:},{:},{:},{:},{:},{:},{:},{:},{:},{:},{:},{:},{:},{:},{:},{:},{:},{:},{:},{:},{:},{:},{:},{:},{:},{:},{:},{:},{:},{:},{:},{:},{:},{:},{:},{:},{:},{:},{:},{:},{:},{:},{:},{:},{:},{:},{:},{:},{:},{:},{:},{:},{:},{:},{:},{:},{:},{:},{:},{:},{:},{:},{:},{:},{:},{:},{:},{:},{:},{:},{:},{:},{:},{:},{:},{:},{:},{:},{:},{:},{:},{:},{:},{:},{:},{:},{:},{:},{:},{:},{:},{:},{:},{:},{:},{:},{:},{:},{:},{:},{:},{:},{:},{:},{:},{:},{:},{:},{:},{:},{:},{:},{:},{:},{:},{:},{:},{:},{:},{:},{:},{:},{:},{:},{:},{:},{:},{:},{:},{:},{:},{:},{:},{:},{:},{:},{:},{:},{:},{:},{:},{:},{:},{:},{:},{:},{:},{:},{:},{:},{:},{:},{:},{:},{:},{:},{:},{:},{:},{:},{:},{:},{:},{:},{:},{:},{:},{:},{:},{:},{:},{:},{:},{:},{:},{:},{:},{:},{:},{:},{:},{:},{:},{:},{:},{:},{:},{:},{:},{:},{:},{:},{:},{:},{:},{:},{:},{:},{:},{:},{:},{:},{:},{:},{:},{:},{:},{:},{:},{:},{:},{:},{:},{:},{:},{:},{:},{:},{:},{:},{:},{:},{:},{:},{:},{:},{:},{:},{:},{:},{:},{:},{:},{:},{:},{:},{:},{:},{:},{:},{:},{:},{:},{:},{:},{:},{:},{:},{:},{:},{:},{:},{:},{:},{:},{:},{:},{:},{:},{:},{:},{:},{:},{:},{:},{:},{:},{:},{:},{:},{:},{:},{:},{:},{:},{:},{:},{:},{:},{:},{:},{:},{:},{:},{:},{:},{:},{:},{:},{:},{:},{:},{:},{:},{:},{:},{:},{:},{:},{:},{:},{:},{:},{:},{:},{:},{:},{:},{:},{:},{:},{:},{:},{:},{:},{:},{:},{:},{:},{:},{:},{:},{:},{:},{:},{:},{:},{:},{:},{:},{:},{:},{:},{:},{:},{:},{:},{:},{:},{:},{:},{:},{:},{:},{:},{:},{:},{:},{:},{:},{:},{:},{:},{:},{:},{:},{:},{:},{:},{:},{:},{:},{:},{:},{:},{:},{:},{:},{:},{:},{:},{:},{:},{:},{:},{:},{:},{:},{:},{:},{:},{:},{:},{:},{:},{:},{:},{:},{:},{:},{:},{:},{:},{:},{:},{:},{:},{:},{:},{:},{:},{:},{:},{:},{:},{:},{:},{:},{:},{:},{:},{:},{:},{:},{:},{:},{:},{:},{:},{:},{:},{:},{:},{:},{:},{:},{:},{:},{:},{:},{:},{:},{:},{:},{:},{:},{:},{:},{:},{:},{:},{:},{:},{:},{:},{:},{:},{:},{:},{:},{:},{:},{:},{:},{:},{:},{:},{:},{:},{:},{:},{:},{:},{:},{:},{:},{:},{:},{:},{:},{:},{:},{:},{:},{:},{:},{:},{:},{:},{:},{:},{:},{:},{:},{:},{:},{:},{:},{:},{:},{:},{:},{:},{:},{:},{:},{:},{:},{:},{:},{:},{:},{:},{:},{:},{:},{:},{:},{:},{:},{:},{:},{:},{:},{:},{:},{:},{:},{:},{:},{:},{:},{:},{:},{:},{:},{:},{:},{:},{:},{:},{:},{:},{:},{:},{:},{:},{:},{:},{:},{:},{:},{:},{:},{:},{:},{:},{:},{:},{:},{:},{:},{:},{:},{:},{:},{:},{:},{:},{:},{:},{:},{:},{:},{:},{:},{:},{:},{:},{:},{:},{:},{:},{:},{:},{:},{:},{:},{:},{:},{:},{:},{:},{:},{:},{:},{:},{:},{:},{:},{:},{:},{:},{:},{:},{:},{:},{:},{:},{:},{:},{:},{:},{:},{:},{:},{:},{:},{:},{:},{:},{:},{:},{:},{:},{:},{:},{:},{:},{:},{:},{:},{:},{:},{:},{:},{:},{:},{:},{:},{:},{:},{:},{:},{:},{:},{:},{:},{:},{:},{:},{:},{:},{:},{:},{:},{:},{:},{:},{:},{:},{:},{:},{:},{:},{:},{:},{:},{:},{:},{:},{:},{:},{:},{:},{:},{:},{:},{:},{:},{:},{:},{:},{:},{:},{:},{:},{:},{:},{:},{:},{:},{:},{:},{:},{:},{:},{:},{:},{:},{:},{:},{:},{:},{:},{:},{:},{:},{:},{:},{:},{:},{:},{:},{:},{:},{:},{:},{:},{:},{:},{:},{:},{:},{:},{:},{:},{:},{:},{:},{:},{:},{:},{:},{:},{:},{:},{:},{:},{:},{:},{:},{:},{:},{:},{:},{:},{:},{:},{:},{:},{:},{:},{:},{:},{:},{:},{:},{:},{:},{:},{:},{:},{:},{:},{:},{:},{:},{:},{:},{:},{:},{:},{:},{:},{:},{:},{:},{:},{:},{:},{:},{:},{:},{:},{:},{:},{:},{:},{:},{:},{:},{:},{:},{:},{:},{:},{:},{:},{:},{:},{:},{:},{:},{:},{:},{:},{:},{:},{:},{:},{:},{:},{:},{:},{:},{:},{:},{:},{:},{:},{:},{:},{:},{:},{:},{:},{:},{:},{:},{:},{:},{:},{:},{:},{:},{:},{:},{:},{:},{:},{:},{:},{:},{:},{:},{:},{:},{:},{:},{:},{:},{:},{:},{:},{:},{:},{:},{:},{:},{:},{:},{:},{:},{:},{:},{:},{:},{:},{:},{:},{:},{:},{:},{:},{:},{:},{:},{:},{:},{:},{:},{:},{:},{:},{:},{:},{:},{:},{:},{:},{:},{:},{:},{:},{:},{:},{:},{:},{:},{:},{:},{:},{:},{:},{:},{:},{:},{:},{:},{:},{:},{:},{:},{:},{:},{:},{:},{:},{:},{:},{:},{:},{:},{:},{:},{:},{:},{:},{:},{:},{:},{:},{:},{:},{:},{:},{:},{:},{:},{:},{:},{:},{:},{:},{:},{:},{:},{:},{:},{:},{:},{:},{:},{:},{:},{:},{:},{:},{:},{:},{:},{:},{:},{:},{:},{:},{:},{:},{:},{:},{:},{:},{:},{:},{:},{:},{:},{:},{:},{:},{:},{:},{:},{:},{:},{:},{:},{:},{:},{:},{:},{:},{:},{:},{:},{:},{:},{:},{:},{:},{:},{:},{:},{:},{:},{:},{:},{:},{:},{:},{:},{:},{:},{:},{:},{:},{:},{:},{:},{:},{:},{:},{:},{:},{:},{:},{:},{:},{:},{:},{:},{:},{:},{:},{:},{:},{:},{:},{:},{:},{:},{:},{:},{:},{:},{:},{:},{:},{:},{:},{:},{:},{:},{:},{:},{:},{:},{:},{:},{:},{:},{:},{:},{:},{:},{:},{:},{:},{:},{:},{:},{:},{:},{:},{:},{:},{:},{:},{:},{:},{:},{:},{:},{:},{:},{:},{:},{:},{:},{:},{:},{:},{:},{:},{:},{:},{:},{:},{:},{:},{:},{:},{:},{:},{:},{:},{:},{:},{:},{:},{:},{:},{:},{:},{:},{:},{:},{:},{:},{:},{:},{:},{:},{:},{:},{:},{:},{:},{:},{:},{:},{:},{:},{:},{:},{:},{:},{:},{:},{:},{:},{:},{:},{:},{:},{:},{:},{:},{:},{:},{:},{:},{:},{:},{:},{:},{:},{:},{:},{:},{:},{:},{:},{:},{:},{:},{:},{:},{:},{:},{:},{:},{:},{:},{:},{:},{:},{:},{:},{:},{:},{:},{:},{:},{:},{:},{:},{:},{:},{:},{:},{:},{:},{:},{:},{:},{:},{:},{:},{:},{:},{:},{:},{:},{:},{:},{:},{:},{:},{:},{:},{:},{:},{:},{:},{:},{:},{:},{:},{:},{:},{:},{:},{:},{:},{:},{:},{:},{:},{:},{:},{:},{:},{:},{:},{:},{:},{:},{:},{:},{:},{:},{:},{:},{:},{:},{:},{:},{:},{:},{:},{:},{:},{:},{:},{:},{:},{:},{:},{:},{:},{:},{:},{:},{:},{:},{:},{:},{:},{:},{:},{:},{:},{:},{:},{:},{:},{:},{:},{:},{:},{:},{:},{:},{:},{:},{:},{:},{:},{:},{:},{:},{:},{:},{:},{:},{:},{:},{:},{:},{:},{:},{:},{:},{:},{:},{:},{:},{:},{:},{:},{:},{:},{:},{:},{:},{:},{:},{:},{:},{:},{:},{:},{:},{:},{:},{:},{:},{:},{:},{:},{:},{:},{:},{:},{:},{:},{:},{:},{:},{:},{:},{:},{:},{:},{:},{:},{:},{:},{:},{:},{:},{:},{:},{:},{:},{:},{:},{:},{:},{:},{:},{:},{:},{:},{:},{:},{:},{:},{:},{:},{:},{:},{:},{:},{:},{:},{:},{:},{:},{:},{:},{:},{:},{:},{:},{:},{:},{:},{:},{:},{:},{:},{:},{:},{:},{:},{:},{:},{:},{:},{:},{:},{:},{:},{:},{:},{:},{:},{:},{:},{:},{:},{:},{:},{:},{:},{:},{:},{:},{:},{:},{:},{:},{:},{:},{:},{:},{:},{:},{:},{:},{:},{:},{:},{:},{:},{:},{:},{:},{:},{:},{:},{:},{:},{:},{:},{:},{:},{:},{:},{:},{:},{:},{:},{:},{:},{:},{:},{:},{:},{:},{:},{:},{:},{:},{:},{:},{:},{:},{:},{:},{:},{:},{:},{:},{:},{:},{:},{:},{:},{:},{:},{:},{:},{:},{:},{:},{:},{:},{:},{:},{:},{:},{:},{:},{:},{:},{:},{:},{:},{:},{:},{:},{:},{:},{:},{:},{:},{:},{:},{:},{:},{:},{:},{:},{:},{:},{:},{:},{:},{:},{:},{:},{:},{:},{:},{:},{:},{:},{:},{:},{:},{:},{:},{:},{:},{:},{:},{:},{:},{:},{:},{:},{:},{:},{:},{:},{:},{:},{:},{:},{:},{:},{:},{:},{:},{:},{:},{:},{:},{:},{:},{:},{:},{:},{:},{:},{:},{:},{:},{:},{:},{:},{:},{:},{:},{:},{:},{:},{:},{:},{:},{:},{:},{:},{:},{:},{:},{:},{:},{:},{:},{:},{:},{:},{:},{:},{:},{:},{:},{:},{:},{:},{:},{:},{:},{:},{:},{:},{:},{:},{:},{:},{:},{:},{:},{:},{:},{:},{:},{:},{:},{:},{:},{:},{:},{:},{:},{:},{:},{:},{:},{:},{:},{:},{:},{:},{:},{:},{:},{:},{:},{:},{:},{:},{:},{:},{:},{:},{:},{:},{:},{:},{:},{:},{:},{:},{:},{:},{:},{:},{:},{:},{:},{:},{:},{:},{:},{:},{:},{:},{:},{:},{:},{:},{:},{:},{:},{:},{:},{:},{:},{:},{:},{:},{:},{:},{:},{:},{:},{:},{:},{:},{:},{:},{:},{:},{:},{:},{:},{:},{:},{:},{:},{:},{:},{:},{:},{:},{:},{:},{:},{:},{:},{:},{:},{:},{:},{:},{:},{:},{:},{:},{:},{:},{:},{:},{:},{:},{:},{:},{:},{:},{:},{:},{:},{:},{:},{:},{:},{:},{:},{:},{:},{:},{:},{:},{:},{:},{:},{:},{:},{:},{:},{:},{:},{:},{:},{:},{:},{:},{:},{:},{:},{:},{:},{:},{:},{:},{:},{:},{:},{:},{:},{:},{:},{:},{:},{:},{:},{:},{:},{:},{:},{:},{:},{:},{:},{:},{:},{:},{:},{:},{:},{:},{:},{:},{:},{:},{:},{:},{:},{:},{:},{:},{:},{:},{:},{:},{:},{:},{:},{:},{:},{:},{:},{:},{:},{:},{:},{:},{:},{:},{:},{:},{:},{:},{:},{:},{:},{:},{:},{:},{:},{:},{:},{:},{:},{:},{:},{:},{:},{:},{:},{:},{:},{:},{:},{:},{:},{:},{:},{:},{:},{:},{:},{:},{:},{:},{:},{:},{:},{:},{:},{:},{:},{:},{:},{:},{:},{:},{:},{:},{:},{:},{:},{:},{:},{:},{:},{:},{:},{:},{:},{:},{:},{:},{:},{:},{:},{:},{:},{:},{:},{:},{:},{:},{:},{:},{:},{:},{:},{:},{:},{:},{:},{:},{:},{:},{:},{:},{:},{:},{:},{:},{:},{:},{:},{:},{:},{:},{:},{:},{:},{:},{:},{:},{:},{:},{:},{:},{:},{:},{:},{:},{:},{:},{:},{:},{:},{:},{:},{:},{:},{:},{:},{:},{:},{:},{:},{:},{:},{:},{:},{:},{:},{:},{:},{:},{:},{:},{:},{:},{:},{:},{:},{:},{:},{:},{:},{:},{:},{:},{:},{:},{:},{:},{:},{:},{:},{:},{:},{:},{:},{:},{:},{:},{:},{:},{:},{:},{:},{:},{:},{:},{:},{:},{:},{:},{:},{:},{:},{:},{:},{:},{:},{:},{:},{:},{:},{:},{:},{:},{:},{:},{:},{:},{:},{:},{:},{:},{:},{:},{:},{:},{:},{:},{:},{:},{:},{:},{:},{:},{:},{:},{:},{:},{:},{:},{:},{:},{:},{:},{:},{:},{:},{:},{:},{:},{:},{:},{:},{:},{:},{:},{:},{:},{:},{:},{:},{:},{:},{:},{:},{:},{:},{:},{:},{:},{:},{:},{:},{:},{:},{:},{:},{:},{:},{:},{:},{:},{:},{:},{:},{:},{:},{:},{:},{:},{:},{:},{:},{:},{:},{:},{:},{:},{:},{:},{:},{:},{:},{:},{:},{:},{:},{:},{:},{:},{:},{:},{:},{:},{:},{:},{:},{:},{:},{:},{:},{:},{:},{:},{:},{:},{:},{:},{:},{:},{:},{:},{:},{:},{:},{:},{:},{:},{:},{:},{:},{:},{:},{:},{:},{:},{:},{:},{:},{:},{:},{:},{:},{:},{:},{:},{:},{:},{:},{:},{:},{:},{:},{:},{:},{:},{:},{:},{:},{:},{:},{:},{:},{:},{:},{:},{:},{:},{:},{:},{:},{:},{:},{:},{:},{:},{:},{:},{:},{:},{:},{:},{:},{:},{:},{:},{:},{:},{:},{:},{:},{:},{:},{:},{:},{:},{:},{:},{:},{:},{:},{:},{:},{:},{:},{:},{:},{:},{:},{:},{:},{:},{:},{:},{:},{:},{:},{:},{:},{:},{:},{:},{:},{:},{:},{:},{:},{:},{:},{:},{:},{:},{:},{:},{:},{:},{:},{:},{:},{:},{:},{:},{:},{:},{:},{:},{:},{:},{:},{:},{:},{:},{:},{:},{:},{:},{:},{:},{:},{:},{:},{:},{:},{:},{:},{:},{:},{:},{:},{:},{:},{:},{:},{:},{:},{:},{:},{:},{:},{:},{:},{:},{:},{:},{:},{:},{:},{:},{:},{:},{:},{:},{:},{:},{:},{:},{:},{:},{:},{:},{:},{:},{:},{:},{:},{:},{:},{:},{:},{:},{:},{:},{:},{:},{:},{:},{:},{:},{:},{:},{:},{:},{:},{:},{:},{:},{:},{:},{:},{:},{:},{:},{:},{:},{:},{:},{:},{:},{:},{:},{:},{:},{:},{:},{:},{:},{:},{:},{:},{:},{:},{:},{:},{:},{:},{:},{:},{:},{:},{:},{:},{:},{:},{:},{:},{:},{:},{:},{:},{:},{:},{:},{:},{:},{:},{:},{:},{:},{:},{:},{:},{:},{:},{:},{:},{:},{:},{:},{:},{:},{:},{:},{:},{:},{:},{:},{:},{:},{:},{:},{:},{:},{:},{:},{:},{:},{:},{:},{:},{:},{:},{:},{:},{:},{:},{:},{:},{:},{:},{:},{:},{:},{:},{:},{:},{:},{:},{:},{:},{:},{:},{:},{:},{:},{:},{:},{:},{:},{:},{:},{:},{:},{:},{:},{:},{:},{:},{:},{:},{:},{:},{:},{:},{:},{:},{:},{:},{:},{:},{:},{:},{:},{:},{:},{:},{:},{:},{:},{:},{:},{:},{:},{:},{:},{:},{:},{:},{:},{:},{:},{:},{:},{:},{:},{:},{:},{:},{:},{:},{:},{:},{:},{:},{:},{:},{:},{:},{:},{:},{:},{:},{:},{:},{:},{:},{:},{:},{:},{:},{:},{:},{:},{:},{:},{:},{:},{:},{:},{:},{:},{:},{:},{:},{:},{:},{:},{:},{:},{:},{:},{:},{:},{:},{:},{:},{:},{:},{:},{:},{:},{:},{:},{:},{:},{:},{:},{:},{:},{:},{:},{:},{:},{:},{:},{:},{:},{:},{:},{:},{:},{:},{:},{:},{:},{:},{:},{:},{:},{:},{:},{:},{:},{:},{:},{:},{:},{:},{:},{:},{:},{:},{:},{:},{:},{:},{:},{:},{:},{:},{:},{:},{:},{:},{:},{:},{:},{:},{:},{:},{:},{:},{:},{:},{:},{:},{:},{:},{:},{:},{:},{:},{:},{:},{:},{:},{:},{:},{:},{:},{:},{:},{:},{:},{:},{:},{:},{:},{:},{:},{:},{:},{:},{:},{:},{:},{:},{:},{:},{:},{:},{:},{:},{:},{:},{:},{:},{:},{:},{:},{:},{:},{:},{:},{:},{:},{:},{:},{:},{:},{:},{:},{:},{:},{:},{:},{:},{:},{:},{:},{:},{:},{:},{:},{:},{:},{:},{:},{:},{:},{:},{:},{:},{:},{:},{:},{:},{:},{:},{:},{:},{:},{:},{:},{:},{:},{:},{:},{:},{:},{:},{:},{:},{:},{:},{:},{:},{:},{:},{:},{:},{:},{:},{:},{:},{:},{:},{:},{:},{:},{:},{:},{:},{:},{:},{:},{:},{:},{:},{:},{:},{:},{:},{:},{:},{:},{:},{:},{:},{:},{:},{:},{:},{:},{:},{:},{:},{:},{:},{:},{:},{:},{:},{:},{:},{:},{:},{:},{:},{:},{:},{:},{:},{:},{:},{:},{:},{:},{:},{:},{:},{:},{:},{:},{:},{:},{:},{:},{:},{:},{:},{:},{:},{:},{:},{:},{:},{:},{:},{:},{:},{:},{:},{:},{:},{:},{:},{:},{:},{:},{:},{:},{:},{:},{:},{:},{:},{:},{:},{:},{:},{:},{:},{:},{:},{:},{:},{:},{:},{:},{:},{:},{:},{:},{:},{:},{:},{:},{:},{:},{:},{:},{:},{:},{:},{:},{:},{:},{:},{:},{:},{:},{:},{:},{:},{:},{:},{:},{:},{:},{:},{:},{:},{:},{:},{:},{:},{:},{:},{:},{:},{:},{:},{:},{:},{:},{:},{:},{:},{:},{:},{:},{:},{:},{:},{:},{:},{:},{:},{:},{:},{:},{:},{:},{:},{:},{:},{:},{:},{:},{:},{:},{:},{:},{:},{:},{:},{:},{:},{:},{:},{:},{:},{:},{:},{:},{:},{:},{:},{:},{:},{:},{:},{:},{:},{:},{:},{:},{:},{:},{:},{:},{:},{:},{:},{:},{:},{:},{:},{:},{:},{:},{:},{:},{:},{:},{:},{:},{:},{:},{:},{:},{:},{:},{:},{:},{:},{:},{:},{:},{:},{:},{:},{:},{:},{:},{:},{:},{:},{:},{:},{:},{:},{:},{:},{:},{:},{:},{:},{:},{:},{:},{:},{:},{:},{:},{:},{:},{:},{:},{:},{:},{:},{:},{:},{:},{:},{:},{:},{:},{:},{:},{:},{:},{:},{:},{:},{:},{:},{:},{:},{:},{:},{:},{:},{:},{:},{:},{:},{:},{:},{:},{:},{:},{:},{:},{:},{:},{:},{:},{:},{:},{:},{:},{:},{:},{:},{:},{:},{:},{:},{:},{:},{:},{:},{:},{:},{:},{:},{:},{:},{:},{:},{:},{:},{:},{:},{:},{:},{:},{:},{:},{:},{:},{:},{:},{:},{:},{:},{:},{:},{:},{:},{:},{:},{:},{:},{:},{:},{:},{:},{:},{:},{:},{:},{:},{:},{:},{:},{:},{:},{:},{:},{:},{:},{:},{:},{:},{:},{:},{:},{:},{:},{:},{:},{:},{:},{:},{:},{:},{:},{:},{:},{:},{:},{:},{:},{:},{:},{:},{:},{:},{:},{:},{:},{:},{:},{:},{:},{:},{:},{:},{:},{:},{:},{:},{:},{:},{:},{:},{:},{:},{:},{:},{:},{:},{:},{:},{:},{:},{:},{:},{:},{:},{:},{:},{:},{:},{:},{:},{:},{:},{:},{:},{:},{:},{:},{:},{:},{:},{:},{:},{:},{:},{:},{:},{:},{:},{:},{:},{:},{:},{:},{:},{:},{:},{:},{:},{:},{:},{:},{:},{:},{:},{:},{:},{:},{:},{:},{:},{:},{:},{:},{:},{:},{:},{:},{:},{:},{:},{:},{:},{:},{:},{:},{:},{:},{:},{:},{:},{:},{:},{:},{:},{:},{:},{:},{:},{:},{:},{:},{:},{:},{:},{:},{:},{:},{:},{:},{:},{:},{:},{:},{:},{:},{:},{:},{:},{:},{:},{:},{:},{:},{:},{:},{:},{:},{:},{:},{:},{:},{:},{:},{:},{:},{:},{:},{:},{:},{:},{:},{:},{:},{:},{:},{:},{:},{:},{:},{:},{:},{:},{:},{:},{:},{:},{:},{:},{:},{:},{:},{:},{:},{:},{:},{:},{:},{:},{:},{:},{:},{:},{:},{:},{:},{:},{:},{:},{:},{:},{:},{:},{:},{:},{:},{:},{:},{:},{:},{:},{:},{:},{:},{:},{:},{:},{:},{:},{:},{:},{:},{:},{:},{:},{:},{:},{:},{:},{:},{:},{:},{:},{:},{:},{:},{:},{:},{:},{:},{:},{:},{:},{:},{:},{:},{:},{:},{:},{:},{:},{:},{:},{:},{:},{:},{:},{:},{:},{:},{:},{:},{:},{:},{:},{:},{:},{:},{:},{:},{:},{:},{:},{:},{:},{:},{:},{:},{:},{:},{:},{:},{:},{:},{:},{:},{:},{:},{:},{:},{:},{:},{:},{:},{:},{:},{:},{:},{:},{:},{:},{:},{:},{:},{:},{:},{:},{:},{:},{:},{:},{:},{:},{:},{:},{:},{:},{:},{:},{:},{:},{:},{:},{:},{:},{:},{:},{:},{:},{:},{:},{:},{:},{:},{:},{:},{:},{:},{:},{:},{:},{:},{:},{:},{:},{:},{:},{:},{:},{:},{:},{:},{:},{:},{:},{:},{:},{:},{:},{:},{:},{:},{:},{:},{:},{:},{:},{:},{:},{:},{:},{:},{:},{:},{:},{:},{:},{:},{:},{:},{:},{:},{:},{:},{:},{:},{:},{:},{:},{:},{:},{:},{:},{:},{:},{:},{:},{:},{:},{:},{:},{:},{:},{:},{:},{:},{:},{:},{:},{:},{:},{:},{:},{:},{:},{:},{:},{:},{:},{:},{:},{:},{:},{:},{:},{:},{:},{:},{:},{:},{:},{:},{:},{:},{:},{:},{:},{:},{:},{:},{:},{:},{:},{:},{:},{:},{:},{:},{:},{:},{:},{:},{:},{:},{:},{:},{:},{:},{:},{:},{:},{:},{:},{:},{:},{:},{:},{:},{:},{:},{:},{:},{:},{:},{:},{:},{:},{:},{:},{:},{:},{:},{:},{:},{:},{:},{:},{:},{:},{:},{:},{:},{:},{:},{:},{:},{:},{:},{:},{:},{:},{:},{:},{:},{:},{:},{:},{:},{:},{:},{:},{:},{:},{:},{:},{:},{:},{:},{:},{:},{:},{:},{:},{:},{:},{:},{:},{:},{:},{:},{:},{:},{:},{:},{:},{:},{:},{:},{:},{:},{:},{:},{:},{:},{:},{:},{:},{:},{:},{:},{:},{:},{:},{:},{:},{:},{:},{:},{:},{:},{:},{:},{:},{:},{:},{:},{:},{:},{:},{:},{:},{:},{:},{:},{:},{:},{:},{:},{:},{:},{:},{:},{:},{:},{:},{:},{:},{:},{:},{:},{:},{:},{:},{:},{:},{:},{:},{:},{:},{:},{:},{:},{:},{:},{:},{:},{:},{:},{:},{:},{:},{:},{:},{:},{:},{:},{:},{:},{:},{:},{:},{:},{:},{:},{:},{:},{:},{:},{:},{:},{:},{:},{:},{:},{:},{:},{:},{:},{:},{:},{:},{:},{:},{:},{:},{:},{:},{:},{:},{:},{:},{:},{:},{:},{:},{:},{:},{:},{:},{:},{:},{:},{:},{:},{:},{:},{:},{:},{:},{:},{:},{:},{:},{:},{:},{:},{:},{:},{:},{:},{:},{:},{:},{:},{:},{:},{:},{:},{:},{:},{:},{:},{:},{:},{:},{:},{:},{:},{:},{:},{:},{:},{:},{:},{:},{:},{:},{:},{:},{:},{:},{:},{:},{:},{:},{:},{:},{:},{:},{:},{:},{:},{:},{:},{:},{:},{:},{:},{:},{:},{:},{:},{:},{:},{:},{:},{:},{:},{:},{:},{:},{:},{:},{:},{:},{:},{:},{:},{:},{:},{:},{:},{:},{:},{:},{:},{:},{:},{:},{:},{:},{:},{:},{:},{:},{:},{:},{:},{:},{:},{:},{:},{:},{:},{:},{:},{:},{:},{:},{:},{:},{:},{:},{:},{:},{:},{:},{:},{:},{:},{:},{:},{:},{:},{:},{:},{:},{:},{:},{:},{:},{:},{:},{:},{:},{:},{:},{:},{:},{:},{:},{:},{:},{:},{:},{:},{:},{:},{:},{:},{:},{:},{:},{:},{:},{:},{:},{:},{:},{:},{:},{:},{:},{:},{:},{:},{:},{:},{:},{:},{:},{:},{:},{:},{:},{:},{:},{:},{:},{:},{:},{:},{:},{:},{:},{:},{:},{:},{:},{:},{:},{:},{:},{:},{:},{:},{:},{:},{:},{:},{:},{:},{:},{:},{:},{:},{:},{:},{:},{:},{:},{:},{:},{:},{:},{:},{:},{:},{:},{:},{:},{:},{:},{:},{:},{:},{:},{:},{:},{:},{:},{:},{:},{:},{:},{:},{:},{:},{:},{:},{:},{:},{:},{:},{:},{:},{:},{:},{:},{:},{:},{:},{:},{:},{:},{:},{:},{:},{:},{:},{:},{:},{:},{:},{:},{:},{:},{:},{:},{:},{:},{:},{:},{:},{:},{:},{:},{:},{:},{:},{:},{:},{:},{:},{:},{:},{:},{:},{:},{:},{:},{:},{:},{:},{:},{:},{:},{:},{:},{:},{:},{:},{:},{:},{:},{:},{:},{:},{:},{:},{:},{:},{:},{:},{:},{:},{:},{:},{:},{:},{:},{:},{:},{:},{:},{:},{:},{:},{:},{:},{:},{:},{:},{:},{:},{:},{:},{:},{:},{:},{:},{:},{:},{:},{:},{:},{:},{:},{:},{:},{:},{:},{:},{:},{:},{:},{:},{:},{:},{:},{:},{:},{:},{:},{:},{:},{:},{:},{:},{:},{:},{:},{:},{:},{:},{:},{:},{:},{:},{:},{:},{:},{:},{:},{:},{:},{:},{:},{:},{:},{:},{:},{:},{:},{:},{:},{:},{:},{:},{:},{:},{:},{:},{:},{:},{:},{:},{:},{:},{:},{:},{:},{:},{:},{:},{:},{:},{:},{:},{:},{:},{:},{:},{:},{:},{:},{:},{:},{:},{:},{:},{:},{:},{:},{:},{:},{:},{:},{:},{:},{:},{:},{:},{:},{:},{:},{:},{:},{:},{:},{:},{:},{:},{:},{:},{:},{:},{:},{:},{:},{:},{:},{:},{:},{:},{:},{:},{:},{:},{:},{:},{:},{:},{:},{:},{:},{:},{:},{:},{:},{:},{:},{:},{:},{:},{:},{:},{:},{:},{:},{:},{:},{:},{:},{:},{:},{:},{:},{:},{:},{:},{:},{:},{:},{:},{:},{:},{:},{:},{:},{:},{:},{:},{:},{:},{:},{:},{:},{:},{:},{:},{:},{:},{:},{:},{:},{:},{:},{:},{:},{:},{:},{:},{:},{:},{:},{:},{:},{:},{:},{:},{:},{:},{:},{:},{:},{:},{:},{:},{:},{:},{:},{:},{:},{:},{:},{:},{:},{:},{:},{:},{:},{:},{:},{:},{:},{:},{:},{:},{:},{:},{:},{:},{:},{:},{:},{:},{:},{:},{:},{:},{:},{:},{:},{:},{:},{:},{:},{:},{:},{:},{:},{:},{:},{:},{:},{:},{:},{:},{:},{:},{:},{:},{:},{:},{:},{:},{:},{:},{:},{:},{:},{:},{:},{:},{:},{:},{:},{:},{:},{:},{:},{:},{:},{:},{:},{:},{:},{:},{:},{:},{:},{:},{:},{:},{:},{:},{:},{:},{:},{:},{:},{:},{:},{:},{:},{:},{:},{:},{:},{:},{:},{:},{:},{:},{:},{:},{:},{:},{:},{:},{:},{:},{:},{:},{:},{:},{:},{:},{:},{:},{:},{:},{:},{:},{:},{:},{:},{:},{:},{:},{:},{:},{:},{:},{:},{:},{:},{:},{:},{:},{:},{:},{:},{:},{:},{:},{:},{:},{:},{:},{:},{:},{:},{:},{:},{:},{:},{:},{:},{:},{:},{:},{:},{:},{:},{:},{:},{:},{:},{:},{:},{:},{:},{:},{:},{:},{:},{:},{:},{:},{:},{:},{:},{:},{:},{:},{:},{:},{:},{:},{:},{:},{:},{:},{:},{:},{:},{:},{:},{:},{:},{:},{:},{:},{:},{:},{:},{:},{:},{:},{:},{:},{:},{:},{:},{:},{:},{:},{:},{:},{:},{:},{:},{:},{:},{:},{:},{:},{:},{:},{:},{:},{:},{:},{:},{:},{:},{:},{:},{:},{:},{:},{:},{:},{:},{:},{:},{:},{:},{:},{:},{:},{:},{:},{:},{:},{:},{:},{:},{:},{:},{:},{:},{:},{:},{:},{:},{:},{:},{:},{:},{:},{:},{:},{:},{:},{:},{:},{:},{:},{:},{:},{:},{:},{:},{:},{:},{:},{:},{:},{:},{:},{:},{:},{:},{:},{:},{:},{:},{:},{:},{:},{:},{:},{:},{:},{:},{:},{:},{:},{:},{:},{:},{:},{:},{:},{:},{:},{:},{:},{:},{:},{:},{:},{:},{:},{:},{:},{:},{:},{:},{:},{:},{:},{:},{:},{:},{:},{:},{:},{:},{:},{:},{:},{:},{:},{:},{:},{:},{:},{:},{:},{:},{:},{:},{:},{:},{:},{:},{:},{:},{:},{:},{:},{:},{:},{:},{:},{:},{:},{:},{:},{:},{:},{:},{:},{:},{:},{:},{:},{:},{:},{:},{:},{:},{:},{:},{:},{:},{:},{:},{:},{:},{:},{:},{:},{:},{:},{:},{:},{:},{:},{:},{:},{:},{:},{:},{:},{:},{:},{:},{:},{:},{:},{:},{:},{:},{:},{:},{:},{:},{:},{:},{:},{:},{:},{:},{:},{:},{:},{:},{:},{:},{:},{:},{:},{:},{:},{:},{:},{:},{:},{:},{:},{:},{:},{:},{:},{:},{:},{:},{:},{:},{:},{:},{:},{:},{:},{:},{:},{:},{:},{:},{:},{:},{:},{:},{:},{:},{:},{:},{:},{:},{:},{:},{:},{:},{:},{:},{:},{:},{:},{:},{:},{:},{:},{:},{:},{:},{:},{:},{:},{:},{:},{:},{:},{:},{:},{:},{:},{:},{:},{:},{:},{:},{:},{:},{:},{:},{:},{:},{:},{:},{:},{:},{:},{:},{:},{:},{:},{:},{:},{:},{:},{:},{:},{:},{:},{:},{:},{:},{:},{:},{:},{:},{:},{:},{:},{:},{:},{:},{:},{:},{:},{:},{:},{:},{:},{:},{:},{:},{:},{:},{:},{:},{:},{:},{:},{:},{:},{:},{:},{:},{:},{:},{:},{:},{:},{:},{:},{:},{:},{:},{:},{:},{:},{:},{:},{:},{:},{:},{:},{:},{:},{:},{:},{:},{:},{:},{:},{:},{:},{:},{:},{:},{:},{:},{:},{:},{:},{:},{:},{:},{:},{:},{:},{:},{:},{:},{:},{:},{:},{:},{:},{:},{:},{:},{:},{:},{:},{:},{:},{:},{:},{:},{:},{:},{:},{:},{:},{:},{:},{:},{:},{:},{:},{:},{:},{:},{:},{:},{:},{:},{:},{:},{:},{:},{:},{:},{:},{:},{:},{:},{:},{:},{:},{:},{:},{:},{:},{:},{:},{:},{:},{:},{:},{:},{:},{:},{:},{:},{:},{:},{:},{:},{:},{:},{:},{:},{:},{:},{:},{:},{:},{:},{:},{:},{:},{:},{:},{:},{:},{:},{:},{:},{:},{:},{:},{:},{:},{:},{:},{:},{:},{:},{:},{:},{:},{:},{:},{:},{:},{:},{:},{:},{:},{:},{:},{:},{:},{:},{:},{:},{:},{:},{:},{:},{:},{:},{:},{:},{:},{:},{:},{:},{:},{:},{:},{:},{:},{:},{:},{:},{:},{:},{:},{:},{:},{:},{:},{:},{:},{:},{:},{:},{:},{:},{:},{:},{:},{:},{:},{:},{:},{:},{:},{:},{:},{:},{:},{:},{:},{:},{:},{:},{:},{:},{:},{:},{:},{:},{:},{:},{:},{:},{:},{:},{:},{:},{:},{:},{:},{:},{:},{:},{:},{:},{:},{:},{:},{:},{:},{:},{:},{:},{:},{:},{:},{:},{:},{:},{:},{:},{:},{:},{:},{:},{:},{:},{:},{:},{:},{:},{:},{:},{:},{:},{:},{:},{:},{:},{:},{:},{:},{:},{:},{:},{:},{:},{:},{:},{:},{:},{:},{:},{:},{:},{:},{:},{:},{:},{:},{:},{:},{:},{:},{:},{:},{:},{:},{:},{:},{:},{:},{:},{:},{:},{:},{:},{:},{:},{:},{:},{:},{:},{:},{:},{:},{:},{:},{:},{:},{:},{:},{:},{:},{:},{:},{:},{:},{:},{:},{:},{:},{:},{:},{:},{:},{:},{:},{:},{:},{:},{:},{:},{:},{:},{:},{:},{:},{:},{:},{:},{:},{:},{:},{:},{:},{:},{:},{:},{:},{:},{:},{:},{:},{:},{:},{:},{:},{:},{:},{:},{:},{:},{:},{:},{:},{:},{:},{:},{:},{:},{:},{:},{:},{:},{:},{:},{:},{:},{:},{:},{:},{:},{:},{:},{:},{:},{:},{:},{:},{:},{:},{:},{:},{:},{:},{:},{:},{:},{:},{:},{:},{:},{:},{:},{:},{:},{:},{:},{:},{:},{:},{:},{:},{:},{:},{:},{:},{:},{:},{:},{:},{:},{:},{:},{:},{:},{:},{:},{:},{:},{:},{:},{:},{:},{:},{:},{:},{:},{:},{:},{:},{:},{:},{:},{:},{:},{:},{:},{:},{:},{:},{:},{:},{:},{:},{:},{:},{:},{:},{:},{:},{:},{:},{:},{:},{:},{:},{:},{:},{:},{:},{:},{:},{:},{:},{:},{:},{:},{:},{:},{:},{:},{:},{:},{:},{:},{:},{:},{:},{:},{:},{:},{:},{:},{:},{:},{:},{:},{:},{:},{:},{:},{:},{:},{:},{:},{:},{:},{:},{:},{:},{:},{:},{:},{:},{:},{:},{:},{:},{:},{:},{:},{:},{:},{:},{:},{:},{:},{:},{:},{:},{:},{:},{:},{:},{:},{:},{:},{:},{:},{:},{:},{:},{:},{:},{:},{:},{:},{:},{:},{:},{:},{:},{:},{:},{:},{:},{:},{:},{:},{:},{:},{:},{:},{:},{:},{:},{:},{:},{:},{:},{:},{:},{:},{:},{:},{:},{:},{:},{:},{:},{:},{:},{:},{:},{:},{:},{:},{:},{:},{:},{:},{:},{:},{:},{:},{:},{:},{:},{:},{:},{:},{:},{:},{:},{:},{:},{:},{:},{:},{:},{:},{:},{:},{:},{:},{:},{:},{:},{:},{:},{:},{:},{:},{:},{:},{:},{:},{:},{:},{:},{:},{:},{:},{:},{:},{:},{:},{:},{:},{:},{:},{:},{:},{:},{:},{:},{:},{:},{:},{:},{:},{:},{:},{:},{:},{:},{:},{:},{:},{:},{:},{:},{:},{:},{:},{:},{:},{:},{:},{:},{:},{:},{:},{:},{:},{:},{:},{:},{:},{:},{:},{:},{:},{:},{:},{:},{:},{:},{:},{:},{:},{:},{:},{:},{:},{:},{:},{:},{:},{:},{:},{:},{:},{:},{:},{:},{:},{:},{:},{:},{:},{:},{:},{:},{:},{:},{:},{:},{:},{:},{:},{:},{:},{:},{:},{:},{:},{:},{:},{:},{:},{:},{:},{:},{:},{:},{:},{:},{:},{:},{:},{:},{:},{:},{:},{:},{:},{:},{:},{:},{:},{:},{:},{:},{:},{:},{:},{:},{:},{:},{:},{:},{:},{:},{:},{:},{:},{:},{:},{:},{:},{:},{:},{:},{:},{:},{:},{:},{:},{:},{:},{:},{:},{:},{:},{:},{:},{:},{:},{:},{:},{:},{:},{:},{:},{:},{:},{:},{:},{:},{:},{:},{:},{:},{:},{:},{:},{:},{:},{:},{:},{:},{:},{:},{:},{:},{:},{:},{:},{:},{:},{:},{:},{:},{:},{:},{:},{:},{:},{:},{:},{:},{:},{:},{:},{:},{:},{:},{:},{:},{:},{:},{:},{:},{:},{:},{:},{:},{:},{:},{:},{:},{:},{:},{:},{:},{:},{:},{:},{:},{:},{:},{:},{:},{:},{:},{:},{:},{:},{:},{:},{:},{:},{:},{:},{:},{:},{:},{:},{:},{:},{:},{:},{:},{:},{:},{:},{:},{:},{:},{:},{:},{:},{:},{:},{:},{:},{:},{:},{:},{:},{:},{:},{:},{:},{:},{:},{:},{:},{:},{:},{:},{:},{:},{:},{:},{:},{:},{:},{:},{:},{:},{:},{:},{:},{:},{:},{:},{:},{:},{:},{:},{:},{:},{:},{:},{:},{:},{:},{:},{:},{:},{:},{:},{:},{:},{:},{:},{:},{:},{:},{:},{:},{:},{:},{:},{:},{:},{:},{:},{:},{:},{:},{:},{:},{:},{:},{:},{:},{:},{:},{:},{:},{:},{:},{:},{:},{:},{:},{:},{:},{:},{:},{:},{:},{:},{:},{:},{:},{:},{:},{:},{:},{:},{:},{:},{:},{:},{:},{:},{:},{:},{:},{:},{:},{:},{:},{:},{:},{:},{:},{:},{:},{:},{:},{:},{:},{:},{:},{:},{:},{:},{:},{:},{:},{:},{:},{:},{:},{:},{:},{:},{:},{:},{:},{:},{:},{:},{:},{:},{:},{:},{:},{:},{:},{:},{:},{:},{:},{:},{:},{:},{:},{:},{:},{:},{:},{:},{:},{:},{:},{:},{:},{:},{:},{:},{:},{:},{:},{:},{:},{:},{:},{:},{:},{:},{:},{:},{:},{:},{:},{:},{:},{:},{:},{:},{:},{:},{:},{:},{:},{:},{:},{:},{:},{:},{:},{:},{:},{:},{:},{:},{:},{:},{:},{:},{:},{:},{:},{:},{:},{:},{:},{:},{:},{:},{:},{:},{:},{:},{:},{:},{:},{:},{:},{:},{:},{:},{:},{:},{:},{:},{:},{:},{:},{:},{:},{:},{:},{:},{:},{:},{:},{:},{:},{:},{:},{:},{:},{:},{:},{:},{:},{:},{:},{:},{:},{:},{:},{:},{:},{:},{:},{:},{:},{:},{:},{:},{:},{:},{:},{:},{:},{:},{:},{:},{:},{:},{:},{:},{:},{:},{:},{:},{:},{:},{:},{:},{:},{:},{:},{:},{:},{:},{:},{:},{:},{:},{:},{:},{:},{:},{:},{:},{:},{:},{:},{:},{:},{:},{:},{:},{:},{:},{:},{:},{:},{:},{:},{:},{:},{:},{:},{:},{:},{:},{:},{:},{:},{:},{:},{:},{:},{:},{:},{:},{:},{:},{:},{:},{:},{:},{:},{:},{:},{:},{:},{:},{:},{:},{:},{:},{:},{:},{:},{:},{:},{:},{:},{:},{:},{:},{:},{:},{:},{:},{:},{:},{:},{:},{:},{:},{:},{:},{:},{:},{:},{:},{:},{:},{:},{:},{:},{:},{:},{:},{:},{:},{:},{:},{:},{:},{:},{:},{:},{:},{:},{:},{:},{:},{:},{:},{:},{:},{:},{:},{:},{:},{:},{:},{:},{:},{:},{:},{:},{:},{:},{:},{:},{:},{:},{:},{:},{:},{:},{:},{:},{:},{:},{:},{:},{:},{:},{:},{:},{:},{:},{:},{:},{:},{:},{:},{:},{:},{:},{:},{:},{:},{:},{:},{:},{:},{:},{:},{:},{:},{:},{:},{:},{:},{:},{:},{:},{:},{:},{:},{:},{:},{:},{:},{:},{:},{:},{:},{:},{:},{:},{:},{:},{:},{:},{:},{:},{:},{:},{:},{:},{:},{:},{:},{:},{:},{:},{:},{:},{:},{:},{:},{:},{:},{:},{:},{:},{:},{:},{:},{:},{:},{:},{:},{:},{:},{:},{:},{:},{:},{:},{:},{:},{:},{:},{:},{:},{:},{:},{:},{:},{:},{:},{:},{:},{:},{:},{:},{:},{:},{:},{:},{:},{:},{:},{:},{:},{:},{:},{:},{:},{:},{:},{:},{:},{:},{:},{:},{:},{:},{:},{:},{:},{:},{:},{:},{:},{:},{:},{:},{:},{:},{:},{:},{:},{:},{:},{:},{:},{:},{:},{:},{:},{:},{:},{:},{:},{:},{:},{:},{:},{:},{:},{:},{:},{:},{:},{:},{:},{:},{:},{:},{:},{:},{:},{:},{:},{:},{:},{:},{:},{:},{:},{:},{:},{:},{:},{:},{:},{:},{:},{:},{:},{:},{:},{:},{:},{:},{:},{:},{:},{:},{:},{:},{:},{:},{:},{:},{:},{:},{:},{:},{:},{:},{:},{:},{:},{:},{:},{:},{:},{:},{:},{:},{:},{:},{:},{:},{:},{:},{:},{:},{:},{:},{:},{:},{:},{:},{:},{:},{:},{:},{:},{:},{:},{:},{:},{:},{:},{:},{:},{:},{:},{:},{:},{:},{:},{:},{:},{:},{:},{:},{:},{:},{:},{:},{:},{:},{:},{:},{:},{:},{:},{:},{:},{:},{:},{:},{:},{:},{:},{:},{:},{:},{:},{:},{:},{:},{:},{:},{:},{:},{:},{:},{:},{:},{:},{:},{:},{:},{:},{:},{:},{:},{:},{:},{:},{:},{:},{:},{:},{:},{:},{:},{:},{:},{:},{:},{:},{:},{:},{:},{:},{:},{:},{:},{:},{:},{:},{:},{:},{:},{:},{:},{:},{:},{:},{:},{:},{:},{:},{:},{:},{:},{:},{:},{:},{:},{:},{:},{:},{:},{:},{:},{:},{:},{:},{:},{:},{:},{:},{:},{:},{:},{:},{:},{:},{:},{:},{:},{:},{:},{:},{:},{:},{:},{:},{:},{:},{:},{:},{:},{:},{:},{:},{:},{:},{:},{:},{:},{:},{:},{:},{:},{:},{:},{:},{:},{:},{:},{:},{:},{:},{:},{:},{:},{:},{:},{:},{:},{:},{:},{:},{:},{:},{:},{:},{:},{:},{:},{:},{:},{:},{:},{:},{:},{:},{:},{:},{:},{:},{:},{:},{:},{:},{:},{:},{:},{:},{:},{:},{:},{:},{:},{:},{:},{:},{:},{:},{:},{:},{:},{:},{:},{:},{:},{:},{:},{:},{:},{:},{:},{:},{:},{:},{:},{:},{:},{:},{:},{:},{:},{:},{:},{:},{:},{:},{:},{:},{:},{:},{:},{:},{:},{:},{:},{:},{:},{:},{:},{:},{:},{:},{:},{:},{:},{:},{:},{:},{:},{:},{:},{:},{:},{:},{:},{:},{:},{:},{:},{:},{:},{:},{:},{:},{:},{:},{:},{:},{:},{:},{:},{:},{:},{:},{:},{:},{:},{:},{:},{:},{:},{:},{:},{:},{:},{:},{:},{:},{:},{:},{:},{:},{:},{:},{:},{:},{:},{:},{:},{:},{:},{:},{:},{:},{:},{:},{:},{:},{:},{:},{:},{:},{:},{:},{:},{:},{:},{:},{:},{:},{:},{:},{:},{:},{:},{:},{:},{:},{:},{:},{:},{:},{:},{:},{:},{:},{:},{:},{:},{:},{:},{:},{:},{:},{:},{:},{:},{:},{:},{:},{:},{:},{:},{:},{:},{:},{:},{:},{:},{:},{:},{:},{:},{:},{:},{:},{:},{:},{:},{:},{:},{:},{:},{:},{:},{:},{:},{:},{:},{:},{:},{:},{:},{:},{:},{:},{:},{:},{:},{:},{:},{:},{:},{:},{:},{:},{:},{:},{:},{:},{:},{:},{:},{:},{:},{:},{:},{:},{:},{:},{:},{:},{:},{:},{:},{:},{:},{:},{:},{:},{:},{:},{:},{:},{:},{:},{:},{:},{:},{:},{:},{:},{:},{:},{:},{:},{:},{:},{:},{:},{:},{:},{:},{:},{:},{:},{:},{:},{:},{:},{:},{:},{:},{:},{:},{:},{:},{:},{:},{:},{:},{:},{:},{:},{:},{:},{:},{:},{:},{:},{:},{:},{:},{:},{:},{:},{:},{:},{:},{:},{:},{:},{:},{:},{:},{:},{:},{:},{:},{:},{:},{:},{:},{:},{:},{:},{:},{:},{:},{:},{:},{:},{:},{:},{:},{:},{:},{:},{:},{:},{:},{:},{:},{:},{:},{:},{:},{:},{:},{:},{:},{:},{:},{:},{:},{:},{:},{:},{:},{:},{:},{:},{:},{:},{:},{:},{:},{:},{:},{:},{:},{:},{:},{:},{:},{:},{:},{:},{:},{:},{:},{:},{:},{:},{:},{:},{:},{:},{:},{:},{:},{:},{:},{:},{:},{:},{:},{:},{:},{:},{:},{:},{:},{:},{:},{:},{:},{:},{:},{:},{:},{:},{:},{:},{:},{:},{:},{:},{:},{:},{:},{:},{:},{:},{:},{:},{:},{:},{:},{:},{:},{:},{:},{:},{:},{:},{:},{:},{:},{:},{:},{:},{:},{:},{:},{:},{:},{:},{:},{:},{:},{:},{:},{:},{:},{:},{:},{:},{:},{:},{:},{:},{:},{:},{:},{:},{:},{:},{:},{:},{:},{:},{:},{:},{:},{:},{:},{:},{:},{:},{:},{:},{:},{:},{:},{:},{:},{:},{:},{:},{:},{:},{:},{:},{:},{:},{:},{:},{:},{:},{:},{:},{:},{:},{:},{:},{:},{:},{:},{:},{:},{:},{:},{:},{:},{:},{:},{:},{:},{:},{:},{:},{:},{:},{:},{:},{:},{:},{:},{:},{:},{:},{:},{:},{:},{:},{:},{:},{:},{:},{:},{:},{:},{:},{:},{:},{:},{:},{:},{:},{:},{:},{:},{:},{:},{:},{:},{:},{:},{:},{:},{:},{:},{:},{:},{:},{:},{:},{:},{:},{:},{:},{:},{:},{:},{:},{:},{:},{:},{:},{:},{:},{:},{:},{:},{:},{:},{:},{:},{:},{:},{:},{:},{:},{:},{:},{:},{:},{:},{:},{:},{:},{:},{:},{:},{:},{:},{:},{:},{:},{:},{:},{:},{:},{:},{:},{:},{:},{:},{:},{:},{:},{:},{:},{:},{:},{:},{:},{:},{:},{:},{:},{:},{:},{:},{:},{:},{:},{:},{:},{:},{:},{:},{:},{:},{:},{:},{:},{:},{:},{:},{:},{:},{:},{:},{:},{:},{:},{:},{:},{:},{:},{:},{:},{:},{:},{:},{:},{:},{:},{:},{:},{:},{:},{:},{:},{:},{:},{:},{:},{:},{:},{:},{:},{:},{:},{:},{:},{:},{:},{:},{:},{:},{:},{:},{:},{:},{:},{:},{:},{:},{:},{:},{:},{:},{:},{:},{:},{:},{:},{:},{:},{:},{:},{:},{:},{:},{:},{:},{:},{:},{:},{:},{:},{:},{:},{:},{:},{:},{:},{:},{:},{:},{:},{:},{:},{:},{:},{:},{:},{:},{:},{:},{:},{:},{:},{:},{:},{:},{:},{:},{:},{:},{:},{:},{:},{:},{:},{:},{:},{:},{:},{:},{:},{:},{:},{:},{:},{:},{:},{:},{:},{:},{:},{:},{:},{:},{:},{:},{:},{:},{:},{:},{:},{:},{:},{:},{:},{:},{:},{:},{:},{:},{:},{:},{:},{:},{:},{:},{:},{:},{:},{:},{:},{:},{:},{:},{:},{:},{:},{:},{:},{:},{:},{:},{:},{:},{:},{:},{:},{:},{:},{:},{:},{:},{:},{:},{:},{:},{:},{:},{:},{:},{:},{:},{:},{:},{:},{:},{:},{:},{:},{:},{:},{:},{:},{:},{:},{:},{:},{:},{:},{:},{:},{:},{:},{:},{:},{:},{:},{:},{:},{:},{:},{:},{:},{:},{:},{:},{:},{:},{:},{:},{:},{:},{:},{:},{:},{:},{:},{:},{:},{:},{:},{:},{:},{:},{:},{:},{:},{:},{:},{:},{:},{:},{:},{:},{:},{:},{:},{:},{:},{:},{:},{:},{:},{:},{:},{:},{:},{:},{:},{:},{:},{:},{:},{:},{:},{:},{:},{:},{:},{:},{:},{:},{:},{:},{:},{:},{:},{:},{:},{:},{:},{:},{:},{:},{:},{:},{:},{:},{:},{:},{:},{:},{:},{:},{:},{:},{:},{:},{:},{:},{:},{:},{:},{:},{:},{:},{:},{:},{:},{:},{:},{:},{:},{:},{:},{:},{:},{:},{:},{:},{:},{:},{:},{:},{:},{:},{:},{:},{:},{:},{:},{:},{:},{:},{:},{:},{:},{:},{:},{:},{:},{:},{:},{:},{:},{:},{:},{:},{:},{:},{:},{:},{:},{:},{:},{:},{:},{:},{:},{:},{:},{:},{:},{:},{:},{:},{:},{:},{:},{:},{:},{:},{:},{:},{:},{:},{:},{:},{:},{:},{:},{:},{:},{:},{:},{:},{:},{:},{:},{:},{:},{:},{:},{:},{:},{:},{:},{:},{:},{:},{:},{:},{:},{:},{:},{:},{:},{:},{:},{:},{:},{:},{:},{:},{:},{:},{:},{:},{:},{:},{:},{:},{:},{:},{:},{:},{:},{:},{:},{:},{:},{:},{:},{:},{:},{:},{:},{:},{:},{:},{:},{:},{:},{:},{:},{:},{:},{:},{:},{:},{:},{:},{:},{:},{:},{:},{:},{:},{:},{:},{:},{:},{:},{:},{:},{:},{:},{:},{:},{:},{:},{:},{:},{:},{:},{:},{:},{:},{:},{:},{:},{:},{:},{:},{:},{:},{:},{:},{:},{:},{:},{:},{:},{:},{:},{:},{:},{:},{:},{:},{:},{:},{:},{:},{:},{:},{:},{:},{:},{:},{:},{:},{:},{:},{:},{:},{:},{:},{:},{:},{:},{:},{:},{:},{:},{:},{:},{:},{:},{:},{:},{:},{:},{:},{:},{:},{:},{:},{:},{:},{:},{:},{:},{:},{:},{:},{:},{:},{:},{:},{:},{:},{:},{:},{:},{:},{:},{:},{:},{:},{:},{:},{:},{:},{:},{:},{:},{:},{:},{:},{:},{:},{:},{:},{:},{:},{:},{:},{:},{:},{:},{:},{:},{:},{:},{:},{:},{:},{:},{:},{:},{:},{:},{:},{:},{:},{:},{:},{:},{:},{:},{:},{:},{:},{:},{:},{:},{:},{:},{:},{:},{:},{:},{:},{:},{:},{:},{:},{:},{:},{:},{:},{:},{:},{:},{:},{:},{:},{:},{:},{:},{:},{:},{:},{:},{:},{:},{:},{:},{:},{:},{:},{:},{:},{:},{:},{:},{:},{:},{:},{:},{:},{:},{:},{:},{:},{:},{:},{:},{:},{:},{:},{:},{:},{:},{:},{:},{:},{:},{:},{:},{:},{:},{:},{:},{:},{:},{:},{:},{:},{:},{:},{:},{:},{:},{:},{:},{:},{:},{:},{:},{:},{:},{:},{:},{:},{:},{:},{:},{:},{:},{:},{:},{:},{:},{:},{:},{:},{:},{:},{:},{:},{:},{:},{:},{:},{:},{:},{:},{:},{:},{:},{:},{:},{:},{:},{:},{:},{:},{:},{:},{:},{:},{:},{:},{:},{:},{:},{:},{:},{:},{:},{:},{:},{:},{:},{:},{:},{:},{:},{:},{:},{:},{:},{:},{:},{:},{:},{:},{:},{:},{:},{:},{:},{:},{:},{:},{:},{:},{:},{:},{:},{:},{:},{:},{:},{:},{:},{:},{:},{:},{:},{:},{:},{:},{:},{:},{:},{:},{:},{:},{:},{:},{:},{:},{:},{:},{:},{:},{:},{:},{:},{:},{:},{:},{:},{:},{:},{:},{:},{:},{:},{:},{:},{:},{:},{:},{:},{:},{:},{:},{:},{:},{:},{:},{:},{:},{:},{:},{:},{:},{:},{:},{:},{:},{:},{:},{:},{:},{:},{:},{:},{:},{:},{:},{:},{:},{:},{:},{:},{:},{:},{:},{:},{:},{:},{:},{:},{:},{:},{:},{:},{:},{:},{:},{:},{:},{:},{:},{:},{:},{:},{:},{:},{:},{:},{:},{:},{:},{:},{:},{:},{:},{:},{:},{:},{:},{:},{:},{:},{:},{:},{:},{:},{:},{:},{:},{:},{:},{:},{:},{:},{:},{:},{:},{:},{:},{:},{:},{:},{:},{:},{:},{:},{:},{:},{:},{:},{:},{:},{:},{:},{:},{:},{:},{:},{:},{:},{:},{:},{:},{:},{:},{:},{:},{:},{:},{:},{:},{:},{:},{:},{:},{:},{:},{:},{:},{:},{:},{:},{:},{:},{:},{:},{:},{:},{:},{:},{:},{:},{:},{:},{:},{:},{:},{:},{:},{:},{:},{:},{:},{:},{:},{:},{:},{:},{:},{:},{:},{:},{:},{:},{:},{:},{:},{:},{:},{:},{:},{:},{:},{:},{:},{:},{:},{:},{:},{:},{:},{:},{:},{:},{:},{:},{:},{:},{:},{:},{:},{:},{:},{:},{:},{:},{:},{:},{:},{:},{:},{:},{:},{:},{:},{:},{:},{:},{:},{:},{:},{:},{:},{:},{:},{:},{:},{:},{:},{:},{:},{:},{:},{:},{:},{:},{:},{:},{:},{:},{:},{:},{:},{:},{:},{:},{:},{:},{:},{:},{:},{:},{:},{:},{:},{:},{:},{:},{:},{:},{:},{:},{:},{:},{:},{:},{:},{:},{:},{:},{:},{:},{:},{:},{:},{:},{:},{:},{:},{:},{:},{:},{:},{:},{:},{:},{:},{:},{:},{:},{:},{:},{:},{:},{:},{:},{:},{:},{:},{:},{:},{:},{:},{:},{:},{:},{:},{:},{:},{:},{:},{:},{:},{:},{:},{:},{:},{:},{:},{:},{:},{:},{:},{:},{:},{:},{:},{:},{:},{:},{:},{:},{:},{:},{:},{:},{:},{:},{:},{:},{:},{:},{:},{:},{:},{:},{:},{:},{:},{:},{:},{:},{:},{:},{:},{:},{:},{:},{:},{:},{:},{:},{:},{:},{:},{:},{:},{:},{:},{:},{:},{:},{:},{:},{:},{:},{:},{:},{:},{:},{:},{:},{:},{:},{:},{:},{:},{:},{:},{:},{:},{:},{:},{:},{:},{:},{:},{:},{:},{:},{:},{:},{:},{:},{:},{:},{:},{:},{:},{:},{:},{:},{:},{:},{:},{:},{:},{:},{:},{:},{:},{:},{:},{:},{:},{:},{:},{:},{:},{:},{:},{:},{:},{:},{:},{:},{:},{:},{:},{:},{:},{:},{:},{:},{:},{:},{:},{:},{:},{:},{:},{:},{:},{:},{:},{:},{:},{:},{:},{:},{:},{:},{:},{:},{:},{:},{:},{:},{:},{:},{:},{:},{:},{:},{:},{:},{:},{:},{:},{:},{:},{:},{:},{:},{:},{:},{:},{:},{:},{:},{:},{:},{:},{:},{:},{:},{:},{:},{:},{:},{:},{:},{:},{:},{:},{:},{:},{:},{:},{:},{:},{:},{:},{:},{:},{:},{:},{:},{:},{:},{:},{:},{:},{:},{:},{:},{:},{:},{:},{:},{:},{:},{:},{:},{:},{:},{:},{:},{:},{:},{:},{:},{:},{:},{:},{:},{:},{:},{:},{:},{:},{:},{:},{:},{:},{:},{:},{:},{:},{:},{:},{:},{:},{:},{:},{:},{:},{:},{:},{:},{:},{:},{:},{:},{:},{:},{:},{:},{:},{:},{:},{:},{:},{:},{:},{:},{:},{:},{:},{:},{:},{:},{:},{:},{:},{:},{:},{:},{:},{:},{:},{:},{:},{:},{:},{:},{:},{:},{:},{:},{:},{:},{:},{:},{:},{:},{:},{:},{:},{:},{:},{:},{:},{:},{:},{:},{:},{:},{:},{:},{:},{:},{:},{:},{:},{:},{:},{:},{:},{:},{:},{:},{:},{:},{:},{:},{:},{:},{:},{:},{:},{:},{:},{:},{:},{:},{:},{:},{:},{:},{:},{:},{:},{:},{:},{:},{:},{:},{:},{:},{:},{:},{:},{:},{:},{:},{:},{:},{:},{:},{:},{:},{:},{:},{:},{:},{:},{:},{:},{:},{:},{:},{:},{:},{:},{:},{:},{:},{:},{:},{:},{:},{:},{:},{:},{:},{:},{:},{:},{:},{:},{:},{:},{:},{:},{:},{:},{:},{:},{:},{:},{:},{:},{:},{:},{:},{:},{:},{:},{:},{:},{:},{:},{:},{:},{:},{:},{:},{:},{:},{:},{:},{:},{:},{:},{:},{:},{:},{:},{:},{:},{:},{:},{:},{:},{:},{:},{:},{:},{:},{:},{:},{:},{:},{:},{:},{:},{:},{:},{:},{:},{:},{:},{:},{:},{:},{:},{:},{:},{:},{:},{:},{:},{:},{:},{:},{:},{:},{:},{:},{:},{:},{:},{:},{:},{:},{:},{:},{:},{:},{:},{:},{:},{:},{:},{:},{:},{:},{:},{:},{:},{:},{:},{:},{:},{:},{:},{:},{:},{:},{:},{:},{:},{:},{:},{:},{:},{:},{:},{:},{:},{:},{:},{:},{:},{:},{:},{:},{:},{:},{:},{:},{:},{:},{:},{:},{:},{:},{:},{:},{:},{:},{:},{:},{:},{:},{:},{:},{:},{:},{:},{:},{:},{:},{:},{:},{:},{:},{:},{:},{:},{:},{:},{:},{:},{:},{:},{:},{:},{:},{:},{:},{:},{:},{:},{:},{:},{:},{:},{:},{:},{:},{:},{:},{:},{:},{:},{:},{:},{:},{:},{:},{:},{:},{:},{:},{:},{:},{:},{:},{:},{:},{:},{:},{:},{:},{:},{:},{:},{:},{:},{:},{:},{:},{:},{:},{:},{:},{:},{:},{:},{:},{:},{:},{:},{:},{:},{:},{:},{:},{:},{:},{:},{:},{:},{:},{:},{:},{:},{:},{:},{:},{:},{:},{:},{:},{:},{:},{:},{:},{:},{:},{:},{:},{:},{:},{:},{:},{:},{:},{:},{:},{:},{:},{:},{:},{:},{:},{:},{:},{:},{:},{:},{:},{:},{:},{:},{:},{:},{:},{:},{:},{:},{:},{:},{:},{:},{:},{:},{:},{:},{:},{:},{:},{:},{:},{:},{:},{:},{:},{:},{:},{:},{:},{:},{:},{:},{:},{:},{:},{:},{:},{:},{:},{:},{:},{:},{:},{:},{:},{:},{:},{:},{:},{:},{:},{:},{:},{:},{:},{:},{:},{:},{:},{:},{:},{:},{:},{:},{:},{:},{:},{:},{:},{:},{:},{:},{:},{:},{:},{:},{:},{:},{:},{:},{:},{:},{:},{:},{:},{:},{:},{:},{:},{:},{:},{:},{:},{:},{:},{:},{:},{:},{:},{:},{:},{:},{:},{:},{:},{:},{:},{:},{:},{:},{:},{:},{:},{:},{:},{:},{:},{:},{:},{:},{:},{:},{:},{:},{:},{:},{:},{:},{:},{:},{:},{:},{:},{:},{:},{:},{:},{:},{:},{:},{:},{:},{:},{:},{:},{:},{:},{:},{:},{:},{:},{:},{:},{:},{:},{:},{:},{:},{:},{:},{:},{:},{:},{:},{:},{:},{:},{:},{:},{:},{:},{:},{:},{:},{:},{:},{:},{:},{:},{:},{:},{:},{:},{:},{:},{:},{:},{:},{:},{:},{:},{:},{:},{:},{:},{:},{:},{:},{:},{:},{:},{:},{:},{:},{:},{:},{:},{:},{:},{:},{:},{:},{:},{:},{:},{:},{:},{:},{:},{:},{:},{:},{:},{:},{:},{:},{:},{:},{:},{:},{:},{:},{:},{:},{:},{:},{:},{:},{:},{:},{:},{:},{:},{:},{:},{:},{:},{:},{:},{:},{:},{:},{:},{:},{:},{:},{:},{:},{:},{:},{:},{:},{:},{:},{:},{:},{:},{:},{:},{:},{:},{:},{:},{:},{:},{:},{:},{:},{:},{:},{:},{:},{:},{:},{:},{:},{:},{:},{:},{:},{:},{:},{:},{:},{:},{:},{:},{:},{:},{:},{:},{:},{:},{:},{:},{:},{:},{:},{:},{:},{:},{:},{:},{:},{:},{:},{:},{:},{:},{:},{:},{:},{:},{:},{:},{:},{:},{:},{:},{:},{:},{:},{:},{:},{:},{:},{:},{:},{:},{:},{:},{:},{:},{:},{:},{:},{:},{:},{:},{:},{:},{:},{:},{:},{:},{:},{:},{:},{:},{:},{:},{:},{:},{:},{:},{:},{:},{:},{:},{:},{:},{:},{:},{:},{:},{:},{:},{:},{:},{:},{:},{:},{:},{:},{:},{:},{:},{:},{:},{:},{:},{:},{:},{:},{:},{:},{:},{:},{:},{:},{:},{:},{:},{:},{:},{:},{:},{:},{:},{:},{:},{:},{:},{:},{:},{:},{:},{:},{:},{:},{:},{:},{:},{:},{:},{:},{:},{:},{:},{:},{:},{:},{:},{:},{:},{:},{:},{:},{:},{:},{:},{:},{:},{:},{:},{:},{:},{:},{:},{:},{:},{:},{:},{:},{:},{:},{:},{:},{:},{:},{:},{:},{:},{:},{:},{:},{:},{:},{:},{:},{:},{:},{:},{:},{:},{:},{:},{:},{:},{:},{:},{:},{:},{:},{:},{:},{:},{:},{:},{:},{:},{:},{:},{:},{:},{:},{:},{:},{:},{:},{:},{:},{:},{:},{:},{:},{:},{:},{:},{:},{:},{:},{:},{:},{:},{:},{:},{:},{:},{:},{:},{:},{:},{:},{:},{:},{:},{:},{:},{:},{:},{:},{:},{:},{:},{:},{:},{:},{:},{:},{:},{:},{:},{:},{:},{:},{:},{:},{:},{:},{:},{:},{:},{:},{:},{:},{:},{:},{:},{:},{:},{:},{:},{:},{:},{:},{:},{:},{:},{:},{:},{:},{:},{:},{:},{:},{:},{:},{:},{:},{:},{:},{:},{:},{:},{:},{:},{:},{:},{:},{:},{:},{:},{:},{:},{:},{:},{:},{:},{:},{:},{:},{:},{:},{:},{:},{:},{:},{:},{:},{:},{:},{:},{:},{:},{:},{:},{:},{:},{:},{:},{:},{:},{:},{:},{:},{:},{:},{:},{:},{:},{:},{:},{:},{:},{:},{:},{:},{:},{:},{:},{:},{:},{:},{:},{:},{:},{:},{:},{:},{:},{:},{:},{:},{:},{:},{:},{:},{:},{:},{:},{:},{:},{:},{:},{:},{:},{:},{:},{:},{:},{:},{:},{:},{:},{:},{:},{:},{:},{:},{:},{:},{:},{:},{:},{:},{:},{:},{:},{:},{:},{:},{:},{:},{:},{:},{:},{:},{:},{:},{:},{:},{:},{:},{:},{:},{:},{:},{:},{:},{:},{:},{:},{:},{:},{:},{:},{:},{:},{:},{:},{:},{:},{:},{:},{:},{:},{:},{:},{:},{:},{:},{:},{:},{:},{:},{:},{:},{:},{:},{:},{:},{:},{:},{:},{:},{:},{:},{:},{:},{:},{:},{:},{:},{:},{:},{:},{:},{:},{:},{:},{:},{:},{:},{:},{:},{:},{:},{:},{:},{:},{:},{:},{:},{:},{:},{:},{:},{:},{:},{:},{:},{:},{:},{:},{:},{:},{:},{:},{:},{:},{:},{:},{:},{:},{:},{:},{:},{:},{:},{:},{:},{:},{:},{:},{:},{:},{:},{:},{:},{:},{:},{:},{:},{:},{:},{:},{:},{:},{:},{:},{:},{:},{:},{:},{:},{:},{:},{:},{:},{:},{:},{:},{:},{:},{:},{:},{:},{:},{:},{:},{:},{:},{:},{:},{:},{:},{:},{:},{:},{:},{:},{:},{:},{:},{:},{:},{:},{:},{:},{:},{:},{:},{:},{:},{:},{:},{:},{:},{:},{:},{:},{:},{:},{:},{:},{:},{:},{:},{:},{:},{:},{:},{:},{:},{:},{:},{:},{:},{:},{:},{:},{:},{:},{:},{:},{:},{:},{:},{:},{:},{:},{:},{:},{:},{:},{:},{:},{:},{:},{:},{:},{:},{:},{:},{:},{:},{:},{:},{:},{:},{:},{:},{:},{:},{:},{:},{:},{:},{:},{:},{:},{:},{:},{:},{:},{:},{:},{:},{:},{:},{:},{:},{:},{:},{:},{:},{:},{:},{:},{:},{:},{:},{:},{:},{:},{:},{:},{:},{:},{:},{:},{:},{:},{:},{:},{:},{:},{:},{:},{:},{:},{:},{:},{:},{:},{:},{:},{:},{:},{:},{:},{:},{:},{:},{:},{:},{:},{:},{:},{:},{:},{:},{:},{:},{:},{:},{:},{:},{:},{:},{:},{:},{:},{:},{:},{:},{:},{:},{:},{:},{:},{:},{:},{:},{:},{:},{:},{:},{:},{:},{:},{:},{:},{:},{:},{:},{:},{:},{:},{:},{:},{:},{:},{:},{:},{:},{:},{:},{:},{:},{:},{:},{:},{:},{:},{:},{:},{:},{:},{:},{:},{:},{:},{:},{:},{:},{:},{:},{:},{:},{:},{:},{:},{:},{:},{:},{:},{:},{:},{:},{:},{:},{:},{:},{:},{:},{:},{:},{:},{:},{:},{:},{:},{:},{:},{:},{:},{:},{:},{:},{:},{:},{:},{:},{:},{:},{:},{:},{:},{:},{:},{:},{:},{:},{:},{:},{:},{:},{:},{:},{:},{:},{:},{:},{:},{:},{:},{:},{:},{:},{:},{:},{:},{:},{:},{:},{:},{:},{:},{:},{:},{:},{:},{:},{:},{:},{:},{:},{:},{:},{:},{:},{:},{:},{:},{:},{:},{:},{:},{:},{:},{:},{:},{:},{:},{:},{:},{:},{:},{:},{:},{:},{:},{:},{:},{:},{:},{:},{:},{:},{:},{:},{:},{:},{:},{:},{:},{:},{:},{:},{:},{:},{:},{:},{:},{:},{:},{:},{:},{:},{:},{:},{:},{:},{:},{:},{:},{:},{:},{:},{:},{:},{:},{:},{:},{:},{:},{:},{:},{:},{:},{:},{:},{:},{:},{:},{:},{:},{:},{:},{:},{:},{:},{:},{:},{:},{:},{:},{:},{:},{:},{:},{:},{:},{:},{:},{:},{:},{:},{:},{:},{:},{:},{:},{:},{:},{:},{:},{:},{:},{:},{:},{:},{:},{:},{:},{:},{:},{:},{:},{:},{:},{:},{:},{:},{:},{:},{:},{:},{:},{:},{:},{:},{:},{:},{:},{:},{:},{:},{:},{:},{:},{:},{:},{:},{:},{:},{:},{:},{:},{:},{:},{:},{:},{:},{:},{:},{:},{:},{:},{:},{:},{:},{:},{:},{:},{:},{:},{:},{:},{:},{:},{:},{:},{:},{:},{:},{:},{:},{:},{:},{:},{:},{:},{:},{:},{:},{:},{:},{:},{:},{:},{:},{:},{:},{:},{:},{:},{:},{:},{:},{:},{:},{:},{:},{:},{:},{:},{:},{:},{:},{:},{:},{:},{:},{:},{:},{:},{:},{:},{:},{:},{:},{:},{:},{:},{:},{:},{:},{:},{:},{:},{:},{:},{:},{:},{:},{:},{:},{:},{:},{:},{:},{:},{:},{:},{:},{:},{:},{:},{:},{:},{:},{:},{:},{:},{:},{:},{:},{:},{:},{:},{:},{:},{:},{:},{:},{:},{:},{:},{:},{:},{:},{:},{:},{:},{:},{:},{:},{:},{:},{:},{:},{:},{:},{:},{:},{:},{:},{:},{:},{:},{:},{:},{:},{:},{:},{:},{:},{:},{:},{:},{:},{:},{:},{:},{:},{:},{:},{:},{:},{:},{:},{:},{:},{:},{:},{:},{:},{:},{:},{:},{:},{:},{:},{:},{:},{:},{:},{:},{:},{:},{:},{:},{:},{:},{:},{:},{:},{:},{:},{:},{:},{:},{:},{:},{:},{:},{:},{:},{:},{:},{:},{:},{:},{:},{:},{:},{:},{:},{:},{:},{:},{:},{:},{:},{:},{:},{:},{:},{:},{:},{:},{:},{:},{:},{:},{:},{:},{:},{:},{:},{:},{:},{:},{:},{:},{:},{:},{:},{:},{:},{:},{:},{:},{:},{:},{:},{:},{:},{:},{:},{:},{:},{:},{:},{:},{:},{:},{:},{:},{:},{:},{:},{:},{:},{:},{:},{:},{:},{:},{:},{:},{:},{:},{:},{:},{:},{:},{:},{:},{:},{:},{:},{:},{:},{:},{:},{:},{:},{:},{:},{:},{:},{:},{:},{:},{:},{:},{:},{:},{:},{:},{:},{:},{:},{:},{:},{:},{:},{:},{:},{:},{:},{:},{:},{:},{:},{:},{:},{:},{:},{:},{:},{:},{:},{:},{:},{:},{:},{:},{:},{:},{:},{:},{:},{:},{:},{:},{:},{:},{:},{:},{:},{:},{:},{:},{:},{:},{:},{:},{:},{:},{:},{:},{:},{:},{:},{:},{:},{:},{:},{:},{:},{:},{:},{:},{:},{:},{:},{:},{:},{:},{:},{:},{:},{:},{:},{:},{:},{:},{:},{:},{:},{:},{:},{:},{:},{:},{:},{:},{:},{:},{:},{:},{:},{:},{:},{:},{:},{:},{:},{:},{:},{:},{:},{:},{:},{:},{:},{:},{:},{:},{:},{:},{:},{:},{:},{:},{:},{:},{:},{:},{:},{:},{:},{:},{:},{:},{:},{:},{:},{:},{:},{:},{:},{:},{:},{:},{:},{:},{:},{:},{:},{:},{:},{:},{:},{:},{:},{:},{:},{:},{:},{:},{:},{:},{:},{:},{:},{:},{:},{:},{:},{:},{:},{:},{:},{:},{:},{:},{:},{:},{:},{:},{:},{:},{:},{:},{:},{:},{:},{:},{:},{:},{:},{:},{:},{:},{:},{:},{:},{:},{:},{:},{:},{:},{:},{:},{:},{:},{:},{:},{:},{:},{:},{:},{:},{:},{:},{:},{:},{:},{:},{:},{:},{:},{:},{:},{:},{:},{:},{:},{:},{:},{:},{:},{:},{:},{:},{:},{:},{:},{:},{:},{:},{:},{:},{:},{:},{:},{:},{:},{:},{:},{:},{:},{:},{:},{:},{:},{:},{:},{:},{:},{:},{:},{:},{:},{:},{:},{:},{:},{:},{:},{:},{:},{:},{:},{:},{:},{:},{:},{:},{:},{:},{:},{:},{:},{:},{:},{:},{:},{:},{:},{:},{:},{:},{:},{:},{:},{:},{:},{:},{:},{:},{:},{:},{:},{:},{:},{:},{:},{:},{:},{:},{:},{:},{:},{:},{:},{:},{:},{:},{:},{:},{:},{:},{:},{:},{:},{:},{:},{:},{:},{:},{:},{:},{:},{:},{:},{:},{:},{:},{:},{:},{:},{:},{:},{:},{:},{:},{:},{:},{:},{:},{:},{:},{:},{:},{:},{:},{:},{:},{:},{:},{:},{:},{:},{:},{:},{:},{:},{:},{:},{:},{:},{:},{:},{:},{:},{:},{:},{:},{:},{:},{:},{:},{:},{:},{:},{:},{:},{:},{:},{:},{:},{:},{:},{:},{:},{:},{:},{:},{:},{:},{:},{:},{:},{:},{:},{:},{:},{:},{:},{:},{:},{:},{:},{:},{:},{:},{:},{:},{:},{:},{:},{:},{:},{:},{:},{:},{:},{:},{:},{:},{:},{:},{:},{:},{:},{:},{:},{:},{:},{:},{:},{:},{:},{:},{:},{:},{:},{:},{:},{:},{:},{:},{:},{:},{:},{:},{:},{:},{:},{:},{:},{:},{:},{:},{:},{:},{:},{:},{:},{:},{:},{:},{:},{:},{:},{:},{:},{:},{:},{:},{:},{:},{:},{:},{:},{:},{:},{:},{:},{:},{:},{:},{:},{:},{:},{:},{:},{:},{:},{:},{:},{:},{:},{:},{:},{:},{:},{:},{:},{:},{:},{:},{:},{:},{:},{:},{:},{:},{:},{:},{:},{:},{:},{:},{:},{:},{:},{:},{:},{:},{:},{:},{:},{:},{:},{:},{:},{:},{:},{:},{:},{:},{:},{:},{:},{:},{:},{:},{:},{:},{:},{:},{:},{:},{:},{:},{:},{:},{:},{:},{:},{:},{:},{:},{:},{:},{:},{:},{:},{:},{:},{:},{:},{:},{:},{:},{:},{:},{:},{:},{:},{:},{:},{:},{:},{:},{:},{:},{:},{:},{:},{:},{:},{:},{:},{:},{:},{:},{:},{:},{:},{:},{:},{:},{:},{:},{:},{:},{:},{:},{:},{:},{:},{:},{:},{:},{:},{:},{:},{:},{:},{:},{:},{:},{:},{:},{:},{:},{:},{:},{:},{:},{:},{:},{:},{:},{:},{:},{:},{:},{:},{:},{:},{:},{:},{:},{:},{:},{:},{:},{:},{:},{:},{:},{:},{:},{:},{:},{:},{:},{:},{:},{:},{:},{:},{:},{:},{:},{:},{:},{:},{:},{:},{:},{:},{:},{:},{:},{:},{:},{:},{:},{:},{:},{:},{:},{:},{:},{:},{:},{:},{:},{:},{:},{:},{:},{:},{:},{:},{:},{:},{:},{:},{:},{:},{:},{:},{:},{:},{:},{:},{:},{:},{:},{:},{:},{:},{:},{:},{:},{:},{:},{:},{:},{:},{:},{:},{:},{:},{:},{:},{:},{:},{:},{:},{:},{:},{:},{:},{:},{:},{:},{:},{:},{:},{:},{:},{:},{:},{:},{:},{:},{:},{:},{:},{:},{:},{:},{:},{:},{:},{:},{:},{:},{:},{:},{:},{:},{:},{:},{:},{:},{:},{:},{:},{:},{:},{:},{:},{:},{:},{:},{:},{:},{:},{:},{:},{:},{:},{:},{:},{:},{:},{:},{:},{:},{:},{:},{:},{:},{:},{:},{:},{:},{:},{:},{:},{:},{:},{:},{:},{:},{:},{:},{:},{:},{:},{:},{:},{:},{:},{:},{:},{:},{:},{:},{:},{:},{:},{:},{:},{:},{:},{:},{:},{:},{:},{:},{:},{:},{:},{:},{:},{:},{:},{:},{:},{:},{:},{:},{:},{:},{:},{:},{:},{:},{:},{:},{:},{:},{:},{:},{:},{:},{:},{:},{:},{:},{:},{:},{:},{:},{:},{:},{:},{:},{:},{:},{:},{:},{:},{:},{:},{:},{:},{:},{:},{:},{:},{:},{:},{:},{:},{:},{:},{:},{:},{:},{:},{:},{:},{:},{:},{:},{:},{:},{:},{:},{:},{:},{:},{:},{:},{:},{:},{:},{:},{:},{:},{:},{:},{:},{:},{:},{:},{:},{:},{:},{:},{:},{:},{:},{:},{:},{:},{:},{:},{:},{:},{:},{:},{:},{:},{:},{:},{:},{:},{:},{:},{:},{:},{:},{:},{:},{:},{:},{:},{:},{:},{:},{:},{:},{:},{:},{:},{:},{:},{:},{:},{:},{:},{:},{:},{:},{:},{:},{:},{:},{:},{:},{:},{:},{:},{:},{:},{:},{:},{:},{:},{:},{:},{:},{:},{:},{:},{:},{:},{:},{:},{:},{:},{:},{:},{:},{:},{:},{:},{:},{:},{:},{:},{:},{:},{:},{:},{:},{:},{:},{:},{:},{:},{:},{:},{:},{:},{:},{:},{:},{:},{:},{:},{:},{:},{:},{:},{:},{:},{:},{:},{:},{:},{:},{:},{:},{:},{:},{:},{:},{:},{:},{:},{:},{:},{:},{:},{:},{:},{:},{:},{:},{:},{:},{:},{:},{:},{:},{:},{:},{:},{:},{:},{:},{:},{:},{:},{:},{:},{:},{:},{:},{:},{:},{:},{:},{:},{:},{:},{:},{:},{:},{:},{:},{:},{:},{:},{:},{:},{:},{:},{:},{:},{:},{:},{:},{:},{:},{:},{:},{:},{:},{:},{:},{:},{:},{:},{:},{:},{:},{:},{:},{:},{:},{:},{:},{:},{:},{:},{:},{:},{:},{:},{:},{:},{:},{:},{:},{:},{:},{:},{:},{:},{:},{:},{:},{:},{:},{:},{:},{:},{:},{:},{:},{:},{:},{:},{:},{:},{:},{:},{:},{:},{:},{:},{:},{:},{:},{:},{:},{:},{:},{:},{:},{:},{:},{:},{:},{:},{:},{:},{:},{:},{:},{:},{:},{:},{:},{:},{:},{:},{:},{:},{:},{:},{:},{:},{:},{:},{:},{:},{:},{:},{:},{:},{:},{:},{:},{:},{:},{:},{:},{:},{:},{:},{:},{:},{:},{:},{:},{:},{:},{:},{:},{:},{:},{:},{:},{:},{:},{:},{:},{:},{:},{:},{:},{:},{:},{:},{:},{:},{:},{:},{:},{:},{:},{:},{:},{:},{:},{:},{:},{:},{:},{:},{:},{:},{:},{:},{:},{:},{:},{:},{:},{:},{:},{:},{:},{:},{:},{:},{:},{:},{:},{:},{:},{:},{:},{:},{:},{:},{:},{:},{:},{:},{:},{:},{:},{:},{:},{:},{:},{:},{:},{:},{:},{:},{:},{:},{:},{:},{:},{:},{:},{:},{:},{:},{:},{:},{:},{:},{:},{:},{:},{:},{:},{:},{:},{:},{:},{:},{:},{:},{:},{:},{:},{:},{:},{:},{:},{:},{:},{:},{:},{:},{:},{:},{:},{:},{:},{:},{:},{:},{:},{:},{:},{:},{:},{:},{:},{:},{:},{:},{:},{:},{:},{:},{:},{:},{:},{:},{:},{:},{:},{:},{:},{:},{:},{:},{:},{:},{:},{:},{:},{:},{:},{:},{:},{:},{:},{:},{:},{:},{:},{:},{:},{:},{:},{:},{:},{:},{:},{:},{:},{:},{:},{:},{:},{:},{:},{:},{:},{:},{:},{:},{:},{:},{:},{:},{:},{:},{:},{:},{:},{:},{:},{:},{:},{:},{:},{:},{:},{:},{:},{:},{:},{:},{:},{:},{:},{:},{:},{:},{:},{:},{:},{:},{:},{:},{:},{:},{:},{:},{:},{:},{:},{:},{:},{:},{:},{:},{:},{:},{:},{:},{:},{:},{:},{:},{:},{:},{:},{:},{:},{:},{:},{:},{:},{:},{:},{:},{:},{:},{:},{:},{:},{:},{:},{:},{:},{:},{:},{:},{:},{:},{:},{:},{:},{:},{:},{:},{:},{:},{:},{:},{:},{:},{:},{:},{:},{:},{:},{:},{:},{:},{:},{:},{:},{:},{:},{:},{:},{:},{:},{:},{:},{:},{:},{:},{:},{:},{:},{:},{:},{:},{:},{:},{:},{:},{:},{:},{:},{:},{:},{:},{:},{:},{:},{:},{:},{:},{:},{:},{:},{:},{:},{:},{:},{:},{:},{:},{:},{:},{:},{:},{:},{:},{:},{:},{:},{:},{:},{:},{:},{:},{:},{:},{:},{:},{:},{:},{:},{:},{:},{:},{:},{:},{:},{:},{:},{:},{:},{:},{:},{:},{:},{:},{:},{:},{:},{:},{:},{:},{:},{:},{:},{:},{:},{:},{:},{:},{:},{:},{:},{:},{:},{:},{:},{:},{:},{:},{:},{:},{:},{:},{:},{:},{:},{:},{:},{:},{:},{:},{:},{:},{:},{:},{:},{:},{:},{:},{:},{:},{:},{:},{:},{:},{:},{:},{:},{:},{:},{:},{:},{:},{:},{:},{:},{:},{:},{:},{:},{:},{:},{:},{:},{:},{:},{:},{:},{:},{:},{:},{:},{:},{:},{:},{:},{:},{:},{:},{:},{:},{:},{:},{:},{:},{:},{:},{:},{:},{:},{:},{:},{:},{:},{:},{:},{:},{:},{:},{:},{:},{:},{:},{:},{:},{:},{:},{:},{:},{:},{:},{:},{:},{:},{:},{:},{:},{:},{:},{:},{:},{:},{:},{:},{:},{:},{:},{:},{:},{:},{:},{:},{:},{:},{:},{:},{:},{:},{:},{:},{:},{:},{:},{:},{:},{:},{:},{:},{:},{:},{:},{:},{:},{:},{:},{:},{:},{:},{:},{:},{:},{:},{:},{:},{:},{:},{:},{:},{:},{:},{:},{:},{:},{:},{:},{:},{:},{:},{:},{:},{:},{:},{:},{:},{:},{:},{:},{:},{:},{:},{:},{:},{:},{:},{:},{:},{:},{:},{:},{:},{:},{:},{:},{:},{:},{:},{:},{:},{:},{:},{:},{:},{:},{:},{:},{:},{:},{:},{:},{:},{:},{:},{:},{:},{:},{:},{:},{:},{:},{:},{:},{:},{:},{:},{:},{:},{:},{:},{:},{:},{:},{:},{:},{:},{:},{:},{:},{:},{:},{:},{:},{:},{:},{:},{:},{:},{:},{:},{:},{:},{:},{:},{:},{:},{:},{:},{:},{:},{:},{:},{:},{:},{:},{:},{:},{:},{:},{:},{:},{:},{:},{:},{:},{:},{:},{:},{:},{:},{:},{:},{:},{:},{:},{:},{:},{:},{:},{:},{:},{:},{:},{:},{:},{:},{:},{:},{:},{:},{:},{:},{:},{:},{:},{:},{:},{:},{:},{:},{:},{:},{:},{:},{:},{:},{:},{:},{:},{:},{:},{:},{:},{:},{:},{:},{:},{:},{:},{:},{:},{:},{:},{:},{:},{:},{:},{:},{:},{:},{:},{:},{:},{:},{:},{:},{:},{:},{:},{:},{:},{:},{:},{:},{:},{:},{:},{:},{:},{:},{:},{:},{:},{:},{:},{:},{:},{:},{:},{:},{:},{:},{:},{:},{:},{:},{:},{:},{:},{:},{:},{:},{:},{:},{:},{:},{:},{:},{:},{:},{:},{:},{:},{:},{:},{:},{:},{:},{:},{:},{:},{:},{:},{:},{:},{:},{:},{:},{:},{:},{:},{:},{:},{:},{:},{:},{:},{:},{:},{:},{:},{:},{:},{:},{:},{:},{:},{:},{:},{:},{:},{:},{:},{:},{:},{:},{:},{:},{:},{:},{:},{:},{:},{:},{:},{:},{:},{:},{:},{:},{:},{:},{:},{:},{:},{:},{:},{:},{:},{:},{:},{:},{:},{:},{:},{:},{:},{:},{:},{:},{:},{:},{:},{:},{:},{:},{:},{:},{:},{:},{:},{:},{:},{:},{:},{:},{:},{:},{:},{:},{:},{:},{:},{:},{:},{:},{:},{:},{:},{:},{:},{:},{:},{:},{:},{:},{:},{:},{:},{:},{:},{:},{:},{:},{:},{:},{:},{:},{:},{:},{:},{:},{:},{:},{:},{:},{:},{:},{:},{:},{:},{:},{:},{:},{:},{:},{:},{:},{:},{:},{:},{:},{:},{:},{:},{:},{:},{:},{:},{:},{:},{:},{:},{:},{:},{:},{:},{:},{:},{:},{:},{:},{:},{:},{:},{:},{:},{:},{:},{:},{:},{:},{:},{:},{:},{:},{:},{:},{:},{:},{:},{:},{:},{:},{:},{:},{:},{:},{:},{:},{:},{:},{:},{:},{:},{:},{:},{:},{:},{:},{:},{:},{:},{:},{:},{:},{:},{:},{:},{:},{:},{:},{:},{:},{:},{:},{:},{:},{:},{:},{:},{:},{:},{:},{:},{:},{:},{:},{:},{:},{:},{:},{:},{:},{:},{:},{:},{:},{:},{:},{:},{:},{:},{:},{:},{:},{:},{:},{:},{:},{:},{:},{:},{:},{:},{:},{:},{:},{:},{:},{:},{:},{:},{:},{:},{:},{:},{:},{:},{:},{:},{:},{:},{:},{:},{:},{:},{:},{:},{:},{:},{:},{:},{:},{:},{:},{:},{:},{:},{:},{:},{:},{:},{:},{:},{:},{:},{:},{:},{:},{:},{:},{:},{:},{:},{:},{:},{:},{:},{:},{:},{:},{:},{:},{:},{:},{:},{:},{:},{:},{:},{:},{:},{:},{:},{:},{:},{:},{:},{:},{:},{:},{:},{:},{:},{:},{:},{:},{:},{:},{:},{:},{:},{:},{:},{:},{:},{:},{:},{:},{:},{:},{:},{:},{:},{:},{:},{:},{:},{:},{:},{:},{:},{:},{:},{:},{:},{:},{:},{:},{:},{:},{:},{:},{:},{:},{:},{:},{:},{:},{:},{:},{:},{:},{:},{:},{:},{:},{:},{:},{:},{:},{:},{:},{:},{:},{:},{:},{:},{:},{:},{:},{:},{:},{:},{:},{:},{:},{:},{:},{:},{:},{:},{:},{:},{:},{:},{:},{:},{:},{:},{:},{:},{:},{:},{:},{:},{:},{:},{:},{:},{:},{:},{:},{:},{:},{:},{:},{:},{:},{:},{:},{:},{:},{:},{:},{:},{:},{:},{:},{:},{:},{:},{:},{:},{:},{:},{:},{:},{:},{:},{:},{:},{:},{:},{:},{:},{:},{:},{:},{:},{:},{:},{:},{:},{:},{:},{:},{:},{:},{:},{:},{:},{:},{:},{:},{:},{:},{:},{:},{:},{:},{:},{:},{:},{:},{:},{:},{:},{:},{:},{:},{:},{:},{:},{:},{:},{:},{:},{:},{:},{:},{:},{:},{:},{:},{:},{:},{:},{:},{:},{:},{:},{:},{:},{:},{:},{:},{:},{:},{:},{:},{:},{:},{:},{:},{:},{:},{:},{:},{:},{:},{:},{:},{:},{:},{:},{:},{:},{:},{:},{:},{:},{:},{:},{:},{:},{:},{:},{:},{:},{:},{:},{:},{:},{:},{:},{:},{:},{:},{:},{:},{:},{:},{:},{:},{:},{:},{:},{:},{:},{:},{:},{:},{:},{:},{:},{:},{:},{:},{:},{:},{:},{:},{:},{:},{:},{:},{:},{:},{:},{:},{:},{:},{:},{:},{:},{:},{:},{:},{:},{:},{:},{:},{:},{:},{:},{:},{:},{:},{:},{:},{:},{:},{:},{:},{:},{:},{:},{:},{:},{:},{:},{:},{:},{:},{:},{:},{:},{:},{:},{:},{:},{:},{:},{:},{:},{:},{:},{:},{:},{:},{:},{:},{:},{:},{:},{:},{:},{:},{:},{:},{:},{:},{:},{:},{:},{:},{:},{:},{:},{:},{:},{:},{:},{:},{:},{:},{:},{:},{:},{:},{:},{:},{:},{:},{:},{:},{:},{:},{:},{:},{:},{:},{:},{:},{:},{:},{:},{:},{:},{:},{:},{:},{:},{:},{:},{:},{:},{:},{:},{:},{:},{:},{:},{:},{:},{:},{:},{:},{:},{:},{:},{:},{:},{:},{:},{:},{:},{:},{:},{:},{:},{:},{:},{:},{:},{:},{:},{:},{:},{:},{:},{:},{:},{:},{:},{:},{:},{:},{:},{:},{:},{:},{:},{:},{:},{:},{:},{:},{:},{:},{:},{:},{:},{:},{:},{:},{:},{:},{:},{:},{:},{:},{:},{:},{:},{:},{:},{:},{:},{:},{:},{:},{:},{:},{:},{:},{:},{:},{:},{:},{:},{:},{:},{:},{:},{:},{:},{:},{:},{:},{:},{:},{:},{:},{:},{:},{:},{:},{:},{:},{:},{:},{:},{:},{:},{:},{:},{:},{:},{:},{:},{:},{:},{:},{:},{:},{:},{:},{:},{:},{:},{:},{:},{:},{:},{:},{:},{:},{:},{:},{:},{:},{:},{:},{:},{:},{:},{:},{:},{:},{:},{:},{:},{:},{:},{:},{:},{:},{:},{:},{:},{:},{:},{:},{:},{:},{:},{:},{:},{:},{:},{:},{:},{:},{:},{:},{:},{:},{:},{:},{:},{:},{:},{:},{:},{:},{:},{:},{:},{:},{:},{:},{:},{:},{:},{:},{:},{:},{:},{:},{:},{:},{:},{:},{:},{:},{:},{:},{:},{:},{:},{:},{:},{:},{:},{:},{:},{:},{:},{:},{:},{:},{:},{:},{:},{:},{:},{:},{:},{:},{:},{:},{:},{:},{:},{:},{:},{:},{:},{:},{:},{:},{:},{:},{:},{:},{:},{:},{:},{:},{:},{:},{:},{:},{:},{:},{:},{:},{:},{:},{:},{:},{:},{:},{:},{:},{:},{:},{:},{:},{:},{:},{:},{:},{:},{:},{:},{:},{:},{:},{:},{:},{:},{:},{:},{:},{:},{:},{:},{:},{:},{:},{:},{:},{:},{:},{:},{:},{:},{:},{:},{:},{:},{:},{:},{:},{:},{:},{:},{:},{:},{:},{:},{:},{:},{:},{:},{:},{:},{:},{:},{:},{:},{:},{:},{:},{:},{:},{:},{:},{:},{:},{:},{:},{:},{:},{:},{:},{:},{:},{:},{:},{:},{:},{:},{:},{:},{:},{:},{:},{:},{:},{:},{:},{:},{:},{:},{:},{:},{:},{:},{:},{:},{:},{:},{:},{:},{:},{:},{:},{:},{:},{:},{:},{:},{:},{:},{:},{:},{:},{:},{:},{:},{:},{:},{:},{:},{:},{:},{:},{:},{:},{:},{:},{:},{:},{:},{:},{:},{:},{:},{:},{:},{:},{:},{:},{:},{:},{:},{:},{:},{:},{:},{:},{:},{:},{:},{:},{:},{:},{:},{:},{:},{:},{:},{:},{:},{:},{:},{:},{:},{:},{:},{:},{:},{:},{:},{:},{:},{:},{:},{:},{:},{:},{:},{:},{:},{:},{:},{:},{:},{:},{:},{:},{:},{:},{:},{:},{:},{:},{:},{:},{:},{:},{:},{:},{:},{:},{:},{:},{:},{:},{:},{:},{:},{:},{:},{:},{:},{:},{:},{:},{:},{:},{:},{:},{:},{:},{:},{:},{:},{:},{:},{:},{:},{:},{:},{:},{:},{:},{:},{:},{:},{:},{:},{:},{:},{:},{:},{:},{:},{:},{:},{:},{:},{:},{:},{:},{:},{:},{:},{:},{:},{:},{:},{:},{:},{:},{:},{:},{:},{:},{:},{:},{:},{:},{:},{:},{:},{:},{:},{:},{:},{:},{:},{:},{:},{:},{:},{:},{:},{:},{:},{:},{:},{:},{:},{:},{:},{:},{:},{:},{:},{:},{:},{:},{:},{:},{:},{:},{:},{:},{:},{:},{:},{:},{:},{:},{:},{:},{:},{:},{:},{:},{:},{:},{:},{:},{:},{:},{:},{:},{:},{:},{:},{:},{:},{:},{:},{:},{:},{:},{:},{:},{:},{:},{:},{:},{:},{:},{:},{:},{:},{:},{:},{:},{:},{:},{:},{:},{:},{:},{:},{:},{:},{:},{:},{:},{:},{:},{:},{:},{:},{:},{:},{:},{:},{:},{:},{:},{:},{:},{:},{:},{:},{:},{:},{:},{:},{:},{:},{:},{:},{:},{:},{:},{:},{:},{:},{:},{:},{:},{:},{:},{:},{:},{:},{:},{:},{:},{:},{:},{:},{:},{:},{:},{:},{:},{:},{:},{:},{:},{:},{:},{:},{:},{:},{:},{:},{:},{:},{:},{:},{:},{:},{:},{:},{:},{:},{:},{:},{:},{:},{:},{:},{:},{:},{:},{:},{:},{:},{:},{:},{:},{:},{:},{:},{:},{:},{:},{:},{:},{:},{:},{:},{:},{:},{:},{:},{:},{:},{:},{:},{:},{:},{:},{:},{:},{:},{:},{:},{:},{:},{:},{:},{:},{:},{:},{:},{:},{:},{:},{:},{:},{:},{:},{:},{:},{:},{:},{:},{:},{:},{:},{:},{:},{:},{:},{:},{:},{:},{:},{:},{:},{:},{:},{:},{:},{:},{:},{:},{:},{:},{:},{:},{:},{:},{:},{:},{:},{:},{:},{:},{:},{:},{:},{:},{:},{:},{:},{:},{:},{:},{:},{:},{:},{:},{:},{:},{:},{:},{:},{:},{:},{:},{:},{:},{:},{:},{:},{:},{:},{:},{:},{:},{:},{:},{:},{:},{:},{:},{:},{:},{:},{:},{:},{:},{:},{:},{:},{:},{:},{:},{:},{:},{:},{:},{:},{:},{:},{:},{:},{:},{:},{:},{:},{:},{:},{:},{:},{:},{:},{:},{:},{:},{:},{:},{:},{:},{:},{:},{:},{:},{:},{:},{:},{:},{:},{:},{:},{:},{:},{:},{:},{:},{:},{:},{:},{:},{:},{:},{:},{:},{:},{:},{:},{:},{:},{:},{:},{:},{:},{:},{:},{:},{:},{:},{:},{:},{:},{:},{:},{:},{:},{:},{:},{:},{:},{:},{:},{:},{:},{:},{:},{:},{:},{:},{:},{:},{:},{:},{:},{:},{:},{:},{:},{:},{:},{:},{:},{:},{:},{:},{:},{:},{:},{:},{:},{:},{:},{:},{:},{:},{:},{:},{:},{:},{:},{:},{:},{:},{:},{:},{:},{:},{:},{:},{:},{:},{:},{:},{:},{:},{:},{:},{:},{:},{:},{:},{:},{:},{:},{:},{:},{:},{:},{:},{:},{:},{:},{:},{:},{:},{:},{:},{:},{:},{:},{:},{:},{:},{:},{:},{:},{:},{:},{:},{:},{:},{:},{:},{:},{:},{:},{:},{:},{:},{:},{:},{:},{:},{:},{:},{:},{:},{:},{:},{:},{:},{:},{:},{:},{:},{:},{:},{:},{:},{:},{:},{:},{:},{:},{:},{:},{:},{:},{:},{:},{:},{:},{:},{:},{:},{:},{:},{:},{:},{:},{:},{:},{:},{:},{:},{:},{:},{:},{:},{:},{:},{:},{:},{:},{:},{:},{:},{:},{:},{:},{:},{:},{:},{:},{:},{:},{:},{:},{:},{:},{:},{:},{:},{:},{:},{:},{:},{:},{:},{:},{:},{:},{:},{:},{:},{:},{:},{:},{:},{:},{:},{:},{:},{:},{:},{:},{:},{:},{:},{:},{:},{:},{:},{:},{:},{:},{:},{:},{:},{:},{:},{:},{:},{:},{:},{:},{:},{:},{:},{:},{:},{:},{:},{:},{:},{:},{:},{:},{:},{:},{:},{:},{:},{:},{:},{:},{:},{:},{:},{:},{:},{:},{:},{:},{:},{:},{:},{:},{:},{:},{:},{:},{:},{:},{:},{:},{:},{:},{:},{:},{:},{:},{:},{:},{:},{:},{:},{:},{:},{:},{:},{:},{:},{:},{:},{:},{:},{:},{:},{:},{:},{:},{:},{:},{:},{:},{:},{:},{:},{:},{:},{:},{:},{:},{:},{:},{:},{:},{:},{:},{:},{:},{:},{:},{:},{:},{:},{:},{:},{:},{:},{:},{:},{:},{:},{:},{:},{:},{:},{:},{:},{:},{:},{:},{:},{:},{:},{:},{:},{:},{:},{:},{:},{:},{:},{:},{:},{:},{:},{:},{:},{:},{:},{:},{:},{:},{:},{:},{:},{:},{:},{:},{:},{:},{:},{:},{:},{:},{:},{:},{:},{:},{:},{:},{:},{:},{:},{:},{:},{:},{:},{:},{:},{:},{:},{:},{:},{:},{:},{:},{:},{:},{:},{:},{:},{:},{:},{:},{:},{:},{:},{:},{:},{:},{:},{:},{:},{:},{:},{:},{:},{:},{:},{:},{:},{:},{:},{:},{:},{:},{:},{:},{:},{:},{:},{:},{:},{:},{:},{:},{:},{:},{:},{:},{:},{:},{:},{:},{:},{:},{:},{:},{:},{:},{:},{:},{:},{:},{:},{:},{:},{:},{:},{:},{:},{:},{:},{:},{:},{:},{:},{:},{:},{:},{:},{:},{:},{:},{:},{:},{:},{:},{:},{:},{:},{:},{:},{:},{:},{:},{:},{:},{:},{:},{:},{:},{:},{:},{:},{:},{:},{:},{:},{:},{:},{:},{:},{:},{:},{:},{:},{:},{:},{:},{:},{:},{:},{:},{:},{:},{:},{:},{:},{:},{:},{:},{:},{:},{:},{:},{:},{:},{:},{:},{:},{:},{:},{:},{:},{:},{:},{:},{:},{:},{:},{:},{:},{:},{:},{:},{:},{:},{:},{:},{:},{:},{:},{:},{:},{:},{:},{:},{:},{:},{:},{:},{:},{:},{:},{:},{:},{:},{:},{:},{:},{:},{:},{:},{:},{:},{:},{:},{:},{:},{:},{:},{:},{:},{:},{:},{:},{:},{:},{:},{:},{:},{:},{:},{:},{:},{:},{:},{:},{:},{:},{:},{:},{:},{:},{:},{:},{:},{:},{:},{:},{:},{:},{:},{:},{:},{:},{:},{:},{:},{:},{:},{:},{:},{:},{:},{:},{:},{:},{:},{:},{:},{:},{:},{:},{:},{:},{:},{:},{:},{:},{:},{:},{:},{:},{:},{:},{:},{:},{:},{:},{:},{:},{:},{:},{:},{:},{:},{:},{:},{:},{:},{:},{:},{:},{:},{:},{:},{:},{:},{:},{:},{:},{:},{:},{:},{:},{:},{:},{:},{:},{:},{:},{:},{:},{:},{:},{:},{:},{:},{:},{:},{:},{:},{:},{:},{:},{:},{:},{:},{:},{:},{:},{:},{:},{:},{:},{:},{:},{:},{:},{:},{:},{:},{:},{:},{:},{:},{:},{:},{:},{:},{:},{:},{:},{:},{:},{:},{:},{:},{:},{:},{:},{:},{:},{:},{:},{:},{:},{:},{:},{:},{:},{:},{:},{:},{:},{:},{:},{:},{:},{:},{:},{:},{:},{:},{:},{:},{:},{:},{:},{:},{:},{:},{:},{:},{:},{:},{:},{:},{:},{:},{:},{:},{:},{:},{:},{:},{:},{:},{:},{:},{:},{:},{:},{:},{:},{:},{:},{:},{:},{:},{:},{:},{:},{:},{:},{:},{:},{:},{:},{:},{:},{:},{:},{:},{:},{:},{:},{:},{:},{:},{:},{:},{:},{:},{:},{:},{:},{:},{:},{:},{:},{:},{:},{:},{:},{:},{:},{:},{:},{:},{:},{:},{:},{:},{:},{:},{:},{:},{:},{:},{:},{:},{:},{:},{:},{:},{:},{:},{:},{:},{:},{:},{:},{:},{:},{:},{:},{:},{:},{:},{:},{:},{:},{:},{:},{:},{:},{:},{:},{:},{:},{:},{:},{:},{:},{:},{:},{:},{:},{:},{:},{:},{:},{:},{:},{:},{:},{:},{:},{:},{:},{:},{:},{:},{:},{:},{:},{:},{:},{:},{:},{:},{:},{:},{:},{:},{:},{:},{:},{:},{:},{:},{:},{:},{:},{:},{:},{:},{:},{:},{:},{:},{:},{:},{:},{:},{:},{:},{:},{:},{:},{:},{:},{:},{:},{:},{:},{:},{:},{:},{:},{:},{:},{:},{:},{:},{:},{:},{:},{:},{:},{:},{:},{:},{:},{:},{:},{:},{:},{:},{:},{:},{:},{:},{:},{:},{:},{:},{:},{:},{:},{:},{:},{:},{:},{:},{:},{:},{:},{:},{:},{:},{:},{:},{:},{:},{:},{:},{:},{:},{:},{:},{:},{:},{:},{:},{:},{:},{:},{:},{:},{:},{:},{:},{:},{:},{:},{:},{:},{:},{:},{:},{:},{:},{:},{:},{:},{:},{:},{:},{:},{:},{:},{:},{:},{:},{:},{:},{:},{:},{:},{:},{:},{:},{:},{:},{:},{:},{:},{:},{:},{:},{:},{:},{:},{:},{:},{:},{:},{:},{:},{:},{:},{:},{:},{:},{:},{:},{:},{:},{:},{:},{:},{:},{:},{:},{:},{:},{:},{:},{:},{:},{:},{:},{:},{:},{:},{:},{:},{:},{:},{:},{:},{:},{:},{:},{:},{:},{:},{:},{:},{:},{:},{:},{:},{:},{:},{:},{:},{:},{:},{:},{:},{:},{:},{:},{:},{:},{:},{:},{:},{:},{:},{:},{:},{:},{:},{:},{:},{:},{:},{:},{:},{:},{:},{:},{:},{:},{:},{:},{:},{:},{:},{:},{:},{:},{:},{:},{:},{:},{:},{:},{:},{:},{:},{:},{:},{:},{:},{:},{:},{:},{:},{:},{:},{:},{:},{:},{:},{:},{:},{:},{:},{:},{:},{:},{:},{:},{:},{:},{:},{:},{:},{:},{:},{:},{:},{:},{:},{:},{:},{:},{:},{:},{:},{:},{:},{:},{:},{:},{:},{:},{:},{:},{:},{:},{:},{:},{:},{:},{:},{:},{:},{:},{:},{:},{:},{:},{:},{:},{:},{:},{:},{:},{:},{:},{:},{:},{:},{:},{:},{:},{:},{:},{:},{:},{:},{:},{:},{:},{:},{:},{:},{:},{:},{:},{:},{:},{:},{:},{:},{:},{:},{:},{:},{:},{:},{:},{:},{:},{:},{:},{:},{:},{:},{:},{:},{:},{:},{:},{:},{:},{:},{:},{:},{:},{:},{:},{:},{:},{:},{:},{:},{:},{:},{:},{:},{:},{:},{:},{:},{:},{:},{:},{:},{:},{:},{:},{:},{:},{:},{:},{:},{:},{:},{:},{:},{:},{:},{:},{:},{:},{:},{:},{:},{:},{:},{:},{:},{:},{:},{:},{:},{:},{:},{:},{:},{:},{:},{:},{:},{:},{:},{:},{:},{:},{:},{:},{:},{:},{:},{:},{:},{:},{:},{:},{:},{:},{:},{:},{:},{:},{:},{:},{:},{:},{:},{:},{:},{:},{:},{:},{:},{:},{:},{:},{:},{:},{:},{:},{:},{:},{:},{:},{:},{:},{:},{:},{:},{:},{:},{:},{:},{:},{:},{:},{:},{:},{:},{:},{:},{:},{:},{:},{:},{:},{:},{:},{:},{:},{:},{:},{:},{:},{:},{:},{:},{:},{:},{:},{:},{:},{:},{:},{:},{:},{:},{:},{:},{:},{:},{:},{:},{:},{:},{:},{:},{:},{:},{:},{:},{:},{:},{:},{:},{:},{:},{:},{:},{:},{:},{:},{:},{:},{:},{:},{:},{:},{:},{:},{:},{:},{:},{:},{:},{:},{:},{:},{:},{:},{:},{:},{:},{:},{:},{:},{:},{:},{:},{:},{:},{:},{:},{:},{:},{:},{:},{:},{:},{:},{:},{:},{:},{:},{:},{:},{:},{:},{:},{:},{:},{:},{:},{:},{:},{:},{:},{:},{:},{:},{:},{:},{:},{:},{:},{:},{:},{:},{:},{:},{:},{:},{:},{:},{:},{:},{:},{:},{:},{:},{:},{:},{:},{:},{:},{:},{:},{:},{:},{:},{:},{:},{:},{:},{:},{:},{:},{:},{:},{:},{:},{:},{:},{:},{:},{:},{:},{:},{:},{:},{:},{:},{:},{:},{:},{:},{:},{:},{:},{:},{:},{:},{:},{:},{:},{:},{:},{:},{:},{:},{:},{:},{:},{:},{:},{:},{:},{:},{:},{:},{:},{:},{:},{:},{:},{:},{:},{:},{:},{:},{:},{:},{:},{:},{:},{:},{:},{:},{:},{:},{:},{:},{:},{:},{:},{:},{:},{:},{:},{:},{:},{:},{:},{:},{:},{:},{:},{:},{:},{:},{:},{:},{:},{:},{:},{:},{:},{:},{:},{:},{:},{:},{:},{:},{:},{:},{:},{:},{:},{:},{:},{:},{:},{:},{:},{:},{:},{:},{:},{:},{:},{:},{:},{:},{:},{:},{:},{:},{:},{:},{:},{:},{:},{:},{:},{:},{:},{:},{:},{:},{:},{:},{:},{:},{:},{:},{:},{:},{:},{:},{:},{:},{:},{:},{:},{:},{:},{:},{:},{:},{:},{:},{:},{:},{:},{:},{:},{:},{:},{:},{:},{:},{:},{:},{:},{:},{:},{:},{:},{:},{:},{:},{:},{:},{:},{:},{:},{:},{:},{:},{:},{:},{:},{:},{:},{:},{:},{:},{:},{:},{:},{:},{:},{:},{:},{:},{:},{:},{:},{:},{:},{:},{:},{:},{:},{:},{:},{:},{:},{:},{:},{:},{:},{:},{:},{:},{:},{:},{:},{:},{:},{:},{:},{:},{:},{:},{:},{:},{:},{:},{:},{:},{:},{:},{:},{:},{:},{:},{:},{:},{:},{:},{:},{:},{:},{:},{:},{:},{:},{:},{:},{:},{:},{:},{:},{:},{:},{:},{:},{:},{:},{:},{:},{:},{:},{:},{:},{:},{:},{:},{:},{:},{:},{:},{:},{:},{:},{:},{:},{:},{:},{:},{:},{:},{:},{:},{:},{:},{:},{:},{:},{:},{:},{:},{:},{:},{:},{:},{:},{:},{:},{:},{:},{:},{:},{:},{:},{:},{:},{:},{:},{:},{:},{:},{:},{:},{:},{:},{:},{:},{:},{:},{:},{:},{:},{:},{:},{:},{:},{:},{:},{:},{:},{:},{:},{:},{:},{:},{:},{:},{:},{:},{:},{:},{:},{:},{:},{:},{:},{:},{:},{:},{:},{:},{:},{:},{:},{:},{:},{:},{:},{:},{:},{:},{:},{:},{:},{:},{:},{:},{:},{:},{:},{:},{:},{:},{:},{:},{:},{:},{:},{:},{:},{:},{:},{:},{:},{:},{:},{:},{:},{:},{:},{:},{:},{:},{:},{:},{:},{:},{:},{:},{:},{:},{:},{:},{:},{:},{:},{:},{:},{:},{:},{:},{:},{:},{:},{:},{:},{:},{:},{:},{:},{:},{:},{:},{:},{:},{:},{:},{:},{:},{:},{:},{:},{:},{:},{:},{:},{:},{:},{:},{:},{:},{:},{:},{:},{:},{:},{:},{:},{:},{:},{:},{:},{:},{:},{:},{:},{:},{:},{:},{:},{:},{:},{:},{:},{:},{:},{:},{:},{:},{:},{:},{:},{:},{:},{:},{:},{:},{:},{:},{:},{:},{:},{:},{:},{:},{:},{:},{:},{:},{:},{:},{:},{:},{:},{:},{:},{:},{:},{:},{:},{:},{:},{:},{:},{:},{:},{:},{:},{:},{:},{:},{:},{:},{:},{:},{:},{:},{:},{:},{:},{:},{:},{:},{:},{:},{:},{:},{:},{:},{:},{:},{:},{:},{:},{:},{:},{:},{:},{:},{:},{:},{:},{:},{:},{:},{:},{:},{:},{:},{:},{:},{:},{:},{:},{:},{:},{:},{:},{:},{:},{:},{:},{:},{:},{:},{:},{:},{:},{:},{:},{:},{:},{:},{:},{:},{:},{:},{:},{:},{:},{:},{:},{:},{:},{:},{:},{:},{:},{:},{:},{:},{:},{:},{:},{:},{:},{:},{:},{:},{:},{:},{:},{:},{:},{:},{:},{:},{:},{:},{:},{:},{:},{:},{:},{:},{:},{:},{:},{:},{:},{:},{:},{:},{:},{:},{:},{:},{:},{:},{:},{:},{:},{:},{:},{:},{:},{:},{:},{:},{:},{:},{:},{:},{:},{:},{:},{:},{:},{:},{:},{:},{:},{:},{:},{:},{:},{:},{:},{:},{:},{:},{:},{:},{:},{:},{:},{:},{:},{:},{:},{:},{:},{:},{:},{:},{:},{:},{:},{:},{:},{:},{:},{:},{:},{:},{:},{:},{:},{:},{:},{:},{:},{:},{:},{:},{:},{:},{:},{:},{:},{:},{:},{:},{:},{:},{:},{:},{:},{:},{:},{:},{:},{:},{:},{:},{:},{:},{:},{:},{:},{:},{:},{:},{:},{:},{:},{:},{:},{:},{:},{:},{:},{:},{:},{:},{:},{:},{:},{:},{:},{:},{:},{:},{:},{:},{:},{:},{:},{:},{:},{:},{:},{:},{:},{:},{:},{:},{:},{:},{:},{:},{:},{:},{:},{:},{:},{:},{:},{:},{:},{:},{:},{:},{:},{:},{:},{:},{:},{:},{:},{:},{:},{:},{:},{:},{:},{:},{:},{:},{:},{:},{:},{:},{:},{:},{:},{:},{:},{:},{:},{:},{:},{:},{:},{:},{:},{:},{:},{:},{:},{:},{:},{:},{:},{:},{:},{:},{:},{:},{:},{:},{:},{:},{:},{:},{:},{:},{:},{:},{:},{:},{:},{:},{:},{:},{:},{:},{:},{:},{:},{:},{:},{:},{:},{:},{:},{:},{:},{:},{:},{:},{:},{:},{:},{:},{:},{:},{:},{:},{:},{:},{:},{:},{:},{:},{:},{:},{:},{:},{:},{:},{:},{:},{:},{:},{:},{:},{:},{:},{:},{:},{:},{:},{:},{:},{:},{:},{:},{:},{:},{:},{:},{:},{:},{:},{:},{:},{:},{:},{:},{:},{:},{:},{:},{:},{:},{:},{:},{:},{:},{:},{:},{:},{:},{:},{:},{:},{:},{:},{:},{:},{:},{:},{:},{:},{:},{:},{:},{:},{:},{:},{:},{:},{:},{:},{:},{:},{:},{:},{:},{:},{:},{:},{:},{:},{:},{:},{:},{:},{:},{:},{:},{:},{:},{:},{:},{:},{:},{:},{:},{:},{:},{:},{:},{:},{:},{:},{:},{:},{:},{:},{:},{:},{:},{:},{:},{:},{:},{:},{:},{:},{:},{:},{:},{:},{:},{:},{:},{:},{:},{:},{:},{:},{:},{:},{:},{:},{:},{:},{:},{:},{:},{:},{:},{:},{:},{:},{:},{:},{:},{:},{:},{:},{:},{:},{:},{:},{:},{:},{:},{:},{:},{:},{:},{:},{:},{:},{:},{:},{:},{:},{:},{:},{:},{:},{:},{:},{:},{:},{:},{:},{:},{:},{:},{:},{:},{:},{:},{:},{:},{:},{:},{:},{:},{:},{:},{:},{:},{:},{:},{:},{:},{:},{:},{:},{:},{:},{:},{:},{:},{:},{:},{:},{:},{:},{:},{:},{:},{:},{:},{:},{:},{:},{:},{:},{:},{:},{:},{:},{:},{:},{:},{:},{:},{:},{:},{:},{:},{:},{:},{:},{:},{:},{:},{:},{:},{:},{:},{:},{:},{:},{:},{:},{:},{:},{:},{:},{:},{:},{:},{:},{:},{:},{:},{:},{:},{:},{:},{:},{:},{:},{:},{:},{:},{:},{:},{:},{:},{:},{:},{:},{:},{:},{:},{:},{:},{:},{:},{:},{:},{:},{:},{:},{:},{:},{:},{:},{:},{:},{:},{:},{:},{:},{:},{:},{:},{:},{:},{:},{:},{:},{:},{:},{:},{:},{:},{:},{:},{:},{:},{:},{:},{:},{:},{:},{:},{:},{:},{:},{:},{:},{:},{:},{:},{:},{:},{:},{:},{:},{:},{:},{:},{:},{:},{:},{:},{:},{:},{:},{:},{:},{:},{:},{:},{:},{:},{:},{:},{:},{:},{:},{:},{:},{:},{:},{:},{:},{:},{:},{:},{:},{:},{:},{:},{:},{:},{:},{:},{:},{:},{:},{:},{:},{:},{:},{:},{:},{:},{:},{:},{:},{:},{:},{:},{:},{:},{:},{:},{:},{:},{:},{:},{:},{:},{:},{:},{:},{:},{:},{:},{:},{:},{:},{:},{:},{:},{:},{:},{:},{:},{:},{:},{:},{:},{:},{:},{:},{:},{:},{:},{:},{:},{:},{:},{:},{:},{:},{:},{:},{:},{:},{:},{:},{:},{:},{:},{:},{:},{:},{:},{:},{:},{:},{:},{:},{:},{:},{:},{:},{:},{:},{:},{:},{:},{:},{:},{:},{:},{:},{:},{:},{:},{:},{:},{:},{:},{:},{:},{:},{:},{:},{:},{:},{:},{:},{:},{:},{:},{:},{:},{:},{:},{:},{:},{:},{:},{:},{:},{:},{:},{:},{:},{:},{:},{:},{:},{:},{:},{:},{:},{:},{:},{:},{:},{:},{:},{:},{:},{:},{:},{:},{:},{:},{:},{:},{:},{:},{:},{:},{:},{:},{:},{:},{:},{:},{:},{:},{:},{:},{:},{:},{:},{:},{:},{:},{:},{:},{:},{:},{:},{:},{:},{:},{:},{:},{:},{:},{:},{:},{:},{:},{:},{:},{:},{:},{:},{:},{:},{:},{:},{:},{:},{:},{:},{:},{:},{:},{:},{:},{:},{:},{:},{:},{:},{:},{:},{:},{:},{:},{:},{:},{:},{:},{:},{:},{:},{:},{:},{:},{:},{:},{:},{:},{:},{:},{:},{:},{:},{:},{:},{:},{:},{:},{:},{:},{:},{:},{:},{:},{:},{:},{:},{:},{:},{:},{:},{:},{:},{:},{:},{:},{:},{:},{:},{:},{:},{:},{:},{:},{:},{:},{:},{:},{:},{:},{:},{:},{:},{:},{:},{:},{:},{:},{:},{:},{:},{:},{:},{:},{:},{:},{:},{:},{:},{:},{:},{:},{:},{:},{:},{:},{:},{:},{:},{:},{:},{:},{:},{:},{:},{:},{:},{:},{:},{:},{:},{:},{:},{:},{:},{:},{:},{:},{:},{:},{:},{:},{:},{:},{:},{:},{:},{:},{:},{:},{:},{:},{:},{:},{:},{:},{:},{:},{:},{:},{:},{:},{:},{:},{:},{:},{:},{:},{:},{:},{:},{:},{:},{:},{:},{:},{:},{:},{:},{:},{:},{:},{:},{:},{:},{:},{:},{:},{:},{:},{:},{:},{:},{:},{:},{:},{:},{:},{:},{:},{:},{:},{:},{:},{:},{:},{:},{:},{:},{:},{:},{:},{:},{:},{:},{:},{:},{:},{:},{:},{:},{:},{:},{:},{:},{:},{:},{:},{:},{:},{:},{:},{:},{:},{:},{:},{:},{:},{:},{:},{:},{:},{:},{:},{:},{:},{:},{:},{:},{:},{:},{:},{:},{:},{:},{:},{:},{:},{:},{:},{:},{:},{:},{:},{:},{:},{:},{:},{:},{:},{:},{:},{:},{:},{:},{:},{:},{:},{:},{:},{:},{:},{:},{:},{:},{:},{:},{:},{:},{:},{:},{:},{:},{:},{:},{:},{:},{:},{:},{:},{:},{:},{:},{:},{:},{:},{:},{:},{:},{:},{:},{:},{:},{:},{:},{:},{:},{:},{:},{:},{:},{:},{:},{:},{:},{:},{:},{:},{:},{:},{:},{:},{:},{:},{:},{:},{:},{:},{:},{:},{:},{:},{:},{:},{:},{:},{:},{:},{:},{:},{:},{:},{:},{:},{:},{:},{:},{:},{:},{:},{:},{:},{:},{:},{:},{:},{:},{:},{:},{:},{:},{:},{:},{:},{:},{:},{:},{:},{:},{:},{:},{:},{:},{:},{:},{:},{:},{:},{:},{:},{:},{:},{:},{:},{:},{:},{:},{:},{:},{:},{:},{:},{:},{:},{:},{:},{:},{:},{:},{:},{:},{:},{:},{:},{:},{:},{:},{:},{:},{:},{:},{:},{:},{:},{:},{:},{:},{:},{:},{:},{:},{:},{:},{:},{:},{:},{:},{:},{:},{:},{:},{:},{:},{:},{:},{:},{:},{:},{:},{:},{:},{:},{:},{:},{:},{:},{:},{:},{:},{:},{:},{:},{:},{:},{:},{:},{:},{:},{:},{:},{:},{:},{:},{:},{:},{:},{:},{:},{:},{:},{:},{:},{:},{:},{:},{:},{:},{:},{:},{:},{:},{:},{:},{:},{:},{:},{:},{:},{:},{:},{:},{:},{:},{:},{:},{:},{:},{:},{:},{:},{:},{:},{:},{:},{:},{:},{:},{:},{:},{:},{:},{:},{:},{:},{:},{:},{:},{:},{:},{:},{:},{:},{:},{:},{:},{:},{:},{:},{:},{:},{:},{:},{:},{:},{:},{:},{:},{:},{:},{:},{:},{:},{:},{:},{:},{:},{:},{:},{:},{:},{:},{:},{:},{:},{:},{:},{:},{:},{:},{:},{:},{:},{:},{:},{:},{:},{:},{:},{:},{:},{:},{:},{:},{:},{:},{:},{:},{:},{:},{:},{:},{:},{:},{:},{:},{:},{:},{:},{:},{:},{:},{:},{:},{:},{:},{:},{:},{:},{:},{:},{:},{:},{:},{:},{:},{:},{:},{:},{:},{:},{:},{:},{:},{:},{:},{:},{:},{:},{:},{:},{:},{:},{:},{:},{:},{:},{:},{:},{:},{:},{:},{:},{:},{:},{:},{:},{:},{:},{:},{:},{:},{:},{:},{:},{:},{:},{:},{:},{:},{:},{:},{:},{:},{:},{:},{:},{:},{:},{:},{:},{:},{:},{:},{:},{:},{:},{:},{:},{:},{:},{:},{:},{:},{:},{:},{:},{:},{:},{:},{:},{:},{:},{:},{:},{:},{:},{:},{:},{:},{:},{:},{:},{:},{:},{:},{:},{:},{:},{:},{:},{:},{:},{:},{:},{:},{:},{:},{:},{:},{:},{:},{:},{:},{:},{:},{:},{:},{:},{:},{:},{:},{:},{:},{:},{:},{:},{:},{:},{:},{:},{:},{:},{:},{:},{:},{:},{:},{:},{:},{:},{:},{:},{:},{:},{:},{:},{:},{:},{:},{:},{:},{:},{:},{:},{:},{:},{:},{:},{:},{:},{:},{:},{:},{:},{:},{:},{:},{:},{:},{:},{:},{:},{:},{:},{:},{:},{:},{:},{:},{:},{:},{:},{:},{:},{:},{:},{:},{:},{:},{:},{:},{:},{:},{:},{:},{:},{:},{:},{:},{:},{:},{:},{:},{:},{:},{:},{:},{:},{:},{:},{:},{:},{:},{:},{:},{:},{:},{:},{:},{:},{:},{:},{:},{:},{:},{:},{:},{:},{:},{:},{:},{:},{:},{:},{:},{:},{:},{:},{:},{:},{:},{:},{:},{:},{:},{:},{:},{:},{:},{:},{:},{:},{:},{:},{:},{:},{:},{:},{:},{:},{:},{:},{:},{:},{:},{:},{:},{:},{:},{:},{:},{:},{:},{:},{:},{:},{:},{:},{:},{:},{:},{:},{:},{:},{:},{:},{:},{:},{:},{:},{:},{:},{:},{:},{:},{:},{:},{:},{:},{:},{:},{:},{:},{:},{:},{:},{:},{:},{:},{:},{:},{:},{:},{:},{:},{:},{:},{:},{:},{:},{:},{:},{:},{:},{:},{:},{:},{:},{:},{:},{:},{:},{:},{:},{:},{:},{:},{:},{:},{:},{:},{:},{:},{:},{:},{:},{:},{:},{:},{:},{:},{:},{:},{:},{:},{:},{:},{:},{:},{:},{:},{:},{:},{:},{:},{:},{:},{:},{:},{:},{:},{:},{:},{:},{:},{:},{:},{:},{:},{:},{:},{:},{:},{:},{:},{:},{:},{:},{:},{:},{:},{:},{:},{:},{:},{:},{:},{:},{:},{:},{:},{:},{:},{:},{:},{:},{:},{:},{:},{:},{:},{:},{:},{:},{:},{:},{:},{:},{:},{:},{:},{:},{:},{:},{:},{:},{:},{:},{:},{:},{:},{:},{:},{:},{:},{:},{:},{:},{:},{:},{:},{:},{:},{:},{:},{:},{:},{:},{:},{:},{:},{:},{:},{:},{:},{:},{:},{:},{:},{:},{:},{:},{:},{:},{:},{:},{:},{:},{:},{:},{:},{:},{:},{:},{:},{:},{:},{:},{:},{:},{:},{:},{:},{:},{:},{:},{:},{:},{:},{:},{:},{:},{:},{:},{:},{:},{:},{:},{:},{:},{:},{:},{:},{:},{:},{:},{:},{:},{:},{:},{:},{:},{:},{:},{:},{:},{:},{:},{:},{:},{:},{:},{:},{:},{:},{:},{:},{:},{:},{:},{:},{:},{:},{:},{:},{:},{:},{:},{:},{:},{:},{:},{:},{:},{:},{:},{:},{:},{:},{:},{:},{:},{:},{:},{:},{:},{:},{:},{:},{:},{:},{:},{:},{:},{:},{:},{:},{:},{:},{:},{:},{:},{:},{:},{:},{:},{:},{:},{:},{:},{:},{:},{:},{:},{:},{:},{:},{:},{:},{:},{:},{:},{:},{:},{:},{:},{:},{:},{:},{:},{:},{:},{:},{:},{:},{:},{:},{:},{:},{:},{:},{:},{:},{:},{:},{:},{:},{:},{:},{:},{:},{:},{:},{:},{:},{:},{:},{:},{:},{:},{:},{:},{:},{:},{:},{:},{:},{:},{:},{:},{:},{:},{:},{:},{:},{:},{:},{:},{:},{:},{:},{:},{:},{:},{:},{:},{:},{:},{:},{:},{:},{:},{:},{:},{:},{:},{:},{:},{:},{:},{:},{:},{:},{:},{:},{:},{:},{:},{:},{:},{:},{:},{:},{:},{:},{:},{:},{:},{:},{:},{:},{:},{:},{:},{:},{:},{:},{:},{:},{:},{:},{:},{:},{:},{:},{:},{:},{:},{:},{:},{:},{:},{:},{:},{:},{:},{:},{:},{:},{:},{:},{:},{:},{:},{:},{:},{:},{:},{:},{:},{:},{:},{:},{:},{:},{:},{:},{:},{:},{:},{:},{:},{:},{:},{:},{:},{:},{:},{:},{:},{:},{:},{:},{:},{:},{:},{:},{:},{:},{:},{:},{:},{:},{:},{:},{:},{:},{:},{:},{:},{:},{:},{:},{:},{:},{:},{:},{:},{:},{:},{:},{:},{:},{:},{:},{:},{:},{:},{:},{:},{:},{:},{:},{:},{:},{:},{:},{:},{:},{:},{:},{:},{:},{:},{:},{:},{:},{:},{:},{:},{:},{:},{:},{:},{:},{:},{:},{:},{:},{:},{:},{:},{:},{:},{:},{:},{:},{:},{:},{:},{:},{:},{:},{:},{:},{:},{:},{:},{:},{:},{:},{:},{:},{:},{:},{:},{:},{:},{:},{:},{:},{:},{:},{:},{:},{:},{:},{:},{:},{:},{:},{:},{:},{:},{:},{:},{:},{:},{:},{:},{:},{:},{:},{:},{:},{:},{:},{:},{:},{:},{:},{:},{:},{:},{:},{:},{:},{:},{:},{:},{:},{:},{:},{:},{:},{:},{:},{:},{:},{:},{:},{:},{:},{:},{:},{:},{:},{:},{:},{:},{:},{:},{:},{:},{:},{:},{:},{:},{:},{:},{:},{:},{:},{:},{:},{:},{:},{:},{:},{:},{:},{:},{:},{:},{:},{:},{:},{:},{:},{:},{:},{:},{:},{:},{:},{:},{:},{:},{:},{:},{:},{:},{:},{:},{:},{:},{:},{:},{:},{:},{:},{:},{:},{:},{:},{:},{:},{:},{:},{:},{:},{:},{:},{:},{:},{:},{:},{:},{:},{:},{:},{:},{:},{:},{:},{:},{:},{:},{:},{:},{:},{:},{:},{:},{:},{:},{:},{:},{:},{:},{:},{:},{:},{:},{:},{:},{:},{:},{:},{:},{:},{:},{:},{:},{:},{:},{:},{:},{:},{:},{:},{:},{:},{:},{:},{:},{:},{:},{:},{:},{:},{:},{:},{:},{:},{:},{:},{:},{:},{:},{:},{:},{:},{:},{:},{:},{:},{:},{:},{:},{:},{:},{:},{:},{:},{:},{:},{:},{:},{:},{:},{:},{:},{:},{:},{:},{:},{:},{:},{:},{:},{:},{:},{:},{:},{:},{:},{:},{:},{:},{:},{:},{:},{:},{:},{:},{:},{:},{:},{:},{:},{:},{:},{:},{:},{:},{:},{:},{:},{:},{:},{:},{:},{:},{:},{:},{:},{:},{:},{:},{:},{:},{:},{:},{:},{:},{:},{:},{:},{:},{:},{:},{:},{:},{:},{:},{:},{:},{:},{:},{:},{:},{:},{:},{:},{:},{:},{:},{:},{:},{:},{:},{:},{:},{:},{:},{:},{:},{:},{:},{:},{:},{:},{:},{:},{:},{:},{:},{:},{:},{:},{:},{:},{:},{:},{:},{:},{:},{:},{:},{:},{:},{:},{:},{:},{:},{:},{:},{:},{:},{:},{:},{:},{:},{:},{:},{:},{:},{:},{:},{:},{:},{:},{:},{:},{:},{:},{:},{:},{:},{:},{:},{:},{:},{:},{:},{:},{:},{:},{:},{:},{:},{:},{:},{:},{:},{:},{:},{:},{:},{:},{:},{:},{:},{:},{:},{:},{:},{:},{:},{:},{:},{:},{:},{:},{:},{:},{:},{:},{:},{:},{:},{:},{:},{:},{:},{:},{:},{:},{:},{:},{:},{:},{:},{:},{:},{:},{:},{:},{:},{:},{:},{:},{:},{:},{:},{:},{:},{:},{:},{:},{:},{:},{:},{:},{:},{:},{:},{:},{:},{:},{:},{:},{:},{:},{:},{:},{:},{:},{:},{:},{:},{:},{:},{:},{:},{:},{:},{:},{:},{:},{:},{:},{:},{:},{:},{:},{:},{:},{:},{:},{:},{:},{:},{:},{:},{:},{:},{:},{:},{:},{:},{:},{:},{:},{:},{:},{:},{:},{:},{:},{:},{:},{:},{:},{:},{:},{:},{:},{:},{:},{:},{:},{:},{:},{:},{:},{:},{:},{:},{:},{:},{:},{:},{:},{:},{:},{:},{:},{:},{:},{:},{:},{:},{:},{:},{:},{:},{:},{:},{:},{:},{:},{:},{:},{:},{:},{:},{:},{:},{:},{:},{:},{:},{:},{:},{:},{:},{:},{:},{:},{:},{:},{:},{:},{:},{:},{:},{:},{:},{:},{:},{:},{:},{:},{:},{:},{:},{:},{:},{:},{:},{:},{:},{:},{:},{:},{:},{:},{:},{:},{:},{:},{:},{:},{:},{:},{:},{:},{:},{:},{:},{:},{:},{:},{:},{:},{:},{:},{:},{:},{:},{:},{:},{:},{:},{:},{:},{:},{:},{:},{:},{:},{:},{:},{:},{:},{:},{:},{:},{:},{:},{:},{:},{:},{:},{:},{:},{:},{:},{:},{:},{:},{:},{:},{:},{:},{:},{:},{:},{:},{:},{:},{:},{:},{:},{:},{:},{:},{:},{:},{:},{:},{:},{:},{:},{:},{:},{:},{:},{:},{:},{:},{:},{:},{:},{:},{:},{:},{:},{:},{:},{:},{:},{:},{:},{:},{:},{:},{:},{:},{:},{:},{:},{:},{:},{:},{:},{:},{:},{:},{:},{:},{:},{:},{:},{:},{:},{:},{:},{:},{:},{:},{:},{:},{:},{:},{:},{:},{:},{:},{:},{:},{:},{:},{:},{:},{:},{:},{:},{:},{:},{:},{:},{:},{:},{:},{:},{:},{:},{:},{:},{:},{:},{:},{:},{:},{:},{:},{:},{:},{:},{:},{:},{:},{:},{:},{:},{:},{:},{:},{:},{:},{:},{:},{:},{:},{:},{:},{:},{:},{:},{:},{:},{:},{:},{:},{:},{:},{:},{:},{:},{:},{:},{:},{:},{:},{:},{:},{:},{:},{:},{:},{:},{:},{:},{:},{:},{:},{:},{:},{:},{:},{:},{:},{:},{:},{:},{:},{:},{:},{:},{:},{:},{:},{:},{:},{:},{:},{:},{:},{:},{:},{:},{:},{:},{:},{:},{:},{:},{:},{:},{:},{:},{:},{:},{:},{:},{:},{:},{:},{:},{:},{:},{:},{:},{:},{:},{:},{:},{:},{:},{:},{:},{:},{:},{:},{:},{:},{:},{:},{:},{:},{:},{:},{:},{:},{:},{:},{:},{:},{:},{:},{:},{:},{:},{:},{:},{:},{:},{:},{:},{:},{:},{:},{:},{:},{:},{:},{:},{:},{:},{:},{:},{:},{:},{:},{:},{:},{:},{:},{:},{:},{:},{:},{:},{:},{:},{:},{:},{:},{:},{:},{:},{:},{:},{:},{:},{:},{:},{:},{:},{:},{:},{:},{:},{:},{:},{:},{:},{:},{:},{:},{:},{:},{:},{:},{:},{:},{:},{:},{:},{:},{:},{:},{:},{:},{:},{:},{:},{:},{:},{:},{:},{:},{:},{:},{:},{:},{:},{:},{:},{:},{:},{:},{:},{:},{:},{:},{:},{:},{:},{:},{:},{:},{:},{:},{:},{:},{:},{:},{:},{:},{:},{:},{:},{:},{:},{:},{:},{:},{:},{:},{:},{:},{:},{:},{:},{:},{:},{:},{:},{:},{:},{:},{:},{:},{:},{:},{:},{:},{:},{:},{:},{:},{:},{:},{:},{:},{:},{:},{:},{:},{:},{:},{:},{:},{:},{:},{:},{:},{:},{:},{:},{:},{:},{:},{:},{:},{:},{:},{:},{:},{:},{:},{:},{:},{:},{:},{:},{:},{:},{:},{:},{:},{:},{:},{:},{:},{:},{:},{:},{:},{:},{:},{:},{:},{:},{:},{:},{:},{:},{:},{:},{:},{:},{:},{:},{:},{:},{:},{:},{:},{:},{:},{:},{:},{:},{:},{:},{:},{:},{:},{:},{:},{:},{:},{:},{:},{:},{:},{:},{:},{:},{:},{:},{:},{:},{:},{:},{:},{:},{:},{:},{:},{:},{:},{:},{:},{:},{:},{:},{:},{:},{:},{:},{:},{:},{:},{:},{:},{:},{:},{:},{:},{:},{:},{:},{:},{:},{:},{:},{:},{:},{:},{:},{:},{:},{:},{:},{:},{:},{:},{:},{:},{:},{:},{:},{:},{:},{:},{:},{:},{:},{:},{:},{:},{:},{:},{:},{:},{:},{:},{:},{:},{:},{:},{:},{:},{:},{:},{:},{:},{:},{:},{:},{:},{:},{:},{:},{:},{:},{:},{:},{:},{:},{:},{:},{:},{:},{:},{:},{:},{:},{:},{:},{:},{:},{:},{:},{:},{:},{:},{:},{:},{:},{:},{:},{:},{:},{:},{:},{:},{:},{:},{:},{:},{:},{:},{:},{:},{:},{:},{:},{:},{:},{:},{:},{:},{:},{:},{:},{:},{:},{:},{:},{:},{:},{:},{:},{:},{:},{:},{:},{:},{:},{:},{:},{:},{:},{:},{:},{:},{:},{:},{:},{:},{:},{:},{:},{:},{:},{:},{:},{:},{:},{:},{:},{:},{:},{:},{:},{:},{:},{:},{:},{:},{:},{:},{:},{:},{:},{:},{:},{:},{:},{:},{:},{:},{:},{:},{:},{:},{:},{:},{:},{:},{:},{:},{:},{:},{:},{:},{:},{:},{:},{:},{:},{:},{:},{:},{:},{:},{:},{:},{:},{:},{:},{:},{:},{:},{:},{:},{:},{:},{:},{:},{:},{:},{:},{:},{:},{:},{:},{:},{:},{:},{:},{:},{:},{:},{:},{:},{:},{:},{:},{:},{:},{:},{:},{:},{:},{:},{:},{:},{:},{:},{:},{:},{:},{:},{:},{:},{:},{:},{:},{:},{:},{:},{:},{:},{:},{:},{:},{:},{:},{:},{:},{:},{:},{:},{:},{:},{:},{:},{:},{:},{:},{:},{:},{:},{:},{:},{:},{:},{:},{:},{:},{:},{:},{:},{:},{:},{:},{:},{:},{:},{:},{:},{:},{:},{:},{:},{:},{:},{:},{:},{:},{:},{:},{:},{:},{:},{:},{:},{:},{:},{:},{:},{:},{:},{:},{:},{:},{:},{:},{:},{:},{:},{:},{:},{:},{:},{:},{:},{:},{:},{:},{:},{:},{:},{:},{:},{:},{:},{:},{:},{:},{:},{:},{:},{:},{:},{:},{:},{:},{:},{:},{:},{:},{:},{:},{:},{:},{:},{:},{:},{:},{:},{:},{:},{:},{:},{:},{:},{:},{:},{:},{:},{:},{:},{:},{:},{:},{:},{:},{:},{:},{:},{:},{:},{:},{:},{:},{:},{:},{:},{:},{:},{:},{:},{:},{:},{:},{:},{:},{:},{:},{:},{:},{:},{:},{:},{:},{:},{:},{:},{:},{:},{:},{:},{:},{:},{:},{:},{:},{:},{:},{:},{:},{:},{:},{:},{:},{:},{:},{:},{:},{:},{:},{:},{:},{:},{:},{:},{:},{:},{:},{:},{:},{:},{:},{:},{:},{:},{:},{:},{:},{:},{:},{:},{:},{:},{:},{:},{:},{:},{:},{:},{:},{:},{:},{:},{:},{:},{:},{:},{:},{:},{:},{:},{:},{:},{:},{:},{:},{:},{:},{:},{:},{:},{:},{:},{:},{:},{:},{:},{:},{:},{:},{:},{:},{:},{:},{:},{:},{:},{:},{:},{:},{:},{:},{:},{:},{:},{:},{:},{:},{:},{:},{:},{:},{:},{:},{:},{:},{:},{:},{:},{:},{:},{:},{:},{:},{:},{:},{:},{:},{:},{:},{:},{:},{:},{:},{:},{:},{:},{:},{:},{:},{:},{:},{:},{:},{:},{:},{:},{:},{:},{:},{:},{:},{:},{:},{:},{:},{:},{:},{:},{:},{:},{:},{:},{:},{:},{:},{:},{:},{:},{:},{:},{:},{:},{:},{:},{:},{:},{:},{:},{:},{:},{:},{:},{:},{:},{:},{:},{:},{:},{:},{:},{:},{:},{:},{:},{:},{:},{:},{:},{:},{:},{:},{:},{:},{:},{:},{:},{:},{:},{:},{:},{:},{:},{:},{:},{:},{:},{:},{:},{:},{:},{:},{:},{:},{:},{:},{:},{:},{:},{:},{:},{:},{:},{:},{:},{:},{:},{:},{:},{:},{:},{:},{:},{:},{:},{:},{:},{:},{:},{:},{:},{:},{:},{:},{:},{:},{:},{:},{:},{:},{:},{:},{:},{:},{:},{:},{:},{:},{:},{:},{:},{:},{:},{:},{:},{:},{:},{:},{:},{:},{:},{:},{:},{:},{:},{:},{:},{:},{:},{:},{:},{:},{:},{:},{:},{:},{:},{:},{:},{:},{:},{:},{:},{:},{:},{:},{:},{:},{:},{:},{:},{:},{:},{:},{:},{:},{:},{:},{:},{:},{:},{:},{:},{:},{:},{:},{:},{:},{:},{:},{:},{:},{:},{:},{:},{:},{:},{:},{:},{:},{:},{:},{:},{:},{:},{:},{:},{:},{:},{:},{:},{:},{:},{:},{:},{:},{:},{:},{:},{:},{:},{:},{:},{:},{:},{:},{:},{:},{:},{:},{:},{:},{:},{:},{:},{:},{:},{:},{:},{:},{:},{:},{:},{:},{:},{:},{:},{:},{:},{:},{:},{:},{:},{:},{:},{:},{:},{:},{:},{:},{:},{:},{:},{:},{:},{:},{:},{:},{:},{:},{:},{:},{:},{:},{:},{:},{:},{:},{:},{:},{:},{:},{:},{:},{:},{:},{:},{:},{:},{:},{:},{:},{:},{:},{:},{:},{:},{:},{:},{:},{:},{:},{:},{:},{:},{:},{:},{:},{:},{:},{:},{:},{:},{:},{:},{:},{:},{:},{:},{:},{:},{:},{:},{:},{:},{:},{:},{:},{:},{:},{:},{:},{:},{:},{:},{:},{:},{:},{:},{:},{:},{:},{:},{:},{:},{:},{:},{:},{:},{:},{:},{:},{:},{:},{:},{:},{:},{:},{:},{:},{:},{:},{:},{:},{:},{:},{:},{:},{:},{:},{:},{:},{:},{:},{:},{:},{:},{:},{:},{:},{:},{:},{:},{:},{:},{:},{:},{:},{:},{:},{:},{:},{:},{:},{:},{:},{:},{:},{:},{:},{:},{:},{:},{:},{:},{:},{:},{:},{:},{:},{:},{:},{:},{:},{:},{:},{:},{:},{:},{:},{:},{:},{:},{:},{:},{:},{:},{:},{:},{:},{:},{:},{:},{:},{:},{:},{:},{:},{:},{:},{:},{:},{:},{:},{:},{:},{:},{:},{:},{:},{:},{:},{:},{:},{:},{:},{:},{:},{:},{:},{:},{:},{:},{:},{:},{:},{:},{:},{:},{:},{:},{:},{:},{:},{:},{:},{:},{:},{:},{:},{:},{:},{:},{:},{:},{:},{:},{:},{:},{:},{:},{:},{:},{:},{:},{:},{:},{:},{:},{:},{:},{:},{:},{:},{:},{:},{:},{:},{:},{:},{:},{:},{:},{:},{:},{:},{:},{:},{:},{:},{:},{:},{:},{:},{:},{:},{:},{:},{:},{:},{:},{:},{:},{:},{:},{:},{:},{:},{:},{:},{:},{:},{:},{:},{:},{:},{:},{:},{:},{:},{:},{:},{:},{:},{:},{:},{:},{:},{:},{:},{:},{:},{:},{:},{:},{:},{:},{:},{:},{:},{:},{:},{:},{:},{:},{:},{:},{:},{:},{:},{:},{:},{:},{:},{:},{:},{:},{:},{:},{:},{:},{:},{:},{:},{:},{:},{:},{:},{:},{:},{:},{:},{:},{:},{:},{:},{:},{:},{:},{:},{:},{:},{:},{:},{:},{:},{:},{:},{:},{:},{:},{:},{:},{:},{:},{:},{:},{:},{:},{:},{:},{:},{:},{:},{:},{:},{:},{:},{:},{:},{:},{:},{:},{:},{:},{:},{:},{:},{:},{:},{:},{:},{:},{:},{:},{:},{:},{:},{:},{:},{:},{:},{:},{:},{:},{:},{:},{:},{:},{:},{:},{:},{:},{:},{:},{:},{:},{:},{:},{:},{:},{:},{:},{:},{:},{:},{:},{:},{:},{:},{:},{:},{:},{:},{:},{:},{:},{:},{:},{:},{:},{:},{:},{:},{:},{:},{:},{:},{:},{:},{:},{:},{:},{:},{:},{:},{:},{:},{:},{:},{:},{:},{:},{:},{:},{:},{:},{:},{:},{:},{:},{:},{:},{:},{:},{:},{:},{:},{:},{:},{:},{:},{:},{:},{:},{:},{:},{:},{:},{:},{:},{:},{:},{:},{:},{:},{:},{:},{:},{:},{:},{:},{:},{:},{:},{:},{:},{:},{:},{:},{:},{:},{:},{:},{:},{:},{:},{:},{:},{:},{:},{:},{:},{:},{:},{:},{:},{:},{:},{:},{:},{:},{:},{:},{:},{:},{:},{:},{:},{:},{:},{:},{:},{:},{:},{:},{:},{:},{:},{:},{:},{:},{:},{:},{:},{:},{:},{:},{:},{:},{:},{:},{:},{:},{:},{:},{:},{:},{:},{:},{:},{:},{:},{:},{:},{:},{:},{:},{:},{:},{:},{:},{:},{:},{:},{:},{:},{:},{:},{:},{:},{:},{:},{:},{:},{:},{:},{:},{:},{:},{:},{:},{:},{:},{:},{:},{:},{:},{:},{:},{:},{:},{:},{:},{:},{:},{:},{:},{:},{:},{:},{:},{:},{:},{:},{:},{:},{:},{:},{:},{:},{:},{:},{:},{:},{:},{:},{:},{:},{:},{:},{:},{:},{:},{:},{:},{:},{:},{:},{:},{:},{:},{:},{:},{:},{:},{:},{:},{:},{:},{:},{:},{:},{:},{:},{:},{:},{:},{:},{:},{:},{:},{:},{:},{:},{:},{:},{:},{:},{:},{:},{:},{:},{:},{:},{:},{:},{:},{:},{:},{:},{:},{:},{:},{:},{:},{:},{:},{:},{:},{:},{:},{:},{:},{:},{:},{:},{:},{:},{:},{:},{:},{:},{:},{:},{:},{:},{:},{:},{:},{:},{:},{:},{:},{:},{:},{:},{:},{:},{:},{:},{:},{:},{:},{:},{:},{:},{:},{:},{:},{:},{:},{:},{:},{:},{:},{:},{:},{:},{:},{:},{:},{:},{:},{:},{:},{:},{:},{:},{:},{:},{:},{:},{:},{:},{:},{:},{:},{:},{:},{:},{:},{:},{:},{:},{:},{:},{:},{:},{:},{:},{:},{:},{:},{:},{:},{:},{:},{:},{:},{:},{:},{:},{:},{:},{:},{:},{:},{:},{:},{:},{:},{:},{:},{:},{:},{:},{:},{:},{:},{:},{:},{:},{:},{:},{:},{:},{:},{:},{:},{:},{:},{:},{:},{:},{:},{:},{:},{:},{:},{:},{:},{:},{:},{:},{:},{:},{:},{:},{:},{:},{:},{:},{:},{:},{:},{:},{:},{:},{:},{:},{:},{:},{:},{:},{:},{:},{:},{:},{:},{:},{:},{:},{:},{:},{:},{:},{:},{:},{:},{:},{:},{:},{:},{:},{:},{:},{:},{:},{:},{:},{:},{:},{:},{:},{:},{:},{:},{:},{:},{:},{:},{:},{:},{:},{:},{:},{:},{:},{:},{:},{:},{:},{:},{:},{:},{:},{:},{:},{:},{:},{:},{:},{:},{:},{:},{:},{:},{:},{:},{:},{:},{:},{:},{:},{:},{:},{:},{:},{:},{:},{:},{:},{:},{:},{:},{:},{:},{:},{:},{:},{:},{:},{:},{:},{:},{:},{:},{:},{:},{:},{:},{:},{:},{:},{:},{:},{:},{:},{:},{:},{:},{:},{:},{:},{:},{:},{:},{:},{:},{:},{:},{:},{:},{:},{:},{:},{:},{:},{:},{:},{:},{:},{:},{:},{:},{:},{:},{:},{:},{:},{:},{:},{:},{:},{:},{:},{:},{:},{:},{:},{:},{:},{:},{:},{:},{:},{:},{:},{:},{:},{:},{:},{:},{:},{:},{:},{:},{:},{:},{:},{:},{:},{:},{:},{:},{:},{:},{:},{:},{:},{:},{:},{:},{:},{:},{:},{:},{:},{:},{:},{:},{:},{:},{:},{:},{:},{:},{:},{:},{:},{:},{:},{:},{:},{:},{:},{:},{:},{:},{:},{:},{:},{:},{:},{:},{:},{:},{:},{:},{:},{:},{:},{:},{:},{:},{:},{:},{:},{:},{:},{:},{:},{:},{:},{:},{:},{:},{:},{:},{:},{:},{:},{:},{:},{:},{:},{:},{:},{:},{:},{:},{:},{:},{:},{:},{:},{:},{:},{:},{:},{:},{:},{:},{:},{:},{:},{:},{:},{:},{:},{:},{:},{:},{:},{:},{:},{:},{:},{:},{:},{:},{:},{:},{:},{:},{:},{:},{:},{:},{:},{:},{:},{:},{:},{:},{:},{:},{:},{:},{:},{:},{:},{:},{:},{:},{:},{:},{:},{:},{:},{:},{:},{:},{:},{:},{:},{:},{:},{:},{:},{:},{:},{:},{:},{:},{:},{:},{:},{:},{:},{:},{:},{:},{:},{:},{:},{:},{:},{:},{:},{:},{:},{:},{:},{:},{:},{:},{:},{:},{:},{:},{:},{:},{:},{:},{:},{:},{:},{:},{:},{:},{:},{:},{:},{:},{:},{:},{:},{:},{:},{:},{:},{:},{:},{:},{:},{:},{:},{:},{:},{:},{:},{:},{:},{:},{:},{:},{:},{:},{:},{:},{:},{:},{:},{:},{:},{:},{:},{:},{:},{:},{:},{:},{:},{:},{:},{:},{:},{:},{:},{:},{:},{:},{:},{:},{:},{:},{:},{:},{:},{:},{:},{:},{:},{:},{:},{:},{:},{:},{:},{:},{:},{:},{:},{:},{:},{:},{:},{:},{:},{:},{:},{:},{:},{:},{:},{:},{:},{:},{:},{:},{:},{:},{:},{:},{:},{:},{:},{:},{:},{:},{:},{:},{:},{:},{:},{:},{:},{:},{:},{:},{:},{:},{:},{:},{:},{:},{:},{:},{:},{:},{:},{:},{:},{:},{:},{:},{:},{:},{:},{:},{:},{:},{:},{:},{:},{:},{:},{:},{:},{:},{:},{:},{:},{:},{:},{:},{:},{:},{:},{:},{:},{:},{:},{:},{:},{:},{:},{:},{:},{:},{:},{:},{:},{:},{:},{:},{:},{:},{:},{:},{:},{:},{:},{:},{:},{:},{:},{:},{:},{:},{:},{:},{:},{:},{:},{:},{:},{:},{:},{:},{:},{:},{:},{:},{:},{:},{:},{:},{:},{:},{:},{:},{:},{:},{:},{:},{:},{:},{:},{:},{:},{:},{:},{:},{:},{:},{:},{:},{:},{:},{:},{:},{:},{:},{:},{:},{:},{:},{:},{:},{:},{:},{:},{:},{:},{:},{:},{:},{:},{:},{:},{:},{:},{:},{:},{:},{:},{:},{:},{:},{:},{:},{:},{:},{:},{:},{:},{:},{:},{:},{:},{:},{:},{:},{:},{:},{:},{:},{:},{:},{:},{:},{:},{:},{:},{:},{:},{:},{:},{:},{:},{:},{:},{:},{:},{:},{:},{:},{:},{:},{:},{:},{:},{:},{:},{:},{:},{:},{:},{:},{:},{:},{:},{:},{:},{:},{:},{:},{:},{:},{:},{:},{:},{:},{:},{:},{:},{:},{:},{:},{:},{:},{:},{:},{:},{:},{:},{:},{:},{:},{:},{:},{:},{:},{:},{:},{:},{:},{:},{:},{:},{:},{:},{:},{:},{:},{:},{:},{:},{:},{:},{:},{:},{:},{:},{:},{:},{:},{:},{:},{:},{:},{:},{:},{:},{:},{:},{:},{:},{:},{:},{:},{:},{:},{:},{:},{:},{:},{:},{:},{:},{:},{:},{:},{:},{:},{:},{:},{:},{:},{:},{:},{:},{:},{:},{:},{:},{:},{:},{:},{:},{:},{:},{:},{:},{:},{:},{:},{:},{:},{:},{:},{:},{:},{:},{:},{:},{:},{:},{:},{:},{:},{:},{:},{:},{:},{:},{:},{:},{:},{:},{:},{:},{:},{:},{:},{:},{:},{:},{:},{:},{:},{:},{:},{:},{:},{:},{:},{:},{:},{:},{:},{:},{:},{:},{:},{:},{:},{:},{:},{:},{:},{:},{:},{:},{:},{:},{:},{:},{:},{:},{:},{:},{:},{:},{:},{:},{:},{:},{:},{:},{:},{:},{:},{:},{:},{:},{:},{:},{:},{:},{:},{:},{:},{:},{:},{:},{:},{:},{:},{:},{:},{:},{:},{:},{:},{:},{:},{:},{:},{:},{:},{:},{:},{:},{:},{:},{:},{:},{:},{:},{:},{:},{:},{:},{:},{:},{:},{:},{:},{:},{:},{:},{:},{:},{:},{:},{:},{:},{:},{:},{:},{:},{:},{:},{:},{:},{:},{:},{:},{:},{:},{:},{:},{:},{:},{:},{:},{:},{:},{:},{:},{:},{:},{:},{:},{:},{:},{:},{:},{:},{:},{:},{:},{:},{:},{:},{:},{:},{:},{:},{:},{:},{:},{:},{:},{:},{:},{:},{:},{:},{:},{:},{:},{:},{:},{:},{:},{:},{:},{:},{:},{:},{:},{:},{:},{:},{:},{:},{:},{:},{:},{:},{:},{:},{:},{:},{:},{:},{:},{:},{:},{:},{:},{:},{:},{:},{:},{:},{:},{:},{:},{:},{:},{:},{:},{:},{:},{:},{:},{:},{:},{:},{:},{:},{:},{:},{:},{:},{:},{:},{:},{:},{:},{:},{:},{:},{:},{:},{:},{:},{:},{:},{:},{:},{:},{:},{:},{:},{:},{:},{:},{:},{:},{:},{:},{:},{:},{:},{:},{:},{:},{:},{:},{:},{:},{:},{:},{:},{:},{:},{:},{:},{:},{:},{:},{:},{:},{:},{:},{:},{:},{:},{:},{:},{:},{:},{:},{:},{:},{:},{:},{:},{:},{:},{:},{:},{:},{:},{:},{:},{:},{:},{:},{:},{:},{:}
[truncated: 154,135 more chars]
