# Supplementary material for: The human genome contains over a million autonomous exons
Source: Genome Res. 2023 Nov;33(11):1865–78. doi: 10.1101/gr.277792.123 (PMC10760453; doi:10.1101/gr.277792.123)
Supplement: Supplement 2 [file Supplemental_data.zip › data_zip/S5F.txt]

exon_finder	ratio
ET	[0. 0.55025381 0.3805408 1.01496272]
SpliceAI	[0. 1.38857376 0.96030043 2.5612737 ]
MaxEntScan	[0. 0.57907831 0.40047505 1.06813055]
