# Supplementary material for: The human genome contains over a million autonomous exons
Source: Genome Res. 2023 Nov;33(11):1865–78. doi: 10.1101/gr.277792.123 (PMC10760453; doi:10.1101/gr.277792.123)
Supplement: Supplement 2 [file Supplemental_data.zip › data_zip/S6B.txt]

category	[0,4]	[4,6]	[6,8]	[8,10]	[10,15]
pc_middle_exon_id_list	34.31372549019608	32.89898132427844	30.76923076923077	28.57142857142857	26.768259832217346
lncRNA_middle_exon_ids	30.4953560371517	28.57142857142857	26.0	24.55615085618237	22.696969696969695
no_overlap_set	28.873974645786724	27.419354838709676	25.0	22.61904761904762	20.551750380517504
intron_interior_set	28.431372549019606	26.846978557504876	24.264705882352942	21.70176978206816	19.37129690585912
antisense_transcript_set	29.559748427672954	28.22085889570552	25.53191489361702	23.14814814814815	21.38066451926047
